# Supplementary material for: Protein synthesis rate is the predominant regulator of protein expression during differentiation
Source: Mol Syst Biol. 2013 Sep 17;9:689. doi: 10.1038/msb.2013.47 (PMC3792347; doi:10.1038/msb.2013.47)
Supplement: Supplementary Table 1 [file msb201347-s2.xlsx]

## Sheet: Sup Table 1
Supplementary table 1: Protein expression changes during THP-1 differentiation
Protein expression changes during THP-1 differentiation at 0, 6, 12, 24, and 48 h from three biological replicates. The cluster column denotes the proteins that were assigned as changing significant expression (P<0.05, S0=1), either by increasing or decreasing expression during differentiation from monocytes to macrophage-like cells.
EXP1-EXP3 0H	log2 fold change at 0 h for biological replicate 1-3
EXP1-EXP3 6H	log2 fold change at 6 h for biological replicate 1-3
EXP1-EXP3 12H	log2 fold change at 12 h for biological replicate 1-3
EXP1-EXP3 24H	log2 fold change at 24 h for biological replicate 1-3
EXP1-EXP3 48H	log2 fold change at 48 h for biological replicate 1-3
Cluster	Significantly changing either increase or decrease. We would consider those proteins potentially good candidates for markers between monocytes and macrophages.
Peptides	Nr of peptides of the protein group identified in the different experiments
Unique Peptides	Nr of unique peptides of the protein group identified in the different experiments
Sequence Coverage [%]	Percentage of the sequence that is covered by the identified peptides of the best protein sequence contained in the group.
Unique Sequence Coverage [%]	Percentage of the sequence that is covered by the identified unique peptides of the best protein sequence contained in the group
GOBP name	Gene ontology Biological process
GOMF name	Gene ontology Molecular Function
GOCC name	Gene ontology Cellular Component
Keywords	Uniprot Keywords
PEP	Posterior Error Probability of the identification. This value essentially operates as a p-value, where smaller is more significant.
Protein IDs	Identifier(s) of protein(s) contained in the protein group
Majority Protein IDs	These are the IDs of those proteins that have at least half of the peptides that the leading protein has.
Protein name	Name of first protein contained within the group.
Gene name	Gene name of first protein contained within the group.
Proteins	Number of proteins contained within the group. This corresponds to the number of entries in the colum 'Protein IDs'.
0H-Rep_1	0H-Rep_2	0H-Rep_3	6H-Rep_1	6H-Rep_2	6H-Rep_3	12H-Rep_1	12H-Rep_2	12H-Rep_3	24H-Rep_1	24H-Rep_2	24H-Rep_3	48H-Rep_1	48H-Rep_2	48H-Rep_3	Cluster	Peptides Diff3_Exp1	Peptides Diff3_Exp2	Peptides Diff4_Exp1	Peptides Diff4_Exp2	Peptides Diff5_Exp1	Peptides Diff5_Exp2	Unique Peptides Diff3_Exp1	Unique Peptides Diff3_Exp2	Unique Peptides Diff4_Exp1	Unique Peptides Diff4_Exp2	Unique Peptides Diff5_Exp1	Unique Peptides Diff5_Exp2	Sequence Coverage [%]	Unique Sequence Coverage [%]	GOBP name	GOMF name	GOCC name	Keywords	PEP	Protein IDs	Majority Protein IDs	Protein name	Gene name	Proteins
NaN	NaN	NaN	NaN	NaN	NaN	NaN	NaN	NaN	NaN	NaN	NaN	NaN	NaN	NaN		1	0	1	1	1	3	1	0	1	1	1	3	12.5	12.5		binding;nucleic acid binding;nucleotide binding;RNA binding	cell part;intracellular membrane-bounded organelle;intracellular organelle;intracellular part;membrane-bounded organelle;nucleus;organelle	3D-structure;Alternativesplicing;Completeproteome;Nucleus;Polymorphism;Referenceproteome;Repeat;RNA-binding	1.7789e-45	A0AV96;A0AV96-2	A0AV96;A0AV96-2	RNA-binding protein 47	RBM47	2
0	0	0	-0.032644	0.121751	-0.0271681	-0.0880554	0.265797	0.0514416	-0.00821652	0.316124	0.286311	0.489965	0.398045	0.421494		11	5	8	7	17	23	11	5	8	7	17	23	33	33	catabolic process;cellular catabolic process;cellular macromolecule catabolic process;cellular macromolecule metabolic process;cellular metabolic process;cellular process;cellular protein metabolic process;macromolecule catabolic process;macromolecule metabolic process;macromolecule modification;metabolic process;modification-dependent macromolecule catabolic process;modification-dependent protei…	adenyl nucleotide binding;adenyl ribonucleotide binding;ATP binding;binding;catalytic activity;FAT10 activating enzyme activity;ligase activity;nucleotide binding;protein binding;purine nucleotide binding;purine ribonucleoside triphosphate binding;purine ribonucleotide binding;ribonucleotide binding;small protein activating enzyme activity	cell part;cytoplasm;intracellular part	Acetylation;Alternativesplicing;ATP-binding;Completeproteome;Ligase;Nucleotide-binding;Polymorphism;Referenceproteome;Ublconjugationpathway	2.3181e-149	A0AVT1;A0AVT1-2;A0AVT1-3;A0AVT1-4	A0AVT1;A0AVT1-2	Ubiquitin-like modifier-activating enzyme 6	UBA6	4
0	0	0	-0.196078	-0.134898	-0.0478194	-0.0618573	0.102053	0.033793	-0.0435079	0.103351	0.00805789	0.0231594	0.0975307	-0.012383		9	5	7	7	19	19	9	5	7	7	19	19	39.6	39.6			cell part;integral to membrane;intrinsic to membrane;membrane;membrane part;plasma membrane	3D-structure;Alternativesplicing;Cellmembrane;Completeproteome;Membrane;Phosphoprotein;Polymorphism;Referenceproteome;Repeat;Transmembrane;Transmembranehelix	0	A0FGR8-2;A0FGR8-6;A0FGR8;A0FGR8-4;A0FGR8-5	A0FGR8-2;A0FGR8-6;A0FGR8;A0FGR8-4	Extended synaptotagmin-2	ESYT2	5
NaN	NaN	NaN	NaN	NaN	NaN	NaN	NaN	NaN	NaN	NaN	NaN	NaN	NaN	NaN		0	0	0	1	0	1	0	0	0	1	0	1	2.6	2.6				Alternativesplicing;Coiledcoil;Completeproteome;Phosphoprotein;Polymorphism;Referenceproteome	6.8643e-07	A0JNW5;A0JNW5-2	A0JNW5;A0JNW5-2	UHRF1-binding protein 1-like	UHRF1BP1L	2
NaN	NaN	0	NaN	NaN	NaN	NaN	NaN	-0.236809	NaN	NaN	-0.281021	NaN	NaN	NaN		1	0	0	1	2	1	1	0	0	1	2	1	6.2	6.2	axon guidance;chemotaxis;locomotion;response to chemical stimulus;response to external stimulus;response to stimulus;taxis	binding;enzyme binding;kinase binding;protein binding	axon;cell part;cell projection;neuron projection	Alternativesplicing;Cellprojection;Coiledcoil;Completeproteome;Developmentalprotein;Directproteinsequencing;Phosphoprotein;Referenceproteome	0.00086658	A0MZ66-3;A0MZ66;A0MZ66-6;A0MZ66-5;A0MZ66-4;A0MZ66-2;A0MZ66-7	A0MZ66-3;A0MZ66;A0MZ66-6;A0MZ66-5;A0MZ66-4;A0MZ66-2	Shootin-1	KIAA1598	7
0	NaN	NaN	0.10218	NaN	NaN	-0.213504	NaN	NaN	-0.389608	NaN	NaN	-0.433648	NaN	NaN		1	1	1	1	0	1	1	1	1	1	0	1	3.1	3.1	apoptosis;biological regulation;cell death;cell projection assembly;cell projection organization;cellular component assembly;cellular component assembly at cellular level;cellular component organization;cellular component organization at cellular level;cellular component organization or biogenesis;cellular component organization or biogenesis at cellular level;cellular process;cellular response t…	binding;binding, bridging;cytoskeletal adaptor activity;cytoskeletal protein binding;lipid binding;phospholipid binding;protein binding;protein binding, bridging;protein domain specific binding;SH3 domain binding	cell part;cytoplasmic part;cytosol;intracellular part;membrane;perinuclear region of cytoplasm;plasma membrane	Cellmembrane;Completeproteome;Cytoplasm;GTPaseactivation;Membrane;Phosphoprotein;Polymorphism;Referenceproteome;SH3domain	0.00090666	A1A4S6	A1A4S6	Rho GTPase-activating protein 10	ARHGAP10	1
0	0	0	-0.800058	-0.0136486	7.60143e-05	-0.62629	-0.0565512	-0.0740766	-0.6855	-0.128018	0.15428	-0.651556	-0.00260582	0.103905		2	1	3	2	5	6	2	1	3	2	5	6	21.7	21.7		binding;catalytic activity;cation binding;coenzyme binding;cofactor binding;ion binding;magnesium ion binding;metal ion binding;thiamine pyrophosphate binding;transferase activity;vitamin binding	cell part;integral to membrane;intrinsic to membrane;membrane part	Completeproteome;Magnesium;Membrane;Metal-binding;Polymorphism;Referenceproteome;Thiaminepyrophosphate;Transferase;Transmembrane;Transmembranehelix	1.8001e-206	A1L0T0;A1L0T0-2	A1L0T0	Acetolactate synthase-like protein	ILVBL	2
NaN	0	0	NaN	NaN	-0.116069	NaN	0.0514416	-0.0752464	NaN	-0.172909	0.0097702	NaN	NaN	-0.0320419		1	1	1	1	6	6	1	1	1	1	6	6	4.5	4.5				Acetylation;Alternativesplicing;Completeproteome;Phosphoprotein;Polymorphism;Referenceproteome;Repeat;WDrepeat	5.7208e-18	A2RRP1;A2RRP1-2	A2RRP1;A2RRP1-2	Neuroblastoma-amplified sequence	NBAS	2
NaN	0	NaN	NaN	0.148731	NaN	NaN	0.243913	NaN	NaN	0.185485	NaN	NaN	0.57022	NaN		0	0	1	1	0	0	0	0	1	1	0	0	1.1	1.1				Alternativesplicing;Completeproteome;Polymorphism;Referenceproteome;Repeat;WDrepeat	0.0013219	A2RUS2;A2RUS2-2	A2RUS2;A2RUS2-2	DENN domain-containing protein 3	DENND3	2
NaN	NaN	NaN	NaN	NaN	NaN	NaN	NaN	NaN	NaN	NaN	NaN	NaN	NaN	NaN		0	0	1	0	1	1	0	0	1	0	1	1	1.3	1.3		adenyl nucleotide binding;adenyl ribonucleotide binding;ATP binding;ATPase activity;binding;catalytic activity;hydrolase activity;hydrolase activity, acting on acid anhydrides;hydrolase activity, acting on acid anhydrides, in phosphorus-containing anhydrides;nucleoside-triphosphatase activity;nucleotide binding;purine nucleotide binding;purine ribonucleoside triphosphate binding;purine ribonucleo…	extracellular region	Alternativesplicing;ATP-binding;Completeproteome;Glycoprotein;Nucleotide-binding;Polymorphism;Referenceproteome;Secreted;Signal	0.001202	A3KMH1;A3KMH1-3;A3KMH1-2	A3KMH1;A3KMH1-3;A3KMH1-2	Uncharacterized protein KIAA0564	KIAA0564	3
NaN	NaN	0	NaN	NaN	0.179496	NaN	NaN	-0.0243552	NaN	NaN	-0.178427	NaN	NaN	-0.946019		1	1	1	1	7	5	1	1	1	1	7	5	6.5	6.5	biological regulation;biosynthetic process;cell activation;cell activation involved in immune response;cellular biosynthetic process;cellular macromolecule biosynthetic process;cellular macromolecule metabolic process;cellular metabolic process;cellular nitrogen compound metabolic process;cellular process;immune effector process;immune system process;leukocyte activation;leukocyte activation invo…			Acetylation;Alternativesplicing;Coiledcoil;Completeproteome;Phosphoprotein;Polymorphism;Referenceproteome;Repressor;Transcription;Transcriptionregulation	1.8087e-47	A3KN83;A3KN83-2;A3KN83-3;A3KN83-4;Q9Y2G9-2;Q9Y2G9	A3KN83;A3KN83-2;A3KN83-3;A3KN83-4	Protein strawberry notch homolog 1	SBNO1	6
NaN	NaN	0	NaN	NaN	NaN	NaN	NaN	0.209266	NaN	NaN	-0.0764223	NaN	NaN	NaN		1	0	0	0	2	1	0	0	0	0	1	0	2.7	1.5		binding;cation binding;ion binding;metal ion binding;transition metal ion binding;zinc ion binding	cell part;cytoplasm;intracellular membrane-bounded organelle;intracellular organelle;intracellular part;membrane-bounded organelle;nucleus;organelle	Completeproteome;Metal-binding;Phosphoprotein;Polymorphism;Referenceproteome;Zinc;Zinc-finger	0.00038081	A4D1E1	A4D1E1	Zinc finger protein 804B	ZNF804B	1
NaN	0	0	NaN	1.9406	-0.0481019	NaN	0.0939657	-0.196823	NaN	-0.331477	-0.616214	NaN	-0.374007	-0.524225		2	3	2	2	5	3	2	3	2	2	5	3	10.4	10.4				Alternativesplicing;Coiledcoil;Completeproteome;Phosphoprotein;Polymorphism;Referenceproteome;Repeat;WDrepeat	1.0109e-27	A4D1P6;A4D1P6-2;A4D1P6-3	A4D1P6;A4D1P6-2;A4D1P6-3	WD repeat-containing protein 91	WDR91	3
0	0	0	0.014977	-0.0463406	-0.0434831	-0.0479498	0.137241	0.00475299	-0.166645	-0.0254453	-0.163775	-0.834124	-0.123135	-0.383621		7	7	8	10	25	29	7	7	8	10	25	29	19.9	19.9	biological regulation;biosynthetic process;catabolic process;cellular biosynthetic process;cellular catabolic process;cellular macromolecule biosynthetic process;cellular macromolecule catabolic process;cellular macromolecule metabolic process;cellular metabolic process;cellular nitrogen compound metabolic process;cellular process;macromolecule biosynthetic process;macromolecule catabolic process…	binding;protein binding	cell part;cytoplasmic mRNA processing body;cytoplasmic part;cytosol;intracellular non-membrane-bounded organelle;intracellular organelle;intracellular part;macromolecular complex;non-membrane-bounded organelle;organelle;ribonucleoprotein complex;RNA granule	Alternativesplicing;Completeproteome;Cytoplasm;Phosphoprotein;Polymorphism;Referenceproteome;Repressor;Transcription;Transcriptionregulation	0	A5YKK6;A5YKK6-2;A5YKK6-3;A5YKK6-4	A5YKK6;A5YKK6-2;A5YKK6-3;A5YKK6-4	CCR4-NOT transcription complex subunit 1	CNOT1	4
0	0	0	NaN	NaN	0.260058	0.16877	0.152638	0.264236	0.127858	0.0681664	2.36888	NaN	NaN	3.32314		1	1	1	1	1	2	1	1	1	1	1	2	15.2	15.2		enzyme inhibitor activity;enzyme regulator activity;lipase inhibitor activity;phospholipase inhibitor activity	extracellular region	Completeproteome;Disulfidebond;Referenceproteome;Secreted;Signal	1.5841e-76	A6NC86	A6NC86	Uncharacterized protein ENSP00000244321		1
0	0	0	-0.0661461	-0.530566	-0.0379501	0.229342	-0.284827	-0.207711	0.0790049	-0.276197	-0.505656	0.151281	-0.235336	-0.779826		3	4	3	1	11	12	0	2	0	0	5	5	13.2	6.4	cellular component organization;cellular component organization at cellular level;cellular component organization or biogenesis;cellular component organization or biogenesis at cellular level;cellular process;cytoskeleton organization;microtubule cytoskeleton organization;microtubule-based process;organelle organization	binding;cytoskeletal protein binding;microtubule binding;protein binding;tubulin binding	cell part;cytoplasm;intracellular part	Alternativesplicing;Coiledcoil;Completeproteome;Phosphoprotein;Polymorphism;Referenceproteome	6.3999e-103	A6NC98;A6NC98-4;A6NC98-2;A6NC98-3	A6NC98;A6NC98-4	Coiled-coil domain-containing protein 88B	CCDC88B	4
NaN	NaN	NaN	NaN	NaN	NaN	NaN	NaN	NaN	NaN	NaN	NaN	NaN	NaN	NaN		4	3	3	1	6	7	1	1	0	0	0	0	15.2	0.9					4.5613e-84	A6NC98-5	A6NC98-5			1
0	0	0	-0.735492	0.0970596	-0.0461262	-0.902416	0.012068	-0.0690735	-1.06326	0.0495206	-0.209358	-0.872575	-0.0307751	-0.276018		2	3	3	2	7	4	2	3	3	2	7	4	32.4	32.4	carbohydrate metabolic process;metabolic process;primary metabolic process	catalytic activity;hydrolase activity;hydrolase activity, acting on ester bonds;phosphatase activity;phosphoglycolate phosphatase activity;phosphoric ester hydrolase activity		Carbohydratemetabolism;Completeproteome;Hydrolase;Referenceproteome	5.8043e-64	A6NDG6	A6NDG6	Phosphoglycolate phosphatase	PGP	1
NaN	NaN	0	NaN	NaN	0.0806022	NaN	NaN	0.289244	NaN	NaN	0.1741	NaN	NaN	0.133116		0	0	0	0	3	1	0	0	0	0	3	1	5.2	5.2	biological regulation;biosynthetic process;cellular biosynthetic process;cellular macromolecule biosynthetic process;cellular macromolecule metabolic process;cellular metabolic process;cellular nitrogen compound metabolic process;cellular process;macromolecule biosynthetic process;macromolecule metabolic process;metabolic process;nitrogen compound metabolic process;nucleic acid metabolic process;…	binding;cation binding;DNA binding;ion binding;metal ion binding;nucleic acid binding;transition metal ion binding;zinc ion binding	cell part;intracellular membrane-bounded organelle;intracellular organelle;intracellular part;membrane-bounded organelle;nucleus;organelle	Completeproteome;DNA-binding;Metal-binding;Nucleus;Phosphoprotein;Referenceproteome;Repeat;Transcription;Transcriptionregulation;Zinc;Zinc-finger	7.6606e-11	A6NFI3	A6NFI3	Zinc finger protein 316	ZNF316	1
NaN	NaN	NaN	NaN	NaN	NaN	NaN	NaN	NaN	NaN	NaN	NaN	NaN	NaN	NaN		4	4	3	3	3	5	0	0	0	0	0	1	10.3	3.8	cellular component assembly;cellular component assembly at cellular level;cellular component movement;cellular component organization;cellular component organization at cellular level;cellular component organization or biogenesis;cellular component organization or biogenesis at cellular level;cellular macromolecular complex assembly;cellular macromolecular complex subunit organization;cellular pr…	binding;catalytic activity;GTP binding;GTPase activity;guanyl nucleotide binding;guanyl ribonucleotide binding;hydrolase activity;hydrolase activity, acting on acid anhydrides;hydrolase activity, acting on acid anhydrides, in phosphorus-containing anhydrides;nucleoside-triphosphatase activity;nucleotide binding;purine nucleotide binding;purine ribonucleoside triphosphate binding;purine ribonucleo…	cell part;cytoplasm;cytoskeletal part;intracellular organelle part;intracellular part;macromolecular complex;microtubule;organelle part;protein complex	Acetylation;Alternativesplicing;Completeproteome;Cytoplasm;Cytoskeleton;Directproteinsequencing;GTP-binding;Microtubule;Nucleotide-binding;Phosphoprotein;Polymorphism;Referenceproteome	2.8102e-88	A6NHL2;A6NHL2-2	A6NHL2;A6NHL2-2	Tubulin alpha chain-like 3	TUBAL3	2
0	NaN	0	NaN	NaN	NaN	0.0588013	NaN	0.697685	0.21688	NaN	0.415036	NaN	NaN	NaN		2	1	1	1	2	3	1	1	1	1	1	1	11.1	3.3	cellular macromolecule metabolic process;cellular metabolic process;cellular nitrogen compound metabolic process;cellular process;macromolecule metabolic process;metabolic process;ncRNA metabolic process;ncRNA processing;nitrogen compound metabolic process;nucleic acid metabolic process;nucleobase-containing compound metabolic process;primary metabolic process;RNA metabolic process;RNA processing…	binding;catalytic activity;methyltransferase activity;nucleic acid binding;RNA binding;transferase activity;transferase activity, transferring one-carbon groups	cell part;intracellular non-membrane-bounded organelle;intracellular organelle;intracellular organelle part;intracellular part;macromolecular complex;non-membrane-bounded organelle;nuclear part;nucleolus;organelle;organelle part;ribonucleoprotein complex	Completeproteome;Methylation;Methyltransferase;Nucleus;Referenceproteome;Ribonucleoprotein;RNA-binding;rRNAprocessing;Transferase	7.2052e-06	A6NHQ2	A6NHQ2	rRNA/tRNA 2'-O-methyltransferase fibrillarin-like protein 1	FBLL1	1
0	0	0	-0.021369	0.0502751	-0.149554	-0.0157534	0.138552	-0.0753224	-0.118652	-0.174208	-0.204283	-0.391512	-0.450607	-0.520606		7	2	10	6	15	17	7	2	10	6	15	17	11.9	11.9	cellular component organization;cellular component organization at cellular level;cellular component organization or biogenesis;cellular component organization or biogenesis at cellular level;cellular process;chromosome organization;organelle organization	adenyl nucleotide binding;adenyl ribonucleotide binding;ATP binding;binding;nucleotide binding;purine nucleotide binding;purine ribonucleoside triphosphate binding;purine ribonucleotide binding;ribonucleotide binding		Acetylation;Alternativesplicing;Completeproteome;Directproteinsequencing;Phosphoprotein;Polymorphism;Referenceproteome	2.0854e-213	A6NHR9;A6NHR9-2;A6NHR9-3	A6NHR9;A6NHR9-2	Structural maintenance of chromosomes flexible hinge domain-containing protein 1	SMCHD1	3
NaN	NaN	NaN	NaN	NaN	NaN	NaN	NaN	NaN	NaN	NaN	NaN	NaN	NaN	NaN		0	0	0	0	1	1	0	0	0	0	1	1	5.3	5.3	anatomical structure development;cerebral cortex development;developmental process		cell junction;cell-cell junction;occluding junction;tight junction	Acetylation;Celljunction;Coiledcoil;Completeproteome;Developmentalprotein;Phosphoprotein;Referenceproteome;Tightjunction	5.7986e-50	A6NKD9	A6NKD9	Coiled-coil domain-containing protein 85C	CCDC85C	1
NaN	NaN	0	NaN	NaN	NaN	NaN	NaN	0.210264	NaN	NaN	0.343433	NaN	NaN	NaN		2	3	6	1	10	5	0	1	0	0	1	0	6.2	0.7	cellular process;establishment of localization;establishment of localization in cell;establishment of protein localization;establishment of protein localization in Golgi;establishment of protein localization to organelle;Golgi vesicle transport;intracellular protein transport;intracellular transport;intra-Golgi vesicle-mediated transport;protein targeting;protein targeting to Golgi;protein transp…	binding		Alternativesplicing;Coiledcoil;Completeproteome;Referenceproteome;Repeat;TPRrepeat	9.867e-80	A6NKT7;Q7Z3J3	A6NKT7;Q7Z3J3	RanBP2-like and GRIP domain-containing protein 3;RanBP2-like and GRIP domain-containing protein 4	RGPD3;RGPD4	2
NaN	NaN	NaN	NaN	NaN	NaN	NaN	NaN	NaN	NaN	NaN	NaN	NaN	NaN	NaN		0	1	2	1	2	0	0	0	1	0	1	0	3.1	1.4			cell part;cytoplasmic part;Golgi apparatus;Golgi apparatus part;Golgi cisterna membrane;Golgi membrane;intracellular membrane-bounded organelle;intracellular organelle;intracellular organelle part;intracellular part;membrane;membrane-bounded organelle;organelle;organelle membrane;organelle part	Coiledcoil;Completeproteome;Golgiapparatus;Membrane;Referenceproteome	4.8021e-07	A6NMD2;A6NC78	A6NMD2;A6NC78	Golgin subfamily A member 8J;Putative golgin subfamily A member 8I	GOLGA8IP;GOLGA8J	2
NaN	0	NaN	NaN	-0.0924374	NaN	NaN	-0.0614658	NaN	NaN	-0.938594	NaN	NaN	-1.48391	NaN		0	2	2	1	1	2	0	1	1	0	0	2	5.4	3.8			cell part;cytoplasmic part;Golgi apparatus;Golgi apparatus part;Golgi cisterna membrane;Golgi membrane;intracellular membrane-bounded organelle;intracellular organelle;intracellular organelle part;intracellular part;membrane;membrane-bounded organelle;organelle;organelle membrane;organelle part	Coiledcoil;Completeproteome;Golgiapparatus;Membrane;Referenceproteome	9.2441e-12	A6NP81;A6NCM5	A6NP81	Golgin subfamily A member 8-like protein 2		2
NaN	NaN	0	NaN	NaN	0.383804	NaN	NaN	0.0615688	NaN	NaN	0.0596633	NaN	NaN	-0.0682124		0	0	1	0	2	1	0	0	1	0	2	1	1.6	1.6		channel inhibitor activity;channel regulator activity;ion channel inhibitor activity		Alternativesplicing;ANKrepeat;Coiledcoil;Completeproteome;Polymorphism;Referenceproteome;Repeat	0.00051672	A6QL64;Q5JPF3;Q8N2N9;Q8N2N9-2;Q8N2N9-3;Q8N2N9-4;A6QL64-5;A6QL64-4	A6QL64;Q5JPF3;Q8N2N9;Q8N2N9-2;Q8N2N9-3;Q8N2N9-4;A6QL64-5;A6QL64-4	Ankyrin repeat domain-containing protein 36A;Ankyrin repeat domain-containing protein 36B;Ankyrin repeat domain-containing protein 36C	ANKRD36;ANKRD36B;ANKRD36C	8
NaN	NaN	0	NaN	NaN	0.258452	NaN	NaN	0.129349	NaN	NaN	0.0901869	NaN	NaN	0.168628		1	1	0	0	2	2	1	1	0	0	2	2	2.8	2.8	biological regulation;carbohydrate metabolic process;carbohydrate transport;cell surface receptor linked signaling pathway;cellular process;cellular response to chemical stimulus;cellular response to cytokine stimulus;cellular response to organic substance;cellular response to stimulus;cytokine-mediated signaling pathway;establishment of localization;establishment of protein localization;establis…	binding;protein binding	cell part;cytoplasmic part;endoplasmic reticulum membrane;endoplasmic reticulum part;intracellular organelle part;intracellular part;macromolecular complex;membrane;membrane part;nuclear membrane;nuclear part;nuclear pore;organelle membrane;organelle part;pore complex;protein complex	Acetylation;Alternativesplicing;Completeproteome;Endoplasmicreticulum;Membrane;mRNAtransport;Nuclearporecomplex;Nucleus;Phosphoprotein;Polymorphism;Proteintransport;Referenceproteome;Repeat;Translocation;Transmembrane;Transmembranehelix;Transport	1.9473e-45	Q96HA1;A8CG34;Q96HA1-3;Q96HA1-2	Q96HA1;A8CG34;Q96HA1-3;Q96HA1-2	Nuclear envelope pore membrane protein POM 121;Nuclear envelope pore membrane protein POM 121C	POM121;POM121C	4
NaN	NaN	NaN	NaN	NaN	NaN	NaN	NaN	NaN	NaN	NaN	NaN	NaN	NaN	NaN		0	0	1	2	1	1	0	0	1	2	1	1	13.6	13.6	carbohydrate metabolic process;metabolic process;primary metabolic process	catalytic activity;hydrolase activity;hydrolase activity, acting on carbon-nitrogen (but not peptide) bonds		Alternativesplicing;Completeproteome;Polymorphism;Referenceproteome	0.00021856	A8MPS7;A8MPS7-2;A8MPS7-3	A8MPS7;A8MPS7-2;A8MPS7-3	UPF0249 protein ydjC homolog	YDJC	3
0	0	0	-0.0724186	0.000649088	0.16203	0.136848	0.000432815	0.338225	0.629265	0.33122	0.499661	0.515581	0.533896	0.996139		8	7	6	6	7	7	2	2	2	2	2	2	88.6	31.8	actin cytoskeleton organization;actin filament-based process;biological regulation;cell activation;cellular component organization;cellular component organization at cellular level;cellular component organization or biogenesis;cellular component organization or biogenesis at cellular level;cellular process;cytoskeleton organization;establishment of localization;establishment of localization in ce…	actin binding;binding;cytoskeletal protein binding;protein binding	cell part;cytoplasmic membrane-bounded vesicle lumen;cytoplasmic part;cytoplasmic vesicle part;cytoskeleton;extracellular region;intracellular non-membrane-bounded organelle;intracellular organelle;intracellular organelle part;intracellular part;membrane-enclosed lumen;non-membrane-bounded organelle;organelle;organelle lumen;organelle part;platelet alpha granule lumen;secretory granule lumen;vesi…	3D-structure;Acetylation;Actin-binding;Completeproteome;Cytoplasm;Cytoskeleton;Directproteinsequencing;Phosphoprotein;Referenceproteome	1.8808e-149	A8MW06;P62328;Q08EQ4;Q2KHM7	A8MW06;P62328;Q08EQ4;Q2KHM7	Hematopoietic system regulatory peptide;Thymosin beta-4	TMSB4X	4
0	0	0	NaN	0.0699602	0.204991	0.509746	0.255319	0.299362	0.464047	0.310376	0.0482181	NaN	0.137297	0.186388		2	0	1	2	2	2	2	0	1	2	2	2	26.3	26.3	biosynthetic process;cellular biosynthetic process;cellular component assembly;cellular component assembly at cellular level;cellular component organization;cellular component organization at cellular level;cellular component organization or biogenesis;cellular component organization or biogenesis at cellular level;cellular macromolecular complex assembly;cellular macromolecular complex subunit o…	binding;nucleic acid binding;protein binding;RNA binding	catalytic step 2 spliceosome;cell part;cytoplasmic part;cytosol;intracellular organelle part;intracellular part;macromolecular complex;nuclear part;nucleoplasm;organelle part;ribonucleoprotein complex;small nuclear ribonucleoprotein complex;spliceosomal complex;U12-type spliceosomal complex;U7 snRNP	3D-structure;Completeproteome;mRNAprocessing;mRNAsplicing;Nucleus;Referenceproteome;Ribonucleoprotein;RNA-binding;Spliceosome	4.9333e-99	A8MWD9;P62308	A8MWD9;P62308	Small nuclear ribonucleoprotein G;Small nuclear ribonucleoprotein G-like protein	SNRPG	2
NaN	0	0	NaN	-0.381963	0.212506	NaN	0.126973	-0.000245268	NaN	0.391929	0.115321	NaN	0.297539	0.219465		1	0	1	1	2	1	1	0	1	1	2	1	7.5	7.5		binding;catalytic activity;cation binding;hydrolase activity;ion binding;metal ion binding	cell part;cytoplasmic part;intracellular membrane-bounded organelle;intracellular organelle;intracellular part;membrane-bounded organelle;microbody;mitochondrion;organelle;peroxisome	Completeproteome;Hydrolase;Magnesium;Manganese;Metal-binding;Mitochondrion;Peroxisome;Polymorphism;Referenceproteome;Transitpeptide	5.2762e-07	A8MXV4	A8MXV4	Nucleoside diphosphate-linked moiety X motif 19, mitochondrial	NUDT19	1
NaN	NaN	NaN	NaN	NaN	NaN	NaN	NaN	NaN	NaN	NaN	NaN	NaN	NaN	NaN		0	0	0	0	1	0	0	0	0	0	1	0	1.6	1.6				Coiledcoil;Completeproteome;Referenceproteome	8.3248e-05	Q8N7Z2;A8MZA4	Q8N7Z2;A8MZA4	Golgin subfamily A member 6-like protein 1;Putative golgin subfamily A member 6-like protein 6	GOLGA6L1;GOLGA6L6	2
0	NaN	NaN	NaN	NaN	NaN	0.00158601	NaN	NaN	0.358293	NaN	NaN	NaN	NaN	NaN		7	5	4	4	5	5	1	0	0	0	0	0	75	18.2					6.2186e-99	A9Z1Y9	A9Z1Y9			1
0	0	0	-0.152669	0.0347729	-0.233888	-0.102341	-0.0302804	-0.451563	0.220279	0.381471	-0.400122	0.237252	0.0224137	-0.851446		10	6	13	10	16	14	10	6	13	10	16	14	27.1	27.1		actin binding;adenyl nucleotide binding;adenyl ribonucleotide binding;ATP binding;binding;calmodulin binding;catalytic activity;cytoskeletal protein binding;hydrolase activity;hydrolase activity, acting on acid anhydrides;hydrolase activity, acting on acid anhydrides, in phosphorus-containing anhydrides;motor activity;nucleoside-triphosphatase activity;nucleotide binding;protein binding;purine nu…	cell part;cytoskeletal part;intracellular organelle part;intracellular part;macromolecular complex;membrane;myosin complex;organelle part;plasma membrane;protein complex	Actin-binding;Alternativesplicing;ATP-binding;Calmodulin-binding;Cellmembrane;Completeproteome;Directproteinsequencing;Membrane;Motorprotein;Myosin;Nucleotide-binding;Polymorphism;Referenceproteome	1.3667e-145	B0I1T2;B0I1T2-4;B0I1T2-3;B0I1T2-2	B0I1T2;B0I1T2-4	Minor histocompatibility antigen HA-2;Unconventional myosin-Ig	MYO1G	4
NaN	NaN	0	NaN	NaN	NaN	NaN	NaN	-0.447072	NaN	NaN	-0.970286	NaN	NaN	NaN		0	0	0	0	1	1	0	0	0	0	1	1	15.4	15.4			cell part;integral to membrane;intrinsic to membrane;membrane part	Completeproteome;Membrane;Phosphoprotein;Referenceproteome;Transmembrane;Transmembranehelix	1.2495e-05	B2RUZ4	B2RUZ4	Uncharacterized protein LOC388588		1
NaN	0	0	NaN	NaN	NaN	NaN	-0.523173	-0.186131	NaN	-0.71557	-0.311011	NaN	NaN	NaN		1	0	1	1	3	3	0	0	1	0	1	1	9.2	4.3	actin cytoskeleton organization;actin filament organization;actin filament-based process;actin nucleation;Arp2/3 complex-mediated actin nucleation;biological regulation;cellular component organization;cellular component organization at cellular level;cellular component organization or biogenesis;cellular component organization or biogenesis at cellular level;cellular process;cytoskeleton organiza…	actin binding;alpha-tubulin binding;binding;cytoskeletal protein binding;protein binding;tubulin binding	cell part;cell projection;cytoplasmic part;early endosome membrane;endosomal part;endosome membrane;filopodium;intracellular organelle part;intracellular part;lamellipodium;macromolecular complex;membrane;organelle membrane;organelle part;protein complex;recycling endosome membrane;WASH complex	Actin-binding;Completeproteome;Endosome;Membrane;Referenceproteome;Transport	4.9239e-20	Q6VEQ5;C4AMC7;A8MWX3;A8K0Z3	Q6VEQ5;C4AMC7;A8MWX3;A8K0Z3	Putative WAS protein family homolog 3;Putative WAS protein family homolog 4;WAS protein family homolog 1;WAS protein family homolog 2	WASH1;WASH2P;WASH3P;WASH4P	4
NaN	NaN	NaN	NaN	NaN	NaN	NaN	NaN	NaN	NaN	NaN	NaN	NaN	NaN	NaN		1	0	1	1	1	2	1	0	1	1	1	2	5.9	5.9	biological regulation;cellular process;cellular response to stimulus;intracellular signal transduction;negative regulation of biological process;negative regulation of cell communication;negative regulation of cellular process;negative regulation of Ras protein signal transduction;negative regulation of response to stimulus;negative regulation of signal transduction;negative regulation of signali…	binding;cation binding;enzyme activator activity;enzyme regulator activity;GTPase activator activity;GTPase regulator activity;ion binding;lipid binding;metal ion binding;nucleoside-triphosphatase regulator activity;phospholipid binding;Ras GTPase activator activity;small GTPase regulator activity	cell part;cytoplasmic part;cytosol;intracellular part;intrinsic to internal side of plasma membrane;intrinsic to membrane;intrinsic to plasma membrane;membrane;membrane part;plasma membrane;plasma membrane part	Alternativesplicing;Cellmembrane;Completeproteome;Cytoplasm;GTPaseactivation;Membrane;Metal-binding;Polymorphism;Referenceproteome;Repeat;Zinc;Zinc-finger	1.2601e-11	C9J798;O43374;O43374-2	C9J798;O43374;O43374-2	Putative Ras GTPase-activating protein 4B;Ras GTPase-activating protein 4	RASA4;RASA4B	3
0	NaN	0	-0.454407	NaN	0.29595	-0.588726	NaN	-0.00337989	0.268379	NaN	0.608831	1.16565	NaN	0.714532	Increase	2	1	0	2	2	1	2	1	0	2	2	1	39.2	39.2				Completeproteome;Phosphoprotein;Referenceproteome	9.3588e-06	C9JLW8	C9JLW8	Protein FAM195B	FAM195B	1
NaN	NaN	0	NaN	NaN	0.112981	NaN	NaN	0.139993	NaN	NaN	-0.237414	NaN	NaN	-0.695272		0	0	0	1	4	3	0	0	0	1	4	3	9.2	9.2	biological regulation;biosynthetic process;cellular biosynthetic process;cellular macromolecule biosynthetic process;cellular macromolecule metabolic process;cellular metabolic process;cellular nitrogen compound metabolic process;cellular process;macromolecule biosynthetic process;macromolecule metabolic process;metabolic process;negative regulation of biological process;negative regulation of bi…	binding;catalytic activity;DNA binding;histone methyltransferase activity;histone-lysine N-methyltransferase activity;lysine N-methyltransferase activity;methyltransferase activity;N-methyltransferase activity;nucleic acid binding;protein binding;protein methyltransferase activity;protein-lysine N-methyltransferase activity;S-adenosylmethionine-dependent methyltransferase activity;transferase act…	cell part;ESC/E(Z) complex;histone methyltransferase complex;intracellular organelle part;intracellular part;macromolecular complex;methyltransferase complex;nuclear part;nucleoplasm part;organelle part;PcG protein complex;protein complex	3D-structure;Alternativesplicing;Chromatinregulator;Completeproteome;Diseasemutation;Methyltransferase;Nucleus;Phosphoprotein;Polymorphism;Referenceproteome;Repressor;S-adenosyl-L-methionine;Transcription;Transcriptionregulation;Transferase;Ublconjugation	5.5762e-13	EZH2_HUMAN_Y641F EZH2;EZH2_HUMAN_Y641H EZH2;EZH2_HUMAN_Y641N EZH2;EZH2_HUMAN_Y641S EZH2;Q15910;Q15910-3;Q15910-2;Q15910-4;Q15910-5	EZH2_HUMAN_Y641F EZH2;EZH2_HUMAN_Y641H EZH2;EZH2_HUMAN_Y641N EZH2;EZH2_HUMAN_Y641S EZH2;Q15910;Q15910-3;Q15910-2;Q15910-4;Q15910-5	Histone-lysine N-methyltransferase EZH2	EZH2	9
NaN	NaN	NaN	NaN	NaN	NaN	NaN	NaN	NaN	NaN	NaN	NaN	NaN	NaN	NaN		0	0	1	1	0	2	0	0	1	1	0	2	7.2	7.2	apoptosis;cell death;cellular process;death;programmed cell death	binding;catalytic activity;deoxyribonuclease activity;deoxyribonuclease II activity;DNA binding;endodeoxyribonuclease activity;endodeoxyribonuclease activity, producing 3'-phosphomonoesters;endonuclease activity;endonuclease activity, active with either ribo- or deoxyribonucleic acids and producing 3'-phosphomonoesters;hydrolase activity;hydrolase activity, acting on ester bonds;nuclease activity…	cell part;cytoplasmic part;intracellular membrane-bounded organelle;intracellular organelle;intracellular part;lysosome;lytic vacuole;membrane-bounded organelle;organelle;vacuole	Apoptosis;Completeproteome;Developmentalprotein;Disulfidebond;Endonuclease;Glycoprotein;Hydrolase;Lysosome;Nuclease;Polymorphism;Referenceproteome;Signal	9.5246e-06	O00115	O00115	Deoxyribonuclease-2-alpha	DNASE2	1
0	0	0	0.0653895	NaN	-0.219864	0.0651587	-0.0067532	-0.132673	0.033773	-0.0112035	-0.0702747	0.0955654	NaN	-0.255478		6	5	4	1	16	15	6	5	4	1	16	15	37.2	37.2	biosynthetic process;cellular biosynthetic process;cellular lipid metabolic process;cellular metabolic process;cellular process;ether lipid biosynthetic process;ether lipid metabolic process;glycerol ether biosynthetic process;glycerol ether metabolic process;glycerolipid biosynthetic process;glycerolipid metabolic process;lipid biosynthetic process;lipid metabolic process;metabolic process;organ…	alkylglycerone-phosphate synthase activity;binding;catalytic activity;coenzyme binding;cofactor binding;flavin adenine dinucleotide binding;oxidoreductase activity;oxidoreductase activity, acting on CH-OH group of donors;oxidoreductase activity, acting on the CH-OH group of donors, NAD or NADP as acceptor;transferase activity;transferase activity, transferring alkyl or aryl (other than methyl) gr…	cell part;cytoplasmic part;intracellular membrane-bounded organelle;intracellular non-membrane-bounded organelle;intracellular organelle;intracellular organelle lumen;intracellular organelle part;intracellular part;membrane;membrane-bounded organelle;membrane-enclosed lumen;microbody;microbody lumen;microbody membrane;microbody part;non-membrane-bounded organelle;nuclear part;nucleolus;organelle;…	Acetylation;Cataract;Completeproteome;Diseasemutation;Dwarfism;FAD;Flavoprotein;Lipidsynthesis;Membrane;Peroxisome;Phosphoprotein;Referenceproteome;Rhizomelicchondrodysplasiapunctata;Transferase;Transitpeptide	0	O00116	O00116	Alkyldihydroxyacetonephosphate synthase, peroxisomal	AGPS	1
NaN	NaN	0	NaN	NaN	-0.274319	NaN	NaN	-0.0465783	NaN	NaN	-0.227728	NaN	NaN	-0.193173		0	1	2	0	5	3	0	1	2	0	5	3	7.3	7.3	anatomical structure development;biological regulation;blood coagulation;cell cycle phase;cell cycle process;cell differentiation;cell division;cellular component movement;cellular component organization;cellular component organization at cellular level;cellular component organization or biogenesis;cellular component organization or biogenesis at cellular level;cellular developmental process;cell…	adenyl nucleotide binding;adenyl ribonucleotide binding;ATP binding;binding;catalytic activity;hydrolase activity;hydrolase activity, acting on acid anhydrides;hydrolase activity, acting on acid anhydrides, in phosphorus-containing anhydrides;microtubule motor activity;motor activity;nucleoside-triphosphatase activity;nucleotide binding;protein binding;purine nucleotide binding;purine ribonucleos…	cell part;centrosome;cytoplasmic part;cytoskeletal part;cytosol;intracellular non-membrane-bounded organelle;intracellular organelle;intracellular organelle part;intracellular part;macromolecular complex;microtubule;microtubule organizing center;non-membrane-bounded organelle;organelle;organelle part;protein complex;spindle pole	3D-structure;Alternativesplicing;ATP-binding;Cellcycle;Celldivision;Coiledcoil;Completeproteome;Cytoplasm;Cytoskeleton;Developmentalprotein;Differentiation;Microtubule;Mitosis;Motorprotein;Neurogenesis;Nucleotide-binding;Phosphoprotein;Referenceproteome	2.2529e-09	O00139-4;O00139;O00139-1;O00139-2	O00139-4;O00139;O00139-1;O00139-2	Kinesin-like protein KIF2A	KIF2A	4
NaN	NaN	0	NaN	NaN	0.6755	NaN	NaN	0.36614	NaN	NaN	0.377063	NaN	NaN	0.700823		0	2	2	0	3	3	0	2	2	0	3	3	7.2	7.2	apoptosis;behavior;biological regulation;cation transport;cell death;cellular process;cognition;death;establishment of localization;ion transport;learning or memory;long-term memory;memory;metal ion transport;monovalent inorganic cation transport;multicellular organismal process;neurological system process;positive regulation of biological process;positive regulation of molecular function;positiv…	adenyl nucleotide binding;adenyl ribonucleotide binding;ATP binding;binding;calcium channel regulator activity;catalytic activity;channel regulator activity;chloride channel regulator activity;kinase activity;nucleotide binding;phosphotransferase activity, alcohol group as acceptor;potassium channel regulator activity;protein kinase activity;protein serine/threonine kinase activity;purine nucleot…	cell part;cytoplasmic part;endoplasmic reticulum membrane;endoplasmic reticulum part;intracellular membrane-bounded organelle;intracellular organelle;intracellular organelle part;intracellular part;membrane;membrane part;membrane-bounded organelle;mitochondrion;nucleus;organelle;organelle membrane;organelle part;plasma membrane	3D-structure;Alternativepromoterusage;Alternativesplicing;Apoptosis;ATP-binding;Cellmembrane;Completeproteome;Cytoplasm;Disulfidebond;Endoplasmicreticulum;Kinase;Membrane;Mitochondrion;Nucleotide-binding;Nucleus;Phosphoprotein;Polymorphism;Referenceproteome;Serine/threonine-proteinkinase;Stressresponse;Transferase;Ublconjugation	0.00036398	O00141-3;O00141-2;O00141-5;O00141;O00141-4	O00141-3;O00141-2;O00141-5;O00141;O00141-4	Serine/threonine-protein kinase Sgk1	SGK1	5
0	0	0	0.127427	0.0256827	-0.123979	-0.0105703	0.407298	0.0328061	0.0242089	0.0836561	0.102646	-0.244934	-0.347255	-0.196813		8	9	14	11	15	17	2	1	4	4	6	7	47.5	26.5	cellular macromolecule metabolic process;cellular metabolic process;cellular nitrogen compound metabolic process;cellular process;establishment of localization;establishment of localization in cell;establishment of RNA localization;intracellular transport;macromolecule metabolic process;metabolic process;mRNA export from nucleus;mRNA metabolic process;mRNA processing;mRNA transport;nitrogen compo…	adenyl nucleotide binding;adenyl ribonucleotide binding;ATP binding;ATPase activity;ATPase activity, coupled;ATP-dependent helicase activity;binding;catalytic activity;helicase activity;hydrolase activity;hydrolase activity, acting on acid anhydrides;hydrolase activity, acting on acid anhydrides, in phosphorus-containing anhydrides;nucleic acid binding;nucleoside-triphosphatase activity;nucleotid…	cell part;intracellular membrane-bounded organelle;intracellular organelle;intracellular part;membrane-bounded organelle;nucleus;organelle	Acetylation;ATP-binding;Completeproteome;Helicase;Hydrolase;mRNAprocessing;mRNAsplicing;Nucleotide-binding;Nucleus;Phosphoprotein;Polymorphism;Referenceproteome	0	O00148	O00148	ATP-dependent RNA helicase DDX39A	DDX39A	1
0	0	0	0.0793746	0.180098	0.0124269	-0.173694	-0.204881	-0.288946	-0.115446	-0.244518	-0.368683	0.0538011	-0.609893	-0.69121		2	3	2	1	8	5	2	3	2	1	8	5	35.3	35.3	response to chemical stimulus;response to oxidative stress;response to stimulus;response to stress	binding;cation binding;ion binding;metal ion binding;transition metal ion binding;zinc ion binding	cell part;cytoplasm;cytoskeleton;intracellular non-membrane-bounded organelle;intracellular organelle;intracellular part;non-membrane-bounded organelle;organelle	3D-structure;Acetylation;Completeproteome;Cytoplasm;Cytoskeleton;Directproteinsequencing;LIMdomain;Metal-binding;Phosphoprotein;Polymorphism;Referenceproteome;Zinc	2.2386e-94	O00151	O00151	PDZ and LIM domain protein 1	PDLIM1	1
0	0	0	-0.218628	-0.0075212	-0.111827	-0.370695	-0.278269	-0.180659	-0.522153	-0.408287	-0.129356	-0.933147	-0.949111	-0.510525		3	3	4	3	4	4	3	3	4	3	4	4	16.9	16.9		acyl-CoA thioesterase activity;binding;carboxylesterase activity;carboxylic acid binding;carboxylic ester hydrolase activity;catalytic activity;CoA hydrolase activity;coenzyme binding;cofactor binding;fatty acid binding;fatty-acyl-CoA binding;hydrolase activity;hydrolase activity, acting on ester bonds;lipid binding;monocarboxylic acid binding;palmitoyl-CoA hydrolase activity;thiolester hydrolase…	cell part;cytoplasmic part;intracellular membrane-bounded organelle;intracellular organelle;intracellular part;membrane-bounded organelle;mitochondrion;organelle	3D-structure;Acetylation;Alternativesplicing;Completeproteome;Cytoplasm;Directproteinsequencing;Hydrolase;Mitochondrion;Referenceproteome;Repeat;Serineesterase	1.792e-67	O00154-4;O00154-3;O00154-2;O00154;O00154-5;O00154-6	O00154-4;O00154-3;O00154-2;O00154;O00154-5;O00154-6	Cytosolic acyl coenzyme A thioester hydrolase	ACOT7	6
NaN	NaN	0	NaN	NaN	-0.210865	NaN	NaN	-0.459298	NaN	NaN	-0.315513	NaN	NaN	-0.15222		1	0	0	0	3	4	1	0	0	0	3	4	5	5	establishment of localization;establishment of protein localization;establishment of RNA localization;mRNA transport;nucleic acid transport;nucleobase-containing compound transport;protein transport;RNA transport;transport	actin binding;adenyl nucleotide binding;adenyl ribonucleotide binding;ATP binding;binding;calmodulin binding;catalytic activity;cytoskeletal protein binding;hydrolase activity;hydrolase activity, acting on acid anhydrides;hydrolase activity, acting on acid anhydrides, in phosphorus-containing anhydrides;motor activity;nucleoside-triphosphatase activity;nucleotide binding;protein binding;purine nu…	basal plasma membrane;cell part;cell projection membrane;cell projection part;cytoplasm;cytoskeletal part;filamentous actin;intracellular non-membrane-bounded organelle;intracellular organelle;intracellular organelle part;intracellular part;lateral plasma membrane;macromolecular complex;membrane part;microvillus membrane;non-membrane-bounded organelle;nuclear part;nuclear pore;nucleolus;nucleopla…	Acetylation;Actin-binding;Alternativesplicing;ATP-binding;Calmodulin-binding;Cellmembrane;Cellprojection;Completeproteome;Cytoplasm;Directproteinsequencing;Membrane;Methylation;Motorprotein;mRNAtransport;Myosin;Nuclearporecomplex;Nucleotide-binding;Nucleus;Phosphoprotein;Polymorphism;Proteintransport;Referenceproteome;Repeat;Translocation;Transport	8.0202e-13	O00159;O00159-3;O00159-2	O00159;O00159-3;O00159-2	Unconventional myosin-Ic	MYO1C	3
0	0	0	-0.0826306	0.0750975	-0.13125	-0.129939	0.00590291	-0.0339092	0.150305	0.238195	0.281309	0.271582	0.321817	0.299515		12	11	11	12	26	25	10	8	9	10	21	21	31.6	26.1		actin binding;adenyl nucleotide binding;adenyl ribonucleotide binding;ATP binding;binding;calmodulin binding;catalytic activity;cytoskeletal protein binding;hydrolase activity;hydrolase activity, acting on acid anhydrides;hydrolase activity, acting on acid anhydrides, in phosphorus-containing anhydrides;motor activity;nucleoside-triphosphatase activity;nucleotide binding;protein binding;purine nu…	cell part;cytoskeletal part;intracellular organelle part;intracellular part;macromolecular complex;myosin complex;organelle part;protein complex;unconventional myosin complex	Actin-binding;ATP-binding;Calmodulin-binding;Completeproteome;Motorprotein;Myosin;Nucleotide-binding;Phosphoprotein;Polymorphism;Referenceproteome;SH3domain	0	O00160	O00160	Unconventional myosin-If	MYO1F	1
0	0	0	0.208347	-0.021043	-0.0258637	0.169155	0.0201999	0.159242	0.421086	-0.00790159	0.36526	0.488889	0.0922371	0.471907		4	4	3	3	8	6	4	4	3	3	8	6	63	63	cellular component organization;cellular component organization or biogenesis;cellular membrane fusion;cellular membrane organization;cellular process;establishment of localization;establishment of localization in cell;establishment of protein localization;Golgi vesicle transport;intracellular transport;membrane fusion;membrane organization;post-Golgi vesicle-mediated transport;protein transport;…	binding;protein binding	azurophil granule;cell fraction;cell junction;cell part;cytoplasmic membrane-bounded vesicle;cytoplasmic part;cytoplasmic vesicle;Golgi apparatus;insoluble fraction;intracellular membrane-bounded organelle;intracellular organelle;intracellular part;lysosome;lytic vacuole;membrane;membrane fraction;membrane-bounded organelle;membrane-bounded vesicle;nucleus;organelle;plasma membrane;plasma membran…	3D-structure;Acetylation;Alternativesplicing;Celljunction;Cellmembrane;Coiledcoil;Completeproteome;Directproteinsequencing;Lipoprotein;Membrane;Palmitate;Phosphoprotein;Proteintransport;Referenceproteome;Repeat;Synapse;Synaptosome;Transport	2.9253e-128	O00161;O00161-2	O00161;O00161-2	Synaptosomal-associated protein 23	SNAP23	2
NaN	NaN	0	NaN	NaN	0.114799	NaN	NaN	0.390998	NaN	NaN	0.130414	NaN	NaN	-0.377177		0	0	0	0	3	2	0	0	0	0	3	2	14.3	14.3		binding;cytokine binding;growth factor binding;interleukin-1 binding;protein binding;protein N-terminus binding	actin cytoskeleton;cell fraction;cell part;cell projection;cytoplasmic membrane-bounded vesicle;cytoplasmic part;cytoplasmic vesicle;cytoskeleton;endoplasmic reticulum;intracellular membrane-bounded organelle;intracellular non-membrane-bounded organelle;intracellular organelle;intracellular organelle part;intracellular part;lamellipodium;membrane;membrane-bounded organelle;membrane-bounded vesicl…	Acetylation;Alternativesplicing;Completeproteome;Cytoplasmicvesicle;Directproteinsequencing;Diseasemutation;Endoplasmicreticulum;Membrane;Mitochondrion;Nucleus;Polymorphism;Referenceproteome;Sarcoplasmicreticulum	2.581e-27	O00165-2;O00165;O00165-5;O00165-6;O00165-4;O00165-3	O00165-2;O00165;O00165-5;O00165-6;O00165-4	HCLS1-associated protein X-1	HAX1	6
0	0	0	-0.0577455	0.00819675	-0.0523235	-0.0396811	0.0585242	-0.0385396	-0.174776	0.136724	-0.136057	0.0680069	0.293026	-0.0537972		7	4	4	5	10	9	7	4	4	5	10	9	49.7	49.7	cellular macromolecule metabolic process;cellular metabolic process;cellular process;cellular protein metabolic process;establishment of localization;establishment of localization in cell;establishment of protein localization;establishment of protein localization in mitochondrion;establishment of protein localization to organelle;intracellular protein transport;intracellular transport;macromolecu…	binding;GAF domain binding;molecular transducer activity;protein binding;protein binding transcription factor activity;protein domain specific binding;signal transducer activity;transcription coactivator activity;transcription cofactor activity;transcription factor binding;transcription factor binding transcription factor activity;unfolded protein binding	cell part;intracellular membrane-bounded organelle;intracellular organelle;intracellular part;membrane-bounded organelle;nucleus;organelle	Acetylation;Completeproteome;Cushingsyndrome;Cytoplasm;Phosphoprotein;Polymorphism;Referenceproteome;Repeat;TPRrepeat	2.1257e-87	O00170	O00170	AH receptor-interacting protein	AIP	1
0	NaN	0	-1.24466	NaN	-0.0561129	-0.981622	NaN	0.223299	-2.39535	NaN	0.1044	-1.00658	NaN	0.062033		1	1	1	1	3	3	1	1	1	1	3	3	5.4	5.4	biological regulation;cellular process;cellular response to stimulus;immune response;immune system process;positive regulation of biological process;positive regulation of catabolic process;positive regulation of cellular catabolic process;positive regulation of cellular metabolic process;positive regulation of cellular process;positive regulation of macromolecule metabolic process;positive regul…	binding;catalytic activity;GTP binding;GTPase activity;guanyl nucleotide binding;guanyl ribonucleotide binding;hydrolase activity;hydrolase activity, acting on acid anhydrides;hydrolase activity, acting on acid anhydrides, in phosphorus-containing anhydrides;nucleoside-triphosphatase activity;nucleotide binding;purine nucleotide binding;purine ribonucleoside triphosphate binding;purine ribonucleo…	cell part;cytoplasmic exosome (RNase complex);cytoplasmic part;cytosol;exosome (RNase complex);intracellular part;macromolecular complex;protein complex	Completeproteome;Cytoplasm;GTP-binding;Nucleotide-binding;Phosphoprotein;Polymorphism;Referenceproteome	2.7152e-19	O00178	O00178	GTP-binding protein 1	GTPBP1	1
0	0	0	-0.120364	0.0353218	-0.472733	-0.00479769	0.0875986	-0.038599	0.416574	0.344609	0.541064	0.509501	1.06594	1.00768	Increase	4	5	4	5	6	5	4	5	4	5	6	5	19.2	19.2	biological regulation;positive regulation of biological process;positive regulation of cell communication;positive regulation of cellular process;positive regulation of I-kappaB kinase/NF-kappaB cascade;positive regulation of intracellular protein kinase cascade;positive regulation of response to stimulus;positive regulation of signal transduction;positive regulation of signaling;regulation of bi…	binding;carbohydrate binding;galactose binding;molecular transducer activity;monosaccharide binding;signal transducer activity;sugar binding	cell part;cytoplasm;extracellular region;intracellular part	3D-structure;Alternativesplicing;Completeproteome;Cytoplasm;Lectin;Polymorphism;Referenceproteome;Repeat;Secreted	7.997e-186	O00182;O00182-2;Q3B8N2;Q6DKI2;Q3B8N2-2	O00182;O00182-2	Galectin-9	LGALS9	5
0	0	0	-0.167152	-0.0838506	-0.233118	-0.313172	-0.0364519	-0.244241	-0.211119	0.0311868	-0.085516	0.024025	0.303826	0.259312		5	4	5	7	9	9	5	4	5	7	9	9	22	22	biological adhesion;biological regulation;cell activation;cell activation involved in immune response;cell adhesion;cell-cell adhesion;cellular process;establishment of localization;establishment of localization in cell;establishment of protein localization;exocytosis;homotypic cell-cell adhesion;immune effector process;immune system process;leukocyte activation;leukocyte activation involved in i…		cell part;cytoplasmic membrane-bounded vesicle;cytoplasmic part;cytoplasmic vesicle;cytosol;intracellular membrane-bounded organelle;intracellular organelle;intracellular part;membrane-bounded organelle;membrane-bounded vesicle;nucleus;organelle;platelet alpha granule;specific granule;stored secretory granule;tertiary granule;vesicle	Cellmembrane;Completeproteome;Cytoplasm;Membrane;Phosphoprotein;Polymorphism;Proteintransport;Referenceproteome;Transport	1.8064e-160	O00186	O00186	Syntaxin-binding protein 3	STXBP3	1
NaN	NaN	NaN	NaN	NaN	NaN	NaN	NaN	NaN	NaN	NaN	NaN	NaN	NaN	NaN		0	0	0	1	0	0	0	0	0	1	0	0	2.4	2.4	cellular process;establishment of localization;establishment of localization in cell;establishment of protein localization;intracellular protein transport;intracellular transport;protein transport;transport;vesicle-mediated transport	transporter activity	AP-type membrane coat adaptor complex;cell part;clathrin adaptor complex;coated pit;cytoplasmic part;Golgi apparatus part;Golgi cisterna;Golgi trans cisterna;intracellular organelle part;intracellular part;macromolecular complex;membrane part;organelle part;organelle subcompartment;protein complex	3D-structure;Coatedpit;Completeproteome;Golgiapparatus;Membrane;Phosphoprotein;Proteintransport;Referenceproteome;Transport	0.0016629	O00189	O00189	AP-4 complex subunit mu-1	AP4M1	1
NaN	0	0	NaN	0.025855	0.0596438	NaN	0.213876	0.186881	NaN	0.334626	0.0925244	NaN	0.416639	0.136468		0	0	1	1	3	2	0	0	1	1	3	2	25.7	25.7				Acetylation;Completeproteome;Phosphoprotein;Referenceproteome	8.1223e-138	O00193	O00193	Small acidic protein	SMAP	1
0	0	0	0.0827546	-0.185039	-0.108111	-0.0491434	-0.0348696	-0.0487554	0.130368	0.190775	0.20366	-0.146182	0.254138	0.267043		5	3	9	8	18	16	5	3	9	8	18	16	20	20	cellular component organization;cellular component organization at cellular level;cellular component organization or biogenesis;cellular component organization or biogenesis at cellular level;cellular membrane organization;cellular process;endocytosis;establishment of localization;establishment of localization in cell;establishment of protein localization;Golgi vesicle transport;intracellular pro…	binding;enzyme binding;phosphatase binding;protein binding;protein phosphatase binding;protein transporter activity;substrate-specific transporter activity;transporter activity	cell part;clathrin coated vesicle membrane;coated vesicle;coated vesicle membrane;COPI-coated vesicle;cytoplasmic membrane-bounded vesicle;cytoplasmic part;cytoplasmic vesicle;cytoplasmic vesicle membrane;cytoplasmic vesicle part;Golgi apparatus;Golgi apparatus part;Golgi-associated vesicle;intracellular membrane-bounded organelle;intracellular organelle;intracellular organelle part;intracellular…	Acetylation;Albinism;Alternativesplicing;Completeproteome;Cytoplasmicvesicle;Diseasemutation;Endocytosis;Golgiapparatus;Hermansky-Pudlaksyndrome;Membrane;Phosphoprotein;Proteintransport;Referenceproteome;Transport	2.6085e-234	O00203;Q13367	O00203	AP-3 complex subunit beta-1	AP3B1	2
0	0	0	0.817589	-0.028871	-0.278271	-0.142767	-0.143468	-0.45107	-0.656104	-0.575592	-0.999551	-0.462011	-0.414703	-0.665377		2	2	2	1	4	4	2	2	2	1	4	4	12.8	12.8		binding;carbohydrate binding	cell part;cytoplasm;extracellular region part;extracellular space;intracellular part	3D-structure;Alternativesplicing;Completeproteome;Cytoplasm;Lectin;Polymorphism;Referenceproteome;Repeat	1.9724e-41	O00214-2;O00214	O00214-2;O00214	Galectin-8	LGALS8	2
0	0	0	-0.030627	-0.0260765	0.246624	0.232047	0.230572	0.299596	0.234929	0.211738	0.14509	-0.236864	0.2175	-0.0775108		1	1	1	2	3	3	1	1	1	2	3	3	15.2	15.2	cellular component assembly;cellular component assembly at cellular level;cellular component biogenesis;cellular component organization;cellular component organization at cellular level;cellular component organization or biogenesis;cellular component organization or biogenesis at cellular level;cellular macromolecular complex assembly;cellular macromolecular complex subunit organization;cellular …	4 iron, 4 sulfur cluster binding;binding;catalytic activity;cation binding;electron carrier activity;ion binding;iron-sulfur cluster binding;metal cluster binding;metal ion binding;NADH dehydrogenase (quinone) activity;NADH dehydrogenase (ubiquinone) activity;NADH dehydrogenase activity;oxidoreductase activity;oxidoreductase activity, acting on NADH or NADPH;oxidoreductase activity, acting on NAD…	cell part;cytoplasmic part;intracellular organelle part;intracellular part;macromolecular complex;membrane part;mitochondrial membrane part;mitochondrial part;mitochondrial respiratory chain complex I;NADH dehydrogenase complex;organelle part;protein complex;respiratory chain complex I	4Fe-4S;Completeproteome;Diseasemutation;Electrontransport;Iron;Iron-sulfur;Leighsyndrome;Metal-binding;Mitochondrion;NAD;Oxidoreductase;Referenceproteome;Repeat;Respiratorychain;Transitpeptide;Transport;Ubiquinone	6.8306e-39	O00217	O00217	NADH dehydrogenase [ubiquinone] iron-sulfur protein 8, mitochondrial	NDUFS8	1
NaN	NaN	0	NaN	NaN	0.0342601	NaN	NaN	0.191563	NaN	NaN	0.227046	NaN	NaN	0.773058		0	0	0	0	2	2	0	0	0	0	2	2	4.2	4.2	biological regulation;cellular process;cytoplasmic sequestering of protein;cytoplasmic sequestering of transcription factor;maintenance of location;maintenance of location in cell;maintenance of protein location;maintenance of protein location in cell;negative regulation of biological process;negative regulation of cellular process;negative regulation of intracellular protein transport;negative r…		cell part;cytoplasmic part;cytosol;intracellular part	ANKrepeat;Completeproteome;Cytoplasm;Phosphoprotein;Polymorphism;Referenceproteome;Repeat	0.0016986	O00221	O00221	NF-kappa-B inhibitor epsilon	NFKBIE	1
0	0	0	0.101272	0.0382167	0.0779889	0.196859	0.164529	0.234256	0.259533	0.282889	0.294303	0.396484	0.364908	0.358187		14	10	10	10	12	13	14	10	10	10	12	13	43.6	43.6	anaphase-promoting complex-dependent proteasomal ubiquitin-dependent protein catabolic process;antigen processing and presentation;antigen processing and presentation of exogenous antigen;antigen processing and presentation of exogenous peptide antigen;antigen processing and presentation of exogenous peptide antigen via MHC class I;antigen processing and presentation of exogenous peptide antigen …		cell part;cytoplasmic part;cytosol;intracellular organelle part;intracellular part;macromolecular complex;nuclear part;nucleoplasm;organelle part;proteasome complex;protein complex	Acetylation;Completeproteome;Directproteinsequencing;Phosphoprotein;Proteasome;Referenceproteome	0	O00231	O00231	26S proteasome non-ATPase regulatory subunit 11	PSMD11	1
0	0	0	-0.08316	0.0155321	-0.0546546	0.228111	0.246104	0.0831111	0.110135	0.133941	0.306163	0.272575	0.232711	0.02692		4	2	4	5	6	6	4	2	4	5	6	6	19.7	19.7	anaphase-promoting complex-dependent proteasomal ubiquitin-dependent protein catabolic process;antigen processing and presentation;antigen processing and presentation of exogenous antigen;antigen processing and presentation of exogenous peptide antigen;antigen processing and presentation of exogenous peptide antigen via MHC class I;antigen processing and presentation of exogenous peptide antigen …		cell part;cytoplasmic part;cytosol;intracellular organelle part;intracellular part;macromolecular complex;nuclear part;nucleoplasm;organelle part;proteasome regulatory particle;protein complex	Acetylation;Alternativesplicing;Completeproteome;Directproteinsequencing;Polymorphism;Proteasome;Referenceproteome	8.8831e-38	O00232	O00232	26S proteasome non-ATPase regulatory subunit 12	PSMD12	1
0	0	0	-0.0994699	-0.0965957	0.099812	0.0323829	0.021764	0.209641	0.0983688	0.0962694	0.196321	0.251102	0.243703	0.300494		2	2	2	3	4	3	2	2	2	3	4	3	26	26	anaphase-promoting complex-dependent proteasomal ubiquitin-dependent protein catabolic process;antigen processing and presentation;antigen processing and presentation of exogenous antigen;antigen processing and presentation of exogenous peptide antigen;antigen processing and presentation of exogenous peptide antigen via MHC class I;antigen processing and presentation of exogenous peptide antigen …	bHLH transcription factor binding;binding;protein binding;protein binding transcription factor activity;transcription coactivator activity;transcription cofactor activity;transcription factor binding;transcription factor binding transcription factor activity	cell part;cytoplasmic part;cytosol;intracellular organelle part;intracellular part;macromolecular complex;nuclear part;nucleoplasm;organelle part;proteasome regulatory particle;protein complex	Alternativesplicing;Chaperone;Completeproteome;Phosphoprotein;Polymorphism;Referenceproteome	2.9133e-20	O00233;O00233-2	O00233;O00233-2	26S proteasome non-ATPase regulatory subunit 9	PSMD9	2
NaN	NaN	0	NaN	NaN	0.0468284	NaN	NaN	0.0251707	NaN	NaN	0.0223979	NaN	NaN	0.433665		2	1	1	1	5	4	2	1	1	1	5	4	69.1	69.1	biological regulation;cation homeostasis;cation transport;cellular cation homeostasis;cellular chemical homeostasis;cellular copper ion homeostasis;cellular homeostasis;cellular ion homeostasis;cellular process;chemical homeostasis;copper ion homeostasis;copper ion transport;establishment of localization;homeostatic process;ion homeostasis;ion transport;metal ion transport;regulation of biologica…	binding;cation binding;copper chaperone activity;copper ion binding;copper-dependent protein binding;ion binding;metal ion binding;metallochaperone activity;protein binding;transition metal ion binding	cell part;cytoplasmic part;cytosol;intracellular part	3D-structure;Chaperone;Completeproteome;Copper;Coppertransport;Iontransport;Metal-binding;Referenceproteome;Transport	2.2253e-38	O00244	O00244	Copper transport protein ATOX1	ATOX1	1
NaN	NaN	0	NaN	NaN	1.1597	NaN	NaN	1.10111	NaN	NaN	3.24751	NaN	NaN	1.6672		0	1	1	0	1	2	0	1	1	0	1	2	7	7	anatomical structure development;biological regulation;biosynthetic process;cell development;cellular biosynthetic process;cellular component organization;cellular component organization at cellular level;cellular component organization or biogenesis;cellular component organization or biogenesis at cellular level;cellular developmental process;cellular macromolecule biosynthetic process;cellular …	binding;binding, bridging;DNA binding;DNA secondary structure binding;double-stranded DNA binding;four-way junction DNA binding;nucleic acid binding;protein binding;protein binding, bridging;protein N-terminus binding;regulatory region DNA binding;regulatory region nucleic acid binding;R-SMAD binding;SMAD binding;structure-specific DNA binding;transcription regulatory region DNA binding;Y-form DN…	cell division site part;cell fraction;cell part;chromatin;chromosomal part;cleavage furrow;cytoplasmic part;cytosol;histone methyltransferase complex;intracellular organelle part;intracellular part;macromolecular complex;methyltransferase complex;nuclear matrix;nuclear part;nucleoplasm part;organelle part;protein complex;soluble fraction	3D-structure;Alternativesplicing;Chromatinregulator;Completeproteome;Diseasemutation;DNA-binding;Nucleus;Phosphoprotein;Polymorphism;Referenceproteome;Repressor;Transcription;Transcriptionregulation	0.00028404	O00255;O00255-2;O00255-3	O00255;O00255-2;O00255-3	Menin	MEN1	3
0	0	0	-0.229203	-0.0506956	0.142293	-0.217994	-0.294031	-0.0852977	-0.0973767	-0.351828	-0.336785	-0.0591401	-0.19265	-0.168164		6	6	2	3	7	7	5	5	2	2	6	6	41.5	36.9		binding;cation binding;heme binding;ion binding;iron ion binding;lipid binding;metal ion binding;receptor activity;steroid binding;tetrapyrrole binding;transition metal ion binding	cell fraction;cell part;cell surface;cytoplasmic part;endoplasmic reticulum membrane;endoplasmic reticulum part;insoluble fraction;integral to membrane;intracellular non-membrane-bounded organelle;intracellular organelle;intracellular organelle part;intracellular part;intrinsic to membrane;membrane;membrane fraction;membrane part;microsome;non-membrane-bounded organelle;nuclear part;nucleolus;org…	Completeproteome;Directproteinsequencing;Endoplasmicreticulum;Lipid-binding;Membrane;Microsome;Phosphoprotein;Receptor;Referenceproteome;Steroid-binding;Transmembrane;Transmembranehelix	1.3834e-197	O00264	O00264	Membrane-associated progesterone receptor component 1	PGRMC1	1
0	0	0	0.129782	0.0604848	0.0353676	0.0497701	0.0558898	0.0969364	0.0870821	0.0976935	-0.166675	-0.100775	-0.0472107	0.115001		3	4	3	4	14	14	3	4	3	4	14	14	20.6	20.6	biological regulation;biosynthetic process;cell cycle;cellular biosynthetic process;cellular component organization;cellular component organization at cellular level;cellular component organization or biogenesis;cellular component organization or biogenesis at cellular level;cellular macromolecule metabolic process;cellular metabolic process;cellular nitrogen compound metabolic process;cellular p…	binding;enzyme binding;protein binding;protein dimerization activity;protein heterodimerization activity	cell part;intracellular organelle part;intracellular part;nuclear part;nucleoplasm;organelle part	3D-structure;Acetylation;Activator;Alternativesplicing;Completeproteome;Directproteinsequencing;Methylation;Nucleus;Phosphoprotein;Referenceproteome;Repeat;Repressor;Transcription;Transcriptionregulation	9.4152e-246	O00267;O00267-2	O00267;O00267-2	Transcription elongation factor SPT5	SUPT5H	2
NaN	NaN	NaN	NaN	NaN	NaN	NaN	NaN	NaN	NaN	NaN	NaN	NaN	NaN	NaN		0	0	0	0	1	1	0	0	0	0	1	1	1.9	1.9	biological regulation;biosynthetic process;cellular biosynthetic process;cellular macromolecule metabolic process;cellular metabolic process;cellular nitrogen compound metabolic process;cellular process;interspecies interaction between organisms;macromolecule metabolic process;metabolic process;multi-organism process;nitrogen compound metabolic process;nucleic acid metabolic process;nucleobase-co…	binding;DNA binding;nucleic acid binding;nucleic acid binding transcription factor activity;protein binding;protein binding transcription factor activity;sequence-specific DNA binding transcription factor activity;transcription coactivator activity;transcription cofactor activity;transcription factor binding transcription factor activity	cell part;cytoplasm;histone acetyltransferase complex;histone methyltransferase complex;intracellular organelle part;intracellular part;macromolecular complex;methyltransferase complex;MLL1 complex;nuclear part;nucleoplasm part;organelle part;protein complex;SAGA-type complex;transcription factor complex;transcription factor TFIID complex;transcription factor TFTC complex	3D-structure;Completeproteome;Directproteinsequencing;Host-virusinteraction;Nucleus;Polymorphism;Referenceproteome;Transcription;Transcriptionregulation	0.00026425	O00268	O00268	Transcription initiation factor TFIID subunit 4	TAF4	1
0	0	0	0.0160969	-0.098218	0.245345	0.0888201	0.0112093	0.312433	-0.00615262	-0.121021	0.204458	-0.175138	-0.0808386	0.18903		2	2	2	2	3	3	2	2	2	2	3	3	13.3	13.3	biological regulation;catabolic process;cellular catabolic process;cellular macromolecule catabolic process;cellular macromolecule metabolic process;cellular metabolic process;cellular nitrogen compound metabolic process;cellular process;cellular response to stimulus;DNA catabolic process;DNA catabolic process, endonucleolytic;DNA fragmentation involved in apoptotic nuclear change;DNA metabolic p…	catalytic activity;deoxyribonuclease activity;hydrolase activity;hydrolase activity, acting on ester bonds;nuclease activity	cell part;chromatin;chromosomal part;cytoplasmic part;cytosol;intracellular organelle part;intracellular part;nuclear chromatin;nuclear chromosome part;nuclear part;nucleoplasm;organelle part	3D-structure;Acetylation;Alternativesplicing;Apoptosis;Completeproteome;Cytoplasm;Directproteinsequencing;Phosphoprotein;Referenceproteome	3.6022e-24	O00273;O00273-2	O00273;O00273-2	DNA fragmentation factor subunit alpha	DFFA	2
NaN	NaN	NaN	NaN	NaN	NaN	NaN	NaN	NaN	NaN	NaN	NaN	NaN	NaN	NaN		0	0	0	0	1	1	0	0	0	0	1	1	7.4	7.4		binding;DNA binding;nucleic acid binding;nucleic acid binding transcription factor activity;protein binding transcription factor activity;sequence-specific DNA binding transcription factor activity;transcription coactivator activity;transcription cofactor activity;transcription factor binding transcription factor activity	cell part;intracellular membrane-bounded organelle;intracellular organelle;intracellular part;membrane-bounded organelle;nucleus;organelle	3D-structure;Completeproteome;Directproteinsequencing;DNA-binding;Nucleus;Phosphoprotein;Referenceproteome;SCID	1.8125e-96	O00287	O00287	Regulatory factor X-associated protein	RFXAP	1
0	0	0	0.122686	0.108616	-0.0528349	0.0954519	0.0792927	-0.161105	0.195488	0.279169	-0.110917	0.435615	0.393815	0.0542633		13	12	11	12	16	16	12	11	10	11	15	15	80.1	77.6	biological regulation;cellular process;cellular response to stimulus;female pregnancy;multi-organism process;regulation of biological process;regulation of cellular process;reproductive process;response to stimulus;signal transduction	anion channel activity;anion transmembrane transporter activity;binding;channel activity;chloride channel activity;gated channel activity;ion channel activity;ion transmembrane transporter activity;passive transmembrane transporter activity;protein binding;substrate-specific channel activity;substrate-specific transmembrane transporter activity;substrate-specific transporter activity;transmembran…	actin cytoskeleton;brush border;cell cortex;cell fraction;cell part;cell projection;chloride channel complex;cytoplasm;cytoplasmic part;cytoskeletal part;cytoskeleton;Golgi apparatus;insoluble fraction;intracellular membrane-bounded organelle;intracellular non-membrane-bounded organelle;intracellular organelle;intracellular organelle part;intracellular part;ion channel complex;macromolecular comp…	3D-structure;Acetylation;Alternativesplicing;Cellmembrane;Chloride;Chloridechannel;Completeproteome;Cytoplasm;Cytoskeleton;Directproteinsequencing;Disulfidebond;Glutathionylation;Golgiapparatus;Ionicchannel;Iontransport;Membrane;Nucleus;Phosphoprotein;Polymorphism;Referenceproteome;Transmembrane;Transmembranehelix;Transport;Voltage-gatedchannel	0	O00299;Q9NZA1;Q9NZA1-2;O15247	O00299	Chloride intracellular channel protein 1	CLIC1	4
0	0	0	-0.0435259	0.0266291	0.142766	0.081067	-0.010178	0.1956	-0.171468	-0.132324	-0.00426881	-0.099968	-0.152038	-0.129741		7	6	7	7	11	10	7	6	7	7	11	10	37	37		binding;nucleic acid binding;protein binding;RNA binding;translation factor activity, nucleic acid binding;translation initiation factor activity	cell part;cytoplasmic part;cytosol;eukaryotic translation initiation factor 3 complex;intracellular part;macromolecular complex;protein complex	Acetylation;Completeproteome;Cytoplasm;Hydrolase;Initiationfactor;Phosphoprotein;Polymorphism;Protease;Proteinbiosynthesis;Referenceproteome;Thiolprotease;Ublconjugationpathway	0	O00303	O00303	Eukaryotic translation initiation factor 3 subunit F	EIF3F	1
0	0	0	NaN	-0.440301	0.0899526	-1.17801	-0.118257	-0.146755	-1.05395	0.0460144	-0.164975	NaN	-0.540217	-0.212382		2	0	5	4	10	7	1	0	4	4	9	7	12.3	11.5	activation of immune response;adaptive immune response;antigen receptor-mediated signaling pathway;B cell activation;B cell chemotaxis;B cell receptor signaling pathway;biological regulation;cell activation;cell activation involved in immune response;cell chemotaxis;cell differentiation;cell migration;cell motility;cell surface receptor linked signaling pathway;cellular component movement;cellula…	1-phosphatidylinositol-3-kinase activity;adenyl nucleotide binding;adenyl ribonucleotide binding;ATP binding;binding;catalytic activity;inositol or phosphatidylinositol kinase activity;kinase activity;lipid kinase activity;nucleotide binding;phosphatidylinositol 3-kinase activity;phosphatidylinositol kinase activity;phosphatidylinositol-4,5-bisphosphate 3-kinase activity;phosphotransferase activi…	cell part;cytoplasmic part;cytosolic part;intracellular part;macromolecular complex;membrane;phosphatidylinositol 3-kinase complex;plasma membrane;protein complex	Adaptiveimmunity;ATP-binding;Chemotaxis;Completeproteome;Differentiation;Directproteinsequencing;Immunity;Inflammatoryresponse;Innateimmunity;Kinase;Nucleotide-binding;Phosphoprotein;Referenceproteome;Transferase	1.2834e-26	O00329	O00329	Phosphatidylinositol 4,5-bisphosphate 3-kinase catalytic subunit delta isoform	PIK3CD	1
0	0	0	-0.161933	-0.646485	0.229797	0.0619835	-2.09937	0.318346	0.0999982	NaN	0.340678	1.19318	NaN	0.508897		3	2	2	2	3	4	3	2	2	2	3	4	15.2	15.2	biological regulation;carboxylic acid metabolic process;cellular ketone metabolic process;cellular metabolic process;cellular process;metabolic process;monocarboxylic acid metabolic process;organic acid metabolic process;oxoacid metabolic process;pyruvate metabolic process;regulation of acetyl-CoA biosynthetic process from pyruvate;regulation of biological process;regulation of biosynthetic proce…	catalytic activity;transferase activity;transferase activity, transferring acyl groups	cell part;cytoplasmic part;intracellular organelle lumen;intracellular organelle part;intracellular part;membrane-enclosed lumen;mitochondrial matrix;mitochondrial part;organelle lumen;organelle part	3D-structure;Acetylation;Completeproteome;Lipoyl;Mitochondrion;Polymorphism;Referenceproteome;Transitpeptide	5.8733e-15	O00330	O00330	Pyruvate dehydrogenase protein X component, mitochondrial	PDHX	1
0	0	0	1.3976	-0.132912	-2.20096	-2.02762	-1.92407	-3.03919	-2.0828	-1.3966	-2.52722	-1.50908	-1.2406	-3.0119	Decrease	2	2	3	2	5	3	2	2	3	2	5	3	10	10	biological regulation;cell redox homeostasis;cellular homeostasis;cellular macromolecule metabolic process;cellular metabolic process;cellular process;cellular protein metabolic process;homeostatic process;macromolecule metabolic process;macromolecule modification;metabolic process;primary metabolic process;protein folding;protein metabolic process;protein modification process;protein thiol-disul…	catalytic activity;flavin-linked sulfhydryl oxidase activity;oxidoreductase activity;oxidoreductase activity, acting on a sulfur group of donors;oxidoreductase activity, acting on a sulfur group of donors, oxygen as acceptor;thiol oxidase activity	cell part;cytoplasmic part;extracellular region part;extracellular space;Golgi apparatus part;integral to Golgi membrane;integral to membrane;integral to organelle membrane;intracellular organelle part;intracellular part;intrinsic to Golgi membrane;intrinsic to membrane;intrinsic to organelle membrane;membrane part;organelle part	3D-structure;Alternativesplicing;Completeproteome;Disulfidebond;FAD;Flavoprotein;Glycoprotein;Golgiapparatus;Membrane;Oxidoreductase;Polymorphism;Referenceproteome;Secreted;Signal;Transmembrane;Transmembranehelix	6.5114e-38	O00391;O00391-2	O00391;O00391-2	Sulfhydryl oxidase 1	QSOX1	2
0	0	0	NaN	-0.0172607	-0.190805	-0.292493	-0.195599	-0.310629	-0.238547	-0.0532514	-0.47906	NaN	0.0217554	-0.267425		2	0	1	1	2	3	2	0	1	1	2	3	6.2	6.2	cell death;cellular process;death;establishment of localization;transmembrane transport;transport	acetyl-CoA transporter activity;coenzyme transporter activity;cofactor transporter activity;transporter activity	cell fraction;cell part;cytoplasmic part;endoplasmic reticulum membrane;endoplasmic reticulum part;Golgi apparatus part;Golgi membrane;insoluble fraction;integral to membrane;integral to plasma membrane;intracellular organelle part;intracellular part;intrinsic to membrane;intrinsic to plasma membrane;membrane;membrane fraction;membrane part;organelle membrane;organelle part;plasma membrane part	Completeproteome;Diseasemutation;Endoplasmicreticulum;Glycoprotein;Hereditaryspasticparaplegia;Membrane;Neurodegeneration;Phosphoprotein;Polymorphism;Referenceproteome;Transmembrane;Transmembranehelix;Transport	5.3594e-05	O00400	O00400	Acetyl-coenzyme A transporter 1	SLC33A1	1
0	0	0	-0.0892617	-0.0622189	0.0695687	0.0196308	-0.0211162	0.123931	-0.0831908	-0.203984	0.0450169	-0.216414	-0.255497	-0.0985504		11	9	14	11	25	31	11	9	14	11	23	29	38.2	36.5	establishment of localization;establishment of localization in cell;establishment of protein localization;interspecies interaction between organisms;intracellular protein transport;intracellular transport;multi-organism process;NLS-bearing substrate import into nucleus;nuclear import;nuclear transport;nucleocytoplasmic transport;protein import;protein import into nucleus;protein targeting;protein…	binding;enzyme binding;enzyme inhibitor activity;enzyme regulator activity;GTPase binding;GTPase inhibitor activity;GTPase regulator activity;nucleoside-triphosphatase regulator activity;protein binding;protein transporter activity;Ran GTPase binding;Ras GTPase binding;small GTPase binding;substrate-specific transporter activity;transporter activity	cell part;cytoplasm;intracellular non-membrane-bounded organelle;intracellular organelle;intracellular organelle part;intracellular part;macromolecular complex;membrane part;non-membrane-bounded organelle;nuclear part;nuclear pore;nucleolus;organelle;organelle part;pore complex;protein complex	Acetylation;Alternativesplicing;Completeproteome;Cytoplasm;Directproteinsequencing;Host-virusinteraction;Nucleus;Phosphoprotein;Polymorphism;Proteintransport;Referenceproteome;Repeat;Transport	0	O00410-3;O00410;O00410-2	O00410-3;O00410;O00410-2	Importin-5	IPO5	3
0	0	0	0.165172	-0.22385	-0.0467738	0.213129	0.158983	-0.0577219	0.448244	0.168187	0.226674	0.189977	-0.141803	0.0643543		3	3	4	2	3	3	3	3	4	2	3	3	4.3	4.3	biosynthetic process;cellular biosynthetic process;cellular macromolecule metabolic process;cellular metabolic process;cellular nitrogen compound metabolic process;cellular process;macromolecule metabolic process;metabolic process;nitrogen compound metabolic process;nucleic acid metabolic process;nucleobase-containing compound metabolic process;primary metabolic process;RNA biosynthetic process;R…	binding;catalytic activity;DNA binding;DNA-directed RNA polymerase activity;nucleic acid binding;nucleotidyltransferase activity;protein binding;RNA polymerase activity;transferase activity;transferase activity, transferring phosphorus-containing groups	cell part;cytoplasmic part;intracellular non-membrane-bounded organelle;intracellular organelle;intracellular organelle part;intracellular part;mitochondrial nucleoid;mitochondrial part;non-membrane-bounded organelle;nucleoid;organelle;organelle part	3D-structure;Completeproteome;DNA-directedRNApolymerase;Mitochondrion;Nucleotidyltransferase;Phosphoprotein;Polymorphism;Referenceproteome;Transcription;Transferase;Transitpeptide	6.5538e-05	O00411	O00411	DNA-directed RNA polymerase, mitochondrial	POLRMT	1
NaN	0	0	NaN	-0.075597	0.107381	NaN	-0.260169	0.0156403	NaN	-0.302789	-0.146465	NaN	-0.39338	-0.279806		1	0	1	1	3	2	1	0	1	1	2	1	6.9	4.7	anatomical structure morphogenesis;biological regulation;biosynthetic process;cellular biosynthetic process;cellular macromolecule biosynthetic process;cellular macromolecule metabolic process;cellular metabolic process;cellular process;cellular protein metabolic process;developmental process;macromolecule biosynthetic process;macromolecule metabolic process;metabolic process;negative regulation …	binding;mRNA 3'-UTR binding;mRNA 5'-UTR binding;mRNA binding;nucleic acid binding;nucleotide binding;protein binding;RNA binding;translation regulator activity	cell part;cytoplasmic part;cytosol;intracellular membrane-bounded organelle;intracellular organelle;intracellular part;membrane-bounded organelle;nucleus;organelle	3D-structure;Alternativesplicing;Completeproteome;Cytoplasm;Nucleus;Phosphoprotein;Referenceproteome;Repeat;RNA-binding;Translationregulation	1.1517e-14	O00425;O00425-2	O00425;O00425-2	Insulin-like growth factor 2 mRNA-binding protein 3	IGF2BP3	2
0	0	0	0.0748541	0.0186344	0.0232232	0.142217	0.135798	0.115566	0.179951	0.217955	0.175475	0.245883	0.287786	0.191304		10	9	11	8	24	19	0	0	0	0	1	1	45.4	2.9	apoptotic mitochondrial changes;biological regulation;cellular component assembly;cellular component assembly at cellular level;cellular component disassembly;cellular component disassembly at cellular level;cellular component disassembly involved in apoptosis;cellular component organization;cellular component organization at cellular level;cellular component organization or biogenesis;cellular c…	binding;catalytic activity;enzyme binding;GTP binding;GTPase activity;guanyl nucleotide binding;guanyl ribonucleotide binding;hydrolase activity;hydrolase activity, acting on acid anhydrides;hydrolase activity, acting on acid anhydrides, in phosphorus-containing anhydrides;identical protein binding;nucleoside-triphosphatase activity;nucleotide binding;protein binding;purine nucleotide binding;pur…	cell part;cytoplasmic part;cytosol;endomembrane system;Golgi apparatus;intracellular membrane-bounded organelle;intracellular organelle;intracellular organelle part;intracellular part;membrane;membrane-bounded organelle;mitochondrial membrane;mitochondrial outer membrane;mitochondrial part;organelle;organelle membrane;organelle outer membrane;organelle part;outer membrane;perinuclear region of cy…	Acetylation;Alternativesplicing;Completeproteome;Cytoplasm;Diseasemutation;Golgiapparatus;GTP-binding;Hydrolase;Isopeptidebond;Membrane;Nucleotide-binding;Phosphoprotein;Polymorphism;Referenceproteome;S-nitrosylation;Ublconjugation	0	O00429-6;O00429;O00429-3;O00429-5	O00429-6;O00429;O00429-3;O00429-5	Dynamin-1-like protein	DNM1L	4
NaN	NaN	NaN	NaN	NaN	NaN	NaN	NaN	NaN	NaN	NaN	NaN	NaN	NaN	NaN		10	9	11	8	23	19	0	0	0	0	0	1	46.8	2.9					0	O00429-2;O00429-4	O00429-2;O00429-4			2
NaN	NaN	0	NaN	NaN	-0.0661447	NaN	NaN	-0.0843797	NaN	NaN	0.238241	NaN	NaN	0.236163		0	0	1	4	4	4	0	0	1	4	4	4	16.9	16.9	cellular macromolecule metabolic process;cellular metabolic process;cellular nitrogen compound metabolic process;cellular process;macromolecule metabolic process;metabolic process;nitrogen compound metabolic process;nucleic acid metabolic process;nucleobase-containing compound metabolic process;primary metabolic process;RNA metabolic process;RNA processing	adenyl nucleotide binding;adenyl ribonucleotide binding;ATP binding;binding;catalytic activity;cyclase activity;ligase activity;ligase activity, forming phosphoric ester bonds;nucleic acid binding;nucleotide binding;purine nucleotide binding;purine ribonucleoside triphosphate binding;purine ribonucleotide binding;ribonucleotide binding;RNA binding;RNA-3'-phosphate cyclase activity	cell part;intracellular organelle part;intracellular part;nuclear part;nucleoplasm;organelle part	Alternativesplicing;ATP-binding;Completeproteome;Directproteinsequencing;Ligase;Nucleotide-binding;Nucleus;Referenceproteome	4.7003e-58	O00442-2;O00442	O00442-2;O00442	RNA 3'-terminal phosphate cyclase	RTCD1	2
NaN	NaN	0	NaN	NaN	-0.246793	NaN	NaN	0.0346383	NaN	NaN	0.477078	NaN	NaN	1.19323		1	1	1	2	2	3	1	1	1	2	2	3	7	7	establishment of localization;transport		cell part;cis-Golgi network;cytoplasmic membrane-bounded vesicle;cytoplasmic part;cytoplasmic vesicle;endocytic vesicle;endosomal part;endosome membrane;Golgi apparatus part;Golgi cisterna membrane;Golgi lumen;Golgi membrane;integral to membrane;intracellular membrane-bounded organelle;intracellular organelle;intracellular organelle lumen;intracellular organelle part;intracellular part;intrinsic …	Coiledcoil;Completeproteome;Endosome;Glycoprotein;Golgiapparatus;Membrane;Phosphoprotein;Polymorphism;Referenceproteome;Signal-anchor;Transmembrane;Transmembranehelix;Transport	3.202e-74	O00461	O00461	Golgi integral membrane protein 4	GOLIM4	1
NaN	NaN	NaN	NaN	NaN	NaN	NaN	NaN	NaN	NaN	NaN	NaN	NaN	NaN	NaN		1	1	1	1	1	4	1	1	1	1	1	4	2.8	2.8	axon guidance;biological regulation;cell surface receptor linked signaling pathway;cellular component organization;cellular component organization or biogenesis;cellular localization;cellular macromolecule localization;cellular membrane organization;cellular process;cellular protein localization;cellular response to stimulus;chemotaxis;clustering of voltage-gated sodium channels;G-protein coupled…	binding;extracellular matrix binding;laminin binding;protein binding;structural constituent of cytoskeleton;structural molecule activity	basal lamina;extracellular matrix part;extracellular region part	Completeproteome;Developmentalprotein;Differentiation;Disulfidebond;EGF-likedomain;Extracellularmatrix;Glycoprotein;Heparansulfate;LamininEGF-likedomain;Polymorphism;Proteoglycan;Referenceproteome;Repeat;Secreted;Signal	6.4659e-08	O00468	O00468	Agrin	AGRN	1
0	0	0	0.352567	0.0946267	0.109337	0.268554	-0.0218776	0.248413	-0.195572	-0.656655	0.169362	-0.459423	-0.644921	-0.116362		1	2	2	1	2	2	1	2	2	1	2	2	27.2	27.2	cellular metabolic process;cellular process;electron transport chain;establishment of localization;generation of precursor metabolites and energy;metabolic process;mitochondrial electron transport, NADH to ubiquinone;oxidation-reduction process;respiratory electron transport chain;small molecule metabolic process;transport	catalytic activity;NADH dehydrogenase (quinone) activity;NADH dehydrogenase (ubiquinone) activity;NADH dehydrogenase activity;oxidoreductase activity;oxidoreductase activity, acting on NADH or NADPH;oxidoreductase activity, acting on NADH or NADPH, quinone or similar compound as acceptor	cell part;cytoplasmic part;intracellular organelle part;intracellular part;macromolecular complex;membrane part;mitochondrial membrane part;mitochondrial part;mitochondrial respiratory chain complex I;NADH dehydrogenase complex;organelle part;protein complex;respiratory chain complex I	Acetylation;Completeproteome;Electrontransport;Membrane;Mitochondrion;Mitochondrioninnermembrane;Referenceproteome;Respiratorychain;Transport	2.9619e-58	O00483	O00483	NADH dehydrogenase [ubiquinone] 1 alpha subcomplex subunit 4	NDUFA4	1
NaN	0	0	NaN	0.160607	0.364785	NaN	0.319849	0.40294	NaN	0.465722	0.234688	NaN	0.413409	0.304945		0	2	3	2	5	5	0	2	3	2	5	5	29.7	29.7	anaphase-promoting complex-dependent proteasomal ubiquitin-dependent protein catabolic process;antigen processing and presentation;antigen processing and presentation of exogenous antigen;antigen processing and presentation of exogenous peptide antigen;antigen processing and presentation of exogenous peptide antigen via MHC class I;antigen processing and presentation of exogenous peptide antigen …	binding;catalytic activity;cation binding;endopeptidase activator activity;endopeptidase regulator activity;enzyme activator activity;enzyme regulator activity;hydrolase activity;hydrolase activity, acting on ester bonds;ion binding;metal ion binding;metallopeptidase activity;peptidase activator activity;peptidase activity;peptidase activity, acting on L-amino acid peptides;peptidase regulator ac…	cell part;cytoplasmic part;cytosol;intracellular organelle part;intracellular part;macromolecular complex;nuclear part;nucleoplasm;organelle part;proteasome complex;protein complex	Completeproteome;Directproteinsequencing;Hydrolase;Metal-binding;Metalloprotease;Phosphoprotein;Protease;Proteasome;Referenceproteome;Ublconjugationpathway;Zinc	2.4512e-43	O00487	O00487	26S proteasome non-ATPase regulatory subunit 14	PSMD14	1
0	0	0	-0.135647	-0.0296848	0.00858797	-0.226358	-0.137441	0.0861043	-0.337773	-0.1962	0.141994	-0.501568	-0.230105	0.034481		1	1	1	1	6	7	1	1	1	1	5	6	16.5	13.8	biological regulation;cell surface receptor linked signaling pathway;cellular component assembly;cellular component organization;cellular component organization or biogenesis;cellular process;cellular response to chemical stimulus;cellular response to cytokine stimulus;cellular response to organic substance;cellular response to stimulus;cytokine-mediated signaling pathway;establishment of localiz…	binding;nuclear localization sequence binding;peptide binding;protein transporter activity;signal sequence binding;substrate-specific transporter activity;transporter activity	cell part;cytoplasmic part;cytosol;intracellular organelle part;intracellular part;macromolecular complex;membrane part;nuclear part;nuclear pore;nucleoplasm;organelle part;pore complex;protein complex	Acetylation;Completeproteome;Cytoplasm;Host-virusinteraction;Initiationofviralinfection;Nucleus;Phosphoprotein;Polymorphism;Proteintransport;Referenceproteome;Repeat;Transport;Viralpenetrationintohostnucleus	2.5859e-41	O00505	O00505	Importin subunit alpha-3	KPNA3	1
NaN	NaN	NaN	NaN	NaN	NaN	NaN	NaN	NaN	NaN	NaN	NaN	NaN	NaN	NaN		0	2	1	1	5	4	0	0	0	0	1	0	3.2	0.5	biological regulation;BMP signaling pathway;catabolic process;cell surface receptor linked signaling pathway;cellular catabolic process;cellular macromolecule catabolic process;cellular macromolecule metabolic process;cellular metabolic process;cellular process;cellular protein metabolic process;cellular response to stimulus;enzyme linked receptor protein signaling pathway;gamete generation;macro…	binding;catalytic activity;co-SMAD binding;cysteine-type peptidase activity;hydrolase activity;hydrolase activity, acting on ester bonds;peptidase activity;peptidase activity, acting on L-amino acid peptides;protein binding;SMAD binding;small conjugating protein-specific protease activity;thiolester hydrolase activity;ubiquitin thiolesterase activity;ubiquitin-specific protease activity	cell part;cytoplasm;intracellular part	Alternativesplicing;Completeproteome;Cytoplasm;Hydrolase;Polymorphism;Protease;Referenceproteome;Thiolprotease;Ublconjugationpathway	4.4173e-19	O00507	O00507	Probable ubiquitin carboxyl-terminal hydrolase FAF-Y	USP9Y	1
0	0	0	-0.0142789	-0.0276165	0.104731	0.0918014	0.167101	0.204767	0.110863	0.0738377	0.360127	-0.292142	-0.355512	0.249231		5	4	3	2	4	6	5	4	3	2	4	6	14.6	14.6	biological regulation;cell proliferation;cellular macromolecule metabolic process;cellular metabolic process;cellular nitrogen compound metabolic process;cellular process;macromolecule metabolic process;maturation of 5.8S rRNA;maturation of 5.8S rRNA from tricistronic rRNA transcript (SSU-rRNA, 5.8S rRNA, LSU-rRNA);maturation of LSU-rRNA;maturation of LSU-rRNA from tricistronic rRNA transcript (S…	binding;protein binding	cell part;intracellular organelle part;intracellular part;macromolecular complex;nuclear part;nucleolar part;nucleoplasm;organelle part;PeBoW complex;preribosome;preribosome, large subunit precursor;protein complex;ribonucleoprotein complex	3D-structure;Acetylation;Alternativesplicing;Chromosome;Completeproteome;Nucleus;Phosphoprotein;Polymorphism;Referenceproteome;Ribosomebiogenesis;rRNAprocessing;Ublconjugation	1.019e-30	O00541;O00541-2	O00541;O00541-2	Pescadillo homolog	PES1	2
0	0	0	0.539748	0.317063	0.519989	0.902189	0.461109	0.736475	0.772313	0.565849	0.361558	1.15242	0.286162	0.498985		4	4	5	7	10	9	0	0	0	0	1	1	56.4	6	actin cytoskeleton organization;actin filament-based process;axon guidance;biological regulation;cell communication;cell projection assembly;cell projection organization;cell-cell signaling;cellular component assembly;cellular component assembly at cellular level;cellular component organization;cellular component organization at cellular level;cellular component organization or biogenesis;cellula…	binding;binding, bridging;cytokine receptor binding;cytoskeletal adaptor activity;cytoskeletal protein binding;frizzled binding;G-protein-coupled receptor binding;growth factor receptor binding;interleukin-5 receptor binding;protein binding;protein binding, bridging;protein dimerization activity;protein heterodimerization activity;protein N-terminus binding;receptor binding;syndecan binding	adherens junction;anchoring junction;cell junction;cell part;cell-substrate adherens junction;cell-substrate junction;cytoplasmic membrane-bounded vesicle;cytoplasmic part;cytoplasmic vesicle;cytoskeleton;cytosol;endoplasmic reticulum membrane;endoplasmic reticulum part;focal adhesion;interleukin-5 receptor complex;intracellular membrane-bounded organelle;intracellular non-membrane-bounded organe…	3D-structure;Acetylation;Alternativesplicing;Celljunction;Cellmembrane;Completeproteome;Cytoplasm;Cytoskeleton;Directproteinsequencing;Endoplasmicreticulum;Membrane;Nucleus;Phosphoprotein;Polymorphism;Referenceproteome;Repeat	0	O00560;O00560-3	O00560;O00560-3	Syntenin-1	SDCBP	2
NaN	NaN	0	NaN	NaN	NaN	NaN	NaN	0.707171	NaN	NaN	0.204707	NaN	NaN	NaN		4	4	5	7	10	9	0	0	0	0	1	1	56.2	5.7					0	O00560-2	O00560-2			1
NaN	0	0	NaN	0.180305	0.0229891	NaN	-0.284159	-0.0547369	NaN	-0.212534	-0.012653	NaN	-0.587364	-0.297543		0	0	1	1	2	3	0	0	1	1	2	3	7.3	7.3	biological regulation;cellular macromolecule metabolic process;cellular metabolic process;cellular nitrogen compound metabolic process;cellular process;macromolecule metabolic process;metabolic process;ncRNA metabolic process;ncRNA processing;negative regulation of catalytic activity;negative regulation of hydrolase activity;negative regulation of molecular function;negative regulation of phospha…	binding;protein binding	cell part;chromosome;intracellular non-membrane-bounded organelle;intracellular organelle;intracellular organelle part;intracellular part;macromolecular complex;non-membrane-bounded organelle;nuclear part;nucleolus;organelle;organelle part;ribonucleoprotein complex;small nucleolar ribonucleoprotein complex	Acetylation;Chromosome;Coiledcoil;Completeproteome;Nucleus;Phosphoprotein;Polymorphism;Referenceproteome;Ribonucleoprotein;Ribosomebiogenesis;rRNAprocessing	9.3638e-20	O00566	O00566	U3 small nucleolar ribonucleoprotein protein MPP10	MPHOSPH10	1
0	0	0	-0.0385839	-0.184852	-0.000440257	0.0050406	-0.0107011	-0.0249715	0.0542532	0.00279682	0.0563681	-0.110057	-0.106676	0.127666		5	7	8	7	15	15	5	7	8	7	15	15	33.5	33.5	cell death;cellular macromolecule metabolic process;cellular metabolic process;cellular nitrogen compound metabolic process;cellular process;death;macromolecule metabolic process;metabolic process;ncRNA metabolic process;ncRNA processing;nitrogen compound metabolic process;nucleic acid metabolic process;nucleobase-containing compound metabolic process;primary metabolic process;RNA metabolic proce…	binding;nucleic acid binding;protein binding;RNA binding;snoRNA binding	box C/D snoRNP complex;cell part;cytoplasm;intracellular organelle part;intracellular part;macromolecular complex;nuclear part;nucleolar part;organelle part;pre-snoRNP complex;ribonucleoprotein complex;small nucleolar ribonucleoprotein complex	Completeproteome;Cytoplasm;Directproteinsequencing;Neurodegeneration;Nucleus;Phosphoprotein;Polymorphism;Referenceproteome;Ribosomebiogenesis;Spinocerebellarataxia	6.5756e-283	O00567	O00567	Nucleolar protein 56	NOP56	1
0	0	0	0.243392	0.088003	0.253288	0.371949	0.304861	0.339936	0.407291	0.282295	0.386636	0.409542	0.313492	0.195638		15	14	12	15	25	19	3	2	2	2	6	4	45	11.9	cell motility;cellular component movement;cellular process;developmental process;interspecies interaction between organisms;locomotion;multicellular organismal development;multicellular organismal process;multi-organism process;sperm motility	adenyl nucleotide binding;adenyl ribonucleotide binding;ATP binding;ATPase activity;ATPase activity, coupled;ATP-dependent helicase activity;ATP-dependent RNA helicase activity;binding;catalytic activity;DNA binding;helicase activity;hydrolase activity;hydrolase activity, acting on acid anhydrides;hydrolase activity, acting on acid anhydrides, in phosphorus-containing anhydrides;nucleic acid bind…	cell part;cytoplasm;cytoplasmic part;intracellular non-membrane-bounded organelle;intracellular organelle;intracellular organelle part;intracellular part;macromolecular complex;non-membrane-bounded organelle;nuclear body;nuclear part;nuclear speck;nucleoplasm part;organelle;organelle part;P granule;perinuclear region of cytoplasm;pi-body;piP-body;ribonucleoprotein complex;RNA granule	3D-structure;Acetylation;Alternativesplicing;ATP-binding;Completeproteome;Cytoplasm;Developmentalprotein;Directproteinsequencing;DNA-binding;Helicase;Host-virusinteraction;Hydrolase;Nucleotide-binding;Nucleus;Phosphoprotein;Polymorphism;Referenceproteome;Repeat;RNA-binding	0	O00571;Q9NQI0;Q9NQI0-2	O00571	ATP-dependent RNA helicase DDX3X	DDX3X	3
0	0	0	-0.357213	-0.175523	-0.347765	-0.605201	-0.332262	-0.851313	-0.870337	-0.771606	-1.3041	-1.5204	-1.06344	-1.70539	Decrease	7	7	5	6	8	8	7	7	5	6	8	8	38.7	38.7	catabolic process;cellular catabolic process;cellular macromolecule catabolic process;cellular macromolecule metabolic process;cellular metabolic process;cellular nitrogen compound metabolic process;cellular process;macromolecule catabolic process;macromolecule metabolic process;metabolic process;nitrogen compound metabolic process;nucleic acid metabolic process;nucleobase-containing compound met…	binding;catalytic activity;endonuclease activity;endonuclease activity, active with either ribo- or deoxyribonucleic acids and producing 3'-phosphomonoesters;endoribonuclease activity;endoribonuclease activity, producing 3'-phosphomonoesters;hydrolase activity;hydrolase activity, acting on ester bonds;nuclease activity;nucleic acid binding;ribonuclease activity;ribonuclease T2 activity;RNA binding	extracellular region	Alternativesplicing;Completeproteome;Diseasemutation;Disulfidebond;Endonuclease;Glycoprotein;Hydrolase;Nuclease;Polymorphism;Referenceproteome;Secreted;Signal	3.4227e-252	O00584;O00584-2	O00584	Ribonuclease T2	RNASET2	2
NaN	NaN	0	NaN	NaN	0.238076	NaN	NaN	0.260267	NaN	NaN	0.0935696	NaN	NaN	-0.0995568		1	0	1	1	2	2	1	0	1	1	2	2	10.7	10.7	biosynthetic process;cellular biosynthetic process;cellular macromolecule biosynthetic process;cellular macromolecule metabolic process;cellular metabolic process;cellular nitrogen compound metabolic process;cellular process;macromolecule biosynthetic process;macromolecule metabolic process;metabolic process;nitrogen compound metabolic process;nucleic acid metabolic process;nucleobase-containing …	binding;catalytic activity;cation binding;dioxygenase activity;ion binding;metal ion binding;oxidoreductase activity;oxidoreductase activity, acting on single donors with incorporation of molecular oxygen;oxidoreductase activity, acting on single donors with incorporation of molecular oxygen, incorporation of two atoms of oxygen;protein binding;protein binding transcription factor activity;querce…	cell part;cytoplasm;intracellular membrane-bounded organelle;intracellular organelle;intracellular part;membrane-bounded organelle;nucleus;organelle	3D-structure;Completeproteome;Cytoplasm;Dioxygenase;Iron;Metal-binding;Nucleus;Oxidoreductase;Polymorphism;Referenceproteome	3.2722e-08	O00625	O00625	Pirin	PIR	1
0	0	0	0.0330279	0.109568	0.292892	0.38228	0.192952	0.522357	0.474081	0.339216	0.551068	0.537381	0.33543	0.766392		3	3	3	3	6	6	3	3	3	3	5	5	26.1	23.4	biological regulation;cell surface receptor linked signaling pathway;cellular process;cellular response to chemical stimulus;cellular response to cytokine stimulus;cellular response to organic substance;cellular response to stimulus;cytokine-mediated signaling pathway;establishment of localization;establishment of localization in cell;establishment of protein localization;intracellular protein tr…	binding	cell part;cytoplasmic part;cytosol;intracellular organelle part;intracellular part;nuclear part;nucleoplasm;organelle part	Acetylation;Completeproteome;Cytoplasm;Nucleus;Phosphoprotein;Proteintransport;Referenceproteome;Repeat;Transport	6.0541e-123	O00629	O00629	Importin subunit alpha-4	KPNA4	1
0	0	0	0.374356	NaN	-0.157906	0.435095	0.373063	0.0312541	0.521064	0.218445	0.268328	0.0787666	NaN	0.235395		3	4	2	2	5	6	3	4	2	2	5	6	28.9	28.9	cell cycle process;cellular macromolecule metabolic process;cellular metabolic process;cellular process;cellular protein metabolic process;dephosphorylation;G1/S transition of mitotic cell cycle;macromolecule metabolic process;macromolecule modification;metabolic process;phosphate-containing compound metabolic process;phosphorus metabolic process;primary metabolic process;protein dephosphorylatio…	binding;catalytic activity;cation binding;hydrolase activity;hydrolase activity, acting on ester bonds;ion binding;metal ion binding;phosphatase activity;phosphoprotein phosphatase activity;phosphoric ester hydrolase activity;protein binding;protein serine/threonine phosphatase activity	cell part;cytoplasmic part;cytosol;intracellular part	Alternativesplicing;Cellcycle;Completeproteome;Cytoplasm;Directproteinsequencing;Hydrolase;Iron;Manganese;Metal-binding;Proteinphosphatase;Referenceproteome	1.3739e-125	O00743;O00743-2	O00743;O00743-2	Serine/threonine-protein phosphatase 6 catalytic subunit	PPP6C	2
NaN	0	0	NaN	0.00311159	2.1566	NaN	-0.12915	-0.373552	NaN	0.603076	1.18599	NaN	0.417214	3.53843		1	1	2	2	2	2	1	1	2	2	2	2	6.6	6.6	catabolic process;metabolic process	carboxylesterase activity;carboxylic ester hydrolase activity;catalytic activity;deacetylase activity;hydrolase activity;hydrolase activity, acting on ester bonds;methyl indole-3-acetate esterase activity;methyl jasmonate esterase activity;methyl salicylate esterase activity;methylumbelliferyl-acetate deacetylase activity;retinyl-palmitate esterase activity	cell part;cytoplasmic part;endoplasmic reticulum lumen;endoplasmic reticulum part;intracellular organelle lumen;intracellular organelle part;intracellular part;membrane-enclosed lumen;organelle lumen;organelle part	Alternativesplicing;Completeproteome;Directproteinsequencing;Disulfidebond;Endoplasmicreticulum;Glycoprotein;Hydrolase;Polymorphism;Pyrrolidonecarboxylicacid;Referenceproteome;Serineesterase;Signal	6.9432e-16	O00748;O00748-2	O00748;O00748-2	Cocaine esterase	CES2	2
0	0	0	-0.132839	0.0296868	0.00312463	-0.32829	-0.279494	-0.187395	-0.080484	-0.364225	-0.288513	-0.128288	-0.31716	-0.217454		15	8	14	10	19	15	15	8	14	10	19	15	30.5	30.5	cellular macromolecule metabolic process;cellular metabolic process;cellular process;cellular protein metabolic process;macromolecule metabolic process;macromolecule modification;metabolic process;primary metabolic process;protein deglycosylation;protein metabolic process;protein modification process	alpha-mannosidase activity;binding;catalytic activity;cation binding;hydrolase activity;hydrolase activity, acting on glycosyl bonds;hydrolase activity, hydrolyzing O-glycosyl compounds;ion binding;mannosidase activity;metal ion binding;transition metal ion binding;zinc ion binding	cell part;cytoplasmic part;intracellular membrane-bounded organelle;intracellular organelle;intracellular part;lysosome;lytic vacuole;membrane-bounded organelle;organelle;vacuole	Completeproteome;Directproteinsequencing;Diseasemutation;Disulfidebond;Glycoprotein;Glycosidase;Hydrolase;Lysosome;Metal-binding;Polymorphism;Referenceproteome;Signal;Zinc;Zymogen	0	O00754	O00754	Lysosomal alpha-mannosidase;Lysosomal alpha-mannosidase A peptide;Lysosomal alpha-mannosidase B peptide;Lysosomal alpha-mannosidase C peptide;Lysosomal alpha-mannosidase D peptide;Lysosomal alpha-mannosidase E peptide	MAN2B1	1
NaN	NaN	0	NaN	NaN	-0.221525	NaN	NaN	-0.117725	NaN	NaN	-2.35852	NaN	NaN	-2.79653		0	0	0	0	3	2	0	0	0	0	3	2	27.9	27.9	activation of anaphase-promoting complex activity;anaphase-promoting complex-dependent proteasomal ubiquitin-dependent protein catabolic process;biological regulation;catabolic process;cell cycle checkpoint;cell cycle phase;cell cycle process;cell division;cellular catabolic process;cellular component assembly;cellular component assembly at cellular level;cellular component organization;cellular …	acid-amino acid ligase activity;adenyl nucleotide binding;adenyl ribonucleotide binding;ATP binding;binding;catalytic activity;ligase activity;ligase activity, forming carbon-nitrogen bonds;nucleotide binding;protein binding;purine nucleotide binding;purine ribonucleoside triphosphate binding;purine ribonucleotide binding;ribonucleotide binding;small conjugating protein ligase activity;ubiquitin-…	anaphase-promoting complex;cell part;cullin-RING ubiquitin ligase complex;cytoplasmic part;cytosol;intracellular organelle part;intracellular part;macromolecular complex;nuclear part;nuclear ubiquitin ligase complex;nucleoplasm;organelle part;protein complex;ubiquitin ligase complex	3D-structure;Acetylation;ATP-binding;Cellcycle;Celldivision;Completeproteome;Ligase;Mitosis;Nucleotide-binding;Polymorphism;Referenceproteome;Ublconjugation;Ublconjugationpathway	7.147e-13	O00762	O00762	Ubiquitin-conjugating enzyme E2 C	UBE2C	1
NaN	NaN	NaN	NaN	NaN	NaN	NaN	NaN	NaN	NaN	NaN	NaN	NaN	NaN	NaN		0	0	0	1	1	1	0	0	0	1	0	0	1.1	0.3	acetyl-CoA metabolic process;amine transport;amino acid transmembrane transport;amino acid transport;betaine transport;biological regulation;biosynthetic process;carboxylic acid biosynthetic process;carboxylic acid metabolic process;carboxylic acid transport;carnitine shuttle;carnitine transport;cation transport;cellular biosynthetic process;cellular component assembly;cellular component organiza…	acetyl-CoA carboxylase activity;adenyl nucleotide binding;adenyl ribonucleotide binding;ATP binding;binding;biotin carboxylase activity;catalytic activity;cation binding;CoA carboxylase activity;ion binding;ligase activity;ligase activity, forming carbon-carbon bonds;ligase activity, forming carbon-nitrogen bonds;metal ion binding;nucleotide binding;protein binding;purine nucleotide binding;purin…	cell part;cytoplasmic part;cytosol;endomembrane system;Golgi apparatus;intracellular membrane-bounded organelle;intracellular organelle;intracellular part;membrane;membrane-bounded organelle;organelle	3D-structure;Allostericenzyme;Alternativesplicing;ATP-binding;Biotin;Completeproteome;Fattyacidbiosynthesis;Ligase;Lipidsynthesis;Manganese;Membrane;Metal-binding;Multifunctionalenzyme;Nucleotide-binding;Phosphoprotein;Polymorphism;Referenceproteome	0.0007406	O00763;O00763-2	O00763;O00763-2	Acetyl-CoA carboxylase 2;Biotin carboxylase	ACACB	2
NaN	0	0	NaN	0.0568895	0.0538648	NaN	-0.182966	0.0067647	NaN	0.445574	0.288433	NaN	0.671907	0.750323	Increase	0	1	3	3	8	6	0	1	3	3	8	6	39.1	39.1	biosynthetic process;cell proliferation;cellular biosynthetic process;cellular metabolic compound salvage;cellular metabolic process;cellular process;coenzyme biosynthetic process;coenzyme metabolic process;cofactor biosynthetic process;cofactor metabolic process;heterocycle metabolic process;metabolic process;pyridoxal 5'-phosphate salvage;pyridoxal phosphate biosynthetic process;pyridoxal phosp…	adenyl nucleotide binding;adenyl ribonucleotide binding;alkali metal ion binding;ATP binding;binding;catalytic activity;cation binding;cofactor binding;identical protein binding;ion binding;kinase activity;lithium ion binding;magnesium ion binding;metal ion binding;nucleotide binding;phosphotransferase activity, alcohol group as acceptor;potassium ion binding;protein binding;protein dimerization …	cell part;cytoplasmic part;cytosol;intracellular membrane-bounded organelle;intracellular organelle;intracellular part;membrane-bounded organelle;nucleus;organelle	3D-structure;Acetylation;Alternativesplicing;ATP-binding;Completeproteome;Cytoplasm;Kinase;Metal-binding;Nucleotide-binding;Phosphoprotein;Referenceproteome;Transferase;Zinc	5.0256e-104	O00764;O00764-3;O00764-2	O00764;O00764-3;O00764-2	Pyridoxal kinase	PDXK	3
0	NaN	0	-0.0505162	NaN	-0.0063751	-0.209445	NaN	-0.179694	0.0865134	NaN	-0.31126	-0.675284	NaN	-0.630429		2	3	0	1	13	15	2	3	0	1	12	14	11.4	10.5	anatomical structure development;androgen receptor signaling pathway;biological regulation;biosynthetic process;cellular biosynthetic process;cellular component disassembly;cellular component disassembly at cellular level;cellular component organization;cellular component organization at cellular level;cellular component organization or biogenesis;cellular component organization or biogenesis at …	binding;DNA binding;ligand-dependent nuclear receptor binding;nucleic acid binding;protein binding;protein binding transcription factor activity;receptor binding;transcription coactivator activity;transcription cofactor activity;transcription factor binding transcription factor activity	cell part;chromatin;chromatin remodeling complex;chromosomal part;intracellular organelle part;intracellular part;macromolecular complex;nBAF complex;npBAF complex;nuclear chromatin;nuclear chromosome part;nuclear part;organelle part;protein complex;SWI/SNF complex;SWI/SNF-type complex	3D-structure;Acetylation;Alternativesplicing;Chromatinregulator;Completeproteome;Directproteinsequencing;DNA-binding;Neurogenesis;Nucleus;Phosphoprotein;Polymorphism;Referenceproteome;Transcription;Transcriptionregulation	0	O14497;O14497-2;O14497-3	O14497;O14497-2;O14497-3	AT-rich interactive domain-containing protein 1A	ARID1A	3
NaN	NaN	NaN	NaN	NaN	NaN	NaN	NaN	NaN	NaN	NaN	NaN	NaN	NaN	NaN		0	0	0	1	1	3	0	0	0	1	1	3	6.9	6.9			cell part;integral to membrane;intrinsic to membrane;membrane part	Alternativesplicing;Completeproteome;Membrane;Phosphoprotein;Polymorphism;Referenceproteome;Transmembrane;Transmembranehelix	7.0716e-06	O14523;O14523-2	O14523;O14523-2	C2 domain-containing protein 2-like	C2CD2L	2
NaN	0	0	NaN	NaN	NaN	NaN	-0.051773	-0.0291169	NaN	-0.264708	-0.597162	NaN	NaN	NaN		1	1	1	0	1	1	1	1	1	0	1	1	4.9	4.9	biological regulation;cell redox homeostasis;cellular homeostasis;cellular process;homeostatic process;regulation of biological process;regulation of biological quality;regulation of cellular process	binding;protein binding		Completeproteome;Phosphoprotein;Polymorphism;Referenceproteome	1.707e-16	O14530	O14530	Thioredoxin domain-containing protein 9	TXNDC9	1
NaN	NaN	0	NaN	NaN	-0.438819	NaN	NaN	-0.305913	NaN	NaN	-0.501661	NaN	NaN	-0.0827378		0	0	0	1	2	1	0	0	0	1	2	1	4.8	4.8	biological regulation;negative regulation of biological process;negative regulation of defense response;negative regulation of immune response;negative regulation of immune system process;negative regulation of innate immune response;negative regulation of response to stimulus;regulation of biological process;regulation of defense response;regulation of immune response;regulation of immune system…	binding;cation binding;ion binding;metal ion binding;transition metal ion binding;zinc ion binding	cell part;intracellular	3D-structure;Acetylation;Completeproteome;Metal-binding;Phosphoprotein;Referenceproteome;Zinc;Zinc-finger	1.5155e-06	O14545	O14545	TRAF-type zinc finger domain-containing protein 1	TRAFD1	1
NaN	NaN	NaN	NaN	NaN	NaN	NaN	NaN	NaN	NaN	NaN	NaN	NaN	NaN	NaN		0	0	0	0	1	0	0	0	0	0	1	0	28.9	28.9	cellular metabolic process;cellular process;electron transport chain;generation of precursor metabolites and energy;metabolic process;oxidation-reduction process;respiratory electron transport chain;small molecule metabolic process	catalytic activity;cation transmembrane transporter activity;cytochrome-c oxidase activity;electron carrier activity;heme-copper terminal oxidase activity;hydrogen ion transmembrane transporter activity;inorganic cation transmembrane transporter activity;ion transmembrane transporter activity;monovalent inorganic cation transmembrane transporter activity;oxidoreductase activity;oxidoreductase act…	cell part;cytoplasmic part;intracellular organelle part;intracellular part;membrane part;mitochondrial membrane part;mitochondrial part;mitochondrial respiratory chain;organelle part;respiratory chain	Acetylation;Completeproteome;Membrane;Mitochondrion;Mitochondrioninnermembrane;Referenceproteome;Transitpeptide	2.2836e-18	O14548	O14548	Cytochrome c oxidase subunit 7A-related protein, mitochondrial	COX7A2L	1
NaN	NaN	0	NaN	NaN	-0.06531	NaN	NaN	-0.214926	NaN	NaN	-5.57235e-05	NaN	NaN	-0.448662		1	0	1	1	2	2	0	0	0	0	1	1	4.4	2.7	alcohol biosynthetic process;alcohol catabolic process;alcohol metabolic process;biological regulation;biosynthetic process;carbohydrate biosynthetic process;carbohydrate catabolic process;carbohydrate metabolic process;catabolic process;cell motility;cellular biosynthetic process;cellular carbohydrate biosynthetic process;cellular carbohydrate catabolic process;cellular carbohydrate metabolic pr…	binding;catalytic activity;coenzyme binding;cofactor binding;glyceraldehyde-3-phosphate dehydrogenase (NAD+) (phosphorylating) activity;NAD binding;NADP binding;nucleotide binding;oxidoreductase activity;oxidoreductase activity, acting on the aldehyde or oxo group of donors;oxidoreductase activity, acting on the aldehyde or oxo group of donors, NAD or NADP as acceptor;protein binding	cell part;cytoplasmic part;cytosol;intracellular part	3D-structure;Completeproteome;Cytoplasm;Glycolysis;NAD;Oxidoreductase;Phosphoprotein;Polymorphism;Referenceproteome	0.00030222	O14556	O14556	Glyceraldehyde-3-phosphate dehydrogenase, testis-specific	GAPDHS	1
0	0	0	-0.159384	-0.038938	0.38195	-0.171336	-0.00937905	0.108223	-0.113504	0.0771329	1.09751	-0.168885	0.121025	0.1655		3	2	3	4	2	1	3	2	3	4	2	1	25	25	biosynthetic process;carboxylic acid biosynthetic process;carboxylic acid metabolic process;cellular biosynthetic process;cellular ketone metabolic process;cellular lipid metabolic process;cellular macromolecule metabolic process;cellular metabolic process;cellular process;cellular protein metabolic process;electron transport chain;fatty acid biosynthetic process;fatty acid metabolic process;gene…	acyl carrier activity;amine binding;amino acid binding;binding;calcium ion binding;carboxylic acid binding;catalytic activity;cation binding;cofactor binding;fatty acid binding;ion binding;lipid binding;metal ion binding;modified amino acid binding;monocarboxylic acid binding;NADH dehydrogenase (quinone) activity;NADH dehydrogenase (ubiquinone) activity;NADH dehydrogenase activity;oxidoreductase …	cell part;cytoplasmic part;intracellular organelle lumen;intracellular organelle part;intracellular part;macromolecular complex;membrane part;membrane-enclosed lumen;mitochondrial matrix;mitochondrial membrane part;mitochondrial part;mitochondrial respiratory chain complex I;NADH dehydrogenase complex;organelle lumen;organelle part;protein complex;respiratory chain complex I	3D-structure;Acetylation;Completeproteome;Directproteinsequencing;Electrontransport;Fattyacidbiosynthesis;Lipidsynthesis;Mitochondrion;Phosphopantetheine;Referenceproteome;Respiratorychain;Transitpeptide;Transport	6.1557e-08	O14561	O14561	Acyl carrier protein, mitochondrial	NDUFAB1	1
NaN	NaN	NaN	NaN	NaN	NaN	NaN	NaN	NaN	NaN	NaN	NaN	NaN	NaN	NaN		0	0	0	0	1	3	0	0	0	0	1	3	7.7	7.7				Completeproteome;Referenceproteome	5.5352e-08	O14562	O14562	Ubiquitin domain-containing protein UBFD1	UBFD1	1
0	0	NaN	0.136969	0.170269	NaN	0.248535	0.124063	NaN	0.214641	0.000818061	NaN	0.266884	0.285629	NaN		1	1	2	1	1	1	1	1	2	1	1	1	1.3	1.3	biological regulation;cell cycle cytokinesis;cell cycle phase;cell cycle process;cell differentiation;cellular component organization;cellular component organization at cellular level;cellular component organization or biogenesis;cellular component organization or biogenesis at cellular level;cellular developmental process;cellular process;cellular response to stimulus;cytokinesis;developmental p…	adenyl nucleotide binding;adenyl ribonucleotide binding;ATP binding;binding;catalytic activity;cation binding;enzyme regulator activity;GTPase regulator activity;ion binding;kinase activity;lipid binding;metal ion binding;nucleoside-triphosphatase regulator activity;nucleotide binding;phospholipid binding;phosphotransferase activity, alcohol group as acceptor;protein binding;protein domain specif…	cell part;cytoplasm;intracellular part	Acetylation;Alternativesplicing;ATP-binding;Cellcycle;Celldivision;Coiledcoil;Completeproteome;Cytoplasm;Developmentalprotein;Differentiation;Kinase;Metal-binding;Mitosis;Neurogenesis;Nucleotide-binding;Phosphoprotein;Polymorphism;Referenceproteome;Serine/threonine-proteinkinase;SH3-binding;Transferase;Zinc;Zinc-finger	0.00081649	O14578;O14578-3	O14578;O14578-3	Citron Rho-interacting kinase	CIT	2
0	0	0	0.548582	-0.312275	0.0715049	0.726308	-0.140428	0.219463	0.716174	-0.210016	0.150556	1.2778	0.158582	0.403426		5	3	4	5	11	9	5	3	4	5	11	9	51.6	51.6	cellular component organization;cellular component organization at cellular level;cellular component organization or biogenesis;cellular component organization or biogenesis at cellular level;cellular process;COPI coating of Golgi vesicle;establishment of localization;establishment of localization in cell;establishment of protein localization;Golgi transport vesicle coating;Golgi vesicle transpor…	binding;structural molecule activity	cell part;COPI vesicle coat;cytoplasmic part;cytoplasmic vesicle part;cytosol;Golgi apparatus part;intracellular organelle part;intracellular part;macromolecular complex;membrane coat;membrane part;organelle part;protein complex;vesicle coat	Alternativesplicing;Completeproteome;Cytoplasm;Cytoplasmicvesicle;Directproteinsequencing;ER-Golgitransport;Golgiapparatus;Membrane;Phosphoprotein;Polymorphism;Proteintransport;Referenceproteome;Transport;Ublconjugation	0	O14579	O14579	Coatomer subunit epsilon	COPE	1
NaN	NaN	0	NaN	NaN	NaN	NaN	NaN	2.29816	NaN	NaN	2.59986	NaN	NaN	NaN		0	0	0	0	1	1	0	0	0	0	1	1	9.5	9.5	anatomical structure development;biological regulation;biosynthetic process;cellular biosynthetic process;cellular macromolecule biosynthetic process;cellular macromolecule metabolic process;cellular metabolic process;cellular nitrogen compound metabolic process;cellular process;developmental process;ER to Golgi vesicle-mediated transport;establishment of localization;establishment of localizatio…	binding;protein binding;transcription factor binding	cell part;cytoplasmic part;endoplasmic reticulum;Golgi apparatus;intracellular membrane-bounded organelle;intracellular organelle;intracellular part;membrane-bounded organelle;nucleus;organelle;perinuclear region of cytoplasm	Alternativesplicing;Completeproteome;Cytoplasm;Diseasemutation;Endoplasmicreticulum;ER-Golgitransport;Golgiapparatus;Nucleus;Referenceproteome;Transcription;Transport	0.00014536	O14582-2;O14582	O14582-2;O14582	Trafficking protein particle complex subunit 2	TRAPPC2	2
NaN	NaN	NaN	NaN	NaN	NaN	NaN	NaN	NaN	NaN	NaN	NaN	NaN	NaN	NaN		0	0	0	0	1	0	0	0	0	0	1	0	1.6	1.6	cellular component organization;cellular component organization at cellular level;cellular component organization or biogenesis;cellular component organization or biogenesis at cellular level;cellular process;chromatin modification;chromatin organization;chromosome organization;organelle organization	binding;catalytic activity;cation binding;dioxygenase activity;ion binding;metal ion binding;oxidoreductase activity;oxidoreductase activity, acting on single donors with incorporation of molecular oxygen;oxidoreductase activity, acting on single donors with incorporation of molecular oxygen, incorporation of two atoms of oxygen	cell part;intracellular membrane-bounded organelle;intracellular organelle;intracellular part;membrane-bounded organelle;nucleus;organelle	Alternativesplicing;Chromatinregulator;Completeproteome;Dioxygenase;Directproteinsequencing;Iron;Metal-binding;Nucleus;Oxidoreductase;Referenceproteome;Repeat;TPRrepeat	8.6693e-05	O14607;O14607-3;O14607-2	O14607;O14607-3;O14607-2	Histone demethylase UTY	UTY	3
0	0	0	0.0399137	-0.157954	-0.235647	0.0392789	-0.00466741	-0.117553	0.257006	0.0833384	0.312304	0.351479	0.153411	0.0789285		2	1	4	4	13	11	2	1	4	4	13	11	15.9	15.9	biological regulation;biosynthetic process;cellular process;establishment of localization;establishment of localization in cell;establishment of protein localization;eye pigment biosynthetic process;eye pigment metabolic process;intracellular protein transport;intracellular transport;metabolic process;pigment biosynthetic process;pigment metabolic process;pigment metabolic process involved in dev…	binding;protein transporter activity;substrate-specific transporter activity;transporter activity	cell part;cytoplasmic part;endosomal part;endosome membrane;Golgi apparatus part;Golgi membrane;intracellular organelle part;intracellular part;macromolecular complex;membrane;membrane coat;membrane part;organelle membrane;organelle part;protein complex	Alternativesplicing;Coiledcoil;Completeproteome;Cytoplasm;Golgiapparatus;Membrane;Phosphoprotein;Polymorphism;Proteintransport;Referenceproteome;Repeat;Transport	1.0096e-134	O14617-5;O14617;O14617-4;O14617-2;O14617-3	O14617-5;O14617;O14617-4;O14617-2;O14617-3	AP-3 complex subunit delta-1	AP3D1	5
NaN	NaN	0	NaN	NaN	0.0190704	NaN	NaN	-0.161621	NaN	NaN	0.592754	NaN	NaN	-0.284269		0	0	1	0	4	3	0	0	1	0	4	3	20.4	20.4	cation transport;cellular metabolic process;cellular process;cellular response to chemical stimulus;cellular response to oxidative stress;cellular response to oxygen radical;cellular response to reactive oxygen species;cellular response to stimulus;cellular response to stress;cellular response to superoxide;copper ion transport;establishment of localization;establishment of localization in cell;i…	binding;cation binding;cation transmembrane transporter activity;copper chaperone activity;copper ion binding;copper ion transmembrane transporter activity;inorganic cation transmembrane transporter activity;ion binding;ion transmembrane transporter activity;metal ion binding;metal ion transmembrane transporter activity;metallochaperone activity;protein binding;substrate-specific transmembrane tr…	cell fraction;cell part;cytoplasmic part;cytosol;intracellular membrane-bounded organelle;intracellular organelle;intracellular organelle part;intracellular part;membrane;membrane-bounded organelle;mitochondrial inner membrane;mitochondrial membrane;mitochondrial part;nucleus;organelle;organelle inner membrane;organelle membrane;organelle part;soluble fraction	3D-structure;Chaperone;Completeproteome;Copper;Cytoplasm;Disulfidebond;Isopeptidebond;Metal-binding;Phosphoprotein;Referenceproteome;Ublconjugation;Zinc	8.4204e-19	O14618	O14618	Copper chaperone for superoxide dismutase	CCS	1
NaN	NaN	NaN	NaN	NaN	NaN	NaN	NaN	NaN	NaN	NaN	NaN	NaN	NaN	NaN		1	1	2	2	3	2	0	0	1	0	1	0	3.5	2.4	biological regulation;biosynthetic process;cellular biosynthetic process;cellular macromolecule biosynthetic process;cellular macromolecule metabolic process;cellular metabolic process;cellular nitrogen compound metabolic process;cellular process;macromolecule biosynthetic process;macromolecule metabolic process;metabolic process;nitrogen compound metabolic process;nucleic acid metabolic process;…	adenyl nucleotide binding;adenyl ribonucleotide binding;ATP binding;ATPase activity;ATPase activity, coupled;ATP-dependent DNA helicase activity;ATP-dependent helicase activity;binding;catalytic activity;DNA binding;DNA helicase activity;DNA-dependent ATPase activity;helicase activity;histone binding;hydrolase activity;hydrolase activity, acting on acid anhydrides;hydrolase activity, acting on ac…	cell part;cytoplasm;intracellular membrane-bounded organelle;intracellular organelle;intracellular part;membrane-bounded organelle;nucleus;organelle	3D-structure;Alternativesplicing;ATP-binding;Chromatinregulator;Completeproteome;Cytoplasm;DNA-binding;Helicase;Hydrolase;Nucleotide-binding;Nucleus;Phosphoprotein;Polymorphism;Referenceproteome;Repeat;Transcription;Transcriptionregulation	9.5934e-07	O14646;O14646-2	O14646;O14646-2	Chromodomain-helicase-DNA-binding protein 1	CHD1	2
NaN	NaN	0	NaN	NaN	0.28131	NaN	NaN	0.52717	NaN	NaN	0.336815	NaN	NaN	0.142493		1	1	1	2	5	5	0	0	0	0	3	3	3.1	2	biological regulation;regulation of biological process;regulation of biosynthetic process;regulation of cellular biosynthetic process;regulation of cellular macromolecule biosynthetic process;regulation of cellular metabolic process;regulation of cellular process;regulation of gene expression;regulation of macromolecule biosynthetic process;regulation of macromolecule metabolic process;regulation…	adenyl nucleotide binding;adenyl ribonucleotide binding;ATP binding;ATPase activity;ATPase activity, coupled;ATP-dependent DNA helicase activity;ATP-dependent helicase activity;binding;catalytic activity;DNA binding;DNA helicase activity;DNA-dependent ATPase activity;helicase activity;hydrolase activity;hydrolase activity, acting on acid anhydrides;hydrolase activity, acting on acid anhydrides, i…	cell part;intracellular membrane-bounded organelle;intracellular organelle;intracellular part;membrane-bounded organelle;nucleus;organelle	Alternativesplicing;ATP-binding;Completeproteome;DNA-binding;Helicase;Hydrolase;Nucleotide-binding;Nucleus;Phosphoprotein;Polymorphism;Referenceproteome;Repeat	4.9434e-08	O14647;O14647-2	O14647;O14647-2	Chromodomain-helicase-DNA-binding protein 2	CHD2	2
NaN	NaN	0	NaN	NaN	0.235091	NaN	NaN	0.288063	NaN	NaN	0.286085	NaN	NaN	0.629707		1	2	1	0	3	2	1	2	1	0	3	2	15	15	activation of signaling protein activity involved in unfolded protein response;biological regulation;cellular component organization;cellular component organization or biogenesis;cellular membrane fusion;cellular membrane organization;cellular process;ER to Golgi vesicle-mediated transport;establishment of localization;establishment of localization in cell;establishment of protein localization;Go…	receptor activity;transporter activity	cell part;cytoplasmic part;Golgi apparatus part;Golgi membrane;integral to membrane;intracellular organelle part;intracellular part;intrinsic to membrane;membrane;membrane part;organelle membrane;organelle part	3D-structure;Acetylation;Alternativesplicing;Coiledcoil;Completeproteome;Directproteinsequencing;Diseasemutation;Epilepsy;Golgiapparatus;Membrane;Polymorphism;Proteintransport;Referenceproteome;Transmembrane;Transmembranehelix;Transport	3.7537e-12	O14653-2;O14653	O14653-2;O14653	Golgi SNAP receptor complex member 2	GOSR2	2
0	0	0	0.124177	-0.0738013	-0.00119397	0.263515	0.0701145	0.120352	0.356264	0.754305	0.280756	0.59671	0.47676	0.748239		2	1	1	1	5	3	2	1	1	1	5	3	19	19	cellular macromolecule metabolic process;cellular metabolic process;cellular process;cellular protein metabolic process;chaperone mediated protein folding requiring cofactor;chaperone-mediated protein folding;'de novo' posttranslational protein folding;'de novo' protein folding;macromolecule metabolic process;metabolic process;primary metabolic process;protein folding;protein metabolic process;re…	adenyl nucleotide binding;adenyl ribonucleotide binding;ATP binding;binding;catalytic activity;endopeptidase activity;hydrolase activity;nucleotide binding;peptidase activity;peptidase activity, acting on L-amino acid peptides;protein binding;purine nucleotide binding;purine ribonucleoside triphosphate binding;purine ribonucleotide binding;ribonucleotide binding;serine hydrolase activity;serine-t…	cell part;cytoplasmic part;endoplasmic reticulum lumen;endoplasmic reticulum part;intracellular organelle lumen;intracellular organelle part;intracellular part;membrane;membrane-enclosed lumen;nuclear membrane;nuclear part;organelle lumen;organelle membrane;organelle part	Alternativesplicing;ATP-binding;Chaperone;Completeproteome;Diseasemutation;Dystonia;Endoplasmicreticulum;Glycoprotein;Membrane;Nucleotide-binding;Nucleus;Polymorphism;Referenceproteome;Signal	4.9833e-131	O14656	O14656	Torsin-1A	TOR1A	1
0	0	0	NaN	NaN	0.204549	0.197614	0.0922074	0.339821	0.183318	0.0153186	0.250953	NaN	NaN	0.15415		2	0	1	0	3	2	2	0	1	0	3	2	11.3	11.3	cellular macromolecule metabolic process;cellular metabolic process;cellular process;cellular protein metabolic process;chaperone mediated protein folding requiring cofactor;chaperone-mediated protein folding;'de novo' posttranslational protein folding;'de novo' protein folding;macromolecule metabolic process;metabolic process;primary metabolic process;protein folding;protein metabolic process;re…	adenyl nucleotide binding;adenyl ribonucleotide binding;ATP binding;binding;catalytic activity;hydrolase activity;hydrolase activity, acting on acid anhydrides;hydrolase activity, acting on acid anhydrides, in phosphorus-containing anhydrides;nucleoside-triphosphatase activity;nucleotide binding;protein binding;purine nucleotide binding;purine ribonucleoside triphosphate binding;purine ribonucleo…	cell part;cytoplasmic part;endoplasmic reticulum lumen;endoplasmic reticulum part;intracellular organelle lumen;intracellular organelle part;intracellular part;membrane-enclosed lumen;organelle lumen;organelle part	ATP-binding;Chaperone;Completeproteome;Endoplasmicreticulum;Glycoprotein;Nucleotide-binding;Polymorphism;Referenceproteome;Signal	7.9891e-07	O14657	O14657	Torsin-1B	TOR1B	1
NaN	NaN	0	NaN	NaN	NaN	NaN	NaN	-0.573832	NaN	NaN	-0.0916032	NaN	NaN	NaN		0	0	0	0	1	0	0	0	0	0	1	0	4.3	4.3	cellular process;endosome transport;establishment of localization;establishment of localization in cell;establishment of protein localization;Golgi vesicle transport;intracellular protein transport;intracellular transport;intra-Golgi vesicle-mediated transport;protein transport;retrograde transport, endosome to Golgi;transport;vesicle-mediated transport	binding;protein binding;SNAP receptor activity	cell fraction;cell part;cytoplasmic part;Golgi apparatus part;Golgi membrane;insoluble fraction;integral to membrane;intracellular non-membrane-bounded organelle;intracellular organelle;intracellular organelle part;intracellular part;intrinsic to membrane;macromolecular complex;membrane;membrane fraction;membrane part;microsome;non-membrane-bounded organelle;nuclear part;nucleolus;organelle;organ…	Alternativesplicing;Coiledcoil;Completeproteome;Cytoplasm;Golgiapparatus;Membrane;Phosphoprotein;Proteintransport;Referenceproteome;Transmembrane;Transmembranehelix;Transport	0.00022901	O14662;O14662-4;O14662-2;O14662-3	O14662;O14662-4;O14662-2;O14662-3	Syntaxin-16	STX16	4
0	0	0	NaN	-0.798152	-0.0723921	0.769772	-0.112256	0.303342	0.934944	-0.0920564	0.426214	NaN	-0.918296	-0.0424054		7	1	2	2	10	8	7	1	2	2	10	8	24.1	24.1	biological regulation;cell activation;cell communication;cell surface receptor linked signaling pathway;cell-cell signaling;cellular macromolecule metabolic process;cellular metabolic process;cellular process;cellular protein metabolic process;cellular response to stimulus;chordate embryonic development;constitutive protein ectodomain proteolysis;developmental process;embryo development;embryo de…	binding;catalytic activity;cation binding;endopeptidase activity;enzyme binding;hydrolase activity;identical protein binding;integrin binding;ion binding;kinase binding;metal ion binding;metalloendopeptidase activity;metallopeptidase activity;peptidase activity;peptidase activity, acting on L-amino acid peptides;protein binding;protein complex binding;protein dimerization activity;protein domain …	cell part;cell surface;cytoplasmic membrane-bounded vesicle;cytoplasmic part;cytoplasmic vesicle;endomembrane system;Golgi apparatus part;Golgi-associated vesicle;integral to membrane;intracellular membrane-bounded organelle;intracellular organelle;intracellular organelle part;intracellular part;intrinsic to membrane;membrane;membrane part;membrane-bounded organelle;membrane-bounded vesicle;nucle…	3D-structure;Cellmembrane;Cleavageonpairofbasicresidues;Completeproteome;Directproteinsequencing;Disulfidebond;Glycoprotein;Hydrolase;Membrane;Metal-binding;Metalloprotease;Notchsignalingpathway;Polymorphism;Protease;Referenceproteome;SH3-binding;Signal;Transmembrane;Transmembranehelix;Zinc;Zymogen	1.077e-210	O14672	O14672	Disintegrin and metalloproteinase domain-containing protein 10	ADAM10	1
NaN	NaN	0	NaN	NaN	-0.0632957	NaN	NaN	-0.146116	NaN	NaN	0.418896	NaN	NaN	0.401136		0	0	0	0	2	2	0	0	0	0	2	2	6.5	6.5	apoptosis;autophagy;biological regulation;catabolic process;cell death;cellular catabolic process;cellular metabolic process;cellular process;death;induction of apoptosis;induction of programmed cell death;metabolic process;negative regulation of biological process;negative regulation of cell growth;negative regulation of cellular process;negative regulation of growth;positive regulation of apopt…		cell part;cytoplasmic part;endoplasmic reticulum membrane;endoplasmic reticulum part;integral to membrane;intracellular organelle part;intracellular part;intrinsic to membrane;membrane;membrane part;nuclear membrane;nuclear part;organelle membrane;organelle part	Apoptosis;Autophagy;Completeproteome;Cytoplasm;Diseasemutation;Endoplasmicreticulum;Membrane;Nucleus;Phosphoprotein;Polymorphism;Referenceproteome;Transmembrane;Transmembranehelix	1.1073e-05	O14681	O14681	Etoposide-induced protein 2.4 homolog	EI24	1
NaN	NaN	0	NaN	NaN	-0.388143	NaN	NaN	-0.37722	NaN	NaN	-0.147509	NaN	NaN	-0.437316		1	0	1	0	2	3	1	0	1	0	2	3	3	3	activation of caspase activity;activation of caspase activity by cytochrome c;anatomical structure development;biological regulation;defense response;developmental process;induction of apoptosis;induction of apoptosis by intracellular signals;induction of programmed cell death;nervous system development;positive regulation of apoptosis;positive regulation of biological process;positive regulation…	adenyl nucleotide binding;adenyl ribonucleotide binding;ADP binding;apoptotic protease activator activity;ATP binding;binding;caspase activator activity;caspase regulator activity;enzyme activator activity;enzyme regulator activity;nucleotide binding;peptidase activator activity;peptidase regulator activity;protein binding;purine nucleotide binding;purine ribonucleoside triphosphate binding;purin…	apoptosome;cell part;cytoplasmic part;cytosolic part;Golgi apparatus;intracellular membrane-bounded organelle;intracellular organelle;intracellular part;macromolecular complex;membrane-bounded organelle;nucleus;organelle;protein complex	3D-structure;Alternativesplicing;Apoptosis;ATP-binding;Completeproteome;Cytoplasm;Directproteinsequencing;Nucleotide-binding;Phosphoprotein;Referenceproteome;Repeat;WDrepeat	9.2568e-07	O14727;O14727-2;O14727-4;O14727-3;O14727-5;O14727-6	O14727;O14727-2;O14727-4;O14727-3;O14727-5	Apoptotic protease-activating factor 1	APAF1	6
NaN	NaN	0	NaN	NaN	NaN	NaN	NaN	-0.0498601	NaN	NaN	0.0622395	NaN	NaN	NaN		0	0	0	0	1	1	0	0	0	0	1	1	3.5	3.5	biological regulation;carbohydrate metabolic process;catabolic process;cellular carbohydrate metabolic process;cellular lipid metabolic process;cellular metabolic process;cellular process;cellular response to stimulus;dephosphorylation;glycerolipid metabolic process;glycerophospholipid metabolic process;inositol phosphate catabolic process;inositol phosphate dephosphorylation;inositol phosphate m…	binding;catalytic activity;cation binding;hydrolase activity;hydrolase activity, acting on ester bonds;identical protein binding;inositol monophosphate phosphatase activity;inositol or phosphatidylinositol phosphatase activity;inositol phosphate phosphatase activity;ion binding;metal ion binding;phosphatase activity;phosphoric ester hydrolase activity;protein binding;protein dimerization activity…	cell part;cytoplasm;intracellular part	3D-structure;Alternativesplicing;Completeproteome;Hydrolase;Magnesium;Metal-binding;Polymorphism;Referenceproteome	0.00010096	O14732;O14732-2	O14732;O14732-2	Inositol monophosphatase 2	IMPA2	2
NaN	NaN	0	NaN	NaN	-0.223454	NaN	NaN	0.0405417	NaN	NaN	0.100174	NaN	NaN	0.14622		0	0	0	1	2	1	0	0	0	1	2	1	7.8	7.8	bile acid biosynthetic process;bile acid metabolic process;biosynthetic process;carboxylic acid biosynthetic process;carboxylic acid catabolic process;carboxylic acid metabolic process;catabolic process;cellular biosynthetic process;cellular catabolic process;cellular component organization;cellular component organization at cellular level;cellular component organization or biogenesis;cellular co…	acyl-CoA hydrolase activity;binding;carboxylesterase activity;carboxylic ester hydrolase activity;catalytic activity;choloyl-CoA hydrolase activity;CoA hydrolase activity;hydrolase activity;hydrolase activity, acting on ester bonds;protein binding;thiolester hydrolase activity	cell part;cytoplasmic part;intracellular organelle lumen;intracellular organelle part;intracellular part;membrane-enclosed lumen;microbody lumen;microbody part;organelle lumen;organelle part;peroxisomal matrix;peroxisomal part	Acetylation;Completeproteome;Host-virusinteraction;Hydrolase;Peroxisome;Peroxisomebiogenesis;Phosphoprotein;Referenceproteome;Serineesterase	9.1954e-06	O14734	O14734	Acyl-coenzyme A thioesterase 8	ACOT8	1
NaN	NaN	NaN	NaN	NaN	NaN	NaN	NaN	NaN	NaN	NaN	NaN	NaN	NaN	NaN		1	0	0	1	0	1	1	0	0	1	0	1	5.2	5.2	biosynthetic process;cellular biosynthetic process;cellular lipid metabolic process;cellular metabolic process;cellular process;glycerolipid biosynthetic process;glycerolipid metabolic process;glycerophospholipid biosynthetic process;glycerophospholipid metabolic process;lipid biosynthetic process;lipid metabolic process;metabolic process;organophosphate metabolic process;phosphatidylinositol bio…	catalytic activity;CDP-alcohol phosphatidyltransferase activity;CDP-diacylglycerol-inositol 3-phosphatidyltransferase activity;phosphotransferase activity, for other substituted phosphate groups;transferase activity;transferase activity, transferring phosphorus-containing groups	cell part;cytoplasmic part;endoplasmic reticulum membrane;endoplasmic reticulum part;Golgi apparatus part;Golgi membrane;integral to membrane;intracellular organelle part;intracellular part;intrinsic to membrane;membrane;membrane part;organelle membrane;organelle part;plasma membrane	Alternativesplicing;Cellmembrane;Completeproteome;Endoplasmicreticulum;Golgiapparatus;Magnesium;Manganese;Membrane;Phospholipidbiosynthesis;Polymorphism;Referenceproteome;Transferase;Transmembrane;Transmembranehelix	0.0024495	O14735	O14735	CDP-diacylglycerol--inositol 3-phosphatidyltransferase	CDIPT	1
0	0	0	-0.135095	0.0105298	-0.0517522	-0.102852	-0.0244432	0.0533895	-0.179772	-0.0807993	0.030149	-0.196778	-0.272757	-0.141252		4	4	4	3	5	5	4	4	4	3	5	5	36.8	36.8	apoptosis;biological regulation;cell death;cellular process;death;induction of apoptosis;induction of programmed cell death;positive regulation of apoptosis;positive regulation of biological process;positive regulation of cell death;positive regulation of cellular process;positive regulation of programmed cell death;programmed cell death;regulation of apoptosis;regulation of biological process;re…	binding;DNA binding;nucleic acid binding	cell part;cytoplasm;intracellular membrane-bounded organelle;intracellular organelle;intracellular part;membrane-bounded organelle;nucleus;organelle	3D-structure;Acetylation;Apoptosis;Completeproteome;Directproteinsequencing;Phosphoprotein;Referenceproteome	0	O14737	O14737	Programmed cell death protein 5	PDCD5	1
0	0	0	0.0323999	0.0481669	-0.103308	0.0877344	0.108491	-0.0571665	0.104801	0.264629	0.0945624	0.0529091	0.28021	0.130475		6	5	4	4	10	8	6	5	4	4	10	8	21.5	21.5	biological regulation;biosynthetic process;cell proliferation;cellular biosynthetic process;cellular component assembly;cellular component assembly at cellular level;cellular component organization;cellular component organization at cellular level;cellular component organization or biogenesis;cellular component organization or biogenesis at cellular level;cellular macromolecular complex assembly;…	arginine N-methyltransferase activity;binding;catalytic activity;histone methyltransferase activity;histone-arginine N-methyltransferase activity;methyltransferase activity;N-methyltransferase activity;protein binding;protein methyltransferase activity;protein-arginine N-methyltransferase activity;protein-arginine omega-N symmetric methyltransferase activity;ribonucleoprotein binding;S-adenosylme…	cell part;cytoplasm;cytoplasmic part;cytosol;intracellular membrane-bounded organelle;intracellular organelle;intracellular part;membrane-bounded organelle;nucleus;organelle	Acetylation;Alternativesplicing;Chromatinregulator;Completeproteome;Cytoplasm;Directproteinsequencing;Disulfidebond;Methyltransferase;Nucleus;Referenceproteome;S-adenosyl-L-methionine;Transcription;Transcriptionregulation;Transferase	3.6517e-215	O14744	O14744	Protein arginine N-methyltransferase 5;Protein arginine N-methyltransferase 5, N-terminally processed	PRMT5	1
NaN	NaN	0	NaN	NaN	-0.22554	NaN	NaN	-0.343202	NaN	NaN	-0.714531	NaN	NaN	-1.67345		1	1	1	2	5	5	1	1	1	2	5	5	21.8	21.8	acid secretion;amine transport;amino acid transport;apoptosis;bile acid secretion;biological regulation;carboxylic acid transport;cell death;cell projection assembly;cell projection organization;cell surface receptor linked signaling pathway;cellular component assembly;cellular component assembly at cellular level;cellular component organization;cellular component organization at cellular level;c…	adrenergic receptor binding;beta-2 adrenergic receptor binding;beta-catenin binding;binding;channel regulator activity;chloride channel regulator activity;enzyme binding;G-protein-coupled receptor binding;growth factor receptor binding;PDZ domain binding;phosphatase binding;protein binding;protein domain specific binding;protein self-association;receptor binding	actin cytoskeleton;apical plasma membrane;cell part;cell projection;cell projection membrane;cell projection part;centrosome;cytoplasmic part;cytoskeletal part;cytoskeleton;endomembrane system;filopodium;intracellular membrane-bounded organelle;intracellular non-membrane-bounded organelle;intracellular organelle;intracellular organelle part;intracellular part;membrane part;membrane-bounded organe…	3D-structure;Acetylation;Cellmembrane;Cellprojection;Completeproteome;Cytoplasm;Directproteinsequencing;Diseasemutation;Membrane;Phosphoprotein;Polymorphism;Referenceproteome;Repeat;Wntsignalingpathway	9.8583e-19	O14745	O14745	Na(+)/H(+) exchange regulatory cofactor NHE-RF1	SLC9A3R1	1
0	0	0	-0.18861	-0.0487777	-0.224667	0.00345838	-0.139442	-0.301693	0.293175	0.0513621	-0.168261	0.458055	0.301829	0.0273735		3	2	5	5	8	8	3	2	5	5	8	8	32.3	32.3	activation of signaling protein activity involved in unfolded protein response;anatomical structure development;anatomical structure homeostasis;biological regulation;bone resorption;catabolic process;cell death;cellular catabolic process;cellular component organization;cellular component organization at cellular level;cellular component organization or biogenesis;cellular component organization …	binding;catalytic activity;cation binding;endopeptidase activity;exopeptidase activity;hydrolase activity;ion binding;metal ion binding;peptidase activity;peptidase activity, acting on L-amino acid peptides;peptide binding;protein binding;serine hydrolase activity;serine-type endopeptidase activity;serine-type peptidase activity;tripeptidyl-peptidase activity	cell fraction;cell part;cytoplasmic membrane-bounded vesicle;cytoplasmic part;cytoplasmic vesicle;intracellular membrane-bounded organelle;intracellular organelle;intracellular organelle lumen;intracellular organelle part;intracellular part;lysosomal lumen;melanosome;membrane-bounded organelle;membrane-bounded vesicle;membrane-enclosed lumen;organelle;organelle lumen;organelle part;pigment granul…	3D-structure;Alternativesplicing;Autocatalyticcleavage;Calcium;Completeproteome;Directproteinsequencing;Diseasemutation;Disulfidebond;Epilepsy;Glycoprotein;Hydrolase;Lysosome;Metal-binding;Neurodegeneration;Neuronalceroidlipofuscinosis;Polymorphism;Protease;Referenceproteome;Serineprotease;Signal;Zymogen	1.5246e-185	O14773;O14773-2	O14773;O14773-2	Tripeptidyl-peptidase 1	TPP1	2
0	0	0	-0.133173	-0.100034	0.228876	-0.109421	0.033793	0.171079	-0.171459	-0.204956	-0.221077	-0.512391	-0.520607	-0.408627		9	5	4	4	19	14	8	4	3	3	18	13	18.3	17.4		binding;protein binding;protein binding transcription factor activity;repressing transcription factor binding;RNA polymerase II repressing transcription factor binding;RNA polymerase II transcription cofactor activity;RNA polymerase II transcription corepressor activity;RNA polymerase II transcription factor binding;RNA polymerase II transcription factor binding transcription factor activity;RNA …	cell part;intracellular membrane-bounded organelle;intracellular organelle;intracellular part;membrane-bounded organelle;nucleus;organelle	3D-structure;Activator;Alternativesplicing;Coiledcoil;Completeproteome;Directproteinsequencing;Nucleus;Phosphoprotein;Referenceproteome;Repeat;Repressor;Transcription;Transcriptionregulation	2.6811e-123	O14776;O14776-2	O14776;O14776-2	Transcription elongation regulator 1	TCERG1	2
NaN	NaN	NaN	NaN	NaN	NaN	NaN	NaN	NaN	NaN	NaN	NaN	NaN	NaN	NaN		0	0	0	0	1	1	0	0	0	0	1	1	1.9	1.9	attachment of spindle microtubules to chromosome;attachment of spindle microtubules to kinetochore;biological regulation;cell cycle phase;cell cycle process;cell division;cellular component organization;cellular component organization at cellular level;cellular component organization or biogenesis;cellular component organization or biogenesis at cellular level;cellular process;cellular response t…	binding;protein binding	cell part;chromosomal part;condensed chromosome outer kinetochore;condensed nuclear chromosome outer kinetochore;cytoplasmic part;cytosol;intracellular organelle part;intracellular part;macromolecular complex;Ndc80 complex;nuclear chromosome part;nuclear part;organelle part;protein complex	3D-structure;Cellcycle;Celldivision;Centromere;Chromosome;Coiledcoil;Completeproteome;Kinetochore;Mitosis;Nucleus;Phosphoprotein;Polymorphism;Referenceproteome	0.0017833	O14777	O14777	Kinetochore protein NDC80 homolog	NDC80	1
NaN	NaN	NaN	NaN	NaN	NaN	NaN	NaN	NaN	NaN	NaN	NaN	NaN	NaN	NaN		0	1	0	0	1	2	0	1	0	0	1	2	3.7	3.7	anatomical structure formation involved in morphogenesis;anatomical structure morphogenesis;angiogenesis;axon guidance;biological adhesion;biological regulation;cell adhesion;cell chemotaxis;cell communication;cell migration;cell motility;cell surface receptor linked signaling pathway;cell-cell signaling;cellular component movement;cellular process;cellular response to chemical stimulus;cellular …	binding;carbohydrate binding;catalytic activity;cation binding;coreceptor activity;cytokine binding;glycosaminoglycan binding;growth factor binding;heparin binding;ion binding;kinase activity;metal ion binding;molecular transducer activity;pattern binding;phosphotransferase activity, alcohol group as acceptor;polysaccharide binding;protein binding;protein kinase activity;protein tyrosine kinase a…	cell part;cytoplasmic part;cytoplasmic vesicle;cytosol;extracellular region;integral to membrane;intracellular organelle;intracellular part;intrinsic to membrane;macromolecular complex;membrane;membrane part;organelle;plasma membrane;protein complex;receptor complex;semaphorin receptor complex;vesicle	3D-structure;Alternativesplicing;Angiogenesis;Calcium;Cellmembrane;Completeproteome;Developmentalprotein;Differentiation;Directproteinsequencing;Disulfidebond;Glycoprotein;Heparansulfate;Heparin-binding;Membrane;Metal-binding;Neurogenesis;Phosphoprotein;Polymorphism;Proteoglycan;Receptor;Referenceproteome;Repeat;Secreted;Signal;Transmembrane;Transmembranehelix	0.0003747	O14786;O14786-2	O14786;O14786-2	Neuropilin-1	NRP1	2
0	0	0	0.290527	0.00454967	0.203447	0.185613	0.232784	-0.00205011	0.0881265	0.170414	0.143171	-0.10335	-0.0274029	-0.0674354		5	5	6	7	8	6	1	1	2	1	3	2	13.8	4.9	establishment of localization;establishment of localization in cell;establishment of protein localization;intracellular protein transport;intracellular transport;protein transport;transport	binding;nuclear localization sequence binding;peptide binding;protein transporter activity;signal sequence binding;substrate-specific transporter activity;transporter activity	cell part;cytoplasm;intracellular membrane-bounded organelle;intracellular organelle;intracellular part;membrane-bounded organelle;nucleus;organelle	Acetylation;Alternativesplicing;Completeproteome;Cytoplasm;Nucleus;Proteintransport;Referenceproteome;Repeat;Transport	1.3801e-35	O14787;O14787-2	O14787;O14787-2	Transportin-2	TNPO2	2
NaN	0	0	NaN	NaN	-0.0229783	NaN	-0.475695	-0.0470254	NaN	-0.451234	-0.0978117	NaN	NaN	-0.0810971		2	2	3	2	3	3	2	2	3	2	3	3	4.9	4.9	biological regulation;biosynthetic process;cellular biosynthetic process;cellular macromolecule metabolic process;cellular metabolic process;cellular nitrogen compound metabolic process;cellular process;defense response;immune response;immune system process;innate immune response;macromolecule metabolic process;metabolic process;multi-organism process;nitrogen compound metabolic process;nucleic a…	binding;catalytic activity;cation binding;DNA binding;DNA-directed RNA polymerase activity;ion binding;metal ion binding;nucleic acid binding;nucleoside binding;nucleotidyltransferase activity;ribonucleoside binding;RNA polymerase activity;transferase activity;transferase activity, transferring phosphorus-containing groups;transition metal ion binding;zinc ion binding	cell part;DNA-directed RNA polymerase complex;DNA-directed RNA polymerase III complex;intracellular organelle part;intracellular part;macromolecular complex;nuclear DNA-directed RNA polymerase complex;nuclear part;nucleoplasm part;organelle part;protein complex;RNA polymerase complex	Acetylation;Antiviraldefense;Completeproteome;DNA-directedRNApolymerase;Immunity;Innateimmunity;Leukodystrophy;Magnesium;Metal-binding;Nucleotidyltransferase;Nucleus;Polymorphism;Referenceproteome;Transcription;Transferase;Zinc	5.9003e-27	O14802	O14802	DNA-directed RNA polymerase III subunit RPC1	POLR3A	1
0	0	0	-0.269244	0.000533048	0.068001	0.164143	0.114634	0.0522768	0.126107	-0.00298165	-0.00858697	-0.258223	0.183511	0.077022		5	3	6	6	11	11	5	3	6	6	11	11	55.6	55.6	anaphase-promoting complex-dependent proteasomal ubiquitin-dependent protein catabolic process;antigen processing and presentation;antigen processing and presentation of exogenous antigen;antigen processing and presentation of exogenous peptide antigen;antigen processing and presentation of exogenous peptide antigen via MHC class I;antigen processing and presentation of exogenous peptide antigen …	binding;catalytic activity;endopeptidase activity;hydrolase activity;identical protein binding;peptidase activity;peptidase activity, acting on L-amino acid peptides;protein binding;threonine-type endopeptidase activity;threonine-type peptidase activity	cell part;cytoplasmic part;cytosol;intracellular membrane-bounded organelle;intracellular organelle;intracellular organelle part;intracellular part;macromolecular complex;membrane-bounded organelle;nuclear part;nucleoplasm;nucleus;organelle;organelle part;proteasome core complex, alpha-subunit complex;protein complex	Acetylation;Alternativesplicing;Completeproteome;Cytoplasm;Directproteinsequencing;Host-virusinteraction;Hydrolase;Nucleus;Phosphoprotein;Protease;Proteasome;Referenceproteome;Threonineprotease	0	O14818;O14818-2;Q8TAA3;Q8TAA3-5;Q8TAA3-2	O14818;O14818-2	Proteasome subunit alpha type-7	PSMA7	5
0	0	0	-0.232759	-0.307733	-0.237377	-0.150193	-0.234873	-0.248005	-0.124597	-0.424191	-0.363368	-0.220887	-0.388769	-0.278639		4	4	2	1	5	5	4	4	2	1	5	5	23.6	23.6	cellular process;establishment of localization;establishment of localization in cell;establishment of protein localization;Golgi vesicle transport;intracellular transport;post-Golgi vesicle-mediated transport;protein transport;transport;vesicle-mediated transport		cell part;integral to membrane;intrinsic to membrane;membrane part	Alternativesplicing;Completeproteome;Membrane;Phosphoprotein;Polymorphism;Proteintransport;Referenceproteome;Transmembrane;Transmembranehelix;Transport;Ublconjugation	1.2266e-267	O14828;O14828-2	O14828;O14828-2	Secretory carrier-associated membrane protein 3	SCAMP3	2
0	0	0	-0.00856137	-0.00772089	-0.0761035	-0.0674701	0.0615688	-0.264287	0.156817	0.301944	0.00869157	0.375818	0.475813	0.174538		5	3	5	5	14	12	5	3	5	5	14	12	20.6	20.6	amine biosynthetic process;amine metabolic process;biosynthetic process;carboxylic acid biosynthetic process;carboxylic acid metabolic process;cellular amine metabolic process;cellular amino acid biosynthetic process;cellular amino acid metabolic process;cellular biosynthetic process;cellular ketone metabolic process;cellular metabolic process;cellular modified amino acid biosynthetic process;cel…	5-oxoprolinase (ATP-hydrolyzing) activity;adenyl nucleotide binding;adenyl ribonucleotide binding;ATP binding;binding;catalytic activity;hydrolase activity;hydrolase activity, acting on carbon-nitrogen (but not peptide) bonds;hydrolase activity, acting on carbon-nitrogen (but not peptide) bonds, in cyclic amides;nucleotide binding;purine nucleotide binding;purine ribonucleoside triphosphate bindi…	cell part;cytoplasmic part;cytosol;intracellular part	ATP-binding;Completeproteome;Hydrolase;Nucleotide-binding;Polymorphism;Referenceproteome	3.6813e-263	O14841	O14841	5-oxoprolinase	OPLAH	1
NaN	NaN	0	NaN	NaN	-0.00019788	NaN	NaN	-0.0774063	NaN	NaN	0.371812	NaN	NaN	0.611624		0	0	0	0	3	3	0	0	0	0	3	3	10	10	amine catabolic process;amine metabolic process;branched chain family amino acid catabolic process;branched chain family amino acid metabolic process;carboxylic acid catabolic process;carboxylic acid metabolic process;catabolic process;cellular amine metabolic process;cellular amino acid catabolic process;cellular amino acid metabolic process;cellular catabolic process;cellular ketone metabolic p…	[3-methyl-2-oxobutanoate dehydrogenase (acetyl-transferring)] kinase activity;adenyl nucleotide binding;adenyl ribonucleotide binding;ATP binding;binding;catalytic activity;kinase activity;molecular transducer activity;nucleotide binding;phosphotransferase activity, alcohol group as acceptor;phosphotransferase activity, nitrogenous group as acceptor;protein binding;protein histidine kinase activi…	cell part;cytoplasmic part;dihydrolipoyl dehydrogenase complex;intracellular organelle part;intracellular part;macromolecular complex;mitochondrial alpha-ketoglutarate dehydrogenase complex;mitochondrial part;mitochondrial tricarboxylic acid cycle enzyme complex;organelle part;protein complex;tricarboxylic acid cycle enzyme complex	Acetylation;ATP-binding;Completeproteome;Kinase;Mitochondrion;Nucleotide-binding;Phosphoprotein;Referenceproteome;Transferase;Transitpeptide	3.7194e-08	O14874	O14874	[3-methyl-2-oxobutanoate dehydrogenase [lipoamide]] kinase, mitochondrial	BCKDK	1
0	0	0	NaN	-0.0727079	-0.373952	0.364797	0.548535	-0.185425	0.714162	0.395554	0.185521	NaN	0.316156	-0.337139		2	0	2	1	3	3	2	0	2	1	3	3	34.2	34.2	alkene biosynthetic process;arachidonic acid metabolite production involved in inflammatory response;biological regulation;biosynthetic process;carboxylic acid biosynthetic process;carboxylic acid metabolic process;cellular alkene metabolic process;cellular biosynthetic process;cellular ketone metabolic process;cellular lipid metabolic process;cellular metabolic process;cellular process;cellular …	antioxidant activity;catalytic activity;glutathione peroxidase activity;glutathione transferase activity;oxidoreductase activity;oxidoreductase activity, acting on peroxide as acceptor;peroxidase activity;transferase activity;transferase activity, transferring alkyl or aryl (other than methyl) groups	cell fraction;cell part;cytoplasmic part;endoplasmic reticulum membrane;endoplasmic reticulum part;insoluble fraction;integral to membrane;intracellular organelle part;intracellular part;intrinsic to membrane;membrane;membrane fraction;membrane part;microsome;organelle membrane;organelle part;vesicular fraction	Completeproteome;Endoplasmicreticulum;Lipoprotein;Membrane;Microsome;Palmitate;Polymorphism;Referenceproteome;Transferase;Transmembrane;Transmembranehelix	5.8161e-113	O14880	O14880	Microsomal glutathione S-transferase 3	MGST3	1
NaN	NaN	NaN	NaN	NaN	NaN	NaN	NaN	NaN	NaN	NaN	NaN	NaN	NaN	NaN		0	1	1	1	1	2	0	1	1	1	1	2	25.8	25.8	activation of Cdc42 GTPase activity;activation of Ras GTPase activity;activation of Rho GTPase activity;biological regulation;cell surface receptor linked signaling pathway;cellular process;cellular response to stimulus;intracellular signal transduction;negative regulation of biological process;negative regulation of cell communication;negative regulation of cellular process;negative regulation o…	binding;protein binding;protein C-terminus binding	cell part;cytoplasm;intracellular membrane-bounded organelle;intracellular organelle;intracellular part;membrane-bounded organelle;nucleus;organelle	3D-structure;Completeproteome;Cytoplasm;Nucleus;Phosphoprotein;Referenceproteome;Wntsignalingpathway	0.00044905	O14907	O14907	Tax1-binding protein 3	TAX1BP3	1
NaN	NaN	NaN	NaN	NaN	NaN	NaN	NaN	NaN	NaN	NaN	NaN	NaN	NaN	NaN		0	0	0	0	1	0	0	0	0	0	1	0	9.9	9.9	biological regulation;cell communication;cell migration;cell motility;cell surface receptor linked signaling pathway;cell-cell signaling;cellular component movement;cellular process;cellular response to stimulus;endothelial cell migration;establishment of localization;establishment of localization in cell;establishment of protein localization;glutamate secretion;G-protein coupled receptor protein…	actin binding;binding;cytoskeletal protein binding;identical protein binding;myosin binding;protein binding;protein dimerization activity;protein homodimerization activity;receptor binding	cell cortex;cell fraction;cell part;cell projection;cell projection part;clathrin-coated vesicle;coated vesicle;cytoplasmic membrane-bounded vesicle;cytoplasmic part;cytoplasmic vesicle;dendritic shaft;dendritic spine;insoluble fraction;intracellular membrane-bounded organelle;intracellular organelle;intracellular part;membrane;membrane fraction;membrane-bounded organelle;membrane-bounded vesicle…	Completeproteome;Cytoplasm;Membrane;Referenceproteome	0.0028162	O14908	O14908	PDZ domain-containing protein GIPC1	GIPC1	1
NaN	NaN	0	NaN	NaN	-0.150886	NaN	NaN	-0.260463	NaN	NaN	-1.15516	NaN	NaN	-0.414792		0	0	0	1	2	1	0	0	0	1	2	1	15.5	15.5	cellular component assembly;cellular component organization;cellular component organization or biogenesis;cellular process;establishment of localization;establishment of localization in cell;establishment of protein localization;exocytosis;macromolecular complex assembly;macromolecular complex subunit organization;protein complex assembly;protein complex subunit organization;protein transport;sec…	binding;cytoskeletal protein binding;L27 domain binding;protein binding;protein domain specific binding	basolateral plasma membrane;cell fraction;cell junction;cell part;cell-cell junction;cytoskeletal part;insoluble fraction;intracellular organelle part;intracellular part;membrane;membrane fraction;membrane part;occluding junction;organelle part;plasma membrane part;postsynaptic density;postsynaptic membrane;synapse part;synaptic membrane;synaptosome;tight junction	3D-structure;Acetylation;Celljunction;Cellmembrane;Completeproteome;Directproteinsequencing;Exocytosis;Membrane;Postsynapticcellmembrane;Proteintransport;Referenceproteome;Synapse;Synaptosome;Tightjunction;Transport	1.2629e-05	O14910;Q9NUP9	O14910;Q9NUP9	Protein lin-7 homolog A;Protein lin-7 homolog C	LIN7A;LIN7C	2
NaN	NaN	0	NaN	NaN	-0.260296	NaN	NaN	-0.281807	NaN	NaN	-0.184062	NaN	NaN	-0.180023		1	1	2	3	4	5	0	0	2	2	3	4	10.3	9.3	activation of immune response;activation of innate immune response;anti-apoptosis;antigen receptor-mediated signaling pathway;biological regulation;cell surface receptor linked signaling pathway;cellular process;cellular response to stimulus;cytoplasmic pattern recognition receptor signaling pathway;defense response;enzyme linked receptor protein signaling pathway;immune response;immune response-…	adenyl nucleotide binding;adenyl ribonucleotide binding;ATP binding;binding;catalytic activity;IkappaB kinase activity;kinase activity;nucleotide binding;phosphotransferase activity, alcohol group as acceptor;protein binding;protein kinase activity;protein serine/threonine kinase activity;purine nucleotide binding;purine ribonucleoside triphosphate binding;purine ribonucleotide binding;ribonucleo…	CD40 receptor complex;cell part;cytoplasm;cytoplasmic part;cytosolic part;IkappaB kinase complex;internal side of plasma membrane;intracellular membrane-bounded organelle;intracellular organelle;intracellular part;macromolecular complex;membrane part;membrane raft;membrane-bounded organelle;nucleus;organelle;plasma membrane part;protein complex;receptor complex	3D-structure;Acetylation;Alternativesplicing;ATP-binding;Completeproteome;Cytoplasm;Directproteinsequencing;Isopeptidebond;Kinase;Membrane;Nucleotide-binding;Nucleus;Phosphoprotein;Polymorphism;Referenceproteome;Serine/threonine-proteinkinase;S-nitrosylation;Transferase;Ublconjugation	8.9202e-17	O14920	O14920	Inhibitor of nuclear factor kappa-B kinase subunit beta	IKBKB	1
0	0	0	-0.230189	-0.0710071	0.0585617	-0.0878407	0.032524	-0.0705725	-0.330971	-0.463924	-0.348159	-0.971396	-1.18617	-1.0338	Decrease	4	3	5	5	8	7	4	3	5	5	8	7	30.8	30.8	biological regulation;cellular component organization;cellular component organization at cellular level;cellular component organization or biogenesis;cellular component organization or biogenesis at cellular level;cellular macromolecule metabolic process;cellular metabolic process;cellular nitrogen compound metabolic process;cellular process;chromatin silencing;chromatin silencing at telomere;DNA…	acetyltransferase activity;binding;catalytic activity;histone acetyltransferase activity;lysine N-acetyltransferase activity;N-acetyltransferase activity;N-acyltransferase activity;protein binding;transferase activity;transferase activity, transferring acyl groups;transferase activity, transferring acyl groups other than amino-acyl groups	cell part;cytoplasm;intracellular organelle part;intracellular part;nuclear matrix;nuclear part;nucleoplasm;organelle part	3D-structure;Acetylation;Acyltransferase;Alternativesplicing;Completeproteome;Cytoplasm;Nucleus;Phosphoprotein;Polymorphism;Referenceproteome;Transferase	0	O14929	O14929	Histone acetyltransferase type B catalytic subunit	HAT1	1
0	0	0	-0.0222793	0.0899474	0.167991	-0.0502484	-0.0185711	-0.0339831	0.0666486	0.187447	0.217948	0.356941	0.194558	0.163253		1	1	1	1	1	1	1	1	1	1	1	1	15.9	15.9	cellular metabolic process;cellular process;electron transport chain;generation of precursor metabolites and energy;metabolic process;oxidation-reduction process;respiratory electron transport chain;small molecule metabolic process	catalytic activity;cation transmembrane transporter activity;hydrogen ion transmembrane transporter activity;inorganic cation transmembrane transporter activity;ion transmembrane transporter activity;monovalent inorganic cation transmembrane transporter activity;oxidoreductase activity;oxidoreductase activity, acting on diphenols and related substances as donors;oxidoreductase activity, acting on…	cell part;cytoplasmic part;intracellular organelle part;intracellular part;membrane;membrane part;mitochondrial inner membrane;mitochondrial membrane;mitochondrial part;organelle inner membrane;organelle membrane;organelle part;respiratory chain	Completeproteome;Directproteinsequencing;Diseasemutation;Electrontransport;Isopeptidebond;Membrane;Mitochondrion;Mitochondrioninnermembrane;Referenceproteome;Respiratorychain;Transport;Ublconjugation	3.226e-58	O14949	O14949	Cytochrome b-c1 complex subunit 8	UQCRQ	1
0	0	0	-0.0524588	-0.0040984	-0.0900582	-0.065793	0.0277203	-0.104077	0.227342	0.144085	0.00842298	0.566475	0.366858	0.167349		5	5	5	6	8	9	2	1	2	2	3	4	51.2	18	axon guidance;chemotaxis;locomotion;multicellular organismal process;muscle contraction;muscle system process;response to chemical stimulus;response to external stimulus;response to stimulus;system process;taxis	binding;calcium ion binding;cation binding;ion binding;metal ion binding	cell part;cytoplasmic part;cytoskeletal part;cytosol;intracellular organelle part;intracellular part;macromolecular complex;myosin complex;organelle part;protein complex	Acetylation;Calcium;Completeproteome;Motorprotein;Muscleprotein;Myosin;Phosphoprotein;Polymorphism;Referenceproteome;Repeat	0	O14950;P19105	O14950;P19105	Myosin regulatory light chain 12A;Myosin regulatory light chain 12B	MYL12A;MYL12B	2
0	0	0	0.293131	-0.206431	-0.245563	0.438612	-0.0142373	0.0582473	0.8024	0.0408195	0.217747	0.585267	0.538336	0.719906		2	1	1	1	7	1	2	1	1	1	7	1	9.8	9.8	biological regulation;cell surface receptor linked signaling pathway;cellular component organization;cellular component organization or biogenesis;cellular membrane organization;cellular process;cellular response to stimulus;enzyme linked receptor protein signaling pathway;epidermal growth factor receptor signaling pathway;establishment of localization;establishment of localization in cell;establ…	binding;cation binding;ion binding;metal ion binding;protein binding;protein domain specific binding	cell part;cytoplasmic part;cytosol;early endosome membrane;endosomal part;endosome membrane;intracellular organelle part;intracellular part;late endosome membrane;membrane;multivesicular body membrane;organelle membrane;organelle part	3D-structure;Acetylation;Alternativesplicing;Completeproteome;Cytoplasm;Endosome;Membrane;Metal-binding;Phosphoprotein;Polymorphism;Proteintransport;Referenceproteome;Transport;Ublconjugation;Zinc;Zinc-finger	1.1665e-24	O14964;O14964-2	O14964;O14964-2	Hepatocyte growth factor-regulated tyrosine kinase substrate	HGS	2
NaN	0	NaN	NaN	-0.238388	NaN	NaN	0.00662125	NaN	NaN	-1.73487	NaN	NaN	-1.91893	NaN		1	0	1	1	0	0	1	0	1	1	0	0	7.9	7.9	anaphase-promoting complex-dependent proteasomal ubiquitin-dependent protein catabolic process;biological regulation;catabolic process;cell cycle phase;cell cycle process;cell division;cell projection organization;cellular catabolic process;cellular component organization;cellular component organization at cellular level;cellular component organization or biogenesis;cellular component organizatio…	adenyl nucleotide binding;adenyl ribonucleotide binding;ATP binding;binding;catalytic activity;enzyme binding;kinase activity;kinase binding;nucleotide binding;phosphotransferase activity, alcohol group as acceptor;protein binding;protein kinase activity;protein kinase binding;protein serine/threonine kinase activity;protein serine/threonine/tyrosine kinase activity;purine nucleotide binding;puri…	cell part;centrosome;cytoplasmic part;cytoskeletal part;cytosol;intracellular membrane-bounded organelle;intracellular non-membrane-bounded organelle;intracellular organelle;intracellular organelle part;intracellular part;macromolecular complex;membrane-bounded organelle;microtubule;microtubule organizing center;midbody;non-membrane-bounded organelle;nucleus;organelle;organelle part;perinuclear r…	3D-structure;ATP-binding;Cellcycle;Celldivision;Ciliumbiogenesis/degradation;Completeproteome;Cytoplasm;Cytoskeleton;Kinase;Microtubule;Mitosis;Nucleotide-binding;Phosphoprotein;Polymorphism;Proto-oncogene;Referenceproteome;Serine/threonine-proteinkinase;Transferase;Ublconjugation	7.5898e-07	O14965	O14965	Aurora kinase A	AURKA	1
0	NaN	0	NaN	NaN	-0.261627	0.0150693	NaN	-0.264703	0.261782	NaN	0.255845	NaN	NaN	0.487703		1	0	0	0	2	4	1	0	0	0	2	4	24.1	24.1	biological regulation;cellular process;cellular response to stimulus;establishment of localization;establishment of protein localization;intracellular signal transduction;protein transport;regulation of biological process;regulation of cellular process;response to stimulus;signal transduction;small GTPase mediated signal transduction;transport	binding;catalytic activity;GTP binding;GTPase activity;guanyl nucleotide binding;guanyl ribonucleotide binding;hydrolase activity;hydrolase activity, acting on acid anhydrides;hydrolase activity, acting on acid anhydrides, in phosphorus-containing anhydrides;nucleoside-triphosphatase activity;nucleotide binding;purine nucleotide binding;purine ribonucleoside triphosphate binding;purine ribonucleo…	cell part;membrane;plasma membrane	Alternativesplicing;Cellmembrane;Completeproteome;GTP-binding;Lipoprotein;Membrane;Nucleotide-binding;Prenylation;Proteintransport;Referenceproteome;Transport	1.4258e-14	O14966	O14966	Ras-related protein Rab-7L1	RAB7L1	1
NaN	NaN	NaN	NaN	NaN	NaN	NaN	NaN	NaN	NaN	NaN	NaN	NaN	NaN	NaN		1	0	1	1	3	1	0	0	0	0	1	0	5.2	3.3	cellular macromolecule metabolic process;cellular metabolic process;cellular process;cellular protein metabolic process;macromolecule metabolic process;metabolic process;primary metabolic process;protein folding;protein metabolic process	binding;calcium ion binding;cation binding;ion binding;metal ion binding;protein binding;unfolded protein binding	cell part;cytoplasmic part;endoplasmic reticulum membrane;endoplasmic reticulum part;integral to membrane;intracellular organelle part;intracellular part;intrinsic to membrane;membrane;membrane part;organelle membrane;organelle part	Calcium;Chaperone;Completeproteome;Disulfidebond;Endoplasmicreticulum;Membrane;Phosphoprotein;Polymorphism;Referenceproteome;Repeat;Signal;Transmembrane;Transmembranehelix	6.1134e-07	O14967	O14967	Calmegin	CLGN	1
0	NaN	0	1.59479	NaN	-0.108176	-0.308466	NaN	-0.334298	-0.357191	NaN	-0.535327	0.100137	NaN	-0.546899		2	1	0	1	2	2	2	1	0	1	2	2	12.1	12.1	establishment of localization;establishment of localization in cell;intracellular transport;transport;vacuolar transport		cell part;intracellular membrane-bounded organelle;intracellular organelle;intracellular part;macromolecular complex;membrane part;membrane-bounded organelle;nucleus;organelle;protein complex;retromer complex	Acetylation;Completeproteome;Referenceproteome	1.0002e-06	O14972	O14972	Down syndrome critical region protein 3	DSCR3	1
0	NaN	0	NaN	NaN	0.39194	0.108223	NaN	0.0930192	-1.69095	NaN	-0.79352	NaN	NaN	-0.169623		2	2	0	1	5	8	2	2	0	1	5	8	13	13	biological regulation;cell cycle phase;cell cycle process;cellular component organization;cellular component organization at cellular level;cellular component organization or biogenesis;cellular component organization or biogenesis at cellular level;cellular macromolecule metabolic process;cellular metabolic process;cellular process;cellular protein metabolic process;centrosome organization;depho…	14-3-3 protein binding;binding;enzyme binding;enzyme inhibitor activity;enzyme regulator activity;kinase binding;molecular transducer activity;phosphatase regulator activity;protein binding;protein kinase binding;signal transducer activity	cell part;centrosome;chromosomal part;contractile fiber;cytoplasmic part;cytoskeletal part;intracellular non-membrane-bounded organelle;intracellular organelle;intracellular organelle part;intracellular part;kinetochore;macromolecular complex;microtubule organizing center;non-membrane-bounded organelle;organelle;organelle part;protein complex;protein serine/threonine phosphatase complex;PTW/PP1 p…	3D-structure;Alternativesplicing;ANKrepeat;Completeproteome;Cytoplasm;Directproteinsequencing;Hydroxylation;Phosphoprotein;Polymorphism;Referenceproteome;Repeat	2.073e-122	O14974;O14974-3;O14974-4;O14974-2	O14974;O14974-3;O14974-4;O14974-2	Protein phosphatase 1 regulatory subunit 12A	PPP1R12A	4
0	0	0	1.51721	-0.185415	-0.0677033	-0.148401	0.0603242	-0.0887609	-0.0786987	0.238178	0.0704807	-0.933679	0.471533	0.24409		2	1	1	2	5	6	2	1	1	2	5	6	7.9	7.9	cell cycle;cellular process	adenyl nucleotide binding;adenyl ribonucleotide binding;ATP binding;binding;catalytic activity;heat shock protein binding;kinase activity;nucleotide binding;phosphotransferase activity, alcohol group as acceptor;protein binding;protein kinase activity;protein serine/threonine kinase activity;purine nucleotide binding;purine ribonucleoside triphosphate binding;purine ribonucleotide binding;ribonuc…	adherens junction;anchoring junction;cell junction;cell part;cell-substrate adherens junction;cell-substrate junction;cytoplasmic part;focal adhesion;Golgi apparatus;intracellular membrane-bounded organelle;intracellular organelle;intracellular part;membrane-bounded organelle;organelle;perinuclear region of cytoplasm	3D-structure;ATP-binding;Cellcycle;Celljunction;Completeproteome;Cytoplasm;Golgiapparatus;Kinase;Nucleotide-binding;Phosphoprotein;Polymorphism;Referenceproteome;Serine/threonine-proteinkinase;Transferase	2.6821e-94	O14976	O14976	Cyclin-G-associated kinase	GAK	1
NaN	NaN	0	NaN	NaN	-0.0602492	NaN	NaN	-0.2983	NaN	NaN	-0.28967	NaN	NaN	-0.614236		5	2	4	4	8	8	0	0	0	0	1	1	18.1	3.6	biological regulation;biosynthetic process;cellular biosynthetic process;cellular macromolecule biosynthetic process;cellular macromolecule metabolic process;cellular metabolic process;cellular nitrogen compound metabolic process;cellular process;macromolecule biosynthetic process;macromolecule metabolic process;metabolic process;nitrogen compound metabolic process;nucleic acid metabolic process;…	binding;DNA binding;double-stranded DNA binding;mRNA binding;nucleic acid binding;nucleotide binding;poly(A) RNA binding;poly-purine tract binding;RNA binding;single-stranded DNA binding;single-stranded RNA binding;structure-specific DNA binding	cell part;cytoplasm;heterogeneous nuclear ribonucleoprotein complex;intracellular organelle part;intracellular part;macromolecular complex;nuclear part;organelle part;ribonucleoprotein complex	Acetylation;Activator;Alternativesplicing;Completeproteome;Cytoplasm;Directproteinsequencing;DNA-binding;Methylation;Nucleus;Phosphoprotein;Referenceproteome;Repeat;Repressor;RNA-binding;Transcription;Transcriptionregulation	6.428e-99	O14979	O14979	Heterogeneous nuclear ribonucleoprotein D-like	HNRPDL	1
0	0	0	-0.354748	0.00971775	0.0687032	0.152768	0.179001	0.135929	0.116863	0.358003	0.241205	0.206713	0.151885	0.087636		5	2	5	5	7	8	0	0	1	1	0	1	26.2	6					5.7627e-106	O14979-2;O14979-3	O14979-2;O14979-3			2
0	0	0	0.159601	0.00289775	-0.158748	0.272501	0.132774	-0.0489195	0.336142	0.13724	0.0496347	0.170733	0.13364	-0.0139996		15	14	17	15	30	31	15	14	17	15	30	31	43.9	43.9	cell cycle phase;cell cycle process;cellular macromolecule metabolic process;cellular metabolic process;cellular nitrogen compound metabolic process;cellular process;establishment of localization;establishment of localization in cell;establishment of protein localization;establishment of RNA localization;gene expression;interaction with host;interspecies interaction between organisms;intracellula…	binding;nucleic acid binding;protein binding;protein transporter activity;RNA binding;substrate-specific transporter activity;transporter activity	annulate lamellae;Cajal body;cell part;chromosomal part;cytoplasmic part;cytosol;envelope;intracellular non-membrane-bounded organelle;intracellular organelle;intracellular organelle part;intracellular part;kinetochore;macromolecular complex;membrane part;non-membrane-bounded organelle;nuclear body;nuclear envelope;nuclear part;nucleolus;nucleoplasm part;organelle;organelle envelope;organelle par…	3D-structure;Acetylation;Completeproteome;Cytoplasm;Directproteinsequencing;Host-virusinteraction;mRNAtransport;Nucleus;Phosphoprotein;Proteintransport;Referenceproteome;Repeat;RNA-binding;Transport	0	O14980	O14980	Exportin-1	XPO1	1
NaN	0	0	NaN	0.134404	0.129093	NaN	0.306379	0.130535	NaN	0.151198	-0.0588651	NaN	-0.482659	-0.398433		1	1	2	2	6	4	1	1	2	2	6	4	6.2	6.2	biological regulation;negative regulation of biological process;negative regulation of biosynthetic process;negative regulation of cellular biosynthetic process;negative regulation of cellular macromolecule biosynthetic process;negative regulation of cellular metabolic process;negative regulation of cellular process;negative regulation of gene expression;negative regulation of macromolecule biosy…	adenyl nucleotide binding;adenyl ribonucleotide binding;ATP binding;binding;catalytic activity;DNA binding;helicase activity;hydrolase activity;hydrolase activity, acting on acid anhydrides;hydrolase activity, acting on acid anhydrides, in phosphorus-containing anhydrides;nucleic acid binding;nucleic acid binding transcription factor activity;nucleoside-triphosphatase activity;nucleotide binding;…	cell part;intracellular membrane-bounded organelle;intracellular organelle;intracellular part;membrane-bounded organelle;nucleus;organelle	ATP-binding;Completeproteome;Directproteinsequencing;DNA-binding;Helicase;Hydrolase;Nucleotide-binding;Nucleus;Phosphoprotein;Referenceproteome;Repeat	5.5457e-59	O14981	O14981	TATA-binding protein-associated factor 172	BTAF1	1
0	0	0	-0.353844	-0.0181202	0.0637032	-0.289651	-0.00676763	-0.102233	-1.34671	0.0596316	-0.335477	-0.863483	-0.0387138	-0.487137		2	2	1	1	3	4	2	2	1	1	3	4	6.6	6.6	axon ensheathment;biological regulation;cell cycle process;cellular component assembly;cellular component assembly at cellular level;cellular component organization;cellular component organization at cellular level;cellular component organization or biogenesis;cellular component organization or biogenesis at cellular level;cellular process;centrosome duplication;centrosome organization;cytoskelet…	binding;cytoskeletal protein binding;enzyme regulator activity;GTPase regulator activity;guanyl-nucleotide exchange factor activity;kinesin binding;nucleoside-triphosphatase regulator activity;protein binding;Ras guanyl-nucleotide exchange factor activity;Rho guanyl-nucleotide exchange factor activity;small GTPase regulator activity	cell fraction;cell part;centrosome;cytoplasmic part;cytoskeletal part;cytosol;intracellular non-membrane-bounded organelle;intracellular organelle;intracellular organelle part;intracellular part;microtubule organizing center;non-membrane-bounded organelle;organelle;organelle part;soluble fraction	Alternativesplicing;Coiledcoil;Completeproteome;Diseasemutation;Guanine-nucleotidereleasingfactor;Phosphoprotein;Polymorphism;Referenceproteome	4.8652e-14	O15013;O15013-4;O15013-2;O15013-3	O15013;O15013-4;O15013-2	Rho guanine nucleotide exchange factor 10	ARHGEF10	4
0	0	0	-0.353292	NaN	NaN	-0.0760217	-0.123843	0.427284	-0.0222153	-0.472104	-0.101268	-0.0381476	NaN	NaN		1	2	3	1	4	2	1	1	2	0	2	0	3.2	1.3	actin filament capping;axon guidance;biological regulation;cell death;cellular component organization;cellular component organization or biogenesis;cellular process;chemotaxis;death;establishment of localization;locomotion;negative regulation of actin filament depolymerization;negative regulation of actin filament polymerization;negative regulation of biological process;negative regulation of cel…	actin binding;binding;cytoskeletal protein binding;lipid binding;phospholipid binding;protein binding;structural constituent of cytoskeleton;structural molecule activity	cell cortex part;cell part;cytoplasmic part;cytoskeletal part;cytosol;intracellular organelle part;intracellular part;organelle part;spectrin	3D-structure;Actin-binding;Actincapping;Alternativesplicing;Completeproteome;Cytoplasm;Cytoskeleton;Diseasemutation;Neurodegeneration;Phosphoprotein;Polymorphism;Referenceproteome;Repeat;Spinocerebellarataxia	3.8448e-11	O15020;O15020-2	O15020;O15020-2	Spectrin beta chain, brain 2	SPTBN2	2
0	0	0	0.0188172	0.0701134	-0.0711793	-0.027925	0.00949053	-0.11377	-0.20535	-0.0855284	-0.25794	-0.214138	-0.0973803	-0.295328		8	7	8	6	18	21	8	7	8	6	18	21	18.9	18.9	cellular component organization;cellular component organization at cellular level;cellular component organization or biogenesis;cellular component organization or biogenesis at cellular level;cellular process;COPII vesicle coating;establishment of localization;establishment of protein localization;organelle organization;protein transport;transport;vesicle coating;vesicle organization		cell part;cytoplasmic part;endoplasmic reticulum membrane;endoplasmic reticulum part;Golgi apparatus part;Golgi membrane;intracellular organelle part;intracellular part;membrane;membrane part;organelle membrane;organelle part	Acetylation;Alternativesplicing;Completeproteome;Endoplasmicreticulum;ER-Golgitransport;Golgiapparatus;Membrane;Phosphoprotein;Polymorphism;Proteintransport;Referenceproteome;Transport	0	O15027-5;O15027;O15027-3;O15027-4;O15027-2	O15027-5;O15027;O15027-3;O15027-4;O15027-2	Protein transport protein Sec16A	SEC16A	5
0	0	0	0.0185581	-0.0670027	0.339389	0.268913	0.304277	0.538637	0.615899	0.53325	0.801191	0.573191	0.84212	0.900855	Increase	7	6	7	3	18	19	7	6	7	3	18	19	17	17	anatomical structure development;anatomical structure formation involved in morphogenesis;axon guidance;biological adhesion;biological regulation;brain development;cell adhesion;cell migration;cell motility;cell proliferation;cellular component assembly;cellular component assembly at cellular level;cellular component movement;cellular component organization;cellular component organization at cell…	binding;enzyme activator activity;enzyme regulator activity;GTPase activator activity;GTPase regulator activity;molecular transducer activity;nucleoside-triphosphatase regulator activity;protein binding;receptor activity;receptor binding;semaphorin receptor activity;signal transducer activity;signaling receptor activity;transmembrane signaling receptor activity	cell part;integral to membrane;integral to plasma membrane;intracellular;intrinsic to membrane;intrinsic to plasma membrane;membrane;membrane part;plasma membrane;plasma membrane part	3D-structure;Alternativesplicing;Angiogenesis;Cellmembrane;Completeproteome;Developmentalprotein;Disulfidebond;Glycoprotein;Membrane;Phosphoprotein;Polymorphism;Receptor;Referenceproteome;Repeat;Signal;Transmembrane;Transmembranehelix	6.0003e-239	O15031;Q9Y4D7;O60486	O15031	Plexin-B2	PLXNB2	3
NaN	NaN	0	NaN	NaN	NaN	NaN	NaN	0.114234	NaN	NaN	-0.139832	NaN	NaN	NaN		0	0	1	0	2	1	0	0	1	0	2	1	5.5	5.5				Completeproteome;Phosphoprotein;Polymorphism;Referenceproteome	1.7597e-05	O15037	O15037	Protein KHNYN	KHNYN	1
0	0	0	0.0425929	-0.261219	0.0694248	0.00733906	-0.350118	0.0294175	-0.136018	-0.301882	-0.0903436	-0.497273	-0.63998	-0.405746		4	6	6	5	13	11	4	6	6	5	13	11	22.5	22.5	cellular macromolecule metabolic process;cellular metabolic process;cellular nitrogen compound metabolic process;cellular process;macromolecule metabolic process;metabolic process;nitrogen compound metabolic process;nucleic acid metabolic process;nucleobase-containing compound metabolic process;primary metabolic process;RNA metabolic process;RNA processing	binding;nucleic acid binding;nucleotide binding;protein binding;RNA binding	cell part;intracellular membrane-bounded organelle;intracellular organelle;intracellular part;membrane-bounded organelle;nucleus;organelle	Acetylation;Alternativesplicing;Coiledcoil;Completeproteome;Nucleus;Phosphoprotein;Referenceproteome;RNA-binding	7.0417e-85	O15042;O15042-2;O15042-3	O15042;O15042-2;O15042-3	U2 snRNP-associated SURP motif-containing protein	U2SURP	3
NaN	0	0	NaN	NaN	-0.176428	NaN	-0.00786968	-0.0113844	NaN	-0.00599537	-0.12853	NaN	NaN	-0.2937		0	1	1	1	3	3	0	1	1	1	3	3	4	4	biological regulation;biosynthetic process;cellular biosynthetic process;cellular macromolecule biosynthetic process;cellular macromolecule metabolic process;cellular metabolic process;cellular nitrogen compound metabolic process;cellular process;macromolecule biosynthetic process;macromolecule metabolic process;metabolic process;nitrogen compound metabolic process;nucleic acid metabolic process;…	binding;catalytic activity;histone methyltransferase activity;histone methyltransferase activity (H3-K4 specific);histone-lysine N-methyltransferase activity;lysine N-methyltransferase activity;methyltransferase activity;N-methyltransferase activity;nucleic acid binding;nucleotide binding;protein binding;protein methyltransferase activity;protein-lysine N-methyltransferase activity;RNA binding;S-…	cell part;chromatin remodeling complex;chromosome;histone methyltransferase complex;intracellular non-membrane-bounded organelle;intracellular organelle;intracellular organelle part;intracellular part;macromolecular complex;methyltransferase complex;non-membrane-bounded organelle;nuclear body;nuclear part;nuclear speck;nucleoplasm part;organelle;organelle part;protein complex;Set1C/COMPASS complex	3D-structure;Activator;Chromatinregulator;Chromosome;Completeproteome;Methyltransferase;Nucleus;Phosphoprotein;Polymorphism;Referenceproteome;RNA-binding;S-adenosyl-L-methionine;Transcription;Transcriptionregulation;Transferase	5.0256e-08	O15047	O15047	Histone-lysine N-methyltransferase SETD1A	SETD1A	1
NaN	NaN	0	NaN	NaN	0.154554	NaN	NaN	0.0710762	NaN	NaN	0.259857	NaN	NaN	1.981		0	1	0	3	3	5	0	1	0	3	3	5	5.4	5.4	cellular lipid metabolic process;cellular metabolic process;cellular process;glycerolipid metabolic process;glycerophospholipid metabolic process;lipid metabolic process;lipid modification;lipid phosphorylation;metabolic process;organophosphate metabolic process;phosphate-containing compound metabolic process;phosphatidylinositol metabolic process;phosphatidylinositol phosphorylation;phospholipid…	binding;catalytic activity;hydrolase activity;hydrolase activity, acting on ester bonds;inositol or phosphatidylinositol phosphatase activity;nucleic acid binding;nucleotide binding;phosphatase activity;phosphatidylinositol bisphosphate phosphatase activity;phosphatidylinositol phosphate 5-phosphatase activity;phosphatidylinositol-4,5-bisphosphate 5-phosphatase activity;phosphoric ester hydrolase…		3D-structure;Alternativesplicing;Completeproteome;Hydrolase;Membrane;Phosphoprotein;Polymorphism;Referenceproteome;RNA-binding	6.7892e-13	O15056;O15056-2;O15056-3	O15056;O15056-2;O15056-3	Synaptojanin-2	SYNJ2	3
0	0	0	0.181294	0.191696	-0.0686313	0.0494913	-0.0933249	-0.134968	-0.0247978	0.093556	-0.00140449	-0.265151	-0.32506	-0.287949		2	2	2	2	12	12	2	2	2	2	12	12	17.2	17.2	amine metabolic process;biosynthetic process;carboxylic acid metabolic process;cellular amine metabolic process;cellular amino acid metabolic process;cellular aromatic compound metabolic process;cellular biosynthetic process;cellular ketone metabolic process;cellular metabolic process;cellular nitrogen compound biosynthetic process;cellular nitrogen compound metabolic process;cellular process;'de…	adenyl nucleotide binding;adenyl ribonucleotide binding;ATP binding;binding;carbon-nitrogen ligase activity, with glutamine as amido-N-donor;catalytic activity;ligase activity;ligase activity, forming carbon-nitrogen bonds;nucleotide binding;phosphoribosylformylglycinamidine synthase activity;purine nucleotide binding;purine ribonucleoside triphosphate binding;purine ribonucleotide binding;ribonu…	cell part;cytoplasmic part;cytosol;intracellular part	ATP-binding;Completeproteome;Cytoplasm;Glutamineamidotransferase;Ligase;Nucleotide-binding;Phosphoprotein;Polymorphism;Purinebiosynthesis;Referenceproteome	4.0269e-96	O15067	O15067	Phosphoribosylformylglycinamidine synthase	PFAS	1
NaN	NaN	0	NaN	NaN	0.770443	NaN	NaN	1.03083	NaN	NaN	1.28506	NaN	NaN	1.48774		1	0	0	0	1	3	1	0	0	0	1	3	4.9	4.9		binding;protein binding	cell part;intracellular organelle part;intracellular part;nuclear part;nucleoplasm;organelle part	Acetylation;Alternativepromoterusage;Alternativesplicing;ANKrepeat;Completeproteome;Nucleus;Phosphoprotein;Referenceproteome;Repeat	1.9204e-06	O15084;O15084-2	O15084	Serine/threonine-protein phosphatase 6 regulatory ankyrin repeat subunit A	ANKRD28	2
NaN	NaN	0	NaN	NaN	1.54847	NaN	NaN	0.238787	NaN	NaN	0.263532	NaN	NaN	0.282831		0	1	1	0	2	1	0	1	1	0	2	1	4.1	4.1	cellular macromolecule metabolic process;cellular metabolic process;cellular nitrogen compound metabolic process;cellular process;macromolecule metabolic process;metabolic process;ncRNA metabolic process;ncRNA processing;nitrogen compound metabolic process;nucleic acid metabolic process;nucleobase-containing compound metabolic process;primary metabolic process;RNA metabolic process;RNA processing…		cell part;cytoplasmic part;intracellular membrane-bounded organelle;intracellular organelle;intracellular part;membrane-bounded organelle;mitochondrion;organelle	Acetylation;Alternativesplicing;Completeproteome;Mitochondrion;Polymorphism;Referenceproteome;Transitpeptide;tRNAprocessing	1.8436e-18	O15091;O15091-2;O15091-4	O15091;O15091-2;O15091-4	Mitochondrial ribonuclease P protein 3	KIAA0391	3
0	NaN	0	-0.343781	NaN	0.168746	0.443819	NaN	0.178237	0.392719	NaN	0.214564	0.188376	NaN	0.3497		1	2	0	1	3	3	1	2	0	1	3	3	30.1	30.1	catabolic process;cellular catabolic process;cellular macromolecule catabolic process;cellular macromolecule metabolic process;cellular metabolic process;cellular nitrogen compound metabolic process;cellular process;exonucleolytic nuclear-transcribed mRNA catabolic process involved in deadenylation-dependent decay;histone mRNA catabolic process;histone mRNA metabolic process;macromolecule catabol…	binding;nucleic acid binding;protein binding;RNA binding	cell part;cytoplasmic part;cytosol;intracellular membrane-bounded organelle;intracellular organelle;intracellular part;macromolecular complex;membrane-bounded organelle;nucleus;organelle;ribonucleoprotein complex	Completeproteome;mRNAprocessing;mRNAsplicing;Nucleus;Referenceproteome;Ribonucleoprotein;RNA-binding	2.5009e-10	O15116	O15116	U6 snRNA-associated Sm-like protein LSm1	LSM1	1
0	0	NaN	NaN	0.155029	NaN	0.278223	0.292664	NaN	0.5439	0.952041	NaN	NaN	1.04061	NaN		1	1	1	1	1	3	1	1	1	1	1	3	3	3	autophagy;bile acid metabolic process;biological regulation;carboxylic acid metabolic process;catabolic process;cellular catabolic process;cellular ketone metabolic process;cellular metabolic process;cellular process;chemical homeostasis;cholesterol efflux;cholesterol homeostasis;cholesterol transport;establishment of localization;establishment of localization in cell;homeostatic process;intracel…	binding;hedgehog receptor activity;lipid transporter activity;molecular transducer activity;protein binding;receptor activity;signal transducer activity;signaling receptor activity;sterol transporter activity;substrate-specific transporter activity;transmembrane signaling receptor activity;transporter activity	cell part;cytoplasmic part;endoplasmic reticulum;endosomal part;endosome membrane;envelope;integral to membrane;integral to plasma membrane;intracellular membrane-bounded organelle;intracellular organelle;intracellular organelle part;intracellular part;intrinsic to membrane;intrinsic to plasma membrane;late endosome membrane;lysosomal membrane;membrane;membrane part;membrane-bounded organelle;nuc…	3D-structure;Completeproteome;Diseasemutation;Endosome;Glycoprotein;Lysosome;Membrane;Niemann-Pickdisease;Polymorphism;Referenceproteome;Signal;Transmembrane;Transmembranehelix	8.4928e-58	O15118	O15118	Niemann-Pick C1 protein	NPC1	1
NaN	NaN	NaN	NaN	NaN	NaN	NaN	NaN	NaN	NaN	NaN	NaN	NaN	NaN	NaN		1	1	0	0	2	1	1	1	0	0	2	1	9.4	9.4	acylglycerol biosynthetic process;acylglycerol metabolic process;biological regulation;biosynthetic process;carboxylic acid biosynthetic process;carboxylic acid metabolic process;cellular biosynthetic process;cellular ketone metabolic process;cellular lipid metabolic process;cellular metabolic process;cellular process;glycerol ether biosynthetic process;glycerol ether metabolic process;glycerolip…	1-acylglycerol-3-phosphate O-acyltransferase activity;acylglycerol O-acyltransferase activity;catalytic activity;O-acyltransferase activity;transferase activity;transferase activity, transferring acyl groups;transferase activity, transferring acyl groups other than amino-acyl groups	cell part;cytoplasmic part;endoplasmic reticulum membrane;endoplasmic reticulum part;integral to membrane;intracellular organelle part;intracellular part;intrinsic to membrane;membrane;membrane part;organelle membrane;organelle part	Acyltransferase;Alternativesplicing;Completeproteome;Congenitalgeneralizedlipodystrophy;Diabetesmellitus;Diseasemutation;Membrane;Phospholipidbiosynthesis;Phosphoprotein;Referenceproteome;Transferase;Transmembrane;Transmembranehelix	6.9151e-18	O15120;O15120-2	O15120;O15120-2	1-acyl-sn-glycerol-3-phosphate acyltransferase beta	AGPAT2	2
0	0	0	NaN	0.0362254	-0.0803112	0.0712136	0.013498	-0.122114	0.263786	0.0433396	0.122286	NaN	0.1177	0.385706		2	1	1	1	3	3	2	1	1	1	3	3	10.5	10.5	biosynthetic process;carboxylic acid biosynthetic process;carboxylic acid metabolic process;cellular biosynthetic process;cellular ketone metabolic process;cellular lipid metabolic process;cellular metabolic process;cellular process;fatty acid biosynthetic process;fatty acid metabolic process;lipid biosynthetic process;lipid metabolic process;membrane lipid biosynthetic process;membrane lipid met…	catalytic activity;electron carrier activity;oxidoreductase activity;oxidoreductase activity, acting on paired donors, with incorporation or reduction of molecular oxygen	cell fraction;cell part;cytoplasmic part;endoplasmic reticulum membrane;endoplasmic reticulum part;insoluble fraction;integral to membrane;integral to plasma membrane;intracellular membrane-bounded organelle;intracellular organelle;intracellular organelle part;intracellular part;intrinsic to membrane;intrinsic to plasma membrane;membrane;membrane fraction;membrane part;membrane-bounded organelle;…	Completeproteome;Endoplasmicreticulum;Fattyacidbiosynthesis;Lipidsynthesis;Lipoprotein;Membrane;Mitochondrion;Myristate;Oxidoreductase;Phosphoprotein;Referenceproteome;Transmembrane;Transmembranehelix	1.3671e-16	O15121	O15121	Sphingolipid delta(4)-desaturase DES1	DEGS1	1
0	0	0	0.158249	-0.28214	-0.022879	0.175173	-0.241458	0.0103502	0.0164057	-0.078217	-0.0547484	0.0948718	-0.174232	0.155571		2	1	1	1	4	4	2	1	1	1	4	4	21.6	21.6	cellular process;establishment of localization;establishment of localization in cell;establishment of protein localization;Golgi vesicle transport;intracellular transport;post-Golgi vesicle-mediated transport;protein transport;transport;vesicle-mediated transport	binding;protein binding	cell part;cytoplasmic part;endosomal part;endosome membrane;Golgi apparatus;Golgi apparatus part;integral to membrane;intracellular membrane-bounded organelle;intracellular organelle;intracellular organelle part;intracellular part;intrinsic to membrane;membrane;membrane part;membrane-bounded organelle;organelle;organelle membrane;organelle part;recycling endosome membrane;trans-Golgi network	Alternativesplicing;Completeproteome;Endosome;Golgiapparatus;Membrane;Proteintransport;Referenceproteome;Transmembrane;Transmembranehelix;Transport	6.5954e-138	O15126;O15126-2	O15126;O15126-2	Secretory carrier-associated membrane protein 1	SCAMP1	2
0	0	0	-0.0708339	NaN	-0.156711	0.0500489	-0.0108174	-0.0396811	0.148334	0.150361	0.0324934	-0.0739509	NaN	0.246727		2	2	1	0	4	4	2	2	1	0	4	4	14.3	14.3	cellular process;establishment of localization;establishment of localization in cell;establishment of protein localization;Golgi vesicle transport;intracellular transport;post-Golgi vesicle-mediated transport;protein transport;transport;vesicle-mediated transport	binding;protein binding	cell part;cytoplasmic part;endosomal part;endosome membrane;Golgi apparatus;Golgi apparatus part;Golgi membrane;integral to membrane;intracellular membrane-bounded organelle;intracellular organelle;intracellular organelle part;intracellular part;intrinsic to membrane;membrane;membrane part;membrane-bounded organelle;nucleus;organelle;organelle membrane;organelle part;recycling endosome membrane;t…	Completeproteome;Endosome;Golgiapparatus;Membrane;Phosphoprotein;Proteintransport;Referenceproteome;Transmembrane;Transmembranehelix;Transport	4.6222e-59	O15127	O15127	Secretory carrier-associated membrane protein 2	SCAMP2	1
0	0	0	0.0077093	0.0295546	-0.188104	0.122076	0.206643	-0.0693459	0.314018	0.353038	0.224024	0.396368	0.553855	0.431252		8	10	10	11	16	12	8	10	9	10	15	11	53.5	47.3	biological regulation;cellular component movement;cellular component organization;cellular component organization or biogenesis;cellular process;regulation of actin cytoskeleton organization;regulation of actin filament length;regulation of actin filament polymerization;regulation of actin filament-based process;regulation of actin polymerization or depolymerization;regulation of anatomical struc…	actin binding;binding;cytoskeletal protein binding;protein binding;structural constituent of cytoskeleton;structural molecule activity	Arp2/3 protein complex;cell part;cytoplasm;cytoskeletal part;intracellular organelle part;intracellular part;macromolecular complex;organelle part;protein complex	Acetylation;Actin-binding;Completeproteome;Cytoplasm;Cytoskeleton;Directproteinsequencing;Phosphoprotein;Polymorphism;Referenceproteome;Repeat;WDrepeat	0	O15143	O15143	Actin-related protein 2/3 complex subunit 1B	ARPC1B	1
0	0	0	0.0444063	-0.0509298	-0.0352557	0.152897	0.197362	0.0323829	0.477477	0.298071	0.288911	0.438477	0.507702	0.508609		9	10	13	16	17	18	9	10	13	16	17	18	56.7	56.7	cellular component movement;cellular process	actin binding;binding;cytoskeletal protein binding;protein binding;structural constituent of cytoskeleton;structural molecule activity	Arp2/3 protein complex;cell part;cell projection;cytoplasmic part;cytoskeletal part;Golgi apparatus;intracellular membrane-bounded organelle;intracellular organelle;intracellular organelle part;intracellular part;macromolecular complex;membrane-bounded organelle;organelle;organelle part;protein complex	Acetylation;Actin-binding;Cellprojection;Completeproteome;Cytoplasm;Cytoskeleton;Directproteinsequencing;Referenceproteome	0	O15144	O15144	Actin-related protein 2/3 complex subunit 2	ARPC2	1
0	0	0	0.0377929	0.111931	-0.0470633	-0.116504	0.0862402	-0.0649477	0.0799769	0.420809	0.192666	0.426893	0.669374	0.524816		6	5	6	6	9	9	6	5	6	6	9	9	57.3	57.3	biological regulation;cellular component movement;cellular component organization;cellular component organization or biogenesis;cellular process;regulation of actin cytoskeleton organization;regulation of actin filament length;regulation of actin filament polymerization;regulation of actin filament-based process;regulation of actin polymerization or depolymerization;regulation of anatomical struc…	actin binding;binding;cytoskeletal protein binding;protein binding;structural constituent of cytoskeleton;structural molecule activity	Arp2/3 protein complex;cell part;cytoplasm;cytoskeletal part;intracellular organelle part;intracellular part;macromolecular complex;organelle part;protein complex	Acetylation;Actin-binding;Cellprojection;Completeproteome;Cytoplasm;Cytoskeleton;Directproteinsequencing;Phosphoprotein;Referenceproteome	4.3048e-150	O15145	O15145	Actin-related protein 2/3 complex subunit 3	ARPC3	1
NaN	NaN	0	NaN	NaN	-0.362899	NaN	NaN	-0.62736	NaN	NaN	-0.636057	NaN	NaN	-0.797949		0	0	0	0	1	1	0	0	0	0	1	1	3	3	anatomical structure development;biosynthetic process;cell differentiation;cellular biosynthetic process;cellular developmental process;cellular macromolecule biosynthetic process;cellular macromolecule metabolic process;cellular metabolic process;cellular nitrogen compound metabolic process;cellular process;developmental process;ectoderm development;macromolecule biosynthetic process;macromolecu…	binding;cation binding;DNA binding;ion binding;metal ion binding;nucleic acid binding;transition metal ion binding;zinc ion binding	cell part;intracellular membrane-bounded organelle;intracellular organelle;intracellular part;membrane-bounded organelle;nucleus;organelle	Completeproteome;Developmentalprotein;Differentiation;DNA-binding;Metal-binding;Nucleus;Phosphoprotein;Referenceproteome;Repeat;Repressor;Transcription;Transcriptionregulation;Zinc;Zinc-finger	0.00042772	O15156	O15156	Zinc finger and BTB domain-containing protein 7B	ZBTB7B	1
0	0	0	1.97527	0.142279	0.106378	2.05634	0.121148	0.209641	-0.827295	-0.209444	0.0200096	1.72321	-0.200203	-0.130179		4	3	2	3	4	6	4	3	2	3	4	6	34.1	34.1	biosynthetic process;cellular biosynthetic process;cellular macromolecule metabolic process;cellular metabolic process;cellular nitrogen compound metabolic process;cellular process;macromolecule metabolic process;metabolic process;nitrogen compound metabolic process;nucleic acid metabolic process;nucleobase-containing compound metabolic process;primary metabolic process;RNA biosynthetic process;R…	binding;catalytic activity;DNA binding;DNA-directed RNA polymerase activity;nucleic acid binding;nucleotidyltransferase activity;protein binding;protein dimerization activity;RNA polymerase activity;transferase activity;transferase activity, transferring phosphorus-containing groups	cell part;DNA-directed RNA polymerase complex;DNA-directed RNA polymerase I complex;intracellular organelle part;intracellular part;macromolecular complex;nuclear DNA-directed RNA polymerase complex;nuclear part;nucleolar part;nucleoplasm;organelle part;protein complex;RNA polymerase complex	Acetylation;Alternativesplicing;Completeproteome;Directproteinsequencing;Diseasemutation;DNA-directedRNApolymerase;Nucleus;Phosphoprotein;Referenceproteome;Transcription	1.4443e-22	O15160;O15160-2	O15160;O15160-2	DNA-directed RNA polymerases I and III subunit RPAC1	POLR1C	2
NaN	0	0	NaN	-0.0219341	-0.138353	NaN	-0.393823	-0.274145	NaN	-0.579839	-0.364395	NaN	-0.808572	-0.873061	Decrease	0	1	1	2	3	3	0	1	1	2	3	2	5.9	5	biological regulation;biosynthetic process;catabolic process;cellular biosynthetic process;cellular macromolecule biosynthetic process;cellular macromolecule metabolic process;cellular metabolic process;cellular nitrogen compound metabolic process;cellular process;cellular response to chemical stimulus;cellular response to endogenous stimulus;cellular response to estrogen stimulus;cellular respon…	acid-amino acid ligase activity;binding;catalytic activity;cation binding;chromatin binding;DNA binding;estrogen response element binding;histone acetyl-lysine binding;histone binding;ion binding;ligase activity;ligase activity, forming carbon-nitrogen bonds;metal ion binding;nucleic acid binding;p53 binding;protein binding;protein binding transcription factor activity;regulatory region DNA bindi…	cell part;cytoplasm;intracellular part	3D-structure;Alternativesplicing;Bromodomain;Chromosomalrearrangement;Coiledcoil;Completeproteome;Cytoplasm;Directproteinsequencing;DNA-binding;Isopeptidebond;Ligase;Metal-binding;Nucleus;Phosphoprotein;Polymorphism;Referenceproteome;Repeat;Repressor;Transcription;Transcriptionregulation;Tumorsuppressor;Ublconjugation;Ublconjugationpathway;Zinc;Zinc-finger	8.9891e-10	O15164;O15164-2	O15164;O15164-2	Transcription intermediary factor 1-alpha	TRIM24	2
0	0	0	-0.0389734	0.0840019	0.131588	-0.226746	0.00374607	0.000432815	-0.0370798	0.187582	-0.00505991	0.30851	0.268223	0.25865		3	2	2	3	5	5	2	1	2	2	4	4	22.9	18.8		binding;cation binding;heme binding;ion binding;iron ion binding;ligand-dependent nuclear receptor activity;lipid binding;metal ion binding;molecular transducer activity;receptor activity;signal transducer activity;signaling receptor activity;steroid binding;steroid hormone receptor activity;tetrapyrrole binding;transition metal ion binding	cell part;integral to membrane;intrinsic to membrane;membrane part	Completeproteome;Lipid-binding;Membrane;Phosphoprotein;Receptor;Referenceproteome;Steroid-binding;Transmembrane;Transmembranehelix	9.9825e-182	O15173	O15173	Membrane-associated progesterone receptor component 2	PGRMC2	1
0	NaN	0	NaN	NaN	-0.454245	1.09673	NaN	-0.0898968	0.0577796	NaN	-0.112346	NaN	NaN	-0.0482332		2	0	0	2	3	3	2	0	0	2	3	3	23.3	23.3	cellular component assembly;cellular component assembly at cellular level;cellular component organization;cellular component organization at cellular level;cellular component organization or biogenesis;cellular component organization or biogenesis at cellular level;cellular macromolecular complex assembly;cellular macromolecular complex subunit organization;cellular macromolecule metabolic proces…	binding;chaperone binding;protein binding;unfolded protein binding	cell part;cytoplasmic part;cytosolic part;intracellular part;macromolecular complex;prefoldin complex;protein complex	Acetylation;Chaperone;Completeproteome;Referenceproteome	3.5454e-10	O15212	O15212	Prefoldin subunit 6	PFDN6	1
0	0	0	NaN	-0.113272	NaN	-0.573853	-0.20234	-0.489565	-0.604959	0.0382802	-0.384691	NaN	-0.260422	NaN		2	1	2	2	2	1	2	1	2	2	2	1	7	7				Completeproteome;Phosphoprotein;Polymorphism;Referenceproteome;Repeat;WDrepeat	8.9399e-08	O15213	O15213	WD repeat-containing protein 46	WDR46	1
0	0	0	NaN	NaN	0.0847114	-0.0548119	0.162597	0.179893	-0.0566452	-0.976385	0.526198	NaN	NaN	0.0686968		2	0	1	2	2	4	2	0	1	2	2	4	8.7	8.7	biological regulation;biosynthetic process;cellular biosynthetic process;cellular macromolecule biosynthetic process;cellular macromolecule metabolic process;cellular metabolic process;cellular nitrogen compound metabolic process;cellular process;macromolecule biosynthetic process;macromolecule metabolic process;metabolic process;negative regulation of biological process;negative regulation of bi…	binding;DNA binding;double-stranded RNA binding;nucleic acid binding;RNA binding	cell part;cytoplasm;intracellular non-membrane-bounded organelle;intracellular organelle;intracellular organelle part;intracellular part;non-membrane-bounded organelle;nuclear part;nucleolus;organelle;organelle part	Completeproteome;DNA-binding;Nucleus;Referenceproteome;Repressor;Transcription;Transcriptionregulation	1.3493e-60	O15226	O15226	NF-kappa-B-repressing factor	NKRF	1
NaN	NaN	0	NaN	NaN	-0.0472643	NaN	NaN	-0.136363	NaN	NaN	-0.0398311	NaN	NaN	-0.236831		1	2	0	2	3	3	1	2	0	2	3	3	6.3	6.3	biosynthetic process;cellular biosynthetic process;cellular lipid metabolic process;cellular metabolic process;cellular process;ether lipid biosynthetic process;ether lipid metabolic process;glycerol ether biosynthetic process;glycerol ether metabolic process;glycerolipid biosynthetic process;glycerolipid metabolic process;lipid biosynthetic process;lipid metabolic process;metabolic process;organ…	acetyltransferase activity;acyl-CoA thioesterase activity;catalytic activity;CoA hydrolase activity;glycerol-3-phosphate O-acyltransferase activity;glycerone-phosphate O-acyltransferase activity;hydrolase activity;hydrolase activity, acting on ester bonds;O-acetyltransferase activity;O-acyltransferase activity;palmitoyl-CoA hydrolase activity;thiolester hydrolase activity;transferase activity;tra…	cell part;cytoplasmic part;intracellular membrane-bounded organelle;intracellular organelle;intracellular organelle lumen;intracellular organelle part;intracellular part;membrane;membrane-bounded organelle;membrane-enclosed lumen;microbody;microbody lumen;microbody membrane;microbody part;organelle;organelle lumen;organelle membrane;organelle part;peroxisomal matrix;peroxisomal membrane;peroxisom…	Acetylation;Acyltransferase;Cataract;Completeproteome;Directproteinsequencing;Diseasemutation;Dwarfism;Membrane;Peroxisome;Referenceproteome;Rhizomelicchondrodysplasiapunctata;Transferase	2.6512e-55	O15228	O15228	Dihydroxyacetone phosphate acyltransferase	GNPAT	1
NaN	0	0	NaN	0.311317	-0.249234	NaN	0.255561	-0.00410306	NaN	0.497645	0.112262	NaN	0.369795	0.260373		0	0	1	1	5	3	0	0	1	1	5	3	9.7	9.7	carboxylic acid catabolic process;carboxylic acid metabolic process;catabolic process;cellular catabolic process;cellular ketone metabolic process;cellular lipid catabolic process;cellular lipid metabolic process;cellular metabolic process;cellular process;fatty acid beta-oxidation;fatty acid beta-oxidation using acyl-CoA oxidase;fatty acid catabolic process;fatty acid metabolic process;fatty aci…	acyl-CoA dehydrogenase activity;acyl-CoA oxidase activity;binding;catalytic activity;coenzyme binding;cofactor binding;flavin adenine dinucleotide binding;oxidoreductase activity;oxidoreductase activity, acting on the CH-CH group of donors;oxidoreductase activity, acting on the CH-CH group of donors, oxygen as acceptor;pristanoyl-CoA oxidase activity	cell part;cytoplasmic part;intracellular organelle lumen;intracellular organelle part;intracellular part;membrane-enclosed lumen;microbody lumen;microbody part;organelle lumen;organelle part;peroxisomal matrix;peroxisomal part	Alternativesplicing;Completeproteome;FAD;Fattyacidmetabolism;Flavoprotein;Lipidmetabolism;Oxidoreductase;Peroxisome;Phosphoprotein;Polymorphism;Referenceproteome	1.0943e-08	O15254;O15254-2	O15254;O15254-2	Peroxisomal acyl-coenzyme A oxidase 3	ACOX3	2
0	NaN	0	0.0908251	NaN	-0.380842	-0.0244285	NaN	-0.462853	0.171675	NaN	-0.382468	0.492998	NaN	-0.329816		2	1	1	1	3	3	2	1	1	1	3	3	28.6	28.6	cellular process;establishment of localization;establishment of localization in cell;Golgi vesicle transport;intracellular transport;retrograde vesicle-mediated transport, Golgi to ER;transport;vesicle-mediated transport		cell part;cytoplasmic part;Golgi apparatus part;integral to Golgi membrane;integral to membrane;integral to organelle membrane;intracellular organelle part;intracellular part;intrinsic to Golgi membrane;intrinsic to membrane;intrinsic to organelle membrane;membrane part;organelle part	Completeproteome;Golgiapparatus;Membrane;Phosphoprotein;Referenceproteome;Transmembrane;Transmembranehelix	8.562e-39	O15258	O15258	Protein RER1	RER1	1
0	0	0	0.124883	0.130125	0.0128387	0.230695	0.392317	0.203264	0.359648	0.327098	0.337485	0.468993	0.534143	0.498399		3	2	3	3	5	5	3	2	3	3	5	5	21.6	21.6	biological regulation;cellular component organization;cellular component organization at cellular level;cellular component organization or biogenesis;cellular component organization or biogenesis at cellular level;cellular process;Golgi organization;organelle organization;positive regulation of biological process;positive regulation of cellular component organization;positive regulation of cellul…	binding;protein binding	cell part;cytoplasmic part;endoplasmic reticulum membrane;endoplasmic reticulum part;endoplasmic reticulum-Golgi intermediate compartment membrane;Golgi apparatus part;Golgi membrane;integral to membrane;intracellular organelle part;intracellular part;intrinsic to membrane;membrane;membrane part;organelle membrane;organelle part	Alternativesplicing;Completeproteome;Endoplasmicreticulum;Golgiapparatus;Membrane;Referenceproteome;Transmembrane;Transmembranehelix	2.3571e-185	O15260;O15260-2	O15260;O15260-2	Surfeit locus protein 4	SURF4	2
NaN	NaN	NaN	NaN	NaN	NaN	NaN	NaN	NaN	NaN	NaN	NaN	NaN	NaN	NaN		0	0	1	1	1	1	0	0	0	0	0	1	4.9	2.7	biological regulation;biosynthetic process;cell cycle;cell surface receptor linked signaling pathway;cellular biosynthetic process;cellular macromolecule biosynthetic process;cellular macromolecule metabolic process;cellular metabolic process;cellular nitrogen compound metabolic process;cellular process;cellular protein metabolic process;cellular response to stimulus;enzyme linked receptor protei…	adenyl nucleotide binding;adenyl ribonucleotide binding;ATP binding;binding;catalytic activity;kinase activity;MAP kinase activity;molecular transducer activity;nucleotide binding;phosphotransferase activity, alcohol group as acceptor;protein binding;protein kinase activity;protein serine/threonine kinase activity;purine nucleotide binding;purine ribonucleoside triphosphate binding;purine ribonuc…	cell part;cytoplasmic part;cytosol;intracellular part	3D-structure;ATP-binding;Cellcycle;Completeproteome;Kinase;Nucleotide-binding;Phosphoprotein;Polymorphism;Referenceproteome;Serine/threonine-proteinkinase;Stressresponse;Transcription;Transcriptionregulation;Transferase	4.4583e-07	O15264	O15264	Mitogen-activated protein kinase 13	MAPK13	1
0	0	0	-0.143199	-0.0636528	0.222778	-0.227945	-0.0784875	-0.127211	-0.0670252	0.0508615	-0.0929949	-0.119187	-0.126646	-0.138188		2	2	1	3	2	1	2	2	1	3	2	1	7.8	7.8		binding;C-acyltransferase activity;catalytic activity;cofactor binding;C-palmitoyltransferase activity;palmitoyltransferase activity;protein binding;pyridoxal phosphate binding;serine C-palmitoyltransferase activity;transferase activity;transferase activity, transferring acyl groups;transferase activity, transferring acyl groups other than amino-acyl groups;transferase activity, transferring nitr…	cell part;cytoplasmic part;endoplasmic reticulum palmitoyltransferase complex;endoplasmic reticulum part;integral to membrane;intracellular organelle part;intracellular part;intrinsic to membrane;macromolecular complex;membrane part;organelle part;palmitoyltransferase complex;protein complex;serine C-palmitoyltransferase complex;SPOTS complex	Acyltransferase;Alternativesplicing;Completeproteome;Diseasemutation;Endoplasmicreticulum;Membrane;Neuropathy;Polymorphism;Pyridoxalphosphate;Referenceproteome;Transferase;Transmembrane;Transmembranehelix	2.2478e-95	O15269	O15269	Serine palmitoyltransferase 1	SPTLC1	1
0	0	0	-1.32455	-0.0371164	-0.0369912	1.42078	0.183709	0.292075	0.374186	-0.309527	0.197934	-0.619837	-0.0629776	0.263576		3	1	4	4	16	14	3	1	4	4	16	14	26.9	26.9	apoptosis;biological regulation;carbohydrate metabolic process;cell communication;cell death;cellular carbohydrate metabolic process;cellular component organization;cellular component organization at cellular level;cellular component organization or biogenesis;cellular component organization or biogenesis at cellular level;cellular macromolecule metabolic process;cellular metabolic process;cellul…	acetylglucosaminyltransferase activity;binding;catalytic activity;enzyme activator activity;enzyme regulator activity;lipid binding;phosphatidylinositol binding;phosphatidylinositol-3,4,5-trisphosphate binding;phospholipid binding;protein binding;protein N-acetylglucosaminyltransferase activity;transferase activity;transferase activity, transferring glycosyl groups;transferase activity, transferr…	cell part;centrosome;cytoplasmic part;cytoskeletal part;cytosol;histone acetyltransferase complex;histone methyltransferase complex;intracellular membrane-bounded organelle;intracellular non-membrane-bounded organelle;intracellular organelle;intracellular organelle part;intracellular part;macromolecular complex;membrane;membrane-bounded organelle;methyltransferase complex;microtubule organizing c…	3D-structure;Acetylation;Alternativesplicing;Apoptosis;Cellmembrane;Chromatinregulator;Completeproteome;Cytoplasm;Directproteinsequencing;Glycosyltransferase;Lipid-binding;Membrane;Mitochondrion;Nucleus;Phosphoprotein;Polymorphism;Referenceproteome;Repeat;TPRrepeat;Transferase;Ublconjugation	1.4664e-204	O15294;O15294-3;O15294-2	O15294;O15294-3;O15294-2	UDP-N-acetylglucosamine--peptide N-acetylglucosaminyltransferase 110 kDa subunit	OGT	3
0	NaN	0	0.0475886	NaN	-0.0863869	0.0758749	NaN	-0.0385693	0.236795	NaN	0.265241	0.136614	NaN	0.383233		3	1	1	2	4	7	3	1	1	2	4	7	31.7	31.7	alcohol biosynthetic process;alcohol metabolic process;biosynthetic process;carbohydrate biosynthetic process;carbohydrate metabolic process;cellular biosynthetic process;cellular carbohydrate biosynthetic process;cellular carbohydrate metabolic process;cellular macromolecule metabolic process;cellular metabolic process;cellular nitrogen compound metabolic process;cellular process;cellular protei…	binding;catalytic activity;cation binding;intramolecular transferase activity;intramolecular transferase activity, phosphotransferases;ion binding;isomerase activity;metal ion binding;phosphomannomutase activity	cell part;cytoplasmic part;cytosol;intracellular part	3D-structure;Completeproteome;Congenitaldisorderofglycosylation;Cytoplasm;Diseasemutation;Isomerase;Magnesium;Metal-binding;Polymorphism;Referenceproteome	6.3491e-12	O15305;Q92871	O15305	Phosphomannomutase 2	PMM2	2
0	0	0	0.118191	0.0940843	0.321379	0.367818	0.207518	0.280244	0.443009	0.534631	0.387396	0.914083	0.626194	1.0473	Increase	2	1	1	1	4	5	2	1	1	1	4	5	13.3	13.3		enzyme activator activity;enzyme regulator activity	cell part;integral to membrane;intrinsic to membrane;membrane part	Alternativesplicing;Coiledcoil;Completeproteome;Membrane;Phosphoprotein;Polymorphism;Referenceproteome;Transmembrane;Transmembranehelix	2.4771e-32	O15320;O15320-3;O15320-4;O15320-8;O15320-5;O15320-6;O15320-2;O15320-7;Q96RT6;A4FU28	O15320;O15320-3;O15320-4;O15320-8;O15320-5;O15320-6;O15320-2;O15320-7	Cutaneous T-cell lymphoma-associated antigen 5	CTAGE5	10
NaN	NaN	NaN	NaN	NaN	NaN	NaN	NaN	NaN	NaN	NaN	NaN	NaN	NaN	NaN		0	0	1	0	1	0	0	0	1	0	1	0	5.1	5.1	autophagy;catabolic process;cellular catabolic process;cellular metabolic process;cellular process;metabolic process		autophagic vacuole membrane;cell part;cytoplasmic part;cytoplasmic vesicle;integral to membrane;intracellular organelle;intracellular organelle part;intracellular part;intrinsic to membrane;lysosomal membrane;membrane;membrane part;organelle;organelle membrane;organelle part;vacuolar membrane;vacuolar part;vesicle	Alternativesplicing;Autophagy;Completeproteome;Cytoplasmicvesicle;Glycoprotein;Lysosome;Membrane;Polymorphism;Referenceproteome;Signal;Transmembrane;Transmembranehelix	9.0363e-05	O15321	O15321	Transmembrane 9 superfamily member 1	TM9SF1	1
NaN	0	0	NaN	-0.0639167	-0.293792	NaN	0.119157	-0.101598	NaN	0.107307	-0.2319	NaN	-0.375541	1.7143		2	0	1	1	2	2	2	0	1	1	2	2	3.6	3.6	biological regulation;cellular process;cellular response to stimulus;regulation of biological process;regulation of cellular process;response to stimulus;signal transduction	catalytic activity;hydrolase activity;hydrolase activity, acting on ester bonds;inositol or phosphatidylinositol phosphatase activity;lipid phosphatase activity;phosphatase activity;phosphatidylinositol bisphosphate phosphatase activity;phosphatidylinositol phosphate 4-phosphatase activity;phosphatidylinositol-3,4-bisphosphate 4-phosphatase activity;phosphatidylinositol-4,5-bisphosphate 4-phospha…		Completeproteome;Hydrolase;Phosphoprotein;Polymorphism;Referenceproteome	5.1438e-07	O15327	O15327	Type II inositol 3,4-bisphosphate 4-phosphatase	INPP4B	1
0	0	0	-0.10461	-0.127642	-0.117568	-0.00969855	-0.0664878	-0.158703	0.00579894	0.033144	-0.263199	-0.277438	-0.134154	-0.534518		3	3	2	3	7	7	3	3	2	3	7	7	33.5	33.5	cellular macromolecule metabolic process;cellular metabolic process;cellular nitrogen compound metabolic process;cellular process;developmental process;DNA metabolic process;DNA recombination;macromolecule metabolic process;metabolic process;multicellular organismal development;multicellular organismal process;nitrogen compound metabolic process;nucleic acid metabolic process;nucleobase-containin…	binding;DNA bending activity;DNA binding;double-stranded DNA binding;nucleic acid binding;structure-specific DNA binding	cell part;chromosome;intracellular membrane-bounded organelle;intracellular non-membrane-bounded organelle;intracellular organelle;intracellular part;membrane-bounded organelle;non-membrane-bounded organelle;nucleus;organelle	3D-structure;Acetylation;Chromosome;Completeproteome;DNA-binding;Nucleus;Polymorphism;Referenceproteome;Repeat	3.2238e-139	O15347;Q3SYE8;P0C6E5	O15347	High mobility group protein B3	HMGB3	3
0	0	0	-0.128628	0.0832948	-0.0823724	0.0553346	0.0163537	-0.0249568	-0.0218739	-0.0282293	-0.0666858	-0.258071	-0.147076	-0.274128		5	7	5	7	11	11	5	7	5	7	11	11	33.2	33.2	biological regulation;cell cycle arrest;cell cycle process;cellular macromolecule metabolic process;cellular metabolic process;cellular process;cellular protein metabolic process;dephosphorylation;macromolecule metabolic process;macromolecule modification;metabolic process;negative regulation of biological process;negative regulation of cell cycle;negative regulation of cellular process;peptidyl-…	binding;catalytic activity;cation binding;hydrolase activity;hydrolase activity, acting on ester bonds;ion binding;metal ion binding;phosphatase activity;phosphoprotein phosphatase activity;phosphoric ester hydrolase activity;protein serine/threonine phosphatase activity	cell part;cytoplasm;intracellular membrane-bounded organelle;intracellular organelle;intracellular part;macromolecular complex;membrane-bounded organelle;nucleus;organelle;protein complex;protein serine/threonine phosphatase complex	Acetylation;Completeproteome;Cytoplasm;Hydrolase;Magnesium;Manganese;Metal-binding;Phosphoprotein;Proteinphosphatase;Referenceproteome	6.9382e-294	O15355	O15355	Protein phosphatase 1G	PPM1G	1
0	0	0	-0.115782	0.0379031	-0.0523886	0.0263043	0.0187766	0.152378	0.0873201	0.235759	0.243773	-0.363468	0.13101	0.174426		8	3	3	6	13	15	6	3	3	5	11	13	24	21.6	actin cytoskeleton organization;actin filament organization;actin filament-based process;biological adhesion;cell adhesion;cellular component organization;cellular component organization at cellular level;cellular component organization or biogenesis;cellular component organization or biogenesis at cellular level;cellular lipid metabolic process;cellular membrane organization;cellular metabolic p…	actin binding;binding;catalytic activity;cytoskeletal protein binding;hydrolase activity;protein binding;protein domain specific binding;SH2 domain binding;SH3 domain binding	actin cortical patch;cell cortex part;cell part;cytoplasmic part;cytoskeletal part;cytosol;Golgi apparatus;intracellular membrane-bounded organelle;intracellular organelle;intracellular organelle part;intracellular part;membrane-bounded organelle;organelle;organelle part	3D-structure;Actin-binding;Alternativesplicing;Celladhesion;Completeproteome;Cytoplasm;Cytoskeleton;Diabetesmellitus;Hydrolase;Immunity;Membrane;Phosphoprotein;Polymorphism;Referenceproteome;SH2domain;SH3-binding	1.9915e-124	O15357;O15357-2	O15357;O15357-2	Phosphatidylinositol 3,4,5-trisphosphate 5-phosphatase 2	INPPL1	2
0	0	0	0.33221	0.0306013	-0.0522596	0.207518	-0.0171396	-0.040764	0.198792	-0.0347174	0.0700002	-0.0166981	-0.0748466	0.0187298		6	4	4	4	11	9	6	4	4	4	11	9	31.2	31.2		binding;nucleic acid binding;protein binding;RNA binding;translation factor activity, nucleic acid binding;translation initiation factor activity	cell part;cytoplasmic part;cytosol;eukaryotic translation initiation factor 3 complex;intracellular part;macromolecular complex;protein complex	Completeproteome;Cytoplasm;Initiationfactor;Phosphoprotein;Proteinbiosynthesis;Referenceproteome	2.5036e-277	O15371	O15371	Eukaryotic translation initiation factor 3 subunit D	EIF3D	1
0	NaN	0	-0.149774	NaN	-0.317272	-0.00364022	NaN	0.0604624	0.124389	NaN	0.00848009	0.275177	NaN	-0.345964		2	2	2	2	4	5	2	2	2	2	4	5	14.2	14.2	biological regulation;posttranscriptional regulation of gene expression;regulation of biological process;regulation of biosynthetic process;regulation of cellular biosynthetic process;regulation of cellular macromolecule biosynthetic process;regulation of cellular metabolic process;regulation of cellular process;regulation of cellular protein metabolic process;regulation of gene expression;regula…	binding;nucleic acid binding;protein binding;RNA binding;translation factor activity, nucleic acid binding;translation initiation factor activity	cell part;cytoplasmic part;cytosol;eukaryotic translation initiation factor 3 complex;intracellular part;macromolecular complex;protein complex	Completeproteome;Cytoplasm;Initiationfactor;Phosphoprotein;Proteinbiosynthesis;Referenceproteome	8.745e-65	O15372	O15372	Eukaryotic translation initiation factor 3 subunit H	EIF3H	1
NaN	0	0	NaN	NaN	-0.00676029	NaN	-0.567639	-0.161314	NaN	-1.28156	-0.318311	NaN	NaN	-0.363355		0	0	1	0	4	5	0	0	1	0	4	5	8.5	8.5		adenyl nucleotide binding;adenyl ribonucleotide binding;ATP binding;binding;catalytic activity;hydrolase activity;hydrolase activity, acting on acid anhydrides;hydrolase activity, acting on acid anhydrides, in phosphorus-containing anhydrides;nucleoside-triphosphatase activity;nucleotide binding;purine nucleotide binding;purine ribonucleoside triphosphate binding;purine ribonucleotide binding;pyr…	aggresome;cell part;cytoplasm;inclusion body;intracellular non-membrane-bounded organelle;intracellular organelle;intracellular organelle part;intracellular part;non-membrane-bounded organelle;nuclear part;nucleolus;organelle;organelle part	3D-structure;Alternativesplicing;ATP-binding;Completeproteome;Nucleotide-binding;Nucleus;Phosphoprotein;Polymorphism;Referenceproteome;Repeat	1.3659e-86	O15381;O15381-2;O15381-3	O15381;O15381-2;O15381-3	Nuclear valosin-containing protein-like	NVL	3
0	NaN	0	-0.0738002	NaN	-0.000955164	-0.106513	NaN	-0.027028	-0.0416307	NaN	0.153247	-0.0937303	NaN	0.093722		2	1	1	1	4	2	2	1	1	1	4	2	15.1	15.1		branched-chain-amino-acid transaminase activity;catalytic activity;L-isoleucine transaminase activity;L-leucine transaminase activity;L-valine transaminase activity;transaminase activity;transferase activity;transferase activity, transferring nitrogenous groups	cell part;cytoplasmic part;intracellular organelle lumen;intracellular organelle part;intracellular part;membrane-enclosed lumen;mitochondrial matrix;mitochondrial part;organelle lumen;organelle part	3D-structure;Acetylation;Alternativesplicing;Amino-acidbiosynthesis;Aminotransferase;Branched-chainaminoacidbiosynthesis;Completeproteome;Cytoplasm;Mitochondrion;Polymorphism;Pyridoxalphosphate;Referenceproteome;Transferase;Transitpeptide	2.4741e-16	O15382;O15382-2	O15382;O15382-2	Branched-chain-amino-acid aminotransferase, mitochondrial	BCAT2	2
NaN	NaN	0	NaN	NaN	-0.576091	NaN	NaN	-0.994614	NaN	NaN	-1.8005	NaN	NaN	-3.13563		1	0	1	1	4	4	1	0	1	1	4	4	5.5	5.5	biological adhesion;cell adhesion;cell-cell adhesion;cellular process;neuron cell-cell adhesion		cell part;integral to membrane;intrinsic to membrane;membrane;membrane part;plasma membrane	3D-structure;Celladhesion;Cellmembrane;Completeproteome;Disulfidebond;Glycoprotein;Immunoglobulindomain;Membrane;Phosphoprotein;Polymorphism;Referenceproteome;Repeat;Signal;Transmembrane;Transmembranehelix	3.3851e-25	O15394	O15394	Neural cell adhesion molecule 2	NCAM2	1
NaN	NaN	0	NaN	NaN	-0.109531	NaN	NaN	0.225152	NaN	NaN	-0.0313249	NaN	NaN	-0.698016		0	2	1	3	5	6	0	2	1	3	5	5	9.6	8.7	biological regulation;cellular process;cellular response to stimulus;establishment of localization;establishment of localization in cell;establishment of protein localization;intracellular protein transport;intracellular transport;protein transport;regulation of biological process;regulation of cellular process;response to stimulus;signal transduction;transport	binding;enzyme binding;GTPase binding;protein binding;protein transporter activity;Ran GTPase binding;Ras GTPase binding;small GTPase binding;substrate-specific transporter activity;transporter activity	cell part;cytoplasm;intracellular membrane-bounded organelle;intracellular organelle;intracellular part;membrane-bounded organelle;nucleus;organelle	Alternativesplicing;Completeproteome;Cytoplasm;Nucleus;Phosphoprotein;Polymorphism;Proteintransport;Referenceproteome;Transport	1.4123e-27	O15397	O15397	Importin-8	IPO8	1
NaN	NaN	0	NaN	NaN	0.0500542	NaN	NaN	-0.211014	NaN	NaN	-0.206692	NaN	NaN	0.0109252		0	1	1	2	5	2	0	1	1	2	5	2	26.1	26.1	cellular process;establishment of localization;establishment of localization in cell;establishment of protein localization;Golgi vesicle transport;intracellular protein transport;intracellular transport;post-Golgi vesicle-mediated transport;protein transport;transport;vesicle-mediated transport	binding;protein binding;SNAP receptor activity	cell part;cytoplasmic part;early endosome membrane;endosomal part;endosome membrane;integral to membrane;intracellular organelle part;intracellular part;intrinsic to membrane;membrane;membrane part;organelle membrane;organelle part	Acetylation;Alternativesplicing;Coiledcoil;Completeproteome;Directproteinsequencing;Endosome;Membrane;Phosphoprotein;Referenceproteome;Transmembrane;Transmembranehelix	4.3337e-38	O15400;O15400-2	O15400;O15400-2	Syntaxin-7	STX7	2
NaN	NaN	NaN	NaN	NaN	NaN	NaN	NaN	NaN	NaN	NaN	NaN	NaN	NaN	NaN		0	0	0	0	1	2	0	0	0	0	1	2	3.6	3.6	anatomical structure development;auditory behavior;behavior;biological regulation;camera-type eye development;caudate nucleus development;cerebellum development;cerebral cortex development;cognition;developmental process;embryo development;eye development;growth;learning;learning or memory;lung alveolus development;mechanosensory behavior;multicellular organismal process;muscle tissue development…	binding;cation binding;chromatin binding;DNA bending activity;DNA binding;double-stranded DNA binding;identical protein binding;ion binding;metal ion binding;nucleic acid binding;nucleic acid binding transcription factor activity;protein binding;protein dimerization activity;protein heterodimerization activity;protein homodimerization activity;sequence-specific distal enhancer binding RNA polymer…	cell part;cytoplasm;intracellular membrane-bounded organelle;intracellular organelle;intracellular organelle part;intracellular part;macromolecular complex;membrane-bounded organelle;nuclear part;nucleoplasm part;nucleus;organelle;organelle part;protein complex;transcription factor complex	3D-structure;Alternativesplicing;Chromosomalrearrangement;Completeproteome;Diseasemutation;DNA-binding;Metal-binding;Nucleus;Referenceproteome;Repressor;Transcription;Transcriptionregulation;Zinc;Zinc-finger	0.00029435	O15409-4;O15409;O15409-2;O15409-6;O15409-7;O15409-5;O15409-8	O15409-4;O15409;O15409-2;O15409-6;O15409-7;O15409-5;O15409-8	Forkhead box protein P2	FOXP2	7
NaN	NaN	0	NaN	NaN	NaN	NaN	NaN	-0.189532	NaN	NaN	-0.316759	NaN	NaN	NaN		0	1	0	0	1	1	0	1	0	0	1	1	0.6	0.6		binding;DNA binding;nucleic acid binding		Alternativesplicing;Coiledcoil;Completeproteome;Isopeptidebond;Phosphoprotein;Polymorphism;Referenceproteome;Ublconjugation	5.4076e-05	O15417	O15417	Trinucleotide repeat-containing gene 18 protein	TNRC18	1
0	0	0	-0.0132826	0.0585933	-0.0590484	0.0385766	0.189919	-0.0441219	0.341218	0.381229	0.30547	0.799862	0.470638	0.422427		4	5	2	2	5	4	4	5	2	2	5	4	12.7	12.7	anion transport;biological regulation;blood coagulation;carboxylic acid metabolic process;cell migration;cell motility;cellular component movement;cellular ketone metabolic process;cellular metabolic process;cellular process;coagulation;establishment of localization;hemostasis;immune system process;ion transport;leukocyte migration;locomotion;metabolic process;monocarboxylic acid metabolic proces…	active transmembrane transporter activity;carboxylic acid transmembrane transporter activity;monocarboxylic acid transmembrane transporter activity;organic acid transmembrane transporter activity;secondary active monocarboxylate transmembrane transporter activity;secondary active transmembrane transporter activity;substrate-specific transmembrane transporter activity;substrate-specific transporte…	actin cytoskeleton;cell fraction;cell part;cytoskeleton;insoluble fraction;integral to membrane;integral to plasma membrane;intracellular non-membrane-bounded organelle;intracellular organelle;intracellular organelle part;intracellular part;intrinsic to membrane;intrinsic to plasma membrane;membrane;membrane fraction;membrane part;non-membrane-bounded organelle;nuclear membrane;nuclear part;organ…	Cellmembrane;Completeproteome;Directproteinsequencing;Membrane;Phosphoprotein;Referenceproteome;Symport;Transmembrane;Transmembranehelix;Transport	1.0644e-26	O15427	O15427	Monocarboxylate transporter 4	SLC16A3	1
NaN	NaN	NaN	NaN	NaN	NaN	NaN	NaN	NaN	NaN	NaN	NaN	NaN	NaN	NaN		0	0	0	0	1	1	0	0	0	0	1	1	10	10		cation transmembrane transporter activity;copper ion transmembrane transporter activity;inorganic cation transmembrane transporter activity;ion transmembrane transporter activity;metal ion transmembrane transporter activity;substrate-specific transmembrane transporter activity;substrate-specific transporter activity;transition metal ion transmembrane transporter activity;transmembrane transporter…	cell part;integral to membrane;integral to plasma membrane;intrinsic to membrane;intrinsic to plasma membrane;membrane part;plasma membrane part	Cellmembrane;Completeproteome;Copper;Coppertransport;Glycoprotein;Iontransport;Membrane;Polymorphism;Referenceproteome;Transmembrane;Transmembranehelix;Transport	1.259e-06	O15431	O15431	High affinity copper uptake protein 1	SLC31A1	1
0	0	0	0.0147189	-0.0582697	0.0939219	-0.0699666	0.051024	0.169797	-0.0514749	0.156031	0.00284059	0.00316805	0.115907	0.485015		2	2	1	2	4	3	2	2	1	2	4	3	4.3	4.3	cell activation;cellular process;establishment of localization;establishment of localization in cell;exocytosis;platelet activation;platelet degranulation;secretion;secretion by cell;transport;vesicle-mediated transport	15-hydroxyprostaglandin dehydrogenase (NAD+) activity;active transmembrane transporter activity;adenyl nucleotide binding;adenyl ribonucleotide binding;anion channel activity;anion transmembrane transporter activity;ATP binding;ATPase activity;ATPase activity, coupled;ATPase activity, coupled to movement of substances;ATPase activity, coupled to transmembrane movement of substances;binding;cataly…	cell fraction;cell part;cytoplasmic part;cytoplasmic vesicle membrane;cytoplasmic vesicle part;insoluble fraction;integral to membrane;intracellular organelle part;intracellular part;intrinsic to membrane;membrane;membrane fraction;membrane part;organelle membrane;organelle part;plasma membrane;platelet dense granule membrane;secretory granule membrane;vesicle membrane	Alternativesplicing;ATP-binding;Completeproteome;Glycoprotein;Membrane;Nucleotide-binding;Phosphoprotein;Polymorphism;Referenceproteome;Repeat;Transmembrane;Transmembranehelix;Transport	2.3441e-07	O15439;O15439-2	O15439;O15439-2	Multidrug resistance-associated protein 4	ABCC4	2
NaN	NaN	0	NaN	NaN	-0.172165	NaN	NaN	-0.364794	NaN	NaN	-0.449464	NaN	NaN	-0.409793		0	0	0	0	2	5	0	0	0	0	2	5	21.1	21.1	biological regulation;biosynthetic process;cell surface receptor linked signaling pathway;cellular biosynthetic process;cellular macromolecule biosynthetic process;cellular macromolecule metabolic process;cellular metabolic process;cellular nitrogen compound metabolic process;cellular process;cellular response to stimulus;enzyme linked receptor protein signaling pathway;macromolecule biosynthetic…	catalytic activity;DNA-directed RNA polymerase activity;nucleotidyltransferase activity;RNA polymerase activity;transferase activity;transferase activity, transferring phosphorus-containing groups	cell part;chromosome;cytoplasmic part;intracellular membrane-bounded organelle;intracellular non-membrane-bounded organelle;intracellular organelle;intracellular organelle part;intracellular part;macromolecular complex;membrane-bounded organelle;mitochondrion;non-membrane-bounded organelle;nuclear part;nucleolar part;nucleoplasm part;organelle;organelle part;protein complex;RNA polymerase I trans…	Acetylation;Alternativesplicing;Chromosome;Completeproteome;DNA-directedRNApolymerase;Nucleus;Phosphoprotein;Polymorphism;Referenceproteome;Transcription	2.1874e-35	O15446-2;O15446	O15446-2;O15446	DNA-directed RNA polymerase I subunit RPA34	CD3EAP	2
0	0	0	-0.149974	-0.197981	0.259646	-0.155148	-0.18577	0.210264	-0.182706	-0.458764	-0.0190505	-0.789904	-0.31276	-0.262926		3	2	1	2	4	4	3	2	1	2	4	4	13.2	13.2	biological regulation;catabolic process;cellular catabolic process;cellular macromolecule catabolic process;cellular macromolecule metabolic process;cellular metabolic process;cellular process;cellular protein catabolic process;cellular protein metabolic process;macromolecule catabolic process;macromolecule metabolic process;metabolic process;positive regulation of biological process;positive reg…	binding;enzyme binding;protein binding;ubiquitin protein ligase binding	cell part;cytoplasm;intracellular membrane-bounded organelle;intracellular organelle;intracellular part;membrane-bounded organelle;nucleus;organelle	Completeproteome;Cytoplasm;Nucleus;Phosphoprotein;Polymorphism;Referenceproteome;Tumorantigen;Ublconjugationpathway	4.3391e-52	O15479;Q9UBF1;P43366;Q96LZ2;O15481	O15479	Melanoma-associated antigen B2	MAGEB2	5
0	0	0	-0.150157	NaN	0.0191614	-0.227624	-0.000678201	-0.0125045	0.131334	0.349706	0.159983	-0.00890526	NaN	0.0749584		3	1	2	0	2	2	3	1	2	0	2	2	21.2	21.2	cellular process;endosome transport;ER to Golgi vesicle-mediated transport;establishment of localization;establishment of localization in cell;establishment of protein localization;Golgi vesicle transport;intracellular transport;membrane docking;protein transport;retrograde transport, endosome to Golgi;transport;vesicle docking;vesicle docking involved in exocytosis;vesicle targeting;vesicle-medi…	binding;catalytic activity;palmitoyltransferase activity;protein binding;protein-cysteine S-acyltransferase activity;protein-cysteine S-palmitoleyltransferase activity;S-acyltransferase activity;SNAP receptor activity;transferase activity;transferase activity, transferring acyl groups;transferase activity, transferring acyl groups other than amino-acyl groups	cell part;cytoplasmic part;cytoplasmic vesicle membrane;cytoplasmic vesicle part;cytosol;endoplasmic reticulum;endosome;Golgi apparatus part;Golgi membrane;integral to membrane;integral to plasma membrane;intracellular membrane-bounded organelle;intracellular organelle;intracellular organelle part;intracellular part;intrinsic to membrane;intrinsic to plasma membrane;macromolecular complex;membran…	Coiledcoil;Completeproteome;Cytoplasm;Cytoplasmicvesicle;ER-Golgitransport;Golgiapparatus;Lipoprotein;Membrane;Methylation;Palmitate;Prenylation;Proteintransport;Referenceproteome;Transferase;Transport	2.8077e-13	O15498	O15498	Synaptobrevin homolog YKT6	YKT6	1
0	NaN	0	0.0678638	NaN	-0.159258	-0.607441	NaN	-0.0234604	-0.647938	NaN	-0.0252505	-0.712635	NaN	-0.174598		2	1	0	0	3	4	1	1	0	0	1	1	13.2	3.1	biological regulation;carbohydrate metabolic process;carbohydrate transport;cell surface receptor linked signaling pathway;cellular process;cellular response to chemical stimulus;cellular response to cytokine stimulus;cellular response to organic substance;cellular response to stimulus;cytokine-mediated signaling pathway;establishment of localization;establishment of RNA localization;glucose tran…	binding;cation binding;ion binding;metal ion binding;nuclear export signal receptor activity;nucleic acid binding;protein binding;transition metal ion binding;zinc ion binding	cell part;cytoplasmic part;cytosol;intracellular organelle part;intracellular part;macromolecular complex;membrane;membrane part;nuclear membrane;nuclear part;nuclear pore;organelle membrane;organelle part;pore complex;protein complex	Alternativesplicing;Completeproteome;Glycoprotein;Membrane;Metal-binding;mRNAtransport;Nuclearporecomplex;Nucleus;Polymorphism;Proteintransport;Referenceproteome;Repeat;Translocation;Transport;Zinc;Zinc-finger	1.6797e-48	O15504;O15504-3	O15504	Nucleoporin-like protein 2	NUPL2	2
NaN	NaN	NaN	NaN	NaN	NaN	NaN	NaN	NaN	NaN	NaN	NaN	NaN	NaN	NaN		1	0	1	0	2	3	0	0	1	0	0	0	22.8	3.6					4.7933e-46	O15504-2	O15504-2			1
0	0	0	-0.212697	-0.416172	0.0126037	0.0927488	-0.331972	0.0651587	0.287466	-0.186751	0.221167	0.342133	0.123888	0.526058		5	3	5	5	8	6	4	2	4	4	7	5	66.2	66.2	actin cytoskeleton organization;actin filament-based process;biological regulation;cellular component movement;cellular component organization;cellular component organization at cellular level;cellular component organization or biogenesis;cellular component organization or biogenesis at cellular level;cellular process;cytoskeleton organization;organelle organization;regulation of actin cytoskelet…	actin binding;binding;cytoskeletal protein binding;protein binding;structural constituent of cytoskeleton;structural molecule activity	Arp2/3 protein complex;cell part;cell projection;cytoplasm;cytoskeletal part;intracellular organelle part;intracellular part;macromolecular complex;organelle part;protein complex	Actin-binding;Alternativesplicing;Cellprojection;Completeproteome;Cytoplasm;Cytoskeleton;Directproteinsequencing;Referenceproteome	4.9973e-274	O15511;O15511-2	O15511;O15511-2	Actin-related protein 2/3 complex subunit 5	ARPC5	2
0	0	0	0.229612	0.135745	0.0990723	0.41738	0.561204	0.264116	0.545541	0.646765	0.423874	0.549365	0.63872	0.236353		14	14	11	14	23	19	2	2	1	1	4	4	43.9	10.8		adenyl nucleotide binding;adenyl ribonucleotide binding;ATP binding;ATPase activity;ATPase activity, coupled;ATP-dependent helicase activity;binding;catalytic activity;DNA binding;helicase activity;hydrolase activity;hydrolase activity, acting on acid anhydrides;hydrolase activity, acting on acid anhydrides, in phosphorus-containing anhydrides;nucleic acid binding;nucleoside-triphosphatase activi…	cell part;cytoplasm;intracellular membrane-bounded organelle;intracellular organelle;intracellular part;membrane-bounded organelle;nucleus;organelle	ATP-binding;Completeproteome;Cytoplasm;DNA-binding;Helicase;Hydrolase;Nucleotide-binding;Nucleus;Phosphoprotein;Referenceproteome;RNA-binding	0	O15523	O15523	ATP-dependent RNA helicase DDX3Y	DDX3Y	1
NaN	NaN	0	NaN	NaN	-0.0659066	NaN	NaN	-0.0787313	NaN	NaN	-0.120936	NaN	NaN	-0.0289611		1	0	0	1	5	2	1	0	0	1	5	2	13.8	13.8	actin cytoskeleton organization;actin filament-based process;activation of immune response;activation of protein kinase activity;activation of protein kinase B activity;antigen receptor-mediated signaling pathway;biological regulation;biosynthetic process;cell activation;cell communication;cell surface receptor linked signaling pathway;cell-cell signaling;cellular biosynthetic process;cellular co…	3-phosphoinositide-dependent protein kinase activity;adenyl nucleotide binding;adenyl ribonucleotide binding;ATP binding;binding;catalytic activity;kinase activity;nucleotide binding;phosphotransferase activity, alcohol group as acceptor;protein kinase activity;protein serine/threonine kinase activity;purine nucleotide binding;purine ribonucleoside triphosphate binding;purine ribonucleotide bindi…	adherens junction;anchoring junction;cell junction;cell part;cell-substrate adherens junction;cell-substrate junction;cytoplasm;cytoplasmic part;cytosol;focal adhesion;intracellular organelle part;intracellular part;membrane;nuclear part;nucleoplasm;organelle part	3D-structure;Acetylation;Activator;Alternativesplicing;ATP-binding;Celljunction;Cellmembrane;Completeproteome;Cytoplasm;Directproteinsequencing;Kinase;Membrane;Nucleotide-binding;Nucleus;Phosphoprotein;Referenceproteome;Serine/threonine-proteinkinase;Transcription;Transcriptionregulation;Transferase	1.1838e-09	O15530;O15530-3;O15530-2;Q6A1A2	O15530;O15530-3;O15530-2;Q6A1A2	3-phosphoinositide-dependent protein kinase 1;Putative 3-phosphoinositide-dependent protein kinase 2	PDPK1;PDPK2	4
NaN	0	0	NaN	NaN	-0.064456	NaN	-0.218464	-0.12529	NaN	-0.784116	-0.347451	NaN	NaN	-0.234851		0	0	1	0	2	3	0	0	1	0	2	3	9.7	9.7	antigen processing and presentation;antigen processing and presentation of endogenous antigen;antigen processing and presentation of endogenous peptide antigen;antigen processing and presentation of endogenous peptide antigen via MHC class I;antigen processing and presentation of exogenous antigen;antigen processing and presentation of exogenous peptide antigen;antigen processing and presentation…	active transmembrane transporter activity;antigen binding;ATPase activity;ATPase activity, coupled;ATPase activity, coupled to movement of substances;ATPase activity, coupled to transmembrane movement of substances;binding;catalytic activity;hydrolase activity;hydrolase activity, acting on acid anhydrides;hydrolase activity, acting on acid anhydrides, catalyzing transmembrane movement of substanc…	cell fraction;cell part;cytoplasmic part;cytoplasmic vesicle membrane;cytoplasmic vesicle part;endocytic vesicle membrane;endoplasmic reticulum part;Golgi apparatus part;Golgi membrane;insoluble fraction;integral to endoplasmic reticulum membrane;integral to lumenal side of endoplasmic reticulum membrane;integral to membrane;integral to organelle membrane;intracellular organelle part;intracellula…	3D-structure;Alternativesplicing;Completeproteome;Directproteinsequencing;Disulfidebond;Endoplasmicreticulum;Glycoprotein;Immunoglobulindomain;Membrane;Phosphoprotein;Polymorphism;Referenceproteome;Signal;Transmembrane;Transmembranehelix	9.659e-136	O15533-3;O15533;O15533-2	O15533-3;O15533;O15533-2	Tapasin	TAPBP	3
NaN	NaN	0	NaN	NaN	-0.347116	NaN	NaN	-0.37722	NaN	NaN	-0.695815	NaN	NaN	-0.814608		1	0	1	2	2	4	1	0	1	2	2	4	15.5	15.5		binding;cation binding;ion binding;metal ion binding;nucleic acid binding;transition metal ion binding;zinc ion binding		Acetylation;Completeproteome;Metal-binding;Phosphoprotein;Referenceproteome;Zinc;Zinc-finger	6.5538e-71	O15541	O15541	RING finger protein 113A	RNF113A	1
NaN	NaN	NaN	NaN	NaN	NaN	NaN	NaN	NaN	NaN	NaN	NaN	NaN	NaN	NaN		0	0	0	0	1	1	0	0	0	0	1	1	3.1	3.1	biological regulation;cellular process;cellular response to stimulus;defense response;immune response;immune system process;inflammatory response;innate immune response;intracellular receptor mediated signaling pathway;nucleotide-binding domain, leucine rich repeat containing receptor signaling pathway;regulation of biological process;regulation of cellular process;response to stimulus;response t…	actin binding;binding;cation binding;cytoskeletal protein binding;ion binding;metal ion binding;protein binding;transition metal ion binding;zinc ion binding	cell part;cytoplasmic part;cytoskeletal part;cytosol;intracellular membrane-bounded organelle;intracellular organelle;intracellular organelle part;intracellular part;macromolecular complex;membrane-bounded organelle;microtubule;microtubule associated complex;nucleus;organelle;organelle part;protein complex	3D-structure;Actin-binding;Alternativesplicing;Amyloidosis;Completeproteome;Cytoplasm;Cytoskeleton;Diseasemutation;Inflammatoryresponse;Metal-binding;Microtubule;Nucleus;Polymorphism;Referenceproteome;Zinc;Zinc-finger	2.7168e-05	O15553	O15553	Pyrin	MEFV	1
0	0	0	0.0896034	-0.0326122	-0.0127932	0.132248	0.234624	0.0467006	0.15458	0.0642787	0.0508784	0.0650346	-0.14402	-0.180552		15	11	15	15	23	23	15	11	14	14	22	22	38.4	37.2	cellular macromolecule metabolic process;cellular metabolic process;cellular nitrogen compound metabolic process;cellular process;macromolecule metabolic process;metabolic process;mRNA metabolic process;mRNA processing;nitrogen compound metabolic process;nucleic acid metabolic process;nucleobase-containing compound metabolic process;primary metabolic process;RNA metabolic process;RNA processing;R…	adenyl nucleotide binding;adenyl ribonucleotide binding;ATP binding;ATPase activity;ATPase activity, coupled;ATP-dependent helicase activity;binding;catalytic activity;helicase activity;hydrolase activity;hydrolase activity, acting on acid anhydrides;hydrolase activity, acting on acid anhydrides, in phosphorus-containing anhydrides;nucleic acid binding;nucleoside-triphosphatase activity;nucleotid…	cell part;intracellular organelle part;intracellular part;macromolecular complex;nuclear part;organelle part;ribonucleoprotein complex;spliceosomal complex;U12-type spliceosomal complex	Acetylation;ATP-binding;Completeproteome;Helicase;Hydrolase;mRNAprocessing;mRNAsplicing;Nucleotide-binding;Nucleus;Phosphoprotein;Referenceproteome	0	O43143	O43143	Putative pre-mRNA-splicing factor ATP-dependent RNA helicase DHX15	DHX15	1
NaN	NaN	0	NaN	NaN	NaN	NaN	NaN	-0.0606229	NaN	NaN	0.0674065	NaN	NaN	NaN		1	0	0	1	2	1	1	0	0	1	2	1	8.1	8.1	biosynthetic process;cellular biosynthetic process;cellular macromolecule biosynthetic process;cellular macromolecule metabolic process;cellular metabolic process;cellular nitrogen compound metabolic process;cellular process;macromolecule biosynthetic process;macromolecule metabolic process;metabolic process;mRNA capping;mRNA metabolic process;mRNA processing;nitrogen compound metabolic process;n…	binding;catalytic activity;methyltransferase activity;mRNA (guanine-N7-)-methyltransferase activity;mRNA methyltransferase activity;N-methyltransferase activity;nucleic acid binding;protein binding;RNA binding;RNA methyltransferase activity;S-adenosylmethionine-dependent methyltransferase activity;transferase activity;transferase activity, transferring one-carbon groups	cell part;intracellular non-membrane-bounded organelle;intracellular organelle;intracellular organelle part;intracellular part;macromolecular complex;mRNA cap binding complex;non-membrane-bounded organelle;nuclear part;nucleolus;nucleoplasm;organelle;organelle part;protein complex;RNA cap binding complex	3D-structure;Alternativesplicing;Completeproteome;Methyltransferase;mRNAcapping;mRNAprocessing;Nucleus;Phosphoprotein;Referenceproteome;RNA-binding;S-adenosyl-L-methionine;Transferase	1.8762e-32	O43148-2;O43148	O43148-2;O43148	mRNA cap guanine-N7 methyltransferase	RNMT	2
0	0	0	-0.0312423	-0.0546796	NaN	-0.132546	-0.199057	0.170053	-0.30346	-0.383727	0.101192	-0.0176463	-0.428371	NaN		1	1	1	1	2	1	1	1	1	1	2	1	1.2	1.2		binding;calcium ion binding;cation binding;ion binding;metal ion binding;transition metal ion binding;zinc ion binding		Acetylation;Alternativesplicing;Completeproteome;Lipoprotein;Metal-binding;Myristate;Phosphoprotein;Polymorphism;Referenceproteome;Repeat;Zinc;Zinc-finger	2.682e-05	O43149;O43149-2;O43149-3	O43149;O43149-2;O43149-3	Zinc finger ZZ-type and EF-hand domain-containing protein 1	ZZEF1	3
NaN	0	0	NaN	-0.0668199	NaN	NaN	0.0969364	0.0966667	NaN	-0.113493	-0.00930332	NaN	-0.253991	NaN		1	0	2	2	1	2	1	0	2	2	1	2	2.4	2.4		binding;protein binding		Completeproteome;Phosphoprotein;Polymorphism;Referenceproteome	3.7837e-15	O43156	O43156	TELO2-interacting protein 1 homolog	TTI1	1
0	0	0	0.128306	-0.0142125	-1.0048	0.188907	0.0985544	0.169027	0.296193	0.0301315	0.303117	0.202548	0.0874462	-0.798844		2	1	1	1	2	2	2	1	1	1	2	2	16.9	16.9	biological regulation;biosynthetic process;carbon catabolite regulation of transcription;cell communication;cellular biosynthetic process;cellular component organization;cellular component organization at cellular level;cellular component organization or biogenesis;cellular component organization or biogenesis at cellular level;cellular macromolecule biosynthetic process;cellular macromolecule me…	binding;catalytic activity;histone binding;methylated histone residue binding;methyltransferase activity;protein binding;S-adenosylmethionine-dependent methyltransferase activity;transferase activity;transferase activity, transferring one-carbon groups	cell part;chromatin;chromatin remodeling complex;chromatin silencing complex;chromosomal part;cytoplasm;heterochromatin;intracellular non-membrane-bounded organelle;intracellular organelle;intracellular organelle part;intracellular part;macromolecular complex;membrane;non-membrane-bounded organelle;nuclear part;nucleolus;organelle;organelle part;plasma membrane;protein complex;rDNA heterochromatin	3D-structure;Chromatinregulator;Completeproteome;Methyltransferase;Nucleus;Phosphoprotein;Polymorphism;Referenceproteome;Repressor;rRNAprocessing;S-adenosyl-L-methionine;Transcription;Transcriptionregulation;Transferase	6.603e-19	O43159	O43159	Ribosomal RNA-processing protein 8	RRP8	1
NaN	NaN	0	NaN	NaN	0.092042	NaN	NaN	0.193961	NaN	NaN	0.326209	NaN	NaN	0.168299		0	0	0	1	3	2	0	0	0	1	3	2	30.1	30.1	cellular metabolic process;cellular process;electron transport chain;establishment of localization;generation of precursor metabolites and energy;metabolic process;oxidation-reduction process;transport	binding;cation binding;heme binding;ion binding;iron ion binding;metal ion binding;tetrapyrrole binding;transition metal ion binding	cell part;cytoplasmic part;integral to membrane;intracellular organelle part;intracellular part;intrinsic to membrane;membrane;membrane part;mitochondrial membrane;mitochondrial outer membrane;mitochondrial part;organelle membrane;organelle outer membrane;organelle part;outer membrane	3D-structure;Acetylation;Completeproteome;Electrontransport;Heme;Iron;Membrane;Metal-binding;Mitochondrion;Mitochondrionoutermembrane;Phosphoprotein;Referenceproteome;Transmembrane;Transmembranehelix;Transport	1.7656e-32	O43169	O43169	Cytochrome b5 type B	CYB5B	1
0	0	0	-0.101972	0.0598805	-0.0220513	-0.0673341	0.0382958	-0.00114018	-0.12357	-0.0863174	-0.0777856	-0.380919	-0.160794	-0.227329		7	9	8	8	13	14	7	9	8	8	13	14	40.6	40.6	cellular macromolecule metabolic process;cellular metabolic process;cellular nitrogen compound metabolic process;cellular process;macromolecule metabolic process;metabolic process;mRNA metabolic process;mRNA processing;nitrogen compound metabolic process;nuclear mRNA splicing, via spliceosome;nucleic acid metabolic process;nucleobase-containing compound metabolic process;primary metabolic process…	binding;protein binding	Cajal body;cell part;intracellular organelle part;intracellular part;macromolecular complex;nuclear body;nuclear part;nuclear speck;nucleoplasm part;organelle part;ribonucleoprotein complex;small nuclear ribonucleoprotein complex;spliceosomal complex;U4/U6 snRNP	3D-structure;Acetylation;Alternativesplicing;Completeproteome;Directproteinsequencing;mRNAprocessing;mRNAsplicing;Nucleus;Referenceproteome;Repeat;Spliceosome;WDrepeat	3.1888e-201	O43172;O43172-2	O43172;O43172-2	U4/U6 small nuclear ribonucleoprotein Prp4	PRPF4	2
0	0	0	-0.0237723	-0.0141053	0.0648284	-0.0266606	0.0958569	0.136454	-0.232939	0.238336	-0.134833	0.0539971	-0.102537	-0.45314		16	12	14	13	17	16	16	12	14	13	17	16	35.3	35.3	amine biosynthetic process;amine metabolic process;anatomical structure development;biosynthetic process;brain development;carboxylic acid biosynthetic process;carboxylic acid metabolic process;cellular amine metabolic process;cellular amino acid biosynthetic process;cellular amino acid metabolic process;cellular biosynthetic process;cellular ketone metabolic process;cellular metabolic process;ce…	binding;catalytic activity;coenzyme binding;cofactor binding;electron carrier activity;NAD binding;nucleotide binding;oxidoreductase activity;oxidoreductase activity, acting on CH-OH group of donors;oxidoreductase activity, acting on the CH-OH group of donors, NAD or NADP as acceptor;phosphoglycerate dehydrogenase activity	cell part;cytoplasmic part;cytosol;intracellular part	3D-structure;Acetylation;Amino-acidbiosynthesis;Completeproteome;Directproteinsequencing;Diseasemutation;NAD;Oxidoreductase;Phosphoprotein;Referenceproteome;Serinebiosynthesis	0	O43175	O43175	D-3-phosphoglycerate dehydrogenase	PHGDH	1
NaN	NaN	NaN	NaN	NaN	NaN	NaN	NaN	NaN	NaN	NaN	NaN	NaN	NaN	NaN		1	1	1	2	2	3	0	0	0	1	1	2	8.1	5.5	establishment of localization;transport	adenyl nucleotide binding;adenyl ribonucleotide binding;ATP binding;binding;catalytic activity;hydrolase activity;hydrolase activity, acting on acid anhydrides;hydrolase activity, acting on acid anhydrides, in phosphorus-containing anhydrides;motor activity;nucleoside-triphosphatase activity;nucleotide binding;purine nucleotide binding;purine ribonucleoside triphosphate binding;purine ribonucleot…	cell part;centrosome;cytoplasmic dynein complex;cytoplasmic part;cytoskeletal part;dynein complex;intracellular non-membrane-bounded organelle;intracellular organelle;intracellular organelle part;intracellular part;macromolecular complex;microtubule;microtubule associated complex;microtubule organizing center;non-membrane-bounded organelle;organelle;organelle part;protein complex	ATP-binding;Completeproteome;Cytoplasm;Cytoskeleton;Dynein;Microtubule;Motorprotein;Nucleotide-binding;Phosphoprotein;Referenceproteome;Transport	2.1335e-31	O43237	O43237	Cytoplasmic dynein 1 light intermediate chain 2	DYNC1LI2	1
0	0	0	-0.0603266	-0.243671	0.0401099	0.00331442	-0.0531194	0.0858326	0.196897	0.0493371	0.228965	0.0590653	-0.0905778	0.392095		9	7	4	8	12	14	9	7	4	8	12	14	39.3	39.3	anaphase-promoting complex-dependent proteasomal ubiquitin-dependent protein catabolic process;antigen processing and presentation;antigen processing and presentation of exogenous antigen;antigen processing and presentation of exogenous peptide antigen;antigen processing and presentation of exogenous peptide antigen via MHC class I;antigen processing and presentation of exogenous peptide antigen …	binding;enzyme regulator activity	cell part;cytoplasmic part;cytosol;intracellular organelle part;intracellular part;macromolecular complex;nuclear part;nucleoplasm;organelle part;proteasome complex;protein complex	Completeproteome;Proteasome;Referenceproteome	0	O43242	O43242	26S proteasome non-ATPase regulatory subunit 3	PSMD3	1
NaN	0	0	NaN	NaN	1.34165	NaN	0.00633395	0.896233	NaN	0.347864	2.02841	NaN	NaN	2.24984		0	0	2	0	6	5	0	0	2	0	6	5	12.8	12.8	3'-phosphoadenosine 5'-phosphosulfate biosynthetic process;3'-phosphoadenosine 5'-phosphosulfate metabolic process;anatomical structure development;biosynthetic process;cellular biosynthetic process;cellular metabolic process;cellular nitrogen compound biosynthetic process;cellular nitrogen compound metabolic process;cellular process;developmental process;heterocycle metabolic process;metabolic p…	adenyl nucleotide binding;adenyl ribonucleotide binding;adenylylsulfate kinase activity;adenylyltransferase activity;ATP binding;binding;catalytic activity;kinase activity;nucleotide binding;nucleotidyltransferase activity;phosphotransferase activity, alcohol group as acceptor;purine nucleotide binding;purine ribonucleoside triphosphate binding;purine ribonucleotide binding;ribonucleotide binding…	cell part;cytoplasmic part;cytosol;intracellular part	3D-structure;Alternativesplicing;ATP-binding;Completeproteome;Diseasemutation;Dwarfism;Kinase;Multifunctionalenzyme;Nucleotide-binding;Nucleotidyltransferase;Polymorphism;Referenceproteome;Transferase	8.2681e-20	O43252;O95340-2;O95340	O43252	Adenylyl-sulfate kinase;Bifunctional 3'-phosphoadenosine 5'-phosphosulfate synthase 1;Sulfate adenylyltransferase	PAPSS1	3
0	0	0	-0.112169	-0.128366	0.0748797	0.117296	0.122474	0.0280033	0.0817316	0.107537	-0.0436909	0.0981404	-0.150677	-0.0269584		2	2	3	1	6	7	2	2	3	1	6	7	11.2	11.2	biological regulation;cell cycle checkpoint;cell cycle phase;cell cycle process;cell division;cellular component assembly;cellular component organization;cellular component organization at cellular level;cellular component organization or biogenesis;cellular component organization or biogenesis at cellular level;cellular localization;cellular macromolecule localization;cellular process;cellular p…	binding;centromeric DNA binding;DNA binding;nucleic acid binding;protein binding;sequence-specific DNA binding	cell part;chromosomal part;condensed chromosome kinetochore;cytoplasmic part;cytoskeletal part;cytosol;endoplasmic reticulum membrane;endoplasmic reticulum part;intracellular membrane-bounded organelle;intracellular non-membrane-bounded organelle;intracellular organelle;intracellular organelle part;intracellular part;kinetochore;kinetochore microtubule;macromolecular complex;membrane;membrane par…	Acetylation;Cellcycle;Celldivision;Centromere;Chromosome;Coiledcoil;Completeproteome;Cytoplasm;Cytoskeleton;Directproteinsequencing;Endoplasmicreticulum;ER-Golgitransport;Kinetochore;Membrane;Mitosis;Phosphoprotein;Polymorphism;Proteintransport;Referenceproteome;Transport	2.871e-197	O43264	O43264	Centromere/kinetochore protein zw10 homolog	ZW10	1
0	0	0	NaN	NaN	-0.00286351	0.0416635	-0.0208673	-0.0122717	0.686443	-0.161216	-0.156521	NaN	NaN	-0.208615		2	1	2	1	11	11	2	1	2	1	11	11	21.9	21.9	biological regulation;cell cycle arrest;cell cycle process;cellular component assembly;cellular component assembly at cellular level;cellular component organization;cellular component organization at cellular level;cellular component organization or biogenesis;cellular component organization or biogenesis at cellular level;cellular macromolecular complex assembly;cellular macromolecular complex s…	binding;protein binding	Cajal body;catalytic step 2 spliceosome;cell part;cytoplasmic part;cytosol;Golgi apparatus;intracellular membrane-bounded organelle;intracellular organelle;intracellular organelle part;intracellular part;macromolecular complex;membrane-bounded organelle;nuclear body;nuclear part;nucleoplasm part;organelle;organelle part;ribonucleoprotein complex;spliceosomal complex	Allergen;Alternativesplicing;Coiledcoil;Completeproteome;mRNAprocessing;mRNAsplicing;Nucleus;Phosphoprotein;Polymorphism;Referenceproteome;Spliceosome;Ublconjugation	3.3865e-104	O43290	O43290	U4/U6.U5 tri-snRNP-associated protein 1	SART1	1
NaN	NaN	0	NaN	NaN	0.294497	NaN	NaN	0.214622	NaN	NaN	0.0781166	NaN	NaN	-0.03836		1	0	0	0	1	2	1	0	0	0	1	2	4.2	4.2	attachment of GPI anchor to protein;biological regulation;cellular component assembly;cellular component organization;cellular component organization or biogenesis;cellular macromolecule metabolic process;cellular metabolic process;cellular process;cellular protein metabolic process;C-terminal protein amino acid modification;C-terminal protein lipidation;macromolecular complex assembly;macromolec…	binding;cytoskeletal protein binding;protein binding;tubulin binding	cell part;cytoplasmic part;endoplasmic reticulum part;GPI-anchor transamidase complex;intracellular organelle part;intracellular part;macromolecular complex;membrane part;organelle part;protein complex	Alternativesplicing;Completeproteome;Directproteinsequencing;Endoplasmicreticulum;Glycoprotein;GPI-anchorbiosynthesis;Membrane;Referenceproteome;Transmembrane;Transmembranehelix	1.5542e-60	O43292;O43292-2	O43292;O43292-2	Glycosylphosphatidylinositol anchor attachment 1 protein	GPAA1	2
0	0	0	0.806502	NaN	1.75951	1.54488	-0.231227	1.90577	4.05602	1.149	4.1853	5.53611	NaN	5.08923	Increase	3	7	2	1	8	10	3	7	2	1	8	10	34.4	34.4	actin cytoskeleton organization;actin filament-based process;anatomical structure morphogenesis;biological adhesion;biological regulation;cell adhesion;cell differentiation;cell differentiation involved in kidney development;cell projection assembly;cell projection organization;cell proliferation;cell surface receptor linked signaling pathway;cellular component assembly;cellular component assembl…	actin binding;actin monomer binding;binding;binding, bridging;cytoskeletal adaptor activity;cytoskeletal protein binding;protein binding;protein binding, bridging;protein domain specific binding;receptor binding;SH3 domain binding	actin cytoskeleton;cell part;cell projection;cytoplasmic membrane-bounded vesicle;cytoplasmic part;cytoplasmic vesicle;cytoskeleton;endocytic vesicle;intracellular membrane-bounded organelle;intracellular non-membrane-bounded organelle;intracellular organelle;intracellular part;membrane-bounded organelle;membrane-bounded vesicle;non-membrane-bounded organelle;organelle;ruffle;vesicle	3D-structure;Actin-binding;Alternativesplicing;Coiledcoil;Completeproteome;Cytoplasm;Cytoskeleton;Phosphoprotein;Polymorphism;Referenceproteome;Tumorsuppressor	3.273e-276	O43312;O43312-4;O43312-2	O43312;O43312-4;O43312-2	Metastasis suppressor protein 1	MTSS1	3
NaN	NaN	0	NaN	NaN	-0.670212	NaN	NaN	-0.658288	NaN	NaN	-0.288347	NaN	NaN	-0.176678		0	0	0	0	2	2	0	0	0	0	2	2	1.9	1.9	alcohol metabolic process;carbohydrate metabolic process;cellular carbohydrate metabolic process;cellular metabolic process;cellular process;inositol metabolic process;metabolic process;polyol metabolic process;primary metabolic process;small molecule metabolic process	acid phosphatase activity;adenyl nucleotide binding;adenyl ribonucleotide binding;ATP binding;binding;catalytic activity;diphosphoinositol-pentakisphosphate kinase activity;hydrolase activity;hydrolase activity, acting on ester bonds;inositol 1,3,4,5,6-pentakisphosphate kinase activity;inositol hexakisphosphate 1-kinase activity;inositol hexakisphosphate 3-kinase activity;inositol hexakisphosphat…	cell part;cytoplasmic part;cytosol;intracellular part	3D-structure;Alternativesplicing;ATP-binding;Completeproteome;Cytoplasm;Kinase;Nucleotide-binding;Phosphoprotein;Polymorphism;Referenceproteome;Transferase	1.7472e-05	O43314;O43314-2	O43314;O43314-2	Inositol hexakisphosphate and diphosphoinositol-pentakisphosphate kinase 2	PPIP5K2	2
NaN	NaN	NaN	NaN	NaN	NaN	NaN	NaN	NaN	NaN	NaN	NaN	NaN	NaN	NaN		0	1	0	0	1	1	0	1	0	0	1	1	1.7	1.7	activation of immune response;activation of innate immune response;activation of NF-kappaB-inducing kinase activity;activation of protein kinase activity;antigen receptor-mediated signaling pathway;apoptosis;biological regulation;biosynthetic process;cell death;cell surface receptor linked signaling pathway;cellular biosynthetic process;cellular component organization;cellular component organizat…	adenyl nucleotide binding;adenyl ribonucleotide binding;ATP binding;binding;catalytic activity;cation binding;ion binding;kinase activity;magnesium ion binding;MAP kinase kinase kinase activity;metal ion binding;molecular transducer activity;nucleotide binding;phosphotransferase activity, alcohol group as acceptor;protein binding;protein kinase activity;protein serine/threonine kinase activity;pu…	Ada2/Gcn5/Ada3 transcription activator complex;cell part;cytoplasmic part;cytosol;endosomal part;endosome membrane;histone acetyltransferase complex;intracellular organelle part;intracellular part;macromolecular complex;membrane;nuclear part;nucleoplasm part;organelle membrane;organelle part;plasma membrane;protein complex	3D-structure;Alternativesplicing;Apoptosis;ATP-binding;Cellmembrane;Completeproteome;Cytoplasm;Kinase;Magnesium;Membrane;Metal-binding;Nucleotide-binding;Phosphoprotein;Referenceproteome;Serine/threonine-proteinkinase;Stressresponse;Transcription;Transcriptionregulation;Transferase;Ublconjugation	4.6286e-09	O43318;O43318-2	O43318;O43318-2	Mitogen-activated protein kinase kinase kinase 7	MAP3K7	2
NaN	0	0	NaN	-0.0810082	0.656795	NaN	0.0976109	0.954866	NaN	-0.342946	0.273143	NaN	-0.210105	0.64922		0	2	3	2	2	4	0	2	3	2	2	4	37.9	37.9	amine metabolic process;amino acid activation;biological regulation;carboxylic acid metabolic process;cellular amine metabolic process;cellular amino acid metabolic process;cellular ketone metabolic process;cellular macromolecule metabolic process;cellular metabolic process;cellular nitrogen compound metabolic process;cellular process;macromolecule metabolic process;metabolic process;ncRNA metabo…		cell part;cytoplasmic part;cytosol;intracellular membrane-bounded organelle;intracellular organelle;intracellular part;membrane-bounded organelle;nucleus;organelle	3D-structure;Acetylation;Coiledcoil;Completeproteome;Cytoplasm;Directproteinsequencing;Nucleus;Proteinbiosynthesis;Referenceproteome	3.041e-85	O43324	O43324	Eukaryotic translation elongation factor 1 epsilon-1	EEF1E1	1
NaN	NaN	NaN	NaN	NaN	NaN	NaN	NaN	NaN	NaN	NaN	NaN	NaN	NaN	NaN		0	0	0	1	0	2	0	0	0	1	0	2	5.2	5.2	activation of immune response;activation of innate immune response;activation of MAPK activity;adaptive immune response;anti-apoptosis;antigen receptor-mediated signaling pathway;apoptosis;biological regulation;cell death;cell surface receptor linked signaling pathway;cellular macromolecule metabolic process;cellular metabolic process;cellular process;cellular protein metabolic process;cellular r…	adenyl nucleotide binding;adenyl ribonucleotide binding;ATP binding;binding;CARD domain binding;catalytic activity;identical protein binding;kinase activity;LIM domain binding;molecular transducer activity;non-membrane spanning protein tyrosine kinase activity;nucleotide binding;phosphotransferase activity, alcohol group as acceptor;protein binding;protein dimerization activity;protein domain spe…	cell part;cytoplasmic part;cytosol;intracellular part	Adaptiveimmunity;Alternativesplicing;Apoptosis;ATP-binding;Completeproteome;Cytoplasm;Immunity;Innateimmunity;Kinase;Nucleotide-binding;Phosphoprotein;Polymorphism;Referenceproteome;Serine/threonine-proteinkinase;Transferase;Ublconjugation	0.00039278	O43353;O43353-2	O43353;O43353-2	Receptor-interacting serine/threonine-protein kinase 2	RIPK2	2
0	0	0	-0.193283	-0.183549	0.157298	-0.0753224	-0.0201796	0.0777899	-0.0708569	-0.0282233	-0.0688691	-0.537042	-0.347763	-0.114443		13	9	10	12	15	14	8	5	5	7	10	9	31	23.4	cellular macromolecule metabolic process;cellular metabolic process;cellular nitrogen compound metabolic process;cellular process;macromolecule metabolic process;metabolic process;mRNA metabolic process;mRNA processing;nitrogen compound metabolic process;nuclear mRNA splicing, via spliceosome;nucleic acid metabolic process;nucleobase-containing compound metabolic process;primary metabolic process…	binding;nucleic acid binding;nucleotide binding;protein binding;RNA binding	catalytic step 2 spliceosome;cell part;cytoplasm;heterogeneous nuclear ribonucleoprotein complex;intracellular organelle part;intracellular part;macromolecular complex;nuclear part;nucleoplasm;organelle part;ribonucleoprotein complex;spliceosomal complex	3D-structure;Acetylation;Alternativesplicing;Completeproteome;Cytoplasm;Directproteinsequencing;mRNAprocessing;mRNAsplicing;Nucleus;Referenceproteome;Repeat;Ribonucleoprotein;RNA-binding;Spliceosome	4.5886e-251	O43390;O43390-2	O43390;O43390-2	Heterogeneous nuclear ribonucleoprotein R	HNRNPR	2
0	0	0	-0.192151	0.129423	-0.204356	-0.440361	0.0224743	-0.208228	-0.359294	-0.885806	-0.457312	-0.534872	-1.17499	-0.529056		2	2	3	3	11	9	2	2	3	3	11	9	24.6	24.6	cellular macromolecule metabolic process;cellular metabolic process;cellular nitrogen compound metabolic process;cellular process;macromolecule metabolic process;metabolic process;mRNA metabolic process;mRNA processing;nitrogen compound metabolic process;nuclear mRNA splicing, via spliceosome;nucleic acid metabolic process;nucleobase-containing compound metabolic process;primary metabolic process…	binding;protein binding	Cajal body;cell part;cytoplasm;intracellular organelle part;intracellular part;macromolecular complex;nuclear body;nuclear part;nuclear speck;nucleoplasm part;organelle part;ribonucleoprotein complex;spliceosomal complex	3D-structure;Completeproteome;Directproteinsequencing;Diseasemutation;mRNAprocessing;mRNAsplicing;Nucleus;Phosphoprotein;Polymorphism;Referenceproteome;Retinitispigmentosa;Spliceosome	4.5039e-203	O43395;O43395-2	O43395;O43395-2	U4/U6 small nuclear ribonucleoprotein Prp3	PRPF3	2
0	0	0	0.083688	0.223072	0.142025	0.102322	0.266277	0.0773797	0.281069	0.505553	0.231963	0.535068	0.682252	0.493138		9	8	5	3	12	7	9	8	5	3	12	7	50.5	50.5	biological regulation;cell redox homeostasis;cellular homeostasis;cellular metabolic process;cellular process;electron transport chain;establishment of localization;generation of precursor metabolites and energy;glycerol ether metabolic process;homeostatic process;metabolic process;organic ether metabolic process;oxidation-reduction process;regulation of biological process;regulation of biologica…	catalytic activity;disulfide oxidoreductase activity;electron carrier activity;oxidoreductase activity;oxidoreductase activity, acting on a sulfur group of donors;protein disulfide oxidoreductase activity	cell part;cytoplasm;intracellular part	3D-structure;Completeproteome;Cytoplasm;Directproteinsequencing;Disulfidebond;Electrontransport;Phosphoprotein;Redox-activecenter;Referenceproteome;Transport	0	O43396	O43396	Thioredoxin-like protein 1	TXNL1	1
0	0	0	0.0640184	-0.0342454	0.072385	0.0597706	0.0343565	0.117828	0.647616	0.661123	0.701251	1.27514	1.07104	1.27926	Increase	7	6	6	6	9	8	2	2	1	2	2	2	68	13.6	biological regulation;regulation of biological process;regulation of cell proliferation;regulation of cellular process	binding;identical protein binding;protein binding;protein dimerization activity;protein homodimerization activity	cell part;cytoplasmic part;intracellular part;perinuclear region of cytoplasm	Acetylation;Alternativesplicing;Coiledcoil;Completeproteome;Phosphoprotein;Referenceproteome	0	O43399	O43399	Tumor protein D54	TPD52L2	1
NaN	NaN	NaN	NaN	NaN	NaN	NaN	NaN	NaN	NaN	NaN	NaN	NaN	NaN	NaN		6	5	5	5	7	7	1	1	0	1	0	1	59.3	5.7					0	O43399-3;O43399-4;O43399-2	O43399-3;O43399-4;O43399-2			3
NaN	NaN	0	NaN	NaN	0.0390333	NaN	NaN	0.0843364	NaN	NaN	0.0782064	NaN	NaN	-0.0557099		0	0	0	0	1	2	0	0	0	0	1	2	5.9	5.9		binding;catalytic activity;cation binding;exonuclease activity;hydrolase activity;hydrolase activity, acting on ester bonds;ion binding;metal ion binding;nuclease activity;nucleic acid binding	cell part;intracellular	3D-structure;Alternativesplicing;Completeproteome;Exonuclease;Hydrolase;Magnesium;Metal-binding;Nuclease;Referenceproteome	7.4507e-10	O43414;O43414-2;O43414-3	O43414;O43414-2;O43414-3	ERI1 exoribonuclease 3	ERI3	3
NaN	NaN	0	NaN	NaN	-0.0338539	NaN	NaN	0.108625	NaN	NaN	0.119405	NaN	NaN	-0.145372		2	0	0	1	2	2	2	0	0	1	2	2	4.3	4.3	biological regulation;cellular process;cellular response to stimulus;negative regulation of biological process;negative regulation of cell proliferation;negative regulation of cellular process;regulation of biological process;regulation of cell proliferation;regulation of cellular process;response to stimulus;response to stress;signal transduction	binding;cation binding;DNA binding;ion binding;metal ion binding;nucleic acid binding;protein binding;protein dimerization activity		Alternativesplicing;Completeproteome;DNA-binding;Metal-binding;Referenceproteome;Zinc;Zinc-finger	0.0018313	O43422;O43422-2	O43422;O43422-2	52 kDa repressor of the inhibitor of the protein kinase	PRKRIR	2
0	NaN	0	NaN	NaN	-0.302385	0.170053	NaN	-0.138886	-4.14055	NaN	0.0393503	NaN	NaN	0.324841		2	0	1	2	3	4	2	0	1	2	3	4	4.5	4.5	cellular lipid metabolic process;cellular metabolic process;cellular process;glycerolipid metabolic process;glycerophospholipid metabolic process;lipid metabolic process;lipid modification;lipid phosphorylation;metabolic process;organophosphate metabolic process;phosphate-containing compound metabolic process;phosphatidylinositol metabolic process;phosphatidylinositol phosphorylation;phospholipid…	binding;catalytic activity;hydrolase activity;hydrolase activity, acting on ester bonds;inositol or phosphatidylinositol phosphatase activity;inositol phosphate phosphatase activity;inositol trisphosphate phosphatase activity;inositol-polyphosphate 5-phosphatase activity;nucleic acid binding;nucleotide binding;phosphatase activity;phosphatidylinositol bisphosphate phosphatase activity;phosphatidy…		3D-structure;Alternativesplicing;Completeproteome;Cytoplasm;Endocytosis;Hydrolase;Phosphoprotein;Polymorphism;Referenceproteome;Repeat;RNA-binding	2.3825e-10	O43426;O43426-2;O43426-4;O43426-5	O43426;O43426-2;O43426-4	Synaptojanin-1	SYNJ1	4
NaN	NaN	NaN	NaN	NaN	NaN	NaN	NaN	NaN	NaN	NaN	NaN	NaN	NaN	NaN		0	1	0	1	0	1	0	1	0	1	0	1	7.4	7.4	biological regulation;cell surface receptor linked signaling pathway;cellular process;cellular response to chemical stimulus;cellular response to fibroblast growth factor stimulus;cellular response to growth factor stimulus;cellular response to organic substance;cellular response to stimulus;enzyme linked receptor protein signaling pathway;fibroblast growth factor receptor signaling pathway;regul…	binding;fibroblast growth factor binding;growth factor binding;protein binding	cell fraction;cell part;cytoplasmic part;endomembrane system;insoluble fraction;intracellular membrane-bounded organelle;intracellular organelle;intracellular part;membrane;membrane fraction;membrane-bounded organelle;microsome;mitochondrion;nucleus;organelle;vesicular fraction	Alternativesplicing;Completeproteome;Membrane;Nucleus;Phosphoprotein;Polymorphism;Referenceproteome	2.073e-06	O43427;O43427-2	O43427;O43427-2	Acidic fibroblast growth factor intracellular-binding protein	FIBP	2
0	0	0	NaN	-0.22994	-0.0829174	-0.0586833	-0.239464	-0.0840432	-1.72631	-0.343758	-0.0862378	NaN	-0.0704369	-0.0944682		6	3	3	5	10	14	3	0	2	3	6	9	11.7	8.6	biological regulation;cell surface receptor linked signaling pathway;cellular macromolecule metabolic process;cellular metabolic process;cellular nitrogen compound metabolic process;cellular process;cellular response to chemical stimulus;cellular response to cytokine stimulus;cellular response to organic substance;cellular response to stimulus;cytokine-mediated signaling pathway;interspecies inte…	binding;nucleic acid binding;RNA binding;RNA cap binding;translation factor activity, nucleic acid binding;translation initiation factor activity	cell part;cytoplasmic part;cytosol;eukaryotic translation initiation factor 4F complex;intracellular part;macromolecular complex;protein complex	3D-structure;Acetylation;Alternativesplicing;Coiledcoil;Completeproteome;Host-virusinteraction;Initiationfactor;Phosphoprotein;Polymorphism;Proteinbiosynthesis;Referenceproteome;Repeat;RNA-binding;Translationregulation	1.0115e-84	O43432;O43432-2	O43432	Eukaryotic translation initiation factor 4 gamma 3	EIF4G3	2
0	0	0	0.100417	0.0244397	0.0212013	0.268674	0.147046	0.168899	-0.125472	-0.12757	-0.196582	-0.467883	-0.53994	-0.595007	Decrease	8	8	9	9	10	9	6	6	7	7	9	9	81.9	75.1	cellular component assembly;cellular component organization;cellular component organization or biogenesis;cellular macromolecule metabolic process;cellular metabolic process;cellular nitrogen compound metabolic process;cellular process;cellular protein metabolic process;macromolecular complex assembly;macromolecular complex subunit organization;macromolecule metabolic process;metabolic process;mR…	binding;catalytic activity;cis-trans isomerase activity;cyclosporin A binding;drug binding;isomerase activity;peptide binding;peptidyl-prolyl cis-trans isomerase activity;protein binding;ribonucleoprotein binding	cell part;cytoplasm;intracellular organelle part;intracellular part;macromolecular complex;nuclear body;nuclear part;nuclear speck;nucleoplasm part;organelle part;ribonucleoprotein complex;small nuclear ribonucleoprotein complex;spliceosomal complex;U4/U6 snRNP;U4/U6 x U5 tri-snRNP complex	3D-structure;Acetylation;Chaperone;Completeproteome;Cytoplasm;Directproteinsequencing;Isomerase;mRNAprocessing;mRNAsplicing;Nucleus;Referenceproteome;Rotamase;Spliceosome	7.374e-218	O43447	O43447	Peptidyl-prolyl cis-trans isomerase H	PPIH	1
NaN	NaN	NaN	NaN	NaN	NaN	NaN	NaN	NaN	NaN	NaN	NaN	NaN	NaN	NaN		0	0	1	0	0	0	0	0	1	0	0	0	3.2	3.2	biological regulation;biosynthetic process;cell cycle;cell differentiation;cellular biosynthetic process;cellular developmental process;cellular macromolecule biosynthetic process;cellular macromolecule metabolic process;cellular metabolic process;cellular nitrogen compound metabolic process;cellular process;chromatin silencing;chromatin silencing at rDNA;developmental process;gene silencing;inte…	binding;catalytic activity;cation binding;chromatin binding;histone methyltransferase activity;histone methyltransferase activity (H3-K9 specific);histone-lysine N-methyltransferase activity;ion binding;lysine N-methyltransferase activity;metal ion binding;methyltransferase activity;N-methyltransferase activity;protein binding;protein methyltransferase activity;protein N-terminus binding;protein-…	cell part;chromatin;chromatin remodeling complex;chromatin silencing complex;chromosomal part;chromosome;chromosome, centromeric region;condensed chromosome;condensed nuclear chromosome;heterochromatin;intracellular non-membrane-bounded organelle;intracellular organelle;intracellular organelle part;intracellular part;macromolecular complex;non-membrane-bounded organelle;nuclear chromosome;nuclear…	3D-structure;Acetylation;Cellcycle;Centromere;Chromatinregulator;Chromosome;Completeproteome;Differentiation;Host-virusinteraction;Methyltransferase;Nucleus;Phosphoprotein;Referenceproteome;Repressor;rRNAprocessing;S-adenosyl-L-methionine;Transcription;Transcriptionregulation;Transferase	0.00028451	O43463	O43463	Histone-lysine N-methyltransferase SUV39H1	SUV39H1	1
NaN	NaN	0	NaN	NaN	NaN	NaN	NaN	0.0382958	NaN	NaN	2.01986	NaN	NaN	NaN		0	0	0	0	1	0	0	0	0	0	1	0	2.6	2.6	biological regulation;cell cycle arrest;cell cycle process;cellular process;cellular response to chemical stimulus;cellular response to growth factor stimulus;cellular response to organic substance;cellular response to stimulus;cleavage of cytoskeletal proteins involved in apoptosis;macromolecule metabolic process;metabolic process;negative regulation of biological process;negative regulation of …	binding;catalytic activity;endopeptidase activity;hydrolase activity;peptidase activity;peptidase activity, acting on L-amino acid peptides;protein binding;serine hydrolase activity;serine-type endopeptidase activity;serine-type peptidase activity;unfolded protein binding	CD40 receptor complex;cell part;cytoplasmic part;cytosol;endoplasmic reticulum membrane;endoplasmic reticulum part;internal side of plasma membrane;intracellular membrane-bounded organelle;intracellular organelle;intracellular organelle part;intracellular part;macromolecular complex;membrane;membrane part;membrane-bounded organelle;membrane-enclosed lumen;mitochondrial intermembrane space;mitocho…	3D-structure;Alternativesplicing;Apoptosis;Completeproteome;Directproteinsequencing;Diseasemutation;Hydrolase;Membrane;Mitochondrion;Neurodegeneration;Parkinsondisease;Parkinsonism;Polymorphism;Protease;Referenceproteome;Serineprotease;Transitpeptide;Transmembrane;Transmembranehelix;Zymogen	0.0004107	O43464;O43464-3;O43464-4;O43464-2	O43464;O43464-3;O43464-4;O43464-2	Serine protease HTRA2, mitochondrial	HTRA2	4
NaN	NaN	0	NaN	NaN	0.969534	NaN	NaN	-0.212434	NaN	NaN	-0.156544	NaN	NaN	-0.363363		0	0	0	0	1	1	0	0	0	0	1	1	3.9	3.9	anatomical structure development;biological regulation;cell differentiation;cell fate determination;cellular developmental process;cellular process;cellular response to chemical stimulus;cellular response to growth factor stimulus;cellular response to organic substance;cellular response to stimulus;developmental process;fat cell differentiation;hemopoiesis;hemopoietic or lymphoid organ developmen…	binding;cation binding;core promoter proximal region DNA binding;core promoter proximal region sequence-specific DNA binding;DNA binding;ion binding;metal ion binding;nucleic acid binding;nucleic acid binding transcription factor activity;protein binding;protein binding transcription factor activity;regulatory region DNA binding;regulatory region nucleic acid binding;RNA polymerase II core promot…	cell part;chromatin;chromosomal part;intracellular organelle part;intracellular part;nuclear chromatin;nuclear chromosome part;nuclear part;organelle part	Activator;Alternativesplicing;Completeproteome;DNA-binding;Isopeptidebond;Metal-binding;Nucleus;Phosphoprotein;Polymorphism;Referenceproteome;Repeat;Transcription;Transcriptionregulation;Ublconjugation;Zinc;Zinc-finger	0.00048441	O43474;O43474-1	O43474;O43474-1	Krueppel-like factor 4	KLF4	2
0	0	0	-0.0453255	-0.0707005	0.0387203	0.0127832	-0.00940814	-0.000649381	-0.0566536	-0.0341889	-0.195225	0.0707533	-0.0936042	-0.157775		6	5	7	6	10	10	6	5	7	6	10	10	39	39	antibiotic metabolic process;carbohydrate metabolic process;cellular aldehyde metabolic process;cellular metabolic process;cellular process;drug metabolic process;metabolic process;primary metabolic process	alcohol dehydrogenase (NADP+) activity;alditol:NADP+ 1-oxidoreductase activity;aldo-keto reductase (NADP) activity;catalytic activity;electron carrier activity;epoxide hydrolase activity;ether hydrolase activity;hydrolase activity;hydrolase activity, acting on ether bonds;oxidoreductase activity;oxidoreductase activity, acting on CH-OH group of donors;oxidoreductase activity, acting on the CH-OH …	cell part;cytoplasmic part;cytosol;Golgi apparatus;intracellular membrane-bounded organelle;intracellular organelle;intracellular part;membrane-bounded organelle;organelle	3D-structure;Alternativesplicing;Completeproteome;Cytoplasm;Directproteinsequencing;Golgiapparatus;NAD;NADP;Oxidoreductase;Phosphoprotein;Polymorphism;Referenceproteome;Selenocysteine	0	O43488;Q8NHP1;O95154	O43488	Aflatoxin B1 aldehyde reductase member 2	AKR7A2	3
0	0	0	-0.0271172	0.0190065	-0.000684912	-0.0419666	0.196733	0.0743684	-0.131526	-0.134513	-0.110909	-0.186599	-0.254337	-0.450007		6	4	7	4	17	17	3	3	5	3	15	15	24.1	21.2	actin cytoskeleton organization;actin filament-based process;cellular component organization;cellular component organization at cellular level;cellular component organization or biogenesis;cellular component organization or biogenesis at cellular level;cellular process;cortical actin cytoskeleton organization;cortical cytoskeleton organization;cytoskeleton organization;organelle organization	actin binding;binding;cytoskeletal protein binding;protein binding;structural molecule activity	cell cortex part;cell junction;cell part;cytoplasmic part;cytoskeletal part;extrinsic to membrane;intracellular membrane-bounded organelle;intracellular organelle;intracellular organelle part;intracellular part;membrane;membrane part;membrane-bounded organelle;nucleus;organelle;organelle part;plasma membrane;spectrin	Acetylation;Actin-binding;Alternativesplicing;Cellmembrane;Completeproteome;Cytoplasm;Cytoskeleton;Directproteinsequencing;Membrane;Phosphoprotein;Polymorphism;Referenceproteome	9.7676e-111	O43491	O43491	Band 4.1-like protein 2	EPB41L2	1
NaN	NaN	0	NaN	NaN	-0.191273	NaN	NaN	-0.191129	NaN	NaN	-0.558228	NaN	NaN	-0.0486502		0	1	0	1	5	3	0	1	0	1	5	3	14.2	14.2		binding;protein binding	cell part;cytoplasmic membrane-bounded vesicle;cytoplasmic part;cytoplasmic vesicle;Golgi apparatus;Golgi apparatus part;integral to membrane;intracellular membrane-bounded organelle;intracellular organelle;intracellular organelle part;intracellular part;intrinsic to membrane;membrane;membrane part;membrane-bounded organelle;membrane-bounded vesicle;nucleus;organelle;organelle part;plasma membran…	Alternativesplicing;Cellmembrane;Completeproteome;Glycoprotein;Golgiapparatus;Membrane;Phosphoprotein;Polymorphism;Referenceproteome;Repeat;Signal;Transmembrane;Transmembranehelix	4.2013e-49	O43493;O43493-3;O43493-5;O43493-2;O43493-4;O43493-6	O43493;O43493-3;O43493-5;O43493-2;O43493-4	Trans-Golgi network integral membrane protein 2	TGOLN2	6
0	0	0	NaN	NaN	-0.0878652	-0.168723	-0.040764	-0.0722248	0.0563055	0.127878	0.0205237	NaN	NaN	0.165951		2	0	2	1	2	5	2	0	2	1	2	5	96.7	96.7	anti-apoptosis;biological regulation;multi-organism process;negative regulation of apoptosis;negative regulation of biological process;negative regulation of caspase activity;negative regulation of catalytic activity;negative regulation of cell death;negative regulation of cellular process;negative regulation of hydrolase activity;negative regulation of molecular function;negative regulation of p…	binding;protein binding	cell part;cytoplasmic part;cytosol;intracellular part	3D-structure;Acetylation;Completeproteome;Cytoplasm;Directproteinsequencing;Phosphoprotein;Referenceproteome	3.9232e-193	O43504	O43504	Hepatitis B virus X-interacting protein	HBXIP	1
NaN	NaN	NaN	NaN	NaN	NaN	NaN	NaN	NaN	NaN	NaN	NaN	NaN	NaN	NaN		0	0	0	0	1	0	0	0	0	0	1	0	9.4	9.4	biosynthetic process;cellular biosynthetic process;cellular macromolecule metabolic process;cellular metabolic process;cellular nitrogen compound metabolic process;cellular process;macromolecule metabolic process;metabolic process;nitrogen compound metabolic process;nucleic acid metabolic process;nucleobase-containing compound metabolic process;primary metabolic process;RNA biosynthetic process;R…	binding;protein binding;protein binding transcription factor activity;RNA polymerase II transcription cofactor activity;RNA polymerase II transcription factor binding transcription factor activity;transcription coactivator activity;transcription cofactor activity;transcription factor binding transcription factor activity	cell part;intracellular organelle part;intracellular part;macromolecular complex;nuclear part;nucleoplasm part;organelle part;protein complex;transcription factor complex	Activator;Completeproteome;Directproteinsequencing;Nucleus;Phosphoprotein;Referenceproteome;Transcription;Transcriptionregulation;Ublconjugation	9.9503e-05	O43513	O43513	Mediator of RNA polymerase II transcription subunit 7	MED7	1
0	0	0	-0.436527	-0.176167	-0.338217	-0.942224	-0.836141	-0.756355	-0.982661	-1.08106	-0.942075	-0.951197	-1.04627	-0.801519	Decrease	1	1	1	1	5	4	1	1	1	1	5	4	13.1	13.1	actin cytoskeleton organization;actin filament organization;actin filament-based process;actin polymerization or depolymerization;cellular component assembly;cellular component organization;cellular component organization at cellular level;cellular component organization or biogenesis;cellular component organization or biogenesis at cellular level;cellular macromolecular complex subunit organizat…	actin binding;binding;cytoskeletal protein binding;profilin binding;protein binding	cell part;cytoplasmic membrane-bounded vesicle;cytoplasmic part;cytoplasmic vesicle;intracellular membrane-bounded organelle;intracellular organelle;intracellular part;membrane-bounded organelle;membrane-bounded vesicle;organelle;vesicle	3D-structure;Actin-binding;Alternativesplicing;Completeproteome;Cytoplasm;Cytoplasmicvesicle;Cytoskeleton;Phosphoprotein;Polymorphism;Referenceproteome;Repeat	1.7172e-53	O43516-3;O43516;O43516-2;O43516-4	O43516-3;O43516;O43516-2;O43516-4	WAS/WASL-interacting protein family member 1	WIPF1	4
NaN	NaN	NaN	NaN	NaN	NaN	NaN	NaN	NaN	NaN	NaN	NaN	NaN	NaN	NaN		0	0	0	0	1	0	0	0	0	0	1	0	7.6	7.6	activation of caspase activity;activation of pro-apoptotic gene products;biological regulation;cell surface receptor linked signaling pathway;cellular process;cellular response to stimulus;enzyme linked receptor protein signaling pathway;induction of apoptosis;induction of apoptosis by extracellular signals;induction of apoptosis by intracellular signals;induction of programmed cell death;nerve g…	binding;protein binding	Bcl-2 family protein complex;BIM-BCL-2 complex;BIM-BCL-xl complex;cell part;cytoplasmic part;cytosol;endomembrane system;intracellular organelle part;intracellular part;macromolecular complex;membrane;mitochondrial membrane;mitochondrial outer membrane;mitochondrial part;organelle membrane;organelle outer membrane;organelle part;outer membrane;plasma membrane;protein complex	3D-structure;Alternativesplicing;Apoptosis;Completeproteome;Membrane;Mitochondrion;Phosphoprotein;Referenceproteome;Ublconjugation	1.7411e-09	O43521;O43521-12;O43521-2;O43521-3	O43521;O43521-12;O43521-2;O43521-3	Bcl-2-like protein 11	BCL2L11	4
NaN	NaN	NaN	NaN	NaN	NaN	NaN	NaN	NaN	NaN	NaN	NaN	NaN	NaN	NaN		0	0	0	0	0	3	0	0	0	0	0	3	9.7	9.7	anatomical structure development;antral ovarian follicle growth;apoptosis;biological regulation;carbohydrate homeostasis;cell death;cell maturation;cell surface receptor linked signaling pathway;cellular developmental process;cellular process;cellular process involved in reproduction;cellular response to chemical stimulus;cellular response to endogenous stimulus;cellular response to fibroblast gr…	binding;DNA bending activity;DNA binding;double-stranded DNA binding;enzyme binding;kinase binding;nucleic acid binding;nucleic acid binding transcription factor activity;protein binding;protein kinase binding;sequence-specific distal enhancer binding RNA polymerase II transcription factor activity;sequence-specific DNA binding;sequence-specific DNA binding RNA polymerase II transcription factor …	cell part;cytoplasmic part;cytosol;intracellular organelle part;intracellular part;macromolecular complex;nuclear part;nucleoplasm part;organelle part;protein complex;transcription factor complex	3D-structure;Activator;Apoptosis;Chromosomalrearrangement;Completeproteome;Cytoplasm;DNA-binding;Nucleus;Phosphoprotein;Proto-oncogene;Referenceproteome;Transcription;Transcriptionregulation	7.6749e-46	O43524	O43524	Forkhead box protein O3	FOXO3	1
NaN	NaN	0	NaN	NaN	-0.39032	NaN	NaN	-0.395075	NaN	NaN	-0.280974	NaN	NaN	-1.42696		0	0	0	1	2	3	0	0	0	1	2	3	7.8	7.8	associative learning;asymmetric cell division;behavior;biological regulation;cell division;cell surface receptor linked signaling pathway;cellular component organization;cellular component organization at cellular level;cellular component organization or biogenesis;cellular component organization or biogenesis at cellular level;cellular process;cellular response to stimulus;cellular response to s…	binding;cytoskeletal protein binding;enzyme activator activity;enzyme regulator activity;GDP-dissociation inhibitor activity;GTPase activator activity;GTPase regulator activity;microtubule binding;molecular transducer activity;nucleoside-triphosphatase regulator activity;protein binding;protein complex scaffold;receptor signaling complex scaffold activity;receptor signaling protein activity;signa…	cell junction;cell part;centrosome;cytoplasmic part;cytoskeletal part;intracellular non-membrane-bounded organelle;intracellular organelle;intracellular organelle part;intracellular part;macromolecular complex;membrane;microtubule;microtubule organizing center;non-membrane-bounded organelle;nuclear body;nuclear part;nucleoplasm part;organelle;organelle part;plasma membrane;PML body;postsynaptic d…	3D-structure;Alternativesplicing;Cellcycle;Celldivision;Celljunction;Cellmembrane;Cellprojection;Completeproteome;Cytoplasm;Cytoskeleton;GTPaseactivation;Membrane;Microtubule;Nucleus;Phosphoprotein;Postsynapticcellmembrane;Referenceproteome;Repeat;Signaltransductioninhibitor;Synapse	2.3076e-07	O43566;O43566-5;O43566-6;O43566-4	O43566;O43566-5	Regulator of G-protein signaling 14	RGS14	4
0	0	0	0.0374685	-0.0353121	0.175039	0.306262	0.145091	0.22132	0.552853	0.298766	0.242942	0.598219	0.335642	0.41086		3	2	2	1	5	4	3	2	2	1	5	4	30.3	30.3		binding;nucleic acid binding;protein binding;RNA binding;translation factor activity, nucleic acid binding;translation initiation factor activity		Acetylation;Completeproteome;Phosphoprotein;Referenceproteome	2.9903e-132	O43583	O43583	Density-regulated protein	DENR	1
NaN	NaN	0	NaN	NaN	NaN	NaN	NaN	-0.381198	NaN	NaN	0.248835	NaN	NaN	NaN		0	0	0	0	2	1	0	0	0	0	2	1	7.2	7.2	biological adhesion;biological regulation;cell adhesion;cellular process;cellular response to stimulus;defense response;immune response;immune system process;innate immune response;intracellular receptor mediated signaling pathway;nucleotide-binding domain, leucine rich repeat containing receptor signaling pathway;regulation of biological process;regulation of cellular process;response to stimulu…	catalytic activity;oxidoreductase activity	cell division site part;cell part;cell projection;cleavage furrow;cytoplasmic part;cytoskeleton;cytosol;intracellular non-membrane-bounded organelle;intracellular organelle;intracellular part;lamellipodium;non-membrane-bounded organelle;organelle;perinuclear region of cytoplasm	3D-structure;Alternativesplicing;Celladhesion;Cellprojection;Coiledcoil;Completeproteome;Cytoplasm;Cytoskeleton;Diseasemutation;Phosphoprotein;Polymorphism;Referenceproteome;SH3domain	5.5485e-18	O43586;O43586-2	O43586;O43586-2	Proline-serine-threonine phosphatase-interacting protein 1	PSTPIP1	2
0	0	0	-0.0525821	-0.0283248	-0.123937	0.167872	0.28155	0.197991	0.00389273	0.0351887	0.0176594	-0.319507	-0.277307	-0.286801		3	3	5	5	13	11	3	3	5	5	13	11	18.3	18.3	establishment of localization;establishment of localization in cell;establishment of protein localization;establishment of RNA localization;intracellular protein transport;intracellular transport;nuclear export;nuclear transport;nucleic acid transport;nucleobase-containing compound transport;nucleocytoplasmic transport;protein transport;RNA export from nucleus;RNA transport;transport;tRNA export …	binding;nucleic acid binding;protein transporter activity;RNA binding;substrate-specific transporter activity;transporter activity;tRNA binding	cell part;cytoplasm;intracellular organelle part;intracellular part;nuclear part;nucleoplasm;organelle part	Acetylation;Completeproteome;Cytoplasm;Directproteinsequencing;Nucleus;Polymorphism;Referenceproteome;RNA-binding;Transport;tRNA-binding	5.73e-141	O43592	O43592	Exportin-T	XPOT	1
NaN	NaN	0	NaN	NaN	1.56658	NaN	NaN	2.81396	NaN	NaN	3.35755	NaN	NaN	3.28811		1	1	0	2	3	2	1	1	0	2	3	2	14.9	14.9	biological regulation;cell surface receptor linked signaling pathway;cellular process;cellular response to chemical stimulus;cellular response to fibroblast growth factor stimulus;cellular response to growth factor stimulus;cellular response to organic substance;cellular response to stimulus;enzyme linked receptor protein signaling pathway;epidermal growth factor receptor signaling pathway;fibrob…	binding;enzyme activator activity;enzyme binding;enzyme inhibitor activity;enzyme regulator activity;kinase activator activity;kinase binding;kinase inhibitor activity;kinase regulator activity;protein binding;protein kinase activator activity;protein kinase binding;protein kinase inhibitor activity;protein kinase regulator activity;protein serine/threonine kinase activator activity;protein serin…	cell part;cell projection membrane;cell projection part;cytoplasmic part;cytoskeletal part;cytosol;intracellular organelle part;intracellular part;leading edge membrane;macromolecular complex;membrane part;microtubule;organelle part;plasma membrane part;protein complex;ruffle membrane	3D-structure;Cellmembrane;Cellprojection;Completeproteome;Cytoplasm;Cytoskeleton;Developmentalprotein;Membrane;Microtubule;Phosphoprotein;Polymorphism;Referenceproteome	1.2588e-34	O43597	O43597	Protein sprouty homolog 2	SPRY2	1
NaN	NaN	0	NaN	NaN	-0.115725	NaN	NaN	-0.0408086	NaN	NaN	-0.103705	NaN	NaN	-0.0082845		2	1	2	2	4	4	2	1	2	2	4	4	29.3	29.3	biological regulation;catabolic process;cell proliferation;cellular catabolic process;cellular metabolic process;cellular nitrogen compound catabolic process;cellular nitrogen compound metabolic process;cellular process;deoxyribonucleoside monophosphate catabolic process;deoxyribonucleoside monophosphate metabolic process;deoxyribonucleotide catabolic process;deoxyribonucleotide metabolic process…	catalytic activity;deoxyribonucleoside 5'-monophosphate N-glycosidase activity;hydrolase activity;hydrolase activity, acting on glycosyl bonds;hydrolase activity, hydrolyzing N-glycosyl compounds;nucleoside deoxyribosyltransferase activity;transferase activity;transferase activity, transferring glycosyl groups;transferase activity, transferring pentosyl groups	cell part;cytoplasm;intracellular membrane-bounded organelle;intracellular organelle;intracellular part;membrane-bounded organelle;nucleus;organelle	Alternativesplicing;Completeproteome;Cytoplasm;Glycosidase;Hydrolase;Nucleotidemetabolism;Nucleus;Phosphoprotein;Referenceproteome	9.8463e-59	O43598	O43598	Deoxyribonucleoside 5'-monophosphate N-glycosidase	RCL	1
0	0	0	-0.0356084	-0.0613464	-0.00382618	-0.00167453	0.15004	0.0238941	0.146934	0.455718	0.124603	0.125563	0.465838	0.209253		3	2	2	2	10	9	3	2	2	2	10	9	22.6	22.6	cellular macromolecule metabolic process;cellular metabolic process;cellular process;cellular protein metabolic process;establishment of localization;establishment of localization in cell;establishment of protein localization;establishment of protein localization in mitochondrion;establishment of protein localization to organelle;intracellular protein transport;intracellular transport;macromolecu…	active transmembrane transporter activity;adenyl nucleotide binding;adenyl ribonucleotide binding;ATP binding;binding;macromolecule transmembrane transporter activity;nucleotide binding;P-P-bond-hydrolysis-driven protein transmembrane transporter activity;P-P-bond-hydrolysis-driven transmembrane transporter activity;primary active transmembrane transporter activity;protein transmembrane transport…	cell part;cytoplasmic part;intracellular organelle lumen;intracellular organelle part;intracellular part;macromolecular complex;membrane part;membrane-enclosed lumen;mitochondrial inner membrane presequence translocase complex;mitochondrial matrix;mitochondrial membrane part;mitochondrial part;organelle lumen;organelle part;protein complex	3D-structure;ATP-binding;Completeproteome;Membrane;Mitochondrion;Mitochondrioninnermembrane;Nucleotide-binding;Proteintransport;Referenceproteome;Transitpeptide;Translocation;Transport	9.4613e-113	O43615	O43615	Mitochondrial import inner membrane translocase subunit TIM44	TIMM44	1
0	NaN	0	NaN	NaN	NaN	1.18244	NaN	0.0695647	-0.192348	NaN	0.0218087	NaN	NaN	NaN		1	0	1	0	4	1	1	0	1	0	4	1	16.7	16.7		binding	cell part;cytoplasmic part;endoplasmic reticulum;intracellular membrane-bounded organelle;intracellular organelle;intracellular part;membrane-bounded organelle;organelle	3D-structure;Completeproteome;Endoplasmicreticulum;ER-Golgitransport;Golgiapparatus;Lipoprotein;Palmitate;Referenceproteome;Transport	6.5728e-11	O43617	O43617	Trafficking protein particle complex subunit 3	TRAPPC3	1
NaN	NaN	0	NaN	NaN	NaN	NaN	NaN	0.177216	NaN	NaN	0.0441163	NaN	NaN	NaN		0	0	0	0	3	1	0	0	0	0	3	1	8.7	8.7	axon guidance;biological regulation;cell activation;cell surface receptor linked signaling pathway;cellular component assembly;cellular component assembly at cellular level;cellular component organization;cellular component organization at cellular level;cellular component organization or biogenesis;cellular component organization or biogenesis at cellular level;cellular macromolecular complex as…	binding;binding, bridging;cytoskeletal adaptor activity;cytoskeletal protein binding;protein binding;protein binding, bridging;protein complex scaffold;receptor signaling complex scaffold activity;structural molecule activity	cell part;cytoplasmic part;cytosol;endoplasmic reticulum;intracellular membrane-bounded organelle;intracellular organelle;intracellular part;membrane-bounded organelle;organelle	3D-structure;Completeproteome;Cytoplasm;Endoplasmicreticulum;Phosphoprotein;Referenceproteome;Repeat;SH2domain;SH3domain;Translationregulation	3.9261e-05	O43639	O43639	Cytoplasmic protein NCK2	NCK2	1
0	NaN	0	NaN	NaN	-0.0496896	-0.261552	NaN	-0.12562	-0.311547	NaN	-0.157006	NaN	NaN	-0.481819		2	0	0	0	7	5	2	0	0	0	7	5	22.6	22.6	cellular macromolecule metabolic process;cellular metabolic process;cellular nitrogen compound metabolic process;cellular process;macromolecule metabolic process;metabolic process;mRNA metabolic process;mRNA processing;nitrogen compound metabolic process;nuclear mRNA splicing, via spliceosome;nucleic acid metabolic process;nucleobase-containing compound metabolic process;primary metabolic process…	molecular transducer activity;protein binding transcription factor activity;signal transducer activity;transcription cofactor activity;transcription corepressor activity;transcription factor binding transcription factor activity	catalytic step 2 spliceosome;cell part;intracellular organelle part;intracellular part;macromolecular complex;nuclear body;nuclear part;nuclear speck;nucleoplasm part;organelle part;ribonucleoprotein complex;spliceosomal complex	Acetylation;Alternativesplicing;Completeproteome;Directproteinsequencing;mRNAprocessing;mRNAsplicing;Nucleus;Referenceproteome;Repeat;Spliceosome;WDrepeat	1.3035e-84	O43660;O43660-2	O43660;O43660-2	Pleiotropic regulator 1	PLRG1	2
NaN	NaN	0	NaN	NaN	0.0570773	NaN	NaN	0.040682	NaN	NaN	0.339809	NaN	NaN	0.822755		1	0	1	1	6	5	1	0	1	1	6	5	45.9	45.9	biological regulation;negative regulation of biological process;negative regulation of cell communication;negative regulation of cellular process;negative regulation of G-protein coupled receptor protein signaling pathway;negative regulation of response to stimulus;negative regulation of signal transduction;negative regulation of signaling;regulation of biological process;regulation of cell commu…	enzyme activator activity;enzyme regulator activity;GTPase activator activity;GTPase regulator activity;nucleoside-triphosphatase regulator activity	cell part;cytoplasm;intracellular part;membrane;plasma membrane	3D-structure;Alternativesplicing;Completeproteome;Lipoprotein;Palmitate;Phosphoprotein;Polymorphism;Referenceproteome;Signaltransductioninhibitor	2.1051e-116	O43665-3;O43665;O43665-2	O43665-3;O43665;O43665-2	Regulator of G-protein signaling 10	RGS10	3
0	0	0	-0.110865	-0.112535	-0.126541	-0.257908	-0.199686	-0.393065	-0.476405	-0.703152	-0.610556	-0.577367	-0.946689	-0.865995	Decrease	2	1	2	2	2	3	2	1	2	2	2	3	8.8	8.8		binding;cation binding;DNA binding;ion binding;metal ion binding;nucleic acid binding;nucleic acid binding transcription factor activity;sequence-specific DNA binding transcription factor activity;transition metal ion binding;zinc ion binding	cell part;intracellular membrane-bounded organelle;intracellular organelle;intracellular part;membrane-bounded organelle;nucleus;organelle	Alternativesplicing;Completeproteome;DNA-binding;Metal-binding;Nucleus;Polymorphism;Referenceproteome;Repeat;Zinc;Zinc-finger	8.7822e-12	O43670;O43670-2;O43670-3	O43670;O43670-2	Zinc finger protein 207	ZNF207	3
NaN	NaN	NaN	NaN	NaN	NaN	NaN	NaN	NaN	NaN	NaN	NaN	NaN	NaN	NaN		0	0	0	0	1	0	0	0	0	0	1	0	21.2	21.2	cellular metabolic process;cellular process;electron transport chain;establishment of localization;generation of precursor metabolites and energy;metabolic process;mitochondrial electron transport, NADH to ubiquinone;oxidation-reduction process;respiratory electron transport chain;small molecule metabolic process;transport	catalytic activity;NADH dehydrogenase (quinone) activity;NADH dehydrogenase (ubiquinone) activity;NADH dehydrogenase activity;oxidoreductase activity;oxidoreductase activity, acting on NADH or NADPH;oxidoreductase activity, acting on NADH or NADPH, quinone or similar compound as acceptor	cell part;cytoplasmic part;intracellular organelle part;intracellular part;macromolecular complex;membrane part;mitochondrial membrane part;mitochondrial part;mitochondrial respiratory chain complex I;NADH dehydrogenase complex;organelle part;protein complex;respiratory chain complex I	3D-structure;Acetylation;Completeproteome;Disulfidebond;Electrontransport;Membrane;Mitochondrion;Mitochondrioninnermembrane;Polymorphism;Referenceproteome;Respiratorychain;Transport	9.4043e-26	O43678	O43678	NADH dehydrogenase [ubiquinone] 1 alpha subcomplex subunit 2	NDUFA2	1
0	0	0	-0.0344203	-0.24374	-0.0119479	-0.0551266	-0.249479	0.0816123	-0.0806266	-0.233696	-0.0933999	-0.141282	-0.332666	-0.0308		5	4	4	4	8	9	5	4	4	4	8	9	37.6	37.6	detoxification of arsenic-containing substance;response to arsenic-containing substance;response to chemical stimulus;response to inorganic substance;response to stimulus;response to toxin	adenyl nucleotide binding;adenyl ribonucleotide binding;anion transmembrane transporter activity;arsenite transmembrane transporter activity;ATP binding;ATPase activity;binding;catalytic activity;cation binding;hydrolase activity;hydrolase activity, acting on acid anhydrides;hydrolase activity, acting on acid anhydrides, in phosphorus-containing anhydrides;inorganic anion transmembrane transporte…	cell fraction;cell part;cytoplasmic part;endoplasmic reticulum;intracellular membrane-bounded organelle;intracellular non-membrane-bounded organelle;intracellular organelle;intracellular organelle part;intracellular part;membrane-bounded organelle;non-membrane-bounded organelle;nuclear part;nucleolus;organelle;organelle part;soluble fraction	Acetylation;ATP-binding;Completeproteome;Cytoplasm;Endoplasmicreticulum;Hydrolase;Metal-binding;Nucleotide-binding;Nucleus;Polymorphism;Referenceproteome;Transport;Zinc	5.9968e-71	O43681	O43681	ATPase ASNA1	ASNA1	1
0	0	0	-1.60232	-1.41542	NaN	-1.52836	-1.2753	-0.130713	-4.22708	-1.99467	-0.355974	-2.24599	-2.68025	NaN	Decrease	1	2	2	2	2	0	1	2	2	2	2	0	2.8	2.8	apoptosis;biological regulation;cell cycle checkpoint;cell cycle phase;cell cycle process;cell death;cell division;cellular process;chromosome segregation;death;interspecies interaction between organisms;mitotic cell cycle checkpoint;mitotic cell cycle spindle assembly checkpoint;mitotic cell cycle spindle checkpoint;mitotic prometaphase;multi-organism process;negative regulation of biological pr…	adenyl nucleotide binding;adenyl ribonucleotide binding;ATP binding;binding;catalytic activity;kinase activity;nucleotide binding;phosphotransferase activity, alcohol group as acceptor;protein binding;protein kinase activity;protein serine/threonine kinase activity;purine nucleotide binding;purine ribonucleoside triphosphate binding;purine ribonucleotide binding;ribonucleotide binding;transferase…	cell part;chromosomal part;condensed chromosome kinetochore;cytoplasmic part;cytosol;intracellular non-membrane-bounded organelle;intracellular organelle;intracellular organelle part;intracellular part;kinetochore;macromolecular complex;non-membrane-bounded organelle;organelle;organelle part;protein complex	3D-structure;Apoptosis;ATP-binding;Cellcycle;Celldivision;Centromere;Chromosome;Chromosomepartition;Completeproteome;Host-virusinteraction;Kinase;Kinetochore;Mitosis;Nucleotide-binding;Nucleus;Phosphoprotein;Polymorphism;Referenceproteome;Serine/threonine-proteinkinase;Transferase;Ublconjugation	3.2641e-13	O43683	O43683	Mitotic checkpoint serine/threonine-protein kinase BUB1	BUB1	1
0	0	0	0.121024	-0.473819	0.0638287	-0.149585	-0.330556	-0.194493	-0.287153	-0.772249	-0.469406	-0.514731	-0.927245	-0.894264		4	3	3	3	8	6	4	3	3	3	8	6	37.5	37.5	anaphase-promoting complex-dependent proteasomal ubiquitin-dependent protein catabolic process;attachment of spindle microtubules to chromosome;attachment of spindle microtubules to kinetochore;biological regulation;catabolic process;cell cycle checkpoint;cell cycle phase;cell cycle process;cell division;cellular catabolic process;cellular component organization;cellular component organization at…	binding;protein binding	cell part;chromosomal part;condensed chromosome kinetochore;cytoplasmic part;cytosol;intracellular membrane-bounded organelle;intracellular non-membrane-bounded organelle;intracellular organelle;intracellular organelle part;intracellular part;kinetochore;macromolecular complex;membrane-bounded organelle;non-membrane-bounded organelle;nucleus;organelle;organelle part;protein complex	Acetylation;ADP-ribosylation;Alternativesplicing;Cellcycle;Celldivision;Centromere;Chromosome;Chromosomepartition;Completeproteome;Isopeptidebond;Kinetochore;Meiosis;Mitosis;Nucleus;Phosphoprotein;Referenceproteome;Repeat;Ublconjugation;WDrepeat	3.8419e-78	O43684;O43684-2	O43684;O43684-2	Mitotic checkpoint protein BUB3	BUB3	2
0	0	0	0.0349925	0.0406772	0.0686043	0.117695	0.075738	0.0978804	0.25428	0.244123	0.144441	0.226587	0.344412	0.218763		44	37	39	37	58	51	26	21	21	19	36	30	73.9	49.7	biological regulation;cell activation;cellular process;establishment of localization;establishment of localization in cell;establishment of protein localization;exocytosis;platelet activation;platelet degranulation;positive regulation of biological process;positive regulation of cellular component movement;positive regulation of cellular process;positive regulation of ion transmembrane transporte…	actin binding;actin filament binding;binding;calcium ion binding;cation binding;cytoskeletal protein binding;identical protein binding;integrin binding;ion binding;metal ion binding;nucleoside binding;protein binding;protein complex binding;protein dimerization activity;protein homodimerization activity;receptor binding	cell part;cell projection;cytoplasmic membrane-bounded vesicle lumen;cytoplasmic part;cytoplasmic vesicle part;extracellular region;intracellular membrane-bounded organelle;intracellular organelle;intracellular organelle part;intracellular part;macromolecular complex;membrane-bounded organelle;membrane-enclosed lumen;nucleus;organelle;organelle lumen;organelle part;perinuclear region of cytoplasm…	3D-structure;Acetylation;Actin-binding;Calcium;Completeproteome;Cytoplasm;Diseasemutation;Isopeptidebond;Nucleus;Phosphoprotein;Proteintransport;Referenceproteome;Repeat;Transport;Ublconjugation	0	O43707	O43707	Alpha-actinin-4	ACTN4	1
NaN	0	0	NaN	0.00203759	0.172818	NaN	0.181039	0.369048	NaN	0.342475	0.348912	NaN	-0.248284	0.0482552		0	1	3	2	6	5	0	1	3	2	6	5	9.7	9.7	biological regulation;biosynthetic process;cellular biosynthetic process;cellular macromolecule biosynthetic process;cellular macromolecule metabolic process;cellular metabolic process;cellular nitrogen compound metabolic process;cellular process;macromolecule biosynthetic process;macromolecule metabolic process;metabolic process;nitrogen compound metabolic process;nucleic acid metabolic process;…	binding;nucleic acid binding;nucleotide binding;RNA binding	cell part;intracellular membrane-bounded organelle;intracellular organelle;intracellular part;membrane-bounded organelle;nucleus;organelle	3D-structure;Activator;Completeproteome;Directproteinsequencing;Nucleus;Phosphoprotein;Polymorphism;Referenceproteome;Repeat;RNA-binding;Transcription;Transcriptionregulation	1.6457e-87	O43719	O43719	HIV Tat-specific factor 1	HTATSF1	1
0	0	0	-0.0161197	-0.134373	-0.120867	0.0583859	0.163112	-0.0259554	0.127813	0.192812	0.13264	0.137405	0.134511	0.167249		7	8	7	8	13	12	7	8	7	8	13	12	19.3	19.3	biological regulation;cellular component organization;cellular component organization or biogenesis;cellular membrane organization;cellular process;endocytosis;establishment of localization;establishment of localization in cell;establishment of protein localization;Golgi vesicle transport;intracellular protein transport;intracellular transport;membrane invagination;membrane organization;post-Golg…	binding;cytoskeletal protein binding;kinesin binding;protein binding;protein transporter activity;substrate-specific transporter activity;transporter activity	AP-type membrane coat adaptor complex;cell part;clathrin adaptor complex;clathrin coated vesicle membrane;coated vesicle membrane;cytoplasmic part;cytoplasmic vesicle membrane;cytoplasmic vesicle part;cytosol;endosome;Golgi apparatus part;Golgi membrane;intracellular membrane-bounded organelle;intracellular organelle;intracellular organelle part;intracellular part;lysosomal membrane;macromolecula…	3D-structure;Acetylation;Alternativesplicing;Completeproteome;Cytoplasmicvesicle;Endocytosis;Golgiapparatus;Membrane;Polymorphism;Proteintransport;Referenceproteome;Transport	1.7256e-76	O43747-2;O43747	O43747-2;O43747	AP-1 complex subunit gamma-1	AP1G1	2
NaN	NaN	0	NaN	NaN	0.122951	NaN	NaN	-0.0821635	NaN	NaN	-0.113387	NaN	NaN	0.376743		0	1	1	1	3	2	0	1	1	1	3	2	16.9	16.9	cellular component organization;cellular component organization at cellular level;cellular component organization or biogenesis;cellular component organization or biogenesis at cellular level;cellular membrane fusion;cellular membrane organization;cellular process;endosome transport;establishment of localization;establishment of localization in cell;establishment of protein localization;Golgi ves…	binding;protein binding;SNAP receptor activity	cell part;clathrin-coated vesicle;coated vesicle;cytoplasmic membrane-bounded vesicle;cytoplasmic part;cytoplasmic vesicle;early endosome;endosome;Golgi apparatus part;Golgi membrane;integral to membrane;intracellular membrane-bounded organelle;intracellular organelle;intracellular organelle part;intracellular part;intrinsic to membrane;membrane;membrane part;membrane-bounded organelle;membrane-b…	3D-structure;Coiledcoil;Completeproteome;Golgiapparatus;Membrane;Phosphoprotein;Proteintransport;Referenceproteome;Transmembrane;Transmembranehelix;Transport	1.3591e-18	O43752	O43752	Syntaxin-6	STX6	1
0	NaN	0	-0.0301522	NaN	-0.208221	0.0257376	NaN	-0.0448509	0.0274677	NaN	0.0232007	-0.22924	NaN	-0.0975513		2	3	1	3	5	4	2	3	1	3	5	4	20.5	20.5			cell part;integral to membrane;integral to plasma membrane;intrinsic to membrane;intrinsic to plasma membrane;membrane part;plasma membrane part	Acetylation;Completeproteome;Cytoplasmicvesicle;Directproteinsequencing;Membrane;Phosphoprotein;Referenceproteome;Transmembrane;Transmembranehelix	5.5488e-11	O43760	O43760	Synaptogyrin-2	SYNGR2	1
0	0	0	-0.0905941	-0.0889104	-0.100125	0.0672257	0.0607391	0.0615688	0.197498	0.247747	0.102531	0.276991	0.176305	0.0777798		3	5	2	3	7	6	3	5	2	3	7	6	30.7	30.7	interspecies interaction between organisms;multi-organism process	binding;protein binding	cell part;cytoplasm;intracellular part	3D-structure;Acetylation;Chaperone;Completeproteome;Directproteinsequencing;Host-virusinteraction;Phosphoprotein;Referenceproteome;Repeat;TPRrepeat	2.9135e-120	O43765	O43765	Small glutamine-rich tetratricopeptide repeat-containing protein alpha	SGTA	1
0	0	0	0.0437784	-0.0439074	0.0265616	-0.0395921	-0.114722	0.0662615	-0.0118718	0.021469	0.0525631	0.167926	-0.155902	0.170732		6	4	3	3	10	9	5	4	2	2	9	8	55	47.1	cell cycle phase;cell cycle process;cell division;cellular component organization;cellular component organization at cellular level;cellular component organization or biogenesis;cellular component organization or biogenesis at cellular level;cellular process;establishment of localization;G2/M transition of mitotic cell cycle;mitosis;nuclear division;organelle fission;organelle organization;respon…	binding;channel inhibitor activity;channel regulator activity;enzyme binding;enzyme inhibitor activity;enzyme regulator activity;ion channel inhibitor activity;phosphatase binding;phosphatase inhibitor activity;phosphatase regulator activity;protein binding;protein phosphatase 2A binding;protein phosphatase binding;protein phosphatase inhibitor activity;protein phosphatase regulator activity;prot…	cell part;cytoplasm;intracellular part	Acetylation;Alternativesplicing;Cellcycle;Celldivision;Completeproteome;Cytoplasm;Mitosis;Phosphoprotein;Proteinphosphataseinhibitor;Referenceproteome	2.4447e-201	O43768-4;O43768-3;O43768;O43768-2;O43768-7;O43768-5;O43768-6;O43768-8	O43768-4;O43768-3;O43768;O43768-2;O43768-7;O43768-5;O43768-6;O43768-8	Alpha-endosulfine	ENSA	8
NaN	NaN	0	NaN	NaN	-0.346183	NaN	NaN	-0.385168	NaN	NaN	0.00649011	NaN	NaN	0.226477		1	1	1	0	2	2	1	1	1	0	2	2	11	11	amine transport;amino acid transmembrane transport;amino acid transport;betaine transport;biological regulation;carboxylic acid transport;carnitine shuttle;carnitine transport;cation transport;cellular lipid metabolic process;cellular metabolic process;cellular process;establishment of localization;establishment of localization in cell;fatty acid transport;intracellular lipid transport;intracellu…		cell part;cytoplasmic part;integral to membrane;intracellular organelle part;intracellular part;intrinsic to membrane;membrane;membrane part;mitochondrial inner membrane;mitochondrial membrane;mitochondrial part;organelle inner membrane;organelle membrane;organelle part	Acetylation;Completeproteome;Diseasemutation;Membrane;Mitochondrion;Mitochondrioninnermembrane;Referenceproteome;Repeat;Transmembrane;Transmembranehelix;Transport	4.4271e-22	O43772	O43772	Mitochondrial carnitine/acylcarnitine carrier protein	SLC25A20	1
0	0	0	0.06348	-0.049844	-0.0979081	0.135929	0.104739	0.0159258	0.123788	0.160629	0.143955	0.00493159	0.10052	-0.0069629		15	11	11	11	16	15	15	11	11	11	16	15	36.5	36.5	amine metabolic process;amino acid activation;asparaginyl-tRNA aminoacylation;carboxylic acid metabolic process;cellular amine metabolic process;cellular amino acid metabolic process;cellular ketone metabolic process;cellular macromolecule metabolic process;cellular metabolic process;cellular nitrogen compound metabolic process;cellular process;macromolecule metabolic process;metabolic process;nc…	adenyl nucleotide binding;adenyl ribonucleotide binding;aminoacyl-tRNA ligase activity;asparagine-tRNA ligase activity;ATP binding;binding;catalytic activity;ligase activity;ligase activity, forming aminoacyl-tRNA and related compounds;ligase activity, forming carbon-oxygen bonds;nucleic acid binding;nucleotide binding;purine nucleotide binding;purine ribonucleoside triphosphate binding;purine ri…	cell fraction;cell part;cytoplasmic part;cytosol;intracellular part;soluble fraction	Acetylation;Aminoacyl-tRNAsynthetase;ATP-binding;Completeproteome;Cytoplasm;Directproteinsequencing;Ligase;Nucleotide-binding;Phosphoprotein;Proteinbiosynthesis;Referenceproteome	0	O43776	O43776	Asparagine--tRNA ligase, cytoplasmic	NARS	1
NaN	0	0	NaN	-0.223216	-0.355403	NaN	-0.317157	-0.801984	NaN	-0.714377	-1.27495	NaN	1.34158	0.2401	Decrease	1	0	1	2	2	3	1	0	1	2	2	3	4.6	4.6	actin cytoskeleton organization;actin filament bundle assembly;actin filament organization;actin filament-based movement;actin filament-based process;cellular component assembly;cellular component assembly at cellular level;cellular component movement;cellular component organization;cellular component organization at cellular level;cellular component organization or biogenesis;cellular component …	actin binding;adenyl nucleotide binding;adenyl ribonucleotide binding;ATP binding;binding;calmodulin binding;catalytic activity;cytoskeletal protein binding;hydrolase activity;hydrolase activity, acting on acid anhydrides;hydrolase activity, acting on acid anhydrides, in phosphorus-containing anhydrides;lipid binding;microfilament motor activity;motor activity;nucleoside-triphosphatase activity;n…	brush border;cell part;cell projection;cytoplasm;cytoskeletal part;filopodium;intracellular organelle part;intracellular part;macromolecular complex;membrane;myosin complex;organelle part;plasma membrane;protein complex	Actin-binding;Alternativesplicing;ATP-binding;Calmodulin-binding;Completeproteome;Motorprotein;Myosin;Nucleotide-binding;Polymorphism;Referenceproteome;Repeat	3.4042e-10	O43795;O43795-2	O43795;O43795-2	Unconventional myosin-Ib	MYO1B	2
NaN	NaN	NaN	NaN	NaN	NaN	NaN	NaN	NaN	NaN	NaN	NaN	NaN	NaN	NaN		2	0	0	1	1	2	2	0	0	1	1	2	20.2	20.2	cell cycle process;cellular process;G2/M transition of mitotic cell cycle		cell part;centrosome;cytoplasmic part;cytoskeletal part;cytosol;intracellular membrane-bounded organelle;intracellular non-membrane-bounded organelle;intracellular organelle;intracellular organelle part;intracellular part;membrane-bounded organelle;microtubule organizing center;non-membrane-bounded organelle;nucleus;organelle;organelle part	Coiledcoil;Completeproteome;Cytoplasm;Cytoskeleton;Nucleus;Polymorphism;Referenceproteome	0.00040652	O43805	O43805	Sjoegren syndrome nuclear autoantigen 1	SSNA1	1
0	0	0	0.00897275	-0.06739	0.0124573	0.0901759	-0.022786	-0.0318281	0.0655713	-0.0860897	-0.172367	0.0126479	-0.188787	-0.297971		6	5	7	7	11	10	6	5	7	7	11	10	54.2	54.2	biosynthetic process;cellular biosynthetic process;cellular component assembly;cellular component organization;cellular component organization or biogenesis;cellular macromolecule metabolic process;cellular metabolic process;cellular nitrogen compound metabolic process;cellular process;macromolecular complex assembly;macromolecular complex subunit organization;macromolecule metabolic process;meta…	AU-rich element binding;binding;catalytic activity;enzyme binding;histone deacetylase binding;hydrolase activity;identical protein binding;mRNA binding;nucleic acid binding;protein binding;protein dimerization activity;protein homodimerization activity;RNA binding	cell part;centrosome;cytoplasmic part;cytoskeletal part;intracellular non-membrane-bounded organelle;intracellular organelle;intracellular organelle part;intracellular part;macromolecular complex;microtubule organizing center;mRNA cleavage factor complex;non-membrane-bounded organelle;nuclear body;nuclear part;nucleoplasm part;organelle;organelle part;paraspeckles;protein complex	3D-structure;Acetylation;Completeproteome;Directproteinsequencing;mRNAprocessing;Nucleus;Phosphoprotein;Referenceproteome;RNA-binding	0	O43809	O43809	Cleavage and polyadenylation specificity factor subunit 5	NUDT21	1
NaN	0	0	NaN	-0.319502	0.138323	NaN	-0.252827	0.260267	NaN	-0.173535	0.0324563	NaN	0.099027	0.255324		1	1	1	3	10	9	1	1	1	3	10	9	18.7	18.7	anatomical structure development;behavior;biological regulation;cell junction assembly;cell junction organization;cell projection organization;cell surface receptor linked signaling pathway;cell-cell junction assembly;cell-cell junction organization;cellular component assembly;cellular component assembly at cellular level;cellular component organization;cellular component organization at cellular…	armadillo repeat domain binding;binding;calmodulin binding;enzyme binding;estrogen receptor binding;hormone receptor binding;nuclear hormone receptor binding;phosphatase binding;protein binding;protein complex binding;protein domain specific binding;protein phosphatase 2A binding;protein phosphatase binding;receptor binding;steroid hormone receptor binding	cell body;cell junction;cell part;cell-cell junction;cytoplasm;cytoskeletal part;intracellular organelle part;intracellular part;membrane;neuronal cell body;occluding junction;organelle part;postsynaptic density;postsynaptic membrane;synapse part;synaptic membrane;tight junction	Acetylation;Alternativesplicing;Calmodulin-binding;Coiledcoil;Completeproteome;Cytoplasm;Membrane;Phosphoprotein;Referenceproteome;Repeat;WDrepeat	1.1307e-73	O43815;O43815-2	O43815;O43815-2	Striatin	STRN	2
0	NaN	0	NaN	NaN	0.318243	0.500496	NaN	1.43168	-0.128871	NaN	0.818443	NaN	NaN	-0.783501		1	1	0	0	1	1	1	1	0	0	1	1	2.1	2.1	cellular macromolecule metabolic process;cellular metabolic process;cellular nitrogen compound metabolic process;cellular process;macromolecule metabolic process;metabolic process;ncRNA metabolic process;ncRNA processing;nitrogen compound metabolic process;nucleic acid metabolic process;nucleobase-containing compound metabolic process;primary metabolic process;RNA metabolic process;RNA processing…	binding;nucleic acid binding;RNA binding	cell part;intracellular organelle part;intracellular part;macromolecular complex;nuclear part;organelle part;ribonucleoprotein complex;small nuclear ribonucleoprotein complex;small nucleolar ribonucleoprotein complex	Completeproteome;Directproteinsequencing;Nucleus;Phosphoprotein;Polymorphism;Referenceproteome;Repeat;Ribonucleoprotein;RNA-binding;rRNAprocessing;WDrepeat	7.8877e-05	O43818	O43818	U3 small nucleolar RNA-interacting protein 2	RRP9	1
0	NaN	0	-0.440647	NaN	0.11402	-0.341958	NaN	0.267955	-0.283156	NaN	0.0575593	-0.44799	NaN	0.0969604		1	1	0	0	3	3	1	1	0	0	3	3	19.2	19.2	biological regulation;cation homeostasis;cation transport;cellular cation homeostasis;cellular chemical homeostasis;cellular copper ion homeostasis;cellular homeostasis;cellular ion homeostasis;cellular process;chemical homeostasis;copper ion homeostasis;copper ion transport;establishment of localization;homeostatic process;ion homeostasis;ion transport;metal ion transport;regulation of biologica…	binding;cation binding;copper ion binding;ion binding;metal ion binding;transition metal ion binding	cell part;cytoplasmic part;intracellular organelle part;intracellular part;membrane;mitochondrial inner membrane;mitochondrial membrane;mitochondrial part;organelle inner membrane;organelle membrane;organelle part	3D-structure;Cardiomyopathy;Chaperone;Completeproteome;Copper;Diseasemutation;Metal-binding;Mitochondrion;Polymorphism;Referenceproteome;Transitpeptide	6.2604e-22	O43819	O43819	Protein SCO2 homolog, mitochondrial	SCO2	1
0	0	NaN	-0.507154	-0.430592	NaN	-1.29124	-1.02615	NaN	-2.26726	-2.01849	NaN	-2.67075	-2.42067	NaN	Decrease	1	1	1	1	1	1	1	1	1	1	1	1	2.9	2.9	amine metabolic process;aminoglycan catabolic process;aminoglycan metabolic process;anatomical structure development;carbohydrate catabolic process;carbohydrate metabolic process;cartilage development;catabolic process;cellular process;cellular response to abiotic stimulus;cellular response to chemical stimulus;cellular response to cytokine stimulus;cellular response to interleukin-1;cellular res…	catalytic activity;hexosaminidase activity;hyaluronoglucuronidase activity;hyalurononglucosaminidase activity;hydrolase activity;hydrolase activity, acting on glycosyl bonds;hydrolase activity, hydrolyzing O-glycosyl compounds	cell part;cytoplasmic part;cytoplasmic vesicle;extracellular region;intracellular membrane-bounded organelle;intracellular organelle;intracellular part;lysosome;lytic vacuole;membrane-bounded organelle;organelle;vacuole;vesicle	Alternativesplicing;Completeproteome;Disulfidebond;EGF-likedomain;Glycoprotein;Glycosidase;Hydrolase;Lysosome;Polymorphism;Referenceproteome;Secreted;Signal	4.3861e-14	O43820;O43820-2	O43820;O43820-2	Hyaluronidase-3	HYAL3	2
0	0	0	-0.172673	-0.165588	0.0333978	0.147176	0.0464211	0.27035	-0.0727319	0.0193491	0.461407	0.236268	0.0752732	0.425581		2	2	2	2	5	4	2	2	2	2	5	4	11.1	11.1	biological regulation;cellular process;cellular response to stimulus;regulation of biological process;regulation of cellular process;response to stimulus;signal transduction		cell part;intracellular organelle part;intracellular part;nuclear matrix;nuclear part;organelle part	Acetylation;Completeproteome;DNA-binding;Metal-binding;Nucleus;Phosphoprotein;Polymorphism;Referenceproteome;Repeat;Zinc;Zinc-finger	1.358e-50	O43823	O43823	A-kinase anchor protein 8	AKAP8	1
NaN	0	NaN	NaN	NaN	NaN	NaN	0.0881415	NaN	NaN	-0.0631243	NaN	NaN	NaN	NaN		0	0	1	1	1	0	0	0	1	1	1	0	2.3	2.3		binding;GTP binding;guanyl nucleotide binding;guanyl ribonucleotide binding;nucleotide binding;purine nucleotide binding;purine ribonucleoside triphosphate binding;purine ribonucleotide binding;ribonucleotide binding		Completeproteome;GTP-binding;Nucleotide-binding;Referenceproteome	1.7682e-06	O43824	O43824	Putative GTP-binding protein 6	GTPBP6	1
0	0	0	NaN	-0.112732	0.129109	0.346531	0.111432	0.249991	0.582993	0.067206	0.126306	NaN	0.13149	0.454508		1	0	2	2	2	2	1	0	2	2	2	2	10.4	10.4	acetyl-CoA catabolic process;acetyl-CoA metabolic process;carboxylic acid metabolic process;catabolic process;cellular catabolic process;cellular ketone metabolic process;cellular metabolic process;cellular process;coenzyme catabolic process;coenzyme metabolic process;cofactor catabolic process;cofactor metabolic process;isocitrate metabolic process;metabolic process;organic acid metabolic proces…	binding;catalytic activity;cation binding;coenzyme binding;cofactor binding;electron carrier activity;ion binding;isocitrate dehydrogenase (NAD+) activity;isocitrate dehydrogenase activity;magnesium ion binding;metal ion binding;NAD binding;nucleotide binding;oxidoreductase activity;oxidoreductase activity, acting on CH-OH group of donors;oxidoreductase activity, acting on the CH-OH group of dono…	cell part;cytoplasmic part;intracellular organelle lumen;intracellular organelle part;intracellular part;membrane-enclosed lumen;mitochondrial matrix;mitochondrial part;organelle lumen;organelle part	Acetylation;Alternativesplicing;Completeproteome;Diseasemutation;Magnesium;Manganese;Metal-binding;Mitochondrion;NAD;Oxidoreductase;Polymorphism;Referenceproteome;Retinitispigmentosa;Transitpeptide;Tricarboxylicacidcycle	9.1646e-208	O43837;O43837-2	O43837;O43837-2	Isocitrate dehydrogenase [NAD] subunit beta, mitochondrial	IDH3B	2
0	0	0	-0.100992	0.144908	-0.161601	-0.0430215	0.154972	-0.176071	-0.0684922	-0.0257523	-0.082376	-0.330012	-0.104973	-0.252169		9	8	9	10	21	20	9	8	9	10	21	20	24.1	24.1	biological regulation;cell migration;cell motility;cell proliferation;cellular component movement;cellular component organization;cellular component organization or biogenesis;cellular process;locomotion;macromolecule metabolic process;metabolic process;neuromuscular junction development;positive regulation of biological process;positive regulation of catabolic process;positive regulation of cell…	binding;catalytic activity;cation binding;endopeptidase activity;epidermal growth factor binding;growth factor binding;hormone binding;hydrolase activity;ion binding;metal ion binding;metalloendopeptidase activity;metallopeptidase activity;peptidase activity;peptidase activity, acting on L-amino acid peptides;protein binding;transition metal ion binding;zinc ion binding	cell part;cell surface;cytoplasmic part;cytosol;intracellular part	Alternativesplicing;Completeproteome;Hydrolase;Metal-binding;Metalloprotease;Phosphoprotein;Polymorphism;Protease;Referenceproteome;Signal;Zinc	2.1429e-195	O43847-2;O43847	O43847-2;O43847	Nardilysin	NRD1	2
0	0	0	0.116516	0.372566	0.196853	0.210888	-0.616769	0.108491	0.548427	-0.227422	0.746055	1.01221	-0.19928	0.739549		4	4	1	1	4	5	4	4	1	1	4	5	25.7	25.7	cell activation;cellular process;establishment of localization;establishment of localization in cell;exocytosis;platelet activation;platelet degranulation;secretion;secretion by cell;transport;vesicle-mediated transport	binding;calcium ion binding;cation binding;ion binding;metal ion binding;protein binding	cell part;cytoplasmic membrane-bounded vesicle;cytoplasmic part;cytoplasmic vesicle;endoplasmic reticulum;endoplasmic reticulum lumen;endoplasmic reticulum part;extracellular region;Golgi apparatus;intracellular membrane-bounded organelle;intracellular organelle;intracellular organelle lumen;intracellular organelle part;intracellular part;melanosome;membrane-bounded organelle;membrane-bounded ves…	Alternativesplicing;Calcium;Completeproteome;Directproteinsequencing;Endoplasmicreticulum;Glycoprotein;Phosphoprotein;Polymorphism;Referenceproteome;Repeat;Sarcoplasmicreticulum;Secreted;Signal	3.1683e-54	O43852;O43852-2	O43852;O43852-2	Calumenin	CALU	2
0	0	0	-0.0118829	0.00246327	-0.274417	0.105812	0.0773797	-0.0377101	0.174414	0.0615971	0.0253785	0.420915	0.337767	0.25177		3	2	3	3	6	4	3	2	3	3	6	4	13.8	13.8	cellular metabolic process;cellular process;metabolic process;one-carbon metabolic process;small molecule metabolic process	adenosylhomocysteinase activity;catalytic activity;hydrolase activity;hydrolase activity, acting on ether bonds;trialkylsulfonium hydrolase activity	cell part;cytoplasmic part;endoplasmic reticulum;intracellular membrane-bounded organelle;intracellular organelle;intracellular part;membrane-bounded organelle;organelle	3D-structure;Alternativesplicing;Completeproteome;Endoplasmicreticulum;Hydrolase;NAD;One-carbonmetabolism;Phosphoprotein;Referenceproteome	1.378e-20	O43865;O43865-2;Q96HN2;Q96HN2-2	O43865;O43865-2;Q96HN2;Q96HN2-2	Putative adenosylhomocysteinase 2;Putative adenosylhomocysteinase 3	AHCYL1;AHCYL2	4
NaN	NaN	0	NaN	NaN	-0.264928	NaN	NaN	-0.519115	NaN	NaN	0.923378	NaN	NaN	1.74914		0	1	0	1	2	2	0	1	0	1	2	2	26.5	26.5	axon guidance;biological regulation;cellular defense response;cellular process;cellular response to stimulus;chemotaxis;defense response;intracellular signal transduction;locomotion;regulation of biological process;regulation of cellular process;regulation of immune response;regulation of immune system process;regulation of response to stimulus;response to chemical stimulus;response to external s…	binding;identical protein binding;molecular transducer activity;protein binding;receptor signaling protein activity;signal transducer activity	cell part;integral to membrane;integral to plasma membrane;intracellular;intrinsic to membrane;intrinsic to plasma membrane;membrane part;plasma membrane part	3D-structure;Alternativesplicing;Completeproteome;Disulfidebond;Membrane;Phosphoprotein;Polymorphism;Referenceproteome;Signal;Transmembrane;Transmembranehelix	9.3795e-63	O43914;O43914-2	O43914;O43914-2	TYRO protein tyrosine kinase-binding protein	TYROBP	2
NaN	NaN	NaN	NaN	NaN	NaN	NaN	NaN	NaN	NaN	NaN	NaN	NaN	NaN	NaN		1	0	0	1	1	3	1	0	0	1	1	3	36.8	36.8	cellular component assembly;cellular component assembly at cellular level;cellular component biogenesis;cellular component organization;cellular component organization at cellular level;cellular component organization or biogenesis;cellular component organization or biogenesis at cellular level;cellular macromolecular complex assembly;cellular macromolecular complex subunit organization;cellular …	catalytic activity;NADH dehydrogenase (quinone) activity;NADH dehydrogenase (ubiquinone) activity;NADH dehydrogenase activity;oxidoreductase activity;oxidoreductase activity, acting on NADH or NADPH;oxidoreductase activity, acting on NADH or NADPH, quinone or similar compound as acceptor	cell part;cytoplasmic part;intracellular organelle part;intracellular part;macromolecular complex;membrane part;membrane-enclosed lumen;mitochondrial intermembrane space;mitochondrial membrane part;mitochondrial part;mitochondrial respiratory chain complex I;NADH dehydrogenase complex;organelle envelope lumen;organelle part;protein complex;respiratory chain complex I	Completeproteome;Disulfidebond;Electrontransport;Membrane;Mitochondrion;Mitochondrioninnermembrane;Polymorphism;Referenceproteome;Respiratorychain;Transport	2.0264e-10	O43920	O43920	NADH dehydrogenase [ubiquinone] iron-sulfur protein 5	NDUFS5	1
0	NaN	0	-0.0298057	NaN	0.0100276	-0.0310614	NaN	-0.060954	-0.0792349	NaN	-0.15736	-0.283219	NaN	-0.463504		2	3	1	0	7	6	2	3	1	0	7	6	12.8	12.8	apoptosis;biological regulation;cell cycle phase;cell cycle process;cell death;cell division;cellular localization;cellular macromolecule localization;cellular macromolecule metabolic process;cellular metabolic process;cellular nitrogen compound metabolic process;cellular process;cellular protein localization;cellular response to stimulus;cellular response to stress;chromosome segregation;death;D…	binding;protein binding	cell part;chromosomal part;chromosome;chromosome, centromeric region;cohesin complex;intracellular non-membrane-bounded organelle;intracellular organelle;intracellular organelle part;intracellular part;macromolecular complex;meiotic cohesin complex;non-membrane-bounded organelle;nuclear chromosome;nuclear part;nucleoplasm;organelle;organelle part;protein complex	Acetylation;Alternativesplicing;Apoptosis;Cellcycle;Celldivision;Centromere;Chromosome;Chromosomepartition;Completeproteome;Directproteinsequencing;DNAdamage;DNArepair;Meiosis;Mitosis;Nucleus;Phosphoprotein;Polymorphism;Referenceproteome	0	O60216;Q9H4I0	O60216	Double-strand-break repair protein rad21 homolog	RAD21	2
0	NaN	NaN	-0.122414	NaN	NaN	0.117961	NaN	NaN	0.165918	NaN	NaN	0.349516	NaN	NaN		2	1	0	0	1	0	2	1	0	0	1	0	22.7	22.7	anatomical structure development;cellular component organization;cellular component organization at cellular level;cellular component organization or biogenesis;cellular component organization or biogenesis at cellular level;cellular macromolecule metabolic process;cellular membrane organization;cellular metabolic process;cellular process;cellular protein metabolic process;chaperone-mediated prot…		cell part;cytoplasmic part;intracellular organelle part;intracellular part;macromolecular complex;membrane;mitochondrial inner membrane;mitochondrial intermembrane space protein transporter complex;mitochondrial membrane;mitochondrial part;organelle inner membrane;organelle membrane;organelle part;protein complex	Acetylation;Chaperone;Completeproteome;Deafness;Diseasemutation;Disulfidebond;Membrane;Metal-binding;Mitochondrion;Mitochondrioninnermembrane;Phosphoprotein;Proteintransport;Referenceproteome;Translocation;Transport;Zinc	3.7206e-61	O60220	O60220	Mitochondrial import inner membrane translocase subunit Tim8 A	TIMM8A	1
NaN	NaN	0	NaN	NaN	NaN	NaN	NaN	0.992986	NaN	NaN	0.90166	NaN	NaN	NaN		0	0	1	1	3	2	0	0	0	0	2	1	3.4	2.5	cellular macromolecule metabolic process;cellular metabolic process;cellular nitrogen compound metabolic process;cellular process;macromolecule metabolic process;metabolic process;mRNA metabolic process;mRNA processing;nitrogen compound metabolic process;nucleic acid metabolic process;nucleobase-containing compound metabolic process;primary metabolic process;RNA metabolic process;RNA processing;R…	adenyl nucleotide binding;adenyl ribonucleotide binding;ATP binding;ATPase activity;ATPase activity, coupled;ATP-dependent helicase activity;binding;catalytic activity;helicase activity;hydrolase activity;hydrolase activity, acting on acid anhydrides;hydrolase activity, acting on acid anhydrides, in phosphorus-containing anhydrides;nucleic acid binding;nucleoside-triphosphatase activity;nucleotid…	cell part;intracellular membrane-bounded organelle;intracellular organelle;intracellular part;membrane-bounded organelle;nucleus;organelle	ATP-binding;Completeproteome;Helicase;Hydrolase;mRNAprocessing;mRNAsplicing;Nucleotide-binding;Nucleus;Phosphoprotein;Polymorphism;Referenceproteome	5.2069e-05	O60231	O60231	Putative pre-mRNA-splicing factor ATP-dependent RNA helicase DHX16	DHX16	1
0	NaN	0	0.113654	NaN	-0.126453	0.0773797	NaN	0.0780633	-0.136961	NaN	-0.218517	-0.564607	NaN	-0.224697		2	1	1	0	2	3	2	1	1	0	2	3	20.1	20.1	cell cycle phase;cell cycle process;cell division;cellular component organization;cellular component organization at cellular level;cellular component organization or biogenesis;cellular component organization or biogenesis at cellular level;cellular process;mitosis;nuclear division;organelle fission;organelle organization			Acetylation;Cellcycle;Celldivision;Completeproteome;Mitosis;Phosphoprotein;Polymorphism;Referenceproteome	1.5061e-83	O60232	O60232	Sjoegren syndrome/scleroderma autoantigen 1	SSSCA1	1
0	0	0	-0.0132937	-0.0276005	-0.0395213	0.325502	0.154583	0.135141	0.517443	0.370697	0.14635	0.530644	0.348292	0.297093		6	4	7	7	7	6	4	3	5	5	5	4	62	36.6	cellular macromolecule metabolic process;cellular metabolic process;cellular process;cellular protein metabolic process;macromolecule metabolic process;macromolecule modification;metabolic process;phosphate-containing compound metabolic process;phosphorus metabolic process;phosphorylation;primary metabolic process;protein metabolic process;protein modification process;protein phosphorylation	actin binding;binding;cytoskeletal protein binding;enzyme activator activity;enzyme inhibitor activity;enzyme regulator activity;growth factor activity;kinase inhibitor activity;kinase regulator activity;protein binding;protein kinase inhibitor activity;protein kinase regulator activity;receptor binding	cell part;intracellular	3D-structure;Acetylation;Completeproteome;Growthfactor;Polymorphism;Referenceproteome	1.3364e-132	O60234	O60234	Glia maturation factor gamma	GMFG	1
NaN	0	0	NaN	-0.209428	0.0858193	NaN	-0.415191	0.161694	NaN	-0.68123	-0.16484	NaN	-0.357776	0.00795886		1	1	1	1	1	2	1	1	1	1	1	2	2.2	2.2	biological regulation;cellular process;cellular response to stimulus;regulation of biological process;regulation of cellular process;regulation of multicellular organismal process;regulation of muscle contraction;regulation of muscle system process;regulation of system process;response to stimulus;signal transduction	enzyme activator activity;enzyme regulator activity	actin cytoskeleton;cell part;cytoplasm;cytoskeleton;intracellular non-membrane-bounded organelle;intracellular organelle;intracellular part;membrane;non-membrane-bounded organelle;organelle;plasma membrane	Alternativepromoterusage;Alternativesplicing;ANKrepeat;Completeproteome;Cytoplasm;Phosphoprotein;Polymorphism;Referenceproteome;Repeat	0.00047881	O60237	O60237	Protein phosphatase 1 regulatory subunit 12B	PPP1R12B	1
0	0	0	0.0390037	-0.11564	0.0949712	0.315798	0.295135	0.217975	0.194547	0.222971	0.247958	0.173142	0.186617	0.11896		1	1	1	1	1	1	1	1	1	1	1	1	2.3	2.3	acylglycerol catabolic process;acylglycerol metabolic process;catabolic process;cellular catabolic process;cellular lipid catabolic process;cellular lipid metabolic process;cellular metabolic process;cellular process;glycerol ether catabolic process;glycerol ether metabolic process;glycerolipid catabolic process;glycerolipid metabolic process;lipid catabolic process;lipid metabolic process;metabo…	binding;lipid binding	cell part;cytoplasmic part;intracellular part;lipid particle	Completeproteome;Lipiddroplet;Lipidmetabolism;Phosphoprotein;Polymorphism;Referenceproteome	0.0011511	O60240	O60240	Perilipin-1	PLIN1	1
0	0	0	4.64146	-0.0721973	0.183515	4.22319	-0.0106285	0.131458	-0.811052	-0.00357651	0.037548	3.93499	0.007151	0.18443		2	2	2	3	4	5	2	2	2	3	3	4	22.2	18.4	biosynthetic process;cellular biosynthetic process;cellular metabolic process;cellular nitrogen compound biosynthetic process;cellular nitrogen compound metabolic process;cellular process;metabolic process;nitrogen compound metabolic process;nucleobase-containing compound biosynthetic process;nucleobase-containing compound metabolic process;nucleobase-containing small molecule metabolic process;n…	binding;catalytic activity;cation binding;diphosphotransferase activity;enzyme inhibitor activity;enzyme regulator activity;ion binding;magnesium ion binding;metal ion binding;ribose phosphate diphosphokinase activity;transferase activity;transferase activity, transferring phosphorus-containing groups		3D-structure;Acetylation;Completeproteome;Directproteinsequencing;Nucleotidebiosynthesis;Phosphoprotein;Referenceproteome	2.9038e-35	O60256	O60256	Phosphoribosyl pyrophosphate synthase-associated protein 2	PRPSAP2	1
0	0	0	0.0574907	-0.251735	-0.0541857	0.0275787	0.0451634	0.0564447	-0.138374	-0.237346	-0.0892882	-0.548832	-0.458119	-0.434457		11	10	7	7	28	25	11	10	7	7	28	25	29.4	29.4	anatomical structure development;ATP-dependent chromatin remodeling;biological regulation;biosynthetic process;brain development;cell differentiation;cellular biosynthetic process;cellular component assembly;cellular component assembly at cellular level;cellular component organization;cellular component organization at cellular level;cellular component organization or biogenesis;cellular componen…	adenyl nucleotide binding;adenyl ribonucleotide binding;ATP binding;ATPase activity;binding;catalytic activity;chromatin binding;DNA binding;helicase activity;hydrolase activity;hydrolase activity, acting on acid anhydrides;hydrolase activity, acting on acid anhydrides, in phosphorus-containing anhydrides;nucleic acid binding;nucleoside-triphosphatase activity;nucleosome binding;nucleotide bindin…	cell part;chromatin remodeling complex;chromosome;condensed chromosome;intracellular non-membrane-bounded organelle;intracellular organelle;intracellular organelle part;intracellular part;ISWI complex;macromolecular complex;non-membrane-bounded organelle;nuclear part;nucleolus;nucleoplasm;NURF complex;organelle;organelle part;protein complex;RSF complex	Acetylation;Activator;Alternativesplicing;ATP-binding;Chromatinregulator;Completeproteome;Helicase;Hydrolase;Nucleotide-binding;Nucleus;Phosphoprotein;Polymorphism;Referenceproteome;Repeat;Transcription;Transcriptionregulation	1.8035e-217	O60264;P28370;P28370-2	O60264	SWI/SNF-related matrix-associated actin-dependent regulator of chromatin subfamily A member 5	SMARCA5	3
0	0	0	0.259178	0.229484	0.218046	0.319502	0.22885	0.274769	0.920058	1.05415	0.872371	1.87826	1.51874	1.35509	Increase	5	9	3	4	15	20	2	6	1	2	10	14	22.3	14.9	biological regulation;cell differentiation;cellular developmental process;cellular process;developmental process;endosome transport;establishment of localization;establishment of localization in cell;gamete generation;intracellular transport;male gamete generation;multicellular organismal process;multicellular organismal reproductive process;muscle cell differentiation;positive regulation of biol…	binding;binding, bridging;cytoskeletal protein binding;kinesin binding;MAP-kinase scaffold activity;protein binding;protein complex scaffold;signaling adaptor activity;structural molecule activity	acrosomal vesicle;cell part;cytoplasmic membrane-bounded vesicle;cytoplasmic part;cytoplasmic vesicle;cytosol;Golgi apparatus part;Golgi membrane;integral to membrane;intracellular membrane-bounded organelle;intracellular organelle;intracellular organelle part;intracellular part;intrinsic to membrane;membrane;membrane part;membrane-bounded organelle;membrane-bounded vesicle;organelle;organelle me…	3D-structure;Acetylation;Alternativesplicing;Coiledcoil;Completeproteome;Cytoplasm;Cytoplasmicvesicle;Phosphoprotein;Polymorphism;Referenceproteome	2.7404e-164	O60271-4;O60271;O60271-2;O60271-5;O60271-3;O60271-6;Q9UPT6;Q9UPT6-2;O60271-8	O60271-4;O60271;O60271-2;O60271-5;O60271-3	C-Jun-amino-terminal kinase-interacting protein 4	SPAG9	9
NaN	NaN	0	NaN	NaN	-0.0169101	NaN	NaN	0.0254541	NaN	NaN	-0.0325382	NaN	NaN	-0.430615		3	3	2	2	7	8	0	0	0	0	0	0	22.9	0					4.7669e-110	O60271-7	O60271-7			1
NaN	NaN	NaN	NaN	NaN	NaN	NaN	NaN	NaN	NaN	NaN	NaN	NaN	NaN	NaN		1	0	0	0	0	0	1	0	0	0	0	0	0.8	0.8	biosynthetic process;cellular biosynthetic process;cellular macromolecule biosynthetic process;cellular macromolecule metabolic process;cellular metabolic process;cellular nitrogen compound metabolic process;cellular process;macromolecule biosynthetic process;macromolecule metabolic process;metabolic process;nitrogen compound metabolic process;nucleic acid metabolic process;nucleobase-containing …	binding;cation binding;DNA binding;ion binding;metal ion binding;nucleic acid binding;transition metal ion binding;zinc ion binding	cell part;intracellular membrane-bounded organelle;intracellular organelle;intracellular part;membrane-bounded organelle;nucleus;organelle	3D-structure;Acetylation;Alternativesplicing;Coiledcoil;Completeproteome;DNA-binding;Metal-binding;Nucleus;Phosphoprotein;Polymorphism;Referenceproteome;Repeat;Transcription;Transcriptionregulation;Zinc;Zinc-finger	1.4011e-06	O60281;O60281-2	O60281;O60281-2	Zinc finger protein 292	ZNF292	2
NaN	NaN	0	NaN	NaN	-0.130003	NaN	NaN	0.0437644	NaN	NaN	-0.149672	NaN	NaN	-0.436271		1	0	0	0	3	2	1	0	0	0	3	2	1.9	1.9			cell part;intracellular non-membrane-bounded organelle;intracellular organelle;intracellular organelle part;intracellular part;non-membrane-bounded organelle;nuclear part;nucleolus;organelle;organelle part	Completeproteome;Nucleus;Phosphoprotein;Polymorphism;Referenceproteome	2.7682e-10	O60287	O60287	Nucleolar pre-ribosomal-associated protein 1	URB1	1
NaN	NaN	0	NaN	NaN	-0.0461525	NaN	NaN	-0.428158	NaN	NaN	-0.422974	NaN	NaN	-0.398175		0	1	0	1	2	2	0	1	0	1	2	2	6.9	6.9	biological regulation;cellular macromolecule metabolic process;cellular metabolic process;cellular process;cellular protein metabolic process;endosome to lysosome transport;endosome transport;establishment of localization;establishment of localization in cell;intracellular transport;lysosomal transport;macromolecule metabolic process;macromolecule modification;metabolic process;negative regulatio…	acid-amino acid ligase activity;binding;catalytic activity;cation binding;ion binding;ligase activity;ligase activity, forming carbon-nitrogen bonds;metal ion binding;protein binding;small conjugating protein ligase activity;transition metal ion binding;ubiquitin-protein ligase activity;zinc ion binding	cell part;cytoplasmic part;cytosol;early endosome;endosome;intracellular membrane-bounded organelle;intracellular organelle;intracellular part;membrane;membrane-bounded organelle;nucleus;organelle;plasma membrane	Alternativesplicing;Cellmembrane;Completeproteome;Cytoplasm;Endosome;Ligase;Lipoprotein;Membrane;Metal-binding;Myristate;Nucleus;Phosphoprotein;Referenceproteome;Ublconjugation;Ublconjugationpathway;Zinc;Zinc-finger	4.1551e-15	O60291-2;O60291-3;O60291;O60291-4	O60291-2;O60291-3;O60291;O60291-4	E3 ubiquitin-protein ligase MGRN1	MGRN1	4
NaN	0	0	NaN	-0.0319473	-0.0508791	NaN	-0.109125	-0.0422488	NaN	-0.341166	-0.269232	NaN	-0.669917	-0.607559	Decrease	2	2	4	4	15	12	2	1	3	3	14	11	13.5	13.1	cellular macromolecule metabolic process;cellular metabolic process;cellular nitrogen compound metabolic process;cellular process;macromolecule metabolic process;metabolic process;mRNA metabolic process;mRNA processing;nitrogen compound metabolic process;nuclear mRNA splicing, via spliceosome;nucleic acid metabolic process;nucleobase-containing compound metabolic process;primary metabolic process…		catalytic step 2 spliceosome;cell part;intracellular organelle part;intracellular part;macromolecular complex;nuclear part;organelle part;ribonucleoprotein complex;spliceosomal complex	Acetylation;Completeproteome;mRNAprocessing;mRNAsplicing;Nucleus;Referenceproteome;RNA-binding;Spliceosome	3.4934e-170	O60306	O60306	Intron-binding protein aquarius	AQR	1
NaN	0	0	NaN	2.17969	-0.406486	NaN	2.09184	-0.424881	NaN	1.64555	-0.330915	NaN	2.57448	0.330348		1	0	2	2	3	1	1	0	2	2	3	1	3.6	3.6		adenyl nucleotide binding;adenyl ribonucleotide binding;ATP binding;binding;catalytic activity;cation binding;ion binding;kinase activity;magnesium ion binding;metal ion binding;nucleotide binding;phosphotransferase activity, alcohol group as acceptor;protein binding;protein kinase activity;protein serine/threonine kinase activity;purine nucleotide binding;purine ribonucleoside triphosphate bindi…		3D-structure;Acetylation;ATP-binding;Completeproteome;Kinase;Magnesium;Nucleotide-binding;Phosphoprotein;Polymorphism;Referenceproteome;Serine/threonine-proteinkinase;Transferase	1.4645e-07	O60307	O60307	Microtubule-associated serine/threonine-protein kinase 3	MAST3	1
0	0	0	-0.0205659	-0.0473421	0.10313	0.0535284	0.0316775	0.210015	0.122543	0.207617	0.238159	0.282255	0.220711	0.205318		8	7	9	6	20	14	8	7	9	6	20	14	24.7	24.7	apoptosis;axon cargo transport;axon transport of mitochondrion;biological regulation;cell death;cellular component movement;cellular component organization;cellular component organization at cellular level;cellular component organization or biogenesis;cellular component organization or biogenesis at cellular level;cellular membrane fusion;cellular membrane organization;cellular process;cytoskelet…	binding;catalytic activity;cation binding;GTP binding;GTPase activity;guanyl nucleotide binding;guanyl ribonucleotide binding;hydrolase activity;hydrolase activity, acting on acid anhydrides;hydrolase activity, acting on acid anhydrides, in phosphorus-containing anhydrides;ion binding;magnesium ion binding;metal ion binding;nucleoside-triphosphatase activity;nucleotide binding;protein binding;pur…	cell part;cell projection;cytoplasmic part;dendrite;integral to membrane;intracellular organelle part;intracellular part;intrinsic to membrane;membrane;membrane part;membrane-enclosed lumen;mitochondrial crista;mitochondrial intermembrane space;mitochondrial membrane;mitochondrial membrane part;mitochondrial outer membrane;mitochondrial part;neuron projection;organelle envelope lumen;organelle me…	Acetylation;Alternativesplicing;Apoptosis;Coiledcoil;Completeproteome;Deafness;Diseasemutation;GTP-binding;Membrane;Mitochondrion;Mitochondrioninnermembrane;Nucleotide-binding;Phosphoprotein;Polymorphism;Referenceproteome;Sensorytransduction;Transitpeptide;Transmembrane;Transmembranehelix;Vision	4.2134e-177	O60313-2;O60313;REV__Q8IYJ2	O60313-2;O60313	Dynamin-like 120 kDa protein, form S1;Dynamin-like 120 kDa protein, mitochondrial	OPA1	3
0	0	0	0.548228	-0.0519305	0.701893	0.429	0.129745	0.744678	-0.354514	-0.171806	0.0313935	-0.550743	-1.20694	-0.616998	Decrease	1	1	2	2	13	12	1	1	2	2	13	12	16.1	16.1	biological regulation;biosynthetic process;cell proliferation;cellular biosynthetic process;cellular macromolecule biosynthetic process;cellular macromolecule metabolic process;cellular metabolic process;cellular nitrogen compound metabolic process;cellular process;immune response;immune system process;macromolecule biosynthetic process;macromolecule metabolic process;metabolic process;negative r…	binding;cation binding;DNA binding;E-box binding;enzyme regulator activity;ion binding;metal ion binding;nucleic acid binding;nucleic acid binding transcription factor activity;phosphatase regulator activity;protein binding;protein binding transcription factor activity;regulatory region DNA binding;regulatory region nucleic acid binding;sequence-specific DNA binding;sequence-specific DNA binding …	cell part;cytoplasm;intracellular membrane-bounded organelle;intracellular non-membrane-bounded organelle;intracellular organelle;intracellular organelle part;intracellular part;membrane-bounded organelle;non-membrane-bounded organelle;nuclear part;nucleolus;nucleus;organelle;organelle part	3D-structure;Acetylation;Activator;Completeproteome;Differentiation;Diseasemutation;DNA-binding;Epilepsy;Hirschsprungdisease;Homeobox;Isopeptidebond;Mentalretardation;Metal-binding;Neurogenesis;Nucleus;Phosphoprotein;Polymorphism;Referenceproteome;Repeat;Repressor;Transcription;Transcriptionregulation;Ublconjugation;Zinc;Zinc-finger	8.0733e-154	O60315;P37275	O60315	Zinc finger E-box-binding homeobox 2	ZEB2	2
0	NaN	0	0.00706201	NaN	0.10392	0.118227	NaN	0.235114	0.120533	NaN	0.3755	-0.228897	NaN	0.219419		3	2	1	0	3	2	3	2	1	0	3	2	2.1	2.1	biosynthetic process;cellular biosynthetic process;cellular macromolecule biosynthetic process;cellular macromolecule metabolic process;cellular metabolic process;cellular nitrogen compound metabolic process;cellular process;DNA metabolic process;DNA replication;establishment of localization;establishment of localization in cell;establishment of protein localization;intracellular protein transpor…	binding;DNA binding;nucleic acid binding;nucleotide binding	cell part;cytoplasmic part;cytosol;intracellular membrane-bounded organelle;intracellular organelle;intracellular part;membrane-bounded organelle;nucleus;organelle	Completeproteome;Cytoplasm;Nucleus;Phosphoprotein;Polymorphism;Referenceproteome	1.4659e-06	O60318	O60318	80 kDa MCM3-associated protein	MCM3AP	1
NaN	NaN	0	NaN	NaN	0.0795535	NaN	NaN	-0.220362	NaN	NaN	0.275742	NaN	NaN	0.931627		0	0	0	0	2	2	0	0	0	0	1	1	6.3	4.2	actin cytoskeleton organization;actin filament-based process;adherens junction assembly;adherens junction organization;axon guidance;biological adhesion;cell adhesion;cell chemotaxis;cell junction assembly;cell junction organization;cell migration;cell motility;cell-cell adhesion;cell-cell junction organization;cellular component assembly;cellular component assembly at cellular level;cellular com…	1-phosphatidylinositol-4-phosphate 5-kinase activity;adenyl nucleotide binding;adenyl ribonucleotide binding;ATP binding;binding;catalytic activity;inositol or phosphatidylinositol kinase activity;kinase activity;lipid kinase activity;nucleotide binding;phosphatidylinositol phosphate kinase activity;phosphotransferase activity, alcohol group as acceptor;purine nucleotide binding;purine ribonucleo…	adherens junction;anchoring junction;cell junction;cell part;cell projection;cell projection membrane;cell projection part;cell-substrate adherens junction;cell-substrate junction;cytoplasmic part;cytosol;endomembrane system;focal adhesion;intracellular part;leading edge membrane;membrane part;phagocytic cup;plasma membrane part;ruffle membrane;uropod	3D-structure;Acetylation;Alternativesplicing;ATP-binding;Celladhesion;Celljunction;Cellmembrane;Cellprojection;Chemotaxis;Completeproteome;Cytoplasm;Diseasemutation;Endocytosis;Exocytosis;Kinase;Membrane;Nucleotide-binding;Nucleus;Phagocytosis;Phosphoprotein;Referenceproteome;Transferase	6.8524e-11	O60331	O60331	Phosphatidylinositol 4-phosphate 5-kinase type-1 gamma	PIP5K1C	1
0	0	0	0.209151	0.15294	-0.0499822	-0.188677	-0.050114	-0.239498	-0.663149	-0.409012	-0.532468	-1.29015	-0.985838	-1.39947	Decrease	6	5	6	4	15	13	6	5	6	4	15	13	25.5	25.5	anatomical structure development;biological regulation;biosynthetic process;blood coagulation;cell development;cellular biosynthetic process;cellular developmental process;cellular macromolecule biosynthetic process;cellular macromolecule metabolic process;cellular metabolic process;cellular nitrogen compound metabolic process;cellular process;coagulation;developmental process;hemostasis;macromol…	androgen receptor binding;bHLH transcription factor binding;binding;catalytic activity;chromatin binding;coenzyme binding;cofactor binding;demethylase activity;DNA binding;enzyme binding;flavin adenine dinucleotide binding;histone demethylase activity;histone demethylase activity (H3-dimethyl-K4 specific);histone demethylase activity (H3-K4 specific);histone demethylase activity (H3-K9 specific);…	cell part;chromatin;chromosomal part;intracellular organelle part;intracellular part;macromolecular complex;nuclear chromatin;nuclear chromosome part;nuclear part;nucleoplasm part;organelle part;protein complex;transcription factor complex	3D-structure;Alternativesplicing;Chromatinregulator;Coiledcoil;Completeproteome;Developmentalprotein;Directproteinsequencing;FAD;Nucleus;Oxidoreductase;Phosphoprotein;Referenceproteome;Repressor;Transcription;Transcriptionregulation	1.4688e-80	O60341-2;O60341	O60341-2;O60341	Lysine-specific histone demethylase 1A	KDM1A	2
0	0	NaN	NaN	NaN	NaN	-1.65036	-0.993838	NaN	-2.67021	-2.95091	NaN	NaN	NaN	NaN		2	0	1	1	1	1	2	0	1	1	1	1	2.2	2.2	apoptosis;biological regulation;cell death;cell surface receptor linked signaling pathway;cellular process;cellular response to chemical stimulus;cellular response to fibroblast growth factor stimulus;cellular response to growth factor stimulus;cellular response to organic substance;cellular response to stimulus;death;enzyme linked receptor protein signaling pathway;epidermal growth factor recept…	binding;catalytic activity;cation binding;hydrolase activity;hydrolase activity, acting on ester bonds;ion binding;lipid binding;metal ion binding;phosphatase activity;phospholipid binding;phosphoprotein phosphatase activity;phosphoric ester hydrolase activity;protein serine/threonine phosphatase activity	cell part;cytoplasmic part;cytosol;intracellular membrane-bounded organelle;intracellular organelle;intracellular part;membrane;membrane-bounded organelle;nucleus;organelle	Apoptosis;Completeproteome;Cytoplasm;Hydrolase;Leucine-richrepeat;Manganese;Membrane;Metal-binding;Nucleus;Phosphoprotein;Polymorphism;Proteinphosphatase;Referenceproteome;Repeat;Tumorsuppressor	2.7053e-26	O60346	O60346	PH domain leucine-rich repeat-containing protein phosphatase 1	PHLPP1	1
NaN	NaN	NaN	NaN	NaN	NaN	NaN	NaN	NaN	NaN	NaN	NaN	NaN	NaN	NaN		0	0	0	0	1	1	0	0	0	0	1	1	3.6	3.6	biological regulation;biosynthetic process;carboxylic acid biosynthetic process;carboxylic acid metabolic process;cell communication;cell-cell signaling;cellular biosynthetic process;cellular ketone metabolic process;cellular lipid metabolic process;cellular metabolic process;cellular process;cellular response to external stimulus;cellular response to extracellular stimulus;cellular response to n…	binding;C-5 sterol desaturase activity;catalytic activity;cation binding;heme binding;ion binding;iron ion binding;metal ion binding;oxidoreductase activity;oxidoreductase activity, acting on paired donors, with incorporation or reduction of molecular oxygen;oxidoreductase activity, acting on paired donors, with oxidation of a pair of donors resulting in the reduction of molecular oxygen to two m…	cell fraction;cell part;cytoplasmic part;endoplasmic reticulum membrane;endoplasmic reticulum part;insoluble fraction;integral to membrane;intracellular organelle part;intracellular part;intrinsic to membrane;membrane;membrane fraction;membrane part;microsome;organelle membrane;organelle part;vesicular fraction	Completeproteome;Electrontransport;Endoplasmicreticulum;Fattyacidbiosynthesis;Lipidsynthesis;Membrane;Oxidoreductase;Polymorphism;Referenceproteome;Transmembrane;Transmembranehelix;Transport	0.0031143	O60427	O60427	Fatty acid desaturase 1	FADS1	1
NaN	NaN	NaN	NaN	NaN	NaN	NaN	NaN	NaN	NaN	NaN	NaN	NaN	NaN	NaN		0	0	0	0	0	1	0	0	0	0	0	1	2.8	2.8	multicellular organismal process;neurological system process;sensory perception;sensory perception of mechanical stimulus;sensory perception of sound;system process			Alternativesplicing;Completeproteome;Deafness;Non-syndromicdeafness;Polymorphism;Referenceproteome	8.4638e-10	O60443	O60443	Non-syndromic hearing impairment protein 5	DFNA5	1
0	0	0	-0.504224	-0.263002	-1.00038	-0.639018	-0.439676	-1.13375	-1.04562	-0.760036	-2.08685	-1.15223	-1.97096	-1.97477	Decrease	2	2	2	1	3	3	2	2	2	1	3	3	2.9	2.9	cellular component organization;cellular component organization or biogenesis;cellular membrane organization;cellular process;defense response;endocytosis;establishment of localization;immune response;immune system process;inflammatory response;membrane invagination;membrane organization;response to stimulus;response to stress;response to wounding;transport;vesicle-mediated transport	binding;receptor activity	cell part;integral to membrane;integral to plasma membrane;intrinsic to membrane;intrinsic to plasma membrane;membrane part;plasma membrane part	Alternativesplicing;Completeproteome;Directproteinsequencing;Disulfidebond;Endocytosis;Glycoprotein;Lectin;Membrane;Phosphoprotein;Polymorphism;Receptor;Referenceproteome;Repeat;Signal;Transmembrane;Transmembranehelix	2.0566e-07	O60449-2;O60449-3;O60449	O60449-2;O60449-3;O60449	Lymphocyte antigen 75	LY75	3
0	0	0	0.313939	-0.0122357	0.00376906	0.443288	0.301939	-0.114519	0.845574	0.600714	0.623859	1.22922	0.686762	0.970905	Increase	10	9	6	8	11	15	8	7	5	6	9	13	37.3	33.2	acyl-CoA biosynthetic process;acyl-CoA metabolic process;acylglycerol biosynthetic process;acylglycerol metabolic process;biological regulation;biosynthetic process;carboxylic acid metabolic process;cellular biosynthetic process;cellular ketone metabolic process;cellular lipid metabolic process;cellular metabolic process;cellular process;coenzyme biosynthetic process;coenzyme metabolic process;co…	acid-thiol ligase activity;adenyl nucleotide binding;adenyl ribonucleotide binding;arachidonate-CoA ligase activity;ATP binding;binding;catalytic activity;fatty acid ligase activity;ligase activity;ligase activity, forming carbon-sulfur bonds;nucleotide binding;purine nucleotide binding;purine ribonucleoside triphosphate binding;purine ribonucleotide binding;ribonucleotide binding;very long-chain…	cell fraction;cell part;cytoplasmic part;endoplasmic reticulum membrane;endoplasmic reticulum part;insoluble fraction;integral to membrane;intracellular membrane-bounded organelle;intracellular organelle;intracellular organelle part;intracellular part;intrinsic to membrane;lipid particle;membrane;membrane fraction;membrane part;membrane-bounded organelle;microbody;microbody membrane;microbody par…	Acetylation;Alportsyndrome;Alternativesplicing;ATP-binding;Completeproteome;Deafness;Diseasemutation;Elliptocytosis;Endoplasmicreticulum;Fattyacidmetabolism;Hereditaryhemolyticanemia;Ligase;Lipidmetabolism;Magnesium;Membrane;Mentalretardation;Microsome;Mitochondrion;Mitochondrionoutermembrane;Nucleotide-binding;Peroxisome;Polymorphism;Referenceproteome;Signal-anchor;Transmembrane;Transmembranehel…	3.0961e-278	O60488;O60488-2	O60488;O60488-2	Long-chain-fatty-acid--CoA ligase 4	ACSL4	2
0	0	0	-0.111434	-0.10889	-0.127527	-0.286023	-0.178388	-0.297077	-0.492601	-0.368924	-0.517943	-0.45447	-0.227427	-0.368771		8	7	5	3	6	6	7	6	5	3	5	5	45.7	41.4	cell communication;cellular component organization;cellular component organization or biogenesis;cellular membrane organization;cellular process;endocytosis;establishment of localization;establishment of protein localization;membrane invagination;membrane organization;protein transport;transport;vesicle-mediated transport	binding;enzyme binding;lipid binding;phosphatase binding;phosphatidylinositol binding;phosphatidylinositol-3-phosphate binding;phospholipid binding;protein binding;protein phosphatase binding	cell part;cytoplasmic part;early endosome;endosomal part;endosome;endosome membrane;intracellular membrane-bounded organelle;intracellular organelle;intracellular organelle part;intracellular part;membrane;membrane-bounded organelle;organelle;organelle membrane;organelle part	Acetylation;Alternativesplicing;Chromosomalrearrangement;Completeproteome;Directproteinsequencing;Endosome;Lipid-binding;Microphthalmia;Phosphoprotein;Proteintransport;Referenceproteome;Transport;Ublconjugation	5.4665e-84	O60493;O60493-4;O60493-2;O60493-3	O60493;O60493-4;O60493-2;O60493-3	Sorting nexin-3	SNX3	4
0	0	0	NaN	NaN	-0.268415	0.265077	-0.653582	-0.226611	0.493064	-0.231241	0.117536	NaN	NaN	0.064049		2	0	2	1	4	2	2	0	2	1	4	2	13.6	13.6	biological regulation;blood coagulation;cell migration;cell motility;cellular component movement;cellular process;coagulation;hemostasis;immune system process;leukocyte migration;locomotion;multicellular organismal process;regulation of biological quality;regulation of body fluid levels	binding;insulin receptor binding;lipid binding;phospholipid binding;protein binding;protein complex binding;receptor binding	cell part;cytoplasmic part;cytosol;intracellular part	3D-structure;Completeproteome;Directproteinsequencing;Phosphoprotein;Polymorphism;Referenceproteome	1.9452e-72	O60496	O60496	Docking protein 2	DOK2	1
NaN	0	0	NaN	-0.737158	-0.707331	NaN	-0.0370735	-0.680035	NaN	-1.02009	-0.704699	NaN	0.297495	-1.64841		1	0	2	2	6	3	1	0	2	2	6	3	7.8	7.8	activation of adenylate cyclase activity;activation of adenylate cyclase activity by G-protein signaling pathway;activation of phospholipase C activity;activation of protein kinase A activity;activation of protein kinase activity;biological regulation;cAMP-mediated signaling;cell communication;cell surface receptor linked signaling pathway;cell-cell signaling;cellular metabolic process;cellular p…	adenyl nucleotide binding;adenyl ribonucleotide binding;adenylate cyclase activity;ATP binding;binding;catalytic activity;cation binding;cyclase activity;ion binding;lyase activity;metal ion binding;nucleotide binding;phosphorus-oxygen lyase activity;purine nucleotide binding;purine ribonucleoside triphosphate binding;purine ribonucleotide binding;ribonucleotide binding	cell part;integral to membrane;integral to plasma membrane;intrinsic to membrane;intrinsic to plasma membrane;membrane part;plasma membrane part	ATP-binding;cAMPbiosynthesis;Completeproteome;Glycoprotein;Lyase;Magnesium;Membrane;Metal-binding;Nucleotide-binding;Phosphoprotein;Polymorphism;Referenceproteome;Repeat;Transmembrane;Transmembranehelix	6.2235e-13	O60503	O60503	Adenylate cyclase type 9	ADCY9	1
NaN	NaN	0	NaN	NaN	-0.449016	NaN	NaN	-1.01561	NaN	NaN	-1.24665	NaN	NaN	-1.7297		1	0	0	0	2	1	1	0	0	0	2	1	6.1	6.1	biological regulation;multicellular organismal process;muscle contraction;muscle system process;positive regulation of actin filament bundle assembly;positive regulation of biological process;positive regulation of cellular component organization;positive regulation of cellular process;positive regulation of cytoskeleton organization;positive regulation of organelle organization;positive regulati…	binding;cytoskeletal protein binding;protein binding;structural constituent of cytoskeleton;structural molecule activity;vinculin binding	cell part;cytoplasmic part;cytoskeleton;cytosol;intracellular membrane-bounded organelle;intracellular non-membrane-bounded organelle;intracellular organelle;intracellular part;membrane-bounded organelle;non-membrane-bounded organelle;nucleus;organelle	3D-structure;Alternativesplicing;Celladhesion;Celljunction;Completeproteome;Cytoplasm;Cytoskeleton;Nucleus;Phosphoprotein;Polymorphism;Referenceproteome;Repeat;SH3domain	8.9578e-42	O60504;O60504-2	O60504;O60504-2	Vinexin	SORBS3	2
0	0	0	0.0522063	0.0372173	0.035304	0.0619835	0.0464211	0.0368901	0.0650099	0.0917243	-0.0255697	0.033058	0.0427231	-0.0482545		17	13	15	17	24	21	1	0	0	2	1	2	49.6	7.2	biological regulation;cellular macromolecule metabolic process;cellular metabolic process;cellular nitrogen compound metabolic process;cellular process;CRD-mediated mRNA stabilization;interspecies interaction between organisms;macromolecule metabolic process;metabolic process;mRNA metabolic process;mRNA processing;mRNA stabilization;multi-organism process;nitrogen compound metabolic process;nucle…	binding;nucleotide binding;protein binding	catalytic step 2 spliceosome;cell fraction;cell part;CRD-mediated mRNA stability complex;cytoplasmic part;endoplasmic reticulum;histone pre-mRNA 3'end processing complex;insoluble fraction;intracellular membrane-bounded organelle;intracellular organelle;intracellular organelle part;intracellular part;macromolecular complex;membrane fraction;membrane-bounded organelle;microsome;nuclear part;nucleo…	3D-structure;Acetylation;Alternativesplicing;Completeproteome;Cytoplasm;Directproteinsequencing;Endoplasmicreticulum;Host-virusinteraction;Isopeptidebond;Microsome;mRNAprocessing;mRNAsplicing;Nucleus;Phosphoprotein;Referenceproteome;Repeat;Ribonucleoprotein;RNA-binding;Spliceosome;Ublconjugation	0	O60506;O60506-2	O60506;O60506-2	Heterogeneous nuclear ribonucleoprotein Q	SYNCRIP	2
NaN	NaN	NaN	NaN	NaN	NaN	NaN	NaN	NaN	NaN	NaN	NaN	NaN	NaN	NaN		17	13	16	16	24	20	1	0	1	1	1	1	48.8	1.8					0	O60506-3;O60506-4;O60506-5	O60506-3;O60506-4;O60506-5			3
NaN	0	0	NaN	NaN	-0.0135193	NaN	-0.17568	-0.195814	NaN	-0.269836	-0.426212	NaN	NaN	-0.672052		1	1	1	0	4	5	1	1	1	0	4	5	13.1	13.1	biosynthetic process;cellular biosynthetic process;cellular macromolecule metabolic process;cellular metabolic process;cellular nitrogen compound metabolic process;cellular process;establishment of localization;establishment of localization in cell;establishment of RNA localization;intracellular transport;macromolecule metabolic process;metabolic process;mRNA 3'-end processing;mRNA export from nu…		catalytic step 2 spliceosome;cell part;intracellular organelle part;intracellular part;macromolecular complex;nuclear part;nucleoplasm;organelle part;ribonucleoprotein complex;spliceosomal complex	Completeproteome;mRNAprocessing;mRNAsplicing;Nucleus;Phosphoprotein;Referenceproteome;Repeat;Spliceosome;WDrepeat	1.1311e-29	O60508	O60508	Pre-mRNA-processing factor 17	CDC40	1
NaN	0	0	NaN	NaN	NaN	NaN	0.162855	-0.00239685	NaN	0.313414	0.93683	NaN	NaN	NaN		0	1	1	0	4	3	0	1	1	0	2	1	3.6	1.9	establishment of localization;establishment of protein localization;protein transport;transport	binding	cell part;cytoplasm;intracellular membrane-bounded organelle;intracellular organelle;intracellular part;membrane-bounded organelle;nucleus;organelle	Acetylation;Coiledcoil;Completeproteome;Cytoplasm;Nucleus;Proteintransport;Referenceproteome;Repeat;Transport	4.0402e-18	O60518	O60518	Ran-binding protein 6	RANBP6	1
NaN	NaN	0	NaN	NaN	-0.073271	NaN	NaN	-0.105365	NaN	NaN	-0.1295	NaN	NaN	0.157429		0	0	1	1	4	2	0	0	1	1	4	2	7.2	7.2	establishment of localization;establishment of localization in cell;intracellular transport;nuclear export;nuclear transport;nucleocytoplasmic transport;transport		cell part;cytoplasm;intracellular membrane-bounded organelle;intracellular organelle;intracellular part;membrane-bounded organelle;nucleus;organelle	Alternativesplicing;Completeproteome;Nucleus;Phosphoprotein;Polymorphism;Referenceproteome	1.1355e-11	O60524;O60524-2	O60524	Nuclear export mediator factor NEMF	NEMF	2
NaN	NaN	NaN	NaN	NaN	NaN	NaN	NaN	NaN	NaN	NaN	NaN	NaN	NaN	NaN		0	0	0	0	1	1	0	0	0	0	1	1	2.1	2.1	anaphase-promoting complex-dependent proteasomal ubiquitin-dependent protein catabolic process;apoptosis;biological regulation;catabolic process;cell cycle checkpoint;cell cycle phase;cell cycle process;cell death;cell division;cell proliferation;cellular catabolic process;cellular component organization;cellular component organization at cellular level;cellular component organization or biogenes…	adenyl nucleotide binding;adenyl ribonucleotide binding;ATP binding;binding;catalytic activity;kinase activity;nucleotide binding;phosphotransferase activity, alcohol group as acceptor;protein binding;protein kinase activity;protein serine/threonine kinase activity;purine nucleotide binding;purine ribonucleoside triphosphate binding;purine ribonucleotide binding;ribonucleotide binding;transferase…	anaphase-promoting complex;cell part;chromosomal part;condensed chromosome outer kinetochore;cullin-RING ubiquitin ligase complex;cytoplasmic part;cytoskeletal part;cytosol;intracellular organelle part;intracellular part;macromolecular complex;microtubule organizing center;nuclear part;nuclear ubiquitin ligase complex;organelle part;perinuclear region of cytoplasm;protein complex;spindle midzone;…	3D-structure;Acetylation;Alternativesplicing;Apoptosis;ATP-binding;Cellcycle;Celldivision;Centromere;Chromosome;Completeproteome;Cytoplasm;Cytoskeleton;Diseasemutation;Kinase;Kinetochore;Mitosis;Nucleotide-binding;Nucleus;Phosphoprotein;Polymorphism;Referenceproteome;Serine/threonine-proteinkinase;Transferase;Tumorsuppressor;Ublconjugation	0.001905	O60566-3;O60566;O60566-2	O60566-3;O60566;O60566-2	Mitotic checkpoint serine/threonine-protein kinase BUB1 beta	BUB1B	3
0	0	0	0.115955	0.0658929	0.0314204	0.0200577	0.140124	0.0626743	0.0538507	0.17842	0.150952	0.0701065	0.195181	0.166877		10	9	14	11	27	22	10	9	14	11	27	22	48.6	48.6	cellular macromolecule metabolic process;cellular metabolic process;cellular process;cellular protein metabolic process;macromolecule metabolic process;macromolecule modification;metabolic process;primary metabolic process;protein metabolic process;protein modification process	binding;carboxylic acid binding;catalytic activity;cation binding;dioxygenase activity;ion binding;iron ion binding;L-ascorbic acid binding;metal ion binding;oxidoreductase activity;oxidoreductase activity, acting on paired donors, with incorporation or reduction of molecular oxygen;oxidoreductase activity, acting on paired donors, with incorporation or reduction of molecular oxygen, 2-oxoglutara…	cell part;cytoplasmic part;endoplasmic reticulum membrane;endoplasmic reticulum part;intracellular organelle part;intracellular part;membrane;membrane part;organelle membrane;organelle part;rough endoplasmic reticulum membrane	Completeproteome;Dioxygenase;Diseasemutation;Endoplasmicreticulum;Glycoprotein;Iron;Membrane;Metal-binding;Oxidoreductase;Polymorphism;Referenceproteome;Signal;VitaminC	0	O60568	O60568	Procollagen-lysine,2-oxoglutarate 5-dioxygenase 3	PLOD3	1
NaN	0	0	NaN	0.0508824	0.0535517	NaN	-0.109561	0.123666	NaN	-0.47441	-0.0252784	NaN	-0.389686	0.161962		0	0	1	1	4	5	0	0	1	1	4	5	34.7	34.7	biological regulation;cell surface receptor linked signaling pathway;cellular process;cellular response to chemical stimulus;cellular response to cytokine stimulus;cellular response to organic substance;cellular response to stimulus;cytokine-mediated signaling pathway;posttranscriptional regulation of gene expression;regulation of biological process;regulation of biosynthetic process;regulation o…	binding;enzyme binding;nucleic acid binding;protein binding;RNA binding;RNA cap binding;translation factor activity, nucleic acid binding;translation initiation factor activity;ubiquitin protein ligase binding	cell part;cytoplasmic part;cytosol;intracellular part;macromolecular complex;mRNA cap binding complex;protein complex;RNA cap binding complex	3D-structure;Acetylation;Completeproteome;Initiationfactor;Proteinbiosynthesis;Referenceproteome;RNA-binding;Translationregulation;Ublconjugation	1.0069e-35	O60573	O60573	Eukaryotic translation initiation factor 4E type 2	EIF4E2	1
NaN	NaN	NaN	NaN	NaN	NaN	NaN	NaN	NaN	NaN	NaN	NaN	NaN	NaN	NaN		0	0	0	0	1	1	0	0	0	0	1	1	1.8	1.8	biological regulation;biosynthetic process;cell cycle;cell division;cellular biosynthetic process;cellular macromolecule metabolic process;cellular metabolic process;cellular nitrogen compound metabolic process;cellular process;interspecies interaction between organisms;macromolecule metabolic process;metabolic process;multi-organism process;nitrogen compound metabolic process;nucleic acid metabo…	binding;enzyme binding;kinase binding;protein binding;protein kinase binding	cell part;intracellular organelle part;intracellular part;nuclear part;nucleoplasm;organelle part	3D-structure;Alternativesplicing;Cellcycle;Celldivision;Coiledcoil;Completeproteome;Cyclin;Host-virusinteraction;Nucleus;Phosphoprotein;Referenceproteome;Transcription;Transcriptionregulation	7.4396e-14	O60583;O60583-2	O60583;O60583-2	Cyclin-T2	CCNT2	2
NaN	0	0	NaN	-0.13866	-0.436717	NaN	-0.36099	-0.60165	NaN	0.269322	0.141736	NaN	1.27847	1.44306	Increase	2	2	2	3	3	5	2	2	2	3	3	5	11	11	activation of immune response;activation of innate immune response;biological regulation;cell surface receptor linked signaling pathway;cellular macromolecule metabolic process;cellular metabolic process;cellular process;cellular protein metabolic process;cellular response to bacterial lipopeptide;cellular response to bacterial lipoprotein;cellular response to biotic stimulus;cellular response to…	bacterial cell surface binding;binding;carbohydrate binding;cell surface binding;glycosaminoglycan binding;Gram-positive bacterial cell surface binding;lipopeptide binding;lipopolysaccharide binding;lipopolysaccharide receptor activity;molecular transducer activity;pattern binding;pattern recognition receptor activity;peptide binding;peptidoglycan binding;polysaccharide binding;protein binding;pr…	cell part;cytoplasm;integral to membrane;integral to plasma membrane;intracellular part;intrinsic to membrane;intrinsic to plasma membrane;macromolecular complex;membrane part;plasma membrane part;protein complex;Toll-like receptor 1-Toll-like receptor 2 protein complex	3D-structure;Completeproteome;Disulfidebond;Glycoprotein;Immunity;Inflammatoryresponse;Innateimmunity;Leucine-richrepeat;Membrane;Polymorphism;Receptor;Referenceproteome;Repeat;Signal;Transmembrane;Transmembranehelix	1.3157e-15	O60603	O60603	Toll-like receptor 2	TLR2	1
0	0	0	0.080636	0.0229104	0.0789712	0.299479	0.208143	0.181293	0.385719	0.238691	0.136413	0.0567927	0.23473	0.1048		9	6	10	11	28	28	9	6	10	11	28	28	31.3	31.3	actin cytoskeleton organization;actin filament-based process;biological regulation;cellular component organization;cellular component organization at cellular level;cellular component organization or biogenesis;cellular component organization or biogenesis at cellular level;cellular localization;cellular macromolecule localization;cellular process;cellular protein localization;cellular response t…	actin binding;binding;cytoskeletal protein binding;enzyme binding;GTPase binding;ion channel binding;protein binding;Ras GTPase binding;receptor binding;Rho GTPase binding;small GTPase binding	cell part;cell projection membrane;cell projection part;cytoplasm;cytoskeletal part;intracellular non-membrane-bounded organelle;intracellular organelle;intracellular organelle part;intracellular part;leading edge membrane;membrane part;mitotic spindle;non-membrane-bounded organelle;organelle;organelle part;plasma membrane part;ruffle membrane;spindle	Acetylation;Actin-binding;Alternativesplicing;Cellmembrane;Cellprojection;Coiledcoil;Completeproteome;Cytoplasm;Cytoskeleton;Deafness;Directproteinsequencing;Hearing;Isopeptidebond;Membrane;Non-syndromicdeafness;Phosphoprotein;Referenceproteome;Repeat;Ublconjugation	1.8443e-267	O60610;O60610-2	O60610;O60610-2	Protein diaphanous homolog 1	DIAPH1	2
NaN	NaN	0	NaN	NaN	0.168901	NaN	NaN	0.258941	NaN	NaN	0.373708	NaN	NaN	0.584097		2	0	0	1	4	3	2	0	0	1	4	3	30.9	30.9	cellular macromolecule metabolic process;cellular metabolic process;cellular process;cellular protein metabolic process;'de novo' posttranslational protein folding;'de novo' protein folding;macromolecule metabolic process;metabolic process;primary metabolic process;protein folding;protein metabolic process	binding;selenium binding	cell part;cytoplasmic part;endoplasmic reticulum lumen;endoplasmic reticulum part;intracellular organelle lumen;intracellular organelle part;intracellular part;membrane-enclosed lumen;organelle lumen;organelle part	Alternativesplicing;Completeproteome;Directproteinsequencing;Endoplasmicreticulum;Referenceproteome;Selenocysteine;Signal	1.817e-191	O60613;O60613-2	O60613	15 kDa selenoprotein	2015-09-01	2
0	0	0	-0.0747131	-0.0192591	0.00664813	0.0174944	0.119555	-0.00238238	0.200949	0.314651	0.112784	0.452163	0.553156	0.386524		14	12	11	13	16	16	14	12	11	13	16	16	78.6	78.6	cellular process;establishment of localization;transport;vesicle-mediated transport	binding;protein binding	cell part;cytoplasmic part;endosomal part;endosome membrane;Golgi apparatus;intracellular membrane-bounded organelle;intracellular organelle;intracellular organelle part;intracellular part;lipid particle;membrane;membrane-bounded organelle;organelle;organelle membrane;organelle part	Acetylation;Alternativesplicing;Coiledcoil;Completeproteome;Cytoplasm;Endosome;Lipiddroplet;Membrane;Phosphoprotein;Polymorphism;Referenceproteome;Transport	0	O60664;O60664-2	O60664;O60664-2	Perilipin-3	PLIN3	2
0	NaN	0	-0.0702741	NaN	0.0166801	0.0196308	NaN	0.242572	0.00926396	NaN	-0.271713	-0.402774	NaN	-0.205956		2	1	0	1	4	5	2	1	0	1	4	5	12.6	12.6		binding;cation binding;ion binding;metal ion binding;transition metal ion binding;zinc ion binding		3D-structure;Alternativesplicing;Completeproteome;Cytoplasm;Metal-binding;Methyltransferase;Phosphoprotein;Polymorphism;Referenceproteome;S-adenosyl-L-methionine;Transferase;Zinc;Zinc-finger	3.9885e-72	O60678	O60678	Protein arginine N-methyltransferase 3	PRMT3	1
0	0	0	0.147117	0.0325238	-0.00095938	0.487281	0.205267	0.266157	0.382645	0.318968	0.221708	0.386766	-0.00786864	0.159302		2	2	5	6	4	5	0	0	2	3	1	0	20	9.3	biological regulation;cell surface receptor linked signaling pathway;cellular process;cellular response to chemical stimulus;cellular response to cytokine stimulus;cellular response to organic substance;cellular response to stimulus;cytokine-mediated signaling pathway;establishment of localization;establishment of localization in cell;establishment of protein localization;intracellular protein tr…	binding;protein binding;protein transporter activity;substrate-specific transporter activity;transporter activity	cell part;cytoplasm;cytoplasmic part;cytosol;intracellular membrane-bounded organelle;intracellular organelle;intracellular organelle part;intracellular part;membrane-bounded organelle;nuclear part;nucleoplasm;nucleus;organelle;organelle part	Acetylation;Completeproteome;Cytoplasm;Phosphoprotein;Polymorphism;Proteintransport;Referenceproteome;Repeat;Transport	0	O60684;O15131	O60684;O15131	Importin subunit alpha-6;Importin subunit alpha-7	KPNA5;KPNA6	2
0	0	0	0.190491	0.308922	0.678626	0.32458	0.178746	0.691266	0.905208	0.653208	1.04786	1.05958	1.12652	1.47477	Increase	4	2	4	3	11	11	4	2	4	3	11	11	40.5	40.5	alcohol metabolic process;amine metabolic process;aminoglycan biosynthetic process;aminoglycan metabolic process;biosynthetic process;carbohydrate biosynthetic process;carbohydrate metabolic process;carboxylic acid biosynthetic process;carboxylic acid metabolic process;cellular biosynthetic process;cellular carbohydrate metabolic process;cellular ketone metabolic process;cellular metabolic proces…	binding;catalytic activity;coenzyme binding;cofactor binding;electron carrier activity;NAD binding;nucleotide binding;oxidoreductase activity;oxidoreductase activity, acting on CH-OH group of donors;oxidoreductase activity, acting on the CH-OH group of donors, NAD or NADP as acceptor;UDP-glucose 6-dehydrogenase activity	cell part;cytoplasmic part;cytosol;intracellular part	3D-structure;Acetylation;Allostericenzyme;Alternativesplicing;Completeproteome;NAD;Oxidoreductase;Phosphoprotein;Referenceproteome	8.7221e-216	O60701	O60701	UDP-glucose 6-dehydrogenase	UGDH	1
NaN	0	NaN	NaN	-0.0568673	NaN	NaN	0.345964	NaN	NaN	1.0015	NaN	NaN	1.50863	NaN		1	1	1	1	1	1	1	1	1	1	1	1	6.1	6.1	cellular macromolecule metabolic process;cellular metabolic process;cellular process;cellular protein metabolic process;macromolecule metabolic process;macromolecule modification;metabolic process;peptidyl-amino acid modification;peptidyl-tyrosine modification;peptidyl-tyrosine sulfation;primary metabolic process;protein metabolic process;protein modification process;protein sulfation;sulfation;s…	catalytic activity;protein-tyrosine sulfotransferase activity;sulfotransferase activity;transferase activity;transferase activity, transferring sulfur-containing groups	cell fraction;cell part;cytoplasmic part;endoplasmic reticulum;Golgi apparatus part;Golgi membrane;insoluble fraction;integral to membrane;intracellular membrane-bounded organelle;intracellular organelle;intracellular organelle part;intracellular part;intrinsic to membrane;membrane;membrane fraction;membrane part;membrane-bounded organelle;organelle;organelle membrane;organelle part	3D-structure;Completeproteome;Glycoprotein;Golgiapparatus;Membrane;Referenceproteome;Signal-anchor;Transferase;Transmembrane;Transmembranehelix	0.00011006	O60704	O60704	Protein-tyrosine sulfotransferase 2	TPST2	1
0	NaN	0	0.193096	NaN	0.650329	0.304394	NaN	0.604451	1.5246	NaN	2.03297	3.4747	NaN	2.88648	Increase	2	5	0	2	4	5	2	5	0	2	4	5	23.6	23.6	biological adhesion;biological regulation;biosynthetic process;cell adhesion;cellular biosynthetic process;cellular component assembly;cellular component organization;cellular component organization or biogenesis;cellular macromolecule biosynthetic process;cellular macromolecule metabolic process;cellular metabolic process;cellular nitrogen compound metabolic process;cellular process;cellular res…	binding;cation binding;ion binding;metal ion binding;protein binding;protein binding transcription factor activity;transcription cofactor activity;transcription factor binding transcription factor activity;transition metal ion binding;zinc ion binding	adherens junction;anchoring junction;cell junction;cell part;cell projection;cell-substrate adherens junction;cell-substrate junction;cytoplasmic part;cytoskeletal part;focal adhesion;intracellular membrane-bounded organelle;intracellular non-membrane-bounded organelle;intracellular organelle;intracellular organelle part;intracellular part;macromolecular complex;membrane-bounded organelle;non-mem…	3D-structure;Activator;Alternativesplicing;Celladhesion;Celljunction;Cellmembrane;Cellprojection;Completeproteome;Cytoplasm;LIMdomain;Membrane;Metal-binding;Nucleus;Phosphoprotein;Polymorphism;Referenceproteome;Repeat;Transcription;Transcriptionregulation;Zinc	5.2196e-74	O60711	O60711	Leupaxin	LPXN	1
NaN	NaN	0	NaN	NaN	-0.0548527	NaN	NaN	-0.361194	NaN	NaN	0.0143182	NaN	NaN	0.7985		1	1	0	1	3	6	1	1	0	1	3	6	10.5	10.5	adherens junction organization;biological regulation;biosynthetic process;cell junction assembly;cell junction organization;cell surface receptor linked signaling pathway;cell-cell junction organization;cellular biosynthetic process;cellular component assembly;cellular component assembly at cellular level;cellular component organization;cellular component organization at cellular level;cellular c…	binding;cadherin binding;cell adhesion molecule binding;protein binding;receptor binding	cell part;cytoplasmic part;cytosol;intracellular membrane-bounded organelle;intracellular organelle;intracellular part;membrane;membrane-bounded organelle;midbody;nucleus;organelle;plasma membrane	3D-structure;Alternativesplicing;Celladhesion;Cellmembrane;Coiledcoil;Completeproteome;Cytoplasm;Membrane;Nucleus;Phosphoprotein;Polymorphism;Referenceproteome;Repeat;Transcription;Transcriptionregulation;Wntsignalingpathway	1.8022e-49	O60716;O60716-2;O60716-4;O60716-6;O60716-3;O60716-5;O60716-7;O60716-9;O60716-8;O60716-10;O60716-12;O60716-14;O60716-11;O60716-13;O60716-17;O60716-15;O60716-18;O60716-16;O60716-20;O60716-22;O60716-19;O60716-21;O60716-23;O60716-24;O60716-25;O60716-26;O60716-28;O60716-30;O60716-27;O60716-29;O60716-31;O60716-32	O60716;O60716-2;O60716-4;O60716-6;O60716-3;O60716-5;O60716-7;O60716-9;O60716-8;O60716-10;O60716-12;O60716-14;O60716-11;O60716-13;O60716-17;O60716-15;O60716-18;O60716-16;O60716-20;O60716-22;O60716-19;O60716-21;O60716-23;O60716-24;O60716-25;O60716-26;O60716-28;O60716-30;O60716-27;O60716-29;O60716-31;O60716-32	Catenin delta-1	CTNND1	32
0	0	0	-0.0873982	-0.170635	0.152694	-0.020999	0.0221902	0.154713	0.0272372	0.187362	0.0376453	-0.0110786	0.332181	0.151564		7	7	4	5	17	12	5	5	3	4	15	10	36.8	32.8	cell communication;cellular component organization;cellular component organization or biogenesis;cellular membrane organization;cellular process;endocytosis;establishment of localization;establishment of localization in cell;establishment of protein localization;intracellular protein transport;intracellular transport;membrane invagination;membrane organization;protein transport;transport;vesicle-…	binding;lipid binding;phosphatidylinositol binding;phospholipid binding;protein binding;protein transporter activity;substrate-specific transporter activity;transporter activity	cell part;cytoplasmic part;early endosome membrane;endosomal part;endosome membrane;intracellular organelle part;intracellular part;membrane;organelle membrane;organelle part	Acetylation;Completeproteome;Endosome;Lipid-binding;Membrane;Phosphoprotein;Proteintransport;Referenceproteome;Transport	0	O60749	O60749	Sorting nexin-2	SNX2	1
0	NaN	0	-0.129769	NaN	-0.16697	0.117429	NaN	0.0677764	0.112993	NaN	0.269536	0.175815	NaN	0.261737		3	2	1	2	4	2	3	2	1	2	4	2	23.1	23.1	alcohol metabolic process;biosynthetic process;carbohydrate biosynthetic process;carbohydrate metabolic process;cellular biosynthetic process;cellular carbohydrate metabolic process;cellular lipid metabolic process;cellular macromolecule metabolic process;cellular metabolic process;cellular process;cellular protein metabolic process;C-terminal protein amino acid modification;C-terminal protein li…	binding;catalytic activity;dolichyl-phosphate beta-D-mannosyltransferase activity;dolichyl-phosphate-mannose-protein mannosyltransferase activity;mannosyltransferase activity;protein binding;transferase activity;transferase activity, transferring glycosyl groups;transferase activity, transferring hexosyl groups	cell part;cytoplasmic part;dolichol-phosphate-mannose synthase complex;endoplasmic reticulum membrane;endoplasmic reticulum part;intracellular organelle part;intracellular part;macromolecular complex;mannosyltransferase complex;membrane;membrane part;organelle membrane;organelle part;protein complex	Acetylation;Completeproteome;Congenitaldisorderofglycosylation;Diseasemutation;Endoplasmicreticulum;Glycosyltransferase;Phosphoprotein;Referenceproteome;Transferase	6.1072e-61	O60762	O60762	Dolichol-phosphate mannosyltransferase	DPM1	1
0	0	0	-0.173303	0.0587409	0.0848734	0.0862402	0.18954	0.172743	0.371702	0.531981	0.397772	0.770251	0.772096	0.794549	Increase	11	8	6	8	20	22	11	8	6	8	20	22	33.7	33.7	cellular component organization;cellular component organization at cellular level;cellular component organization or biogenesis;cellular component organization or biogenesis at cellular level;cellular membrane fusion;cellular membrane organization;cellular process;establishment of localization;establishment of localization in cell;establishment of protein localization;intracellular protein transp…	binding;protein transporter activity;substrate-specific transporter activity;transporter activity	cell part;cytoplasmic part;cytosol;Golgi apparatus part;Golgi membrane;intracellular organelle part;intracellular part;membrane;organelle membrane;organelle part	3D-structure;Acetylation;Alternativesplicing;Coiledcoil;Completeproteome;Cytoplasm;ER-Golgitransport;Golgiapparatus;Membrane;Phosphoprotein;Proteintransport;Referenceproteome;Repeat;Transport	0	O60763;O60763-2;REV__Q5VZ89;REV__Q5VZ89-6;REV__Q5VZ89-5	O60763;O60763-2	General vesicular transport factor p115	USO1	5
NaN	0	NaN	NaN	NaN	NaN	NaN	0.226878	NaN	NaN	0.283739	NaN	NaN	NaN	NaN		1	1	1	1	0	0	1	1	1	1	0	0	10.2	10.2	biosynthetic process;cellular biosynthetic process;cellular macromolecule biosynthetic process;cellular macromolecule metabolic process;cellular metabolic process;cellular process;cellular protein metabolic process;macromolecule biosynthetic process;macromolecule metabolic process;metabolic process;primary metabolic process;protein metabolic process;translation	structural constituent of ribosome;structural molecule activity	cell part;cytoplasmic part;intracellular non-membrane-bounded organelle;intracellular organelle;intracellular organelle part;intracellular part;macromolecular complex;mitochondrial part;mitochondrial ribosome;non-membrane-bounded organelle;organellar ribosome;organelle;organelle part;ribonucleoprotein complex;ribosome	Completeproteome;Mitochondrion;Referenceproteome;Ribonucleoprotein;Ribosomalprotein	4.2499e-09	O60783	O60783	28S ribosomal protein S14, mitochondrial	MRPS14	1
NaN	NaN	0	NaN	NaN	-0.845335	NaN	NaN	-0.841301	NaN	NaN	-0.251921	NaN	NaN	0.595234		1	0	2	1	2	6	1	0	2	1	2	6	17.2	17.2	cellular component organization;cellular component organization or biogenesis;cellular membrane organization;cellular process;endocytosis;endosome transport;establishment of localization;establishment of localization in cell;establishment of protein localization;intracellular protein transport;intracellular transport;membrane invagination;membrane organization;protein transport;transport;vesicle-…	binding;protein binding	cell part;cytoplasmic part;cytosol;early endosome;endosome;intracellular membrane-bounded organelle;intracellular organelle;intracellular part;membrane;membrane-bounded organelle;organelle	3D-structure;Acetylation;Alternativesplicing;Completeproteome;Cytoplasm;Membrane;Phosphoprotein;Polymorphism;Proteintransport;Referenceproteome;Transport	8.2649e-113	O60784-2;O60784;O60784-4;O60784-3	O60784-2;O60784;O60784-4;O60784-3	Target of Myb protein 1	TOM1	4
NaN	NaN	0	NaN	NaN	NaN	NaN	NaN	0.0539454	NaN	NaN	0.163239	NaN	NaN	NaN		6	6	6	6	7	5	0	0	0	0	1	0	20.5	5.5		binding;nucleic acid binding;nucleotide binding;RNA binding	cell part;intracellular membrane-bounded organelle;intracellular organelle;intracellular part;macromolecular complex;membrane-bounded organelle;nucleus;organelle;ribonucleoprotein complex	Acetylation;Completeproteome;Nucleus;Polymorphism;Referenceproteome;Ribonucleoprotein;RNA-binding	1.9656e-246	O60812	O60812	Heterogeneous nuclear ribonucleoprotein C-like 1	HNRNPCL1	1
0	0	0	0.0621942	-0.0527891	0.0966318	0.0832474	0.0581087	0.136191	0.156519	0.131655	0.0885698	0.143433	-0.0283221	0.0232486		8	8	8	10	9	8	2	2	2	2	2	2	62.7	7.9	cellular component assembly;cellular component assembly at cellular level;cellular component organization;cellular component organization at cellular level;cellular component organization or biogenesis;cellular component organization or biogenesis at cellular level;cellular macromolecular complex assembly;cellular macromolecular complex subunit organization;cellular process;chromatin organization…	binding;DNA binding;nucleic acid binding	cell part;chromosomal part;intracellular membrane-bounded organelle;intracellular organelle;intracellular organelle part;intracellular part;macromolecular complex;membrane-bounded organelle;nucleosome;nucleus;organelle;organelle part;protein-DNA complex	3D-structure;Acetylation;Alternativesplicing;Antibiotic;Antimicrobial;Chromosome;Completeproteome;Directproteinsequencing;DNA-binding;Glycoprotein;Isopeptidebond;Methylation;Nucleosomecore;Nucleus;Phosphoprotein;Polymorphism;Referenceproteome;Ublconjugation	0	O60814;P58876;P62807;Q5QNW6;Q93079;Q99877;Q99879;P57053;Q99880;Q96A08	O60814;P58876;P62807;Q5QNW6;Q93079;Q99877;Q99879;P57053;Q99880	Histone H2B type 1-C/E/F/G/I;Histone H2B type 1-D;Histone H2B type 1-H;Histone H2B type 1-K;Histone H2B type 1-L;Histone H2B type 1-M;Histone H2B type 1-N;Histone H2B type 2-F;Histone H2B type F-S	H2BFS;HIST1H2BC;HIST1H2BD;HIST1H2BH;HIST1H2BK;HIST1H2BL;HIST1H2BM;HIST1H2BN;HIST2H2BF	10
[truncated: 4,614 more rows]
