# Supplementary material for: Protein synthesis rate is the predominant regulator of protein expression during differentiation
Source: Mol Syst Biol. 2013 Sep 17;9:689. doi: 10.1038/msb.2013.47 (PMC3792347; doi:10.1038/msb.2013.47)
Supplement: Supplementary Table 2 [file msb201347-s3.xlsx]

## Sheet: Sup table 2
Supplementary table 2: Protein expression changes during C2C12 differentiation
Protein expression changes during C2C12 differentiation at 0, 24, and 48 h from three biological replicates. The ANOVA significant column denotes the proteins that were assigned as changing significant expression (P<0.05, S0=1), expression during differentiation from myoblast to multinucleated myotubes.
0H EXP1-3	log2 fold change at 0 h for biological replicate 1-3
24 H EXP1-3	log2 fold change at 24 h for biological replicate 1-3
48 H EXP1-3	log2 fold change at 48 h for biological replicate 1-3
ANOVA Significant	"+" means protein is changing significantly based on ANOVA
Peptides	Nr of peptides of the protein group identified in the different experiments
Unique Peptides	Nr of unique peptides of the protein group identified in the different experiments
Sequence Coverage [%]	Percentage of the sequence that is covered by the identified peptides of the best protein sequence contained in the group.
Unique Sequence Coverage [%]	Percentage of the sequence that is covered by the identified unique peptides of the best protein sequence contained in the group
PEP	Posterior Error Probability of the identification. This value essentially operates as a p-value, where smaller is more significant.
Protein IDs	Identifier(s) of protein(s) contained in the protein group
Majority Protein IDs	These are the IDs of those proteins that have at least half of the peptides that the leading protein has.
Protein name	Name of first protein contained within the group.
Gene name	Gene name of first protein contained within the group.
Proteins	Number of proteins contained within the group. This corresponds to the number of entries in the colum 'Protein IDs'.
0H-EXP1	0H-EXP2	0H-EXP3	24 H-EXP1	48H EXP1	24 H-EXP2	48H EXP2	24 H-EXP3	48H EXP3	ANOVA Significant	Peptides Diff_Exp1	Peptides C2C12_Diff_Exp2	Peptides C2C12_Diff_Exp3	Unique peptides Diff_Exp1	Unique peptides C2C12_Diff_Exp2	Unique peptides C2C12_Diff_Exp3	Sequence coverage [%]	Unique sequence coverage [%]	PEP	Protein IDs	Majority protein IDs	Protein names	Gene names	Proteins
0	0	0	-0.201244	-0.262313	-0.11221	0.318346	-0.111991	0.0927488		59	26	35	34	17	25	48.1	33.5	0	Q7TPR4;A1BN54	Q7TPR4;A1BN54	Alpha-actinin-1	Actn1	2
0	0	0	-0.225261	-0.290586	NaN	NaN	0.165687	0.480886		2	1	3	2	1	3	5.7	5.7	7.0917e-38	A2A432;A2A432-2;Q3TCH7;E9PXY1	A2A432;A2A432-2	Cullin-4B	Cul4b	4
0	0	0	NaN	NaN	-0.72695	-0.182213	0.492007	0.86267		NaN	3	6	NaN	3	6	6.1	6.1	1.9544e-59	Q62077;A2A4A6;G3UXP4	Q62077;A2A4A6	1-phosphatidylinositol 4,5-bisphosphate phosphodiesterase gamma-1	Plcg1	3
0	0	0	-0.377726	-0.351001	NaN	NaN	-0.602109	-0.416982		5	1	1	5	1	1	2.4	2.4	1.187e-26	A2A4P4;A2A4P3;Q3THG9	A2A4P4;A2A4P3;Q3THG9	Alanyl-tRNA editing protein Aarsd1	Aarsd1	3
0	0	0	-3.14727	-2.53149	NaN	NaN	-3.48092	-2.94231	+	3	1	2	3	1	2	18.4	18.4	4.7533e-70	Q9D1C1;A2A4Z1	Q9D1C1;A2A4Z1	Ubiquitin-conjugating enzyme E2 C	Ube2c	2
0	0	0	-0.39857	-0.365425	-0.1386	-0.227354	-0.0896818	-0.289122		7	5	7	7	5	7	23.5	23.5	3.8461e-166	P84099;A2A547	P84099;A2A547	60S ribosomal protein L19;Ribosomal protein L19	Rpl19	2
0	0	0	0.0204844	0.157432	-1.08412	-1.10141	0.16954	-0.0811406		4	4	6	4	4	6	18	18	2.3498e-116	A2A5S3;Q9DBE7;A2A5R8;Q9Z108	A2A5S3;Q9DBE7;A2A5R8;Q9Z108	Double-stranded RNA-binding protein Staufen homolog 1	Stau1	4
0	0	0	0.514602	0.568227	-0.782025	0.601506	0.91219	1.28185		7	3	6	7	3	6	11.8	11.8	2.7335e-78	A2A7Q5;A6PW84;Q3V1T4;Q3V1T4-3;E9QNM0;Q3V1T4-2;F2Z499	A2A7Q5;A6PW84;Q3V1T4;Q3V1T4-3;E9QNM0;Q3V1T4-2	Prolyl 3-hydroxylase 1	Lepre1	7
0	0	0	0.217727	0.20364	-0.000634928	0.118094	0.0654344	-0.0340126		19	5	9	19	5	9	18.1	18.1	4.967e-43	A2A7S7;Q91WQ3	A2A7S7;Q91WQ3	Tyrosine--tRNA ligase, cytoplasmic	Yars	2
0	0	0	0.106884	0.255682	NaN	NaN	0.508733	0.611456		4	0	1	4	0	1	8.7	8.7	0.0034898	Q8BHG2-3;Q8BHG2-2;Q8BHG2;B7ZC71;B7ZC72;A2A8E2;D6REH4;A2A8E4	Q8BHG2-3;Q8BHG2-2;Q8BHG2;B7ZC71;B7ZC72;A2A8E2;D6REH4;A2A8E4	UPF0587 protein C1orf123 homolog	0610037L13Rik	8
0	0	0	-0.071012	0.169155	NaN	NaN	0.0947765	-0.0862776		1	1	3	1	1	3	3.1	3.1	8.4815e-08	Q52KI8;E9PUK6;A2A8V9;A2A8V8;E9QKA4;Q52KI8-2;A2A983;F6T4M4	Q52KI8;E9PUK6;A2A8V9;A2A8V8;E9QKA4;Q52KI8-2;A2A983	Serine/arginine repetitive matrix protein 1	Srrm1	8
0	0	0	NaN	NaN	-0.334935	0.485633	-0.379095	-0.328652		NaN	1	1	NaN	1	1	0.7	0.7	0.0004333	A2A933;A2A935-3;A2A935;A2A931;A2A930;A2A935-2;A2A934;E9PYH5	A2A933;A2A935-3;A2A935;A2A931;A2A930;A2A935-2;A2A934;E9PYH5	PR domain zinc finger protein 16	Prdm16	8
0	0	0	0.201132	0.42707	NaN	NaN	0.735869	0.989066		4	1	2	4	1	2	12.7	12.7	1.1598e-05	O35166;A2A9I0	O35166;A2A9I0	Golgi SNAP receptor complex member 2	Gosr2	2
0	0	0	NaN	NaN	0.0318186	0.585347	0.165944	0.518434		NaN	5	3	NaN	5	3	2.9	2.9	1.1038e-67	Q8R1A4;A2A9M5;Q8R1A4-2;E9PX48;E9QPN7;Q8VDR9;Q8VDR9-2;Q8VDR9-3	Q8R1A4;A2A9M5;Q8R1A4-2;E9PX48	Dedicator of cytokinesis protein 7	Dock7	8
0	0	0	-0.0354313	-0.186065	-1.15737	-0.938984	-0.0233431	-0.138156		6	2	3	6	2	3	2.8	2.8	1.2527e-20	A2A9Q2;Q8BHG1;A6PWC3;Q3V3G9	A2A9Q2;Q8BHG1;A6PWC3;Q3V3G9	Nardilysin	Nrd1	4
0	0	0	NaN	NaN	-0.0747449	-0.0365407	0.200253	0.131063		NaN	3	3	NaN	2	2	3	2.3	3.0725e-40	Q3U2P1;A2AA71;Q3U2P1-2;A2AA72	Q3U2P1;A2AA71	Protein transport protein Sec24A	Sec24a	4
0	0	0	NaN	NaN	0.683113	1.00518	1.26003	2.03312	+	NaN	2	2	NaN	2	2	3.1	3.1	3.5401e-41	A2AAY5	A2AAY5	SH3 and PX domain-containing protein 2B	Sh3pxd2b	1
0	0	0	NaN	NaN	0.162984	0.569199	0.703809	0.546956		NaN	1	1	NaN	1	1	5.7	5.7	1.8335e-24	P70245;A2AC29	P70245;A2AC29	3-beta-hydroxysteroid-Delta(8),Delta(7)-isomerase	Ebp	2
0	0	0	0.196481	-0.0328757	0.0813396	0.394514	0.376846	0.376068		8	4	6	8	4	6	16.5	16.5	4.2271e-298	Q3U505;Q9DBG6;A2ACG7	Q3U505;Q9DBG6;A2ACG7	Dolichyl-diphosphooligosaccharide--protein glycosyltransferase subunit 2	Rpn2	3
0	0	0	NaN	NaN	-0.616481	-0.3723	0.382723	0.205393		NaN	1	3	NaN	1	3	16	16	6.6471e-21	A2ADY9	A2ADY9	Protein DDI1 homolog 2	Ddi2	1
0	0	0	0.352533	0.461424	-0.155438	-0.0759609	NaN	NaN		2	3	1	2	3	1	3.8	3.8	2.1897e-06	A2AEW8;Q8VD04;A2AEW9;A2AEW5;A2AEW6	A2AEW8;Q8VD04;A2AEW9	GRIP1-associated protein 1	Gripap1	5
0	0	0	-0.600512	-0.549937	-0.366076	-0.549683	-0.482372	-0.536984		12	6	7	5	2	2	11.8	3.1	2.3583e-71	Q60973;A2AFJ1;A2AFI9;F6U539;F6ZLC6	Q60973;A2AFJ1;A2AFI9	Histone-binding protein RBBP7	Rbbp7	5
0	0	0	NaN	NaN	-0.0307961	-0.0595099	-0.171645	-0.0822093		NaN	4	8	NaN	4	8	2.8	2.8	2.0608e-123	A2AFQ0;Q7TMY8;Q7TMY8-3;Q7TMY8-4;Q7TMY8-2;F6XP90;E9PZ23	A2AFQ0;Q7TMY8;Q7TMY8-3;Q7TMY8-4;Q7TMY8-2	E3 ubiquitin-protein ligase HUWE1	Huwe1	7
0	0	0	0.260026	0.563353	0.181039	0.527571	0.307079	0.830904		7	5	6	7	5	6	53.9	53.9	2.1632e-119	A2AFQ2;Q99N15;O08756	A2AFQ2;Q99N15;O08756	3-hydroxyacyl-CoA dehydrogenase type-2	Hsd17b10	3
0	0	0	0.0323829	-0.0718003	0.00201835	0.111031	0.124461	0.169668		14	11	11	14	11	11	40	40	1.5114e-102	O88685;A2AGN7;B7ZCF1;F6Q2E3	O88685;A2AGN7;B7ZCF1	26S protease regulatory subunit 6A	Psmc3	4
0	0	0	-0.315002	-0.477542	-0.350651	-0.0915099	-0.527076	-0.421554		6	5	11	6	5	11	8	8	5.6344e-103	A2AGT5;A2AGT5-3;A2AGT5-2	A2AGT5;A2AGT5-3;A2AGT5-2	Cytoskeleton-associated protein 5	Ckap5	3
0	0	0	0.174279	0.303576	0.0694272	0.222805	0.191689	0.260748		5	3	5	5	3	5	12.5	12.5	1.0073e-14	A2AH25;Q5FWK3;Q8C5A0	A2AH25;Q5FWK3;Q8C5A0	Rho GTPase-activating protein 1	Arhgap1	3
0	0	0	-0.0443598	0.0067647	-0.0846856	-0.0287195	NaN	NaN		2	2	1	2	2	1	7.1	7.1	1.5238e-07	Q8BVU5;A2AH27;A2AH28;A2AH29	Q8BVU5;A2AH27;A2AH28;A2AH29	ADP-ribose pyrophosphatase, mitochondrial	Nudt9	4
0	0	0	-0.21073	-0.361435	-0.0243552	-0.139283	-0.153703	-0.216485		11	6	11	10	5	10	13.8	12.8	1.4887e-42	A2AH85;O08810;G3UZ34;G3UXK8	A2AH85;O08810;G3UZ34	116 kDa U5 small nuclear ribonucleoprotein component	Eftud2	4
0	0	0	NaN	NaN	-0.014485	0.109962	0.255682	0.38405		NaN	2	1	NaN	2	1	2.5	2.5	4.6139e-68	A2AI52;Q80U87;D3Z5K3	A2AI52;Q80U87;D3Z5K3	Ubiquitin carboxyl-terminal hydrolase;Ubiquitin carboxyl-terminal hydrolase 8	Usp8	3
0	0	0	NaN	NaN	-0.556075	-0.31775	0.770618	0.867501		NaN	2	4	NaN	2	4	3.4	3.4	2.8643e-13	A2AIX1;E9QAT4;F7BPW6	A2AIX1;E9QAT4		Sec16a	3
0	0	0	0.575409	0.610511	-0.0665482	-0.16385	0.06226	-0.148737		3	4	4	3	4	4	9	9	6.325e-32	A2AJI0;A8Y5P4;A2AJI0-2;A2AJI1;F6WF36	A2AJI0;A8Y5P4;A2AJI0-2;A2AJI1;F6WF36	MAP7 domain-containing protein 1	Map7d1;Mtap7d1	5
0	0	0	0.463518	0.641731	0.683651	0.460166	0.811389	0.986375	+	7	5	5	7	5	5	7.2	7.2	8.7008e-25	P43406;A2AKI5	P43406;A2AKI5	Integrin alpha-V;Integrin alpha-V heavy chain;Integrin alpha-V light chain	Itgav	2
0	0	0	0.129217	0.227495	0.266277	1.2225	-0.0529249	0.142348		8	3	3	8	3	3	16.4	16.4	2.1198e-26	Q91VR2;A2AKU9;Q8C2Q8;A2AKV3;A2AKV2;A2AKV1;A2AKV0	Q91VR2;A2AKU9;Q8C2Q8;A2AKV3;A2AKV2;A2AKV1;A2AKV0	ATP synthase subunit gamma, mitochondrial;ATP synthase gamma chain	Atp5c1	7
0	0	0	0.0304067	0.0124972	-0.00856613	0.0404014	-0.237592	-0.158671		25	4	9	4	1	1	30.1	4.2	0	Q8BG05;A2AL12	Q8BG05;A2AL12	Heterogeneous nuclear ribonucleoprotein A3	Hnrnpa3	2
0	0	0	NaN	NaN	-0.0924171	-0.512411	-0.0975019	-0.882066	+	NaN	4	5	NaN	4	5	10.1	10.1	2.0205e-206	A2AL50;Q8C0I1;H3BKN2;A2AL49;H3BIY5	A2AL50;Q8C0I1;H3BKN2;A2AL49	Alkyldihydroxyacetonephosphate synthase, peroxisomal	Agps	5
0	0	0	0.265317	0.677892	-0.131013	0.346418	0.647637	1.08379		5	5	9	5	5	9	16.7	16.7	3.8646e-170	Q8BSY0;A2AL85;E9Q6M2;Q8CBM2;A2AL81;Q3TU40;A2AL75;A2AL76;E9PWI0;A2AL78;A2AL74;Q6P8S1;Q9D7J8;Q9CR06;E9Q513;A2AL79;A2AL83;A2AL77;A2AL71	Q8BSY0;A2AL85;E9Q6M2;Q8CBM2	Aspartyl/asparaginyl beta-hydroxylase	Asph	19
0	0	0	-0.379432	-0.218917	-0.619736	-0.942141	-0.649571	-0.8405		2	7	9	2	7	9	13.9	13.9	4.4519e-172	Q91VX2;A2AMY5;A2AMY7;F6WTC8	Q91VX2;A2AMY5	Ubiquitin-associated protein 2	Ubap2	4
0	0	0	NaN	NaN	-0.243455	0.232292	-0.0490091	-0.0291611		NaN	3	4	NaN	3	4	1.2	1.2	9.6031e-98	A2AN08-5;A2AN08;A2AN08-3;A2AN08-2;F6SSP6	A2AN08-5;A2AN08;A2AN08-3;A2AN08-2	E3 ubiquitin-protein ligase UBR4	Ubr4	5
0	0	0	0.450908	0.116098	NaN	NaN	0.00791302	-0.196707		5	2	2	5	2	2	12.5	12.5	1.8817e-11	G5E920;O54879;A2AP78	G5E920;O54879;A2AP78	High mobility group protein B3	Gm6104;Hmgb3	3
0	0	0	-1.07321	-0.494902	-0.480579	-0.299738	-0.502444	-0.239481		4	3	3	4	3	3	3.7	3.7	4.958e-18	A2APM2;P15379;E9QKL7;P15379-7;E9QKL8;P15379-8;A2APM1;P15379-4;E9QKL9;E9QKM0;P15379-9;P15379-10;Q80X37;E9QKM8;P15379-5;P15379-11;A2APM6;A2APM4;P15379-6;A2APM3;P15379-3;A2APM5;Q3U8S1;P15379-2;E9QKM1;P15379-13;P15379-12	A2APM2;P15379;E9QKL7;P15379-7;E9QKL8;P15379-8;A2APM1;P15379-4;E9QKL9;E9QKM0;P15379-9;P15379-10;Q80X37;E9QKM8;P15379-5;P15379-11;A2APM6;A2APM4;P15379-6;A2APM3;P15379-3;A2APM5;Q3U8S1;P15379-2;E9QKM1;P15379-13;P15379-12	CD44 antigen	Cd44	27
0	0	0	NaN	NaN	0.769941	1.81492	1.34028	1.90662	+	NaN	1	6	NaN	1	6	2.9	2.9	1.2818e-113	A2AQ53;Q61554;Q61555	A2AQ53;Q61554	Fibrillin-1	Fbn1	3
0	0	0	0.067088	-0.398627	-0.0661404	-0.0808964	-0.211331	-0.489565		6	6	8	6	6	8	16.1	16.1	9.9194e-87	A2AQR0;Q64521	A2AQR0;Q64521	Glycerol-3-phosphate dehydrogenase, mitochondrial	Gpd2	2
0	0	0	0.415001	0.578794	0.756853	0.750521	0.819913	0.700972	+	9	4	8	8	4	7	3.6	3.3	6.8718e-89	A2ARP8;Q9QYR6-2;Q9QYR6	A2ARP8;Q9QYR6-2;Q9QYR6	Microtubule-associated protein 1A;MAP1 light chain LC2	Mtap1a;Map1a	3
0	0	0	NaN	NaN	-0.562751	0.201007	0.0926134	0.0472592		0	2	1	0	2	1	9	9	1.5653e-07	Q8C570;Q8CBU3;A2ASC6	Q8C570;Q8CBU3;A2ASC6	mRNA export factor	Rae1	3
0	0	0	NaN	NaN	-0.340587	-1.92232	0.0673633	1.32631		0	2	2	0	2	1	0.2	0.1	2.7378e-06	A2ASS6;E9Q8K5;E9Q8N1;A2ASS6-2;E9Q8M7;F6ZVZ7	A2ASS6;E9Q8K5;E9Q8N1;A2ASS6-2;E9Q8M7;F6ZVZ7	Titin	Ttn	6
0	0	0	0.181039	0.33308	0.0453032	0.124196	0.423524	0.411209		5	3	4	5	3	4	14.6	14.6	7.833e-79	Q99JX3;A2ATI9;Q99JX3-2;A2ATI6;A2ATI8	Q99JX3;A2ATI9;Q99JX3-2;A2ATI6;A2ATI8	Golgi reassembly-stacking protein 2	Gorasp2	5
0	0	0	NaN	NaN	-0.0240911	-0.357456	0.133958	0.165815		NaN	1	2	NaN	1	2	1.6	1.6	5.1247e-15	P53995;A2ATQ5	P53995;A2ATQ5	Anaphase-promoting complex subunit 1	Anapc1	2
0	0	0	-0.247388	-0.139919	NaN	NaN	-0.512349	-0.276485		5	1	3	5	1	3	13.8	13.8	3.6118e-32	Q64012;A2AU62;Q64012-2;A2AU61;A2AU60	Q64012;A2AU62;Q64012-2;A2AU61	RNA-binding protein Raly	Raly;C130057N11Rik	5
0	0	0	0.31371	0.840201	0.295018	0.608809	0.354001	0.701859	+	11	5	6	11	5	6	38	38	2.0352e-179	A2AUD5;Q9CYZ2;Q3TAI4;Q8BKP1;Q3TUJ9;F6VQ81	A2AUD5;Q9CYZ2;Q3TAI4;Q8BKP1;Q3TUJ9;F6VQ81	Tumor protein D54	Tpd52l2	6
0	0	0	-0.112943	-0.0214089	0.613815	0.433494	0.856548	1.01128		NaN	2	6	NaN	2	5	10.9	9.6	2.6089e-63	A2AUK5;Q9Z2H5;A2AUK8;Q9Z2H5-2;Q9Z2H5-3;A2AUK7;A2AUK6;E9PV14;E9QMK1	A2AUK5;Q9Z2H5;A2AUK8;Q9Z2H5-2;Q9Z2H5-3;A2AUK7;A2AUK6;E9PV14	Band 4.1-like protein 1	Epb4.1l1;Epb41l1	9
0	0	0	0.119157	0.0485151	0.481816	1.09268	0.195852	0.218967		10	2	2	10	2	2	11.9	11.9	2.1677e-10	Q01730;Q9D031;A2AUR7	Q01730;Q9D031;A2AUR7	Ras suppressor protein 1	Rsu1	3
0	0	0	0.755742	0.837459	0.312781	0.16543	0.616075	0.494672		35	29	26	35	29	26	24.9	24.9	0	Q99PL5;A2AVJ7;Q99PL5-2;E9PUZ4;Q99PL5-3;Q99PL5-4;Q99PL5-5;Q99PL5-6;Q99PL5-7;Q99PL5-8;Q99PL5-9;Q99PL5-10;Q99PL5-11;Q99PL5-12	Q99PL5;A2AVJ7	Ribosome-binding protein 1	Rrbp1	14
0	0	0	0.158725	-0.508588	-0.289527	0.057277	-0.423913	-0.780661		7	5	6	7	5	6	11.6	11.6	6.2702e-48	F8WGL8;Q08943-2;Q08943;A2AW05	F8WGL8;Q08943-2;Q08943;A2AW05	FACT complex subunit SSRP1	Ssrp1	4
0	0	0	0.569102	0.397036	0.484602	0.340619	0.243547	0.108491		11	2	3	11	2	3	7.7	7.7	8.5314e-13	P25976;A2AWT5;A2AWT7;P25976-2;A2AWT6;G3UZW9;E9Q4A8	P25976;A2AWT5;A2AWT7;P25976-2;A2AWT6	Nucleolar transcription factor 1	Ubtf	7
0	0	0	NaN	NaN	-0.0791275	-0.573639	0.268195	0.153157		NaN	4	4	NaN	4	4	6.6	6.6	9.438e-39	A2BDX0;Q9Z103	A2BDX0;Q9Z103	Activity-dependent neuroprotector homeobox protein	Adnp	2
0	0	0	-0.198593	-0.0741676	NaN	NaN	-0.406618	-0.311148		8	1	2	8	1	2	8.3	8.3	3.4361e-57	Q9EQU5;Q9EQU5-2;A2BE93;A2BE92	Q9EQU5;Q9EQU5-2;A2BE93;A2BE92	Protein SET	Set	4
0	0	0	NaN	NaN	-0.031312	0.741057	0.956577	1.64432	+	NaN	4	5	NaN	4	5	13	13	1.0561e-31	A2BFA6	A2BFA6		Naglu	1
0	0	0	0.342213	0.326767	-0.0838445	0.0469799	0.424922	0.512985		1	3	4	1	3	4	11.3	11.3	8.9903e-73	A2BFF9;A2BFF5;Q3TPJ8;O88487;A2BFF8;E9PWC9;D3Z0M6;O88485;Q3TYJ3;O88485-2	A2BFF9;A2BFF5;Q3TPJ8;O88487;A2BFF8;E9PWC9	Cytoplasmic dynein 1 intermediate chain 2	Dync1i2	10
0	0	0	-0.222498	-0.457752	-0.363716	-0.255322	-0.230973	-0.277866		5	6	7	2	2	2	17	4.8	1.1371e-99	Q6PHQ9;A3KFU8;A3KFU5;D3Z5M2;Q91YZ8;E9PW32;G5E8X2	Q6PHQ9;A3KFU8;A3KFU5;D3Z5M2;Q91YZ8;E9PW32		Pabpc4;Gm10110	7
0	0	0	NaN	NaN	0.509037	0.352081	0.508023	0.400538		NaN	1	2	NaN	1	2	8.4	8.4	5.9049e-11	Q9D8V0-4;A3KGR9;E9QMS4;Q9D8V0;Q9D8V0-3;Q6PGJ8;Q9D8V0-2	Q9D8V0-4;A3KGR9;E9QMS4;Q9D8V0;Q9D8V0-3;Q6PGJ8;Q9D8V0-2	Minor histocompatibility antigen H13	H13;Hm13	7
0	0	0	NaN	NaN	0.17031	0.424922	0.703632	0.719578		NaN	2	4	NaN	2	4	7.5	7.5	1.6274e-28	A6H5Z3;A6H5Z3-2;F6Q3Q9;Q8C1X1;Q9D4R7	A6H5Z3;A6H5Z3-2	Exocyst complex component 6B	Exoc6b	5
0	0	0	0.204767	0.481816	-0.133005	0.0524158	0.392867	0.427606		5	2	4	5	2	4	20.1	20.1	1.1319e-45	A6H6N4;F2Z455;Q9R059	A6H6N4;F2Z455;Q9R059	Four and a half LIM domains protein 3	Fhl3	3
0	0	0	0.351628	-0.255891	0.157432	0.014641	NaN	NaN		2	1	1	2	1	0	11.1	7.6	1.1714e-06	B1AQD9;Q9Z2R6	B1AQD9;Q9Z2R6	Protein unc-119 homolog A	Unc119	2
0	0	0	NaN	NaN	-2.87684	-2.23766	0.193078	0.775598		1	2	2	1	2	2	14.3	14.3	9.765e-99	B1AQF4;Q9D7X3;H3BKL8	B1AQF4;Q9D7X3;H3BKL8	Dual specificity protein phosphatase 3	Dusp3	3
0	0	0	NaN	NaN	-0.119746	0.0803848	0.639047	0.677982		NaN	2	2	NaN	2	2	7.6	7.6	2.4374e-60	G3X9T7;O08573;B1AQR8;O08573-2	G3X9T7;O08573;B1AQR8;O08573-2	Galectin-9	Lgals9	4
0	0	0	0.498149	0.183201	-0.410045	0.675455	0.0920721	0.375623		2	5	6	2	5	6	13.9	13.9	6.9889e-53	P50544;B1AR28	P50544;B1AR28	Very long-chain specific acyl-CoA dehydrogenase, mitochondrial	Acadvl	2
0	0	0	-0.00827593	-0.195418	NaN	NaN	-0.290462	-0.729005		6	0	1	6	0	1	3.5	3.5	0.0011283	Q9D024;Q9D024-2;F7C265;Q9D024-3;B1AR93	Q9D024;Q9D024-2;F7C265;Q9D024-3;B1AR93	Coiled-coil domain-containing protein 47	Ccdc47	5
0	0	0	-0.439892	-0.421303	-0.231549	-0.582188	-0.278601	-0.219169		11	3	4	11	3	4	18.6	18.6	3.1354e-18	D3Z3Q9;P61255;B1ARA3;B1ARA5;G3UW96	D3Z3Q9;P61255;B1ARA3;B1ARA5;G3UW96	60S ribosomal protein L26	Rpl26-ps2;Rpl26;Rpl26-ps4	5
0	0	0	NaN	NaN	-0.308805	0.321813	0.16092	0.739762		1	10	12	0	9	11	2.8	2.7	1.2968e-162	E9QA63;Q9QXZ0;B1ARU4;B1ARU1;E9QNP1;Q9QXZ0-4;E9PVY6;F7ACR9;E9PVY7;Q9QXZ0-2;Q9QXZ0-3;F6Q750;F6SHS0;F6XCT0;F6YKN8;F6RCJ3;Q9CYG3;F6RL59;E9PVY8	E9QA63;Q9QXZ0;B1ARU4;B1ARU1;E9QNP1;Q9QXZ0-4;E9PVY6;F7ACR9;E9PVY7;Q9QXZ0-2;Q9QXZ0-3;F6Q750	Microtubule-actin cross-linking factor 1	Macf1	19
0	0	0	-0.102078	-0.123214	0.203139	1.35552	0.143524	0.627607		6	2	4	6	2	4	19.4	19.4	3.5446e-12	Q60631;B1AT92;Q60631-2;B1AT95	Q60631;B1AT92;Q60631-2	Growth factor receptor-bound protein 2	Grb2	4
0	0	0	NaN	NaN	0.285106	0.823668	0.728051	0.675997	+	0	3	3	0	3	3	10	10	5.5504e-22	B1ATI0;B1AV77;P47740;Q8C5J1;B1ATI7;P47739	B1ATI0;B1AV77;P47740;Q8C5J1	Aldehyde dehydrogenase;Fatty aldehyde dehydrogenase	Aldh3a2	6
0	0	0	0.232292	0.651132	0.135798	0.452174	0.376513	0.512379		4	3	3	4	3	3	5.2	5.2	1.6669e-10	Q3UMA3;Q99LI8;E9PYT7;B1ATZ1;B1ATZ0;B1ATY9	Q3UMA3;Q99LI8;E9PYT7;B1ATZ1;B1ATZ0;B1ATY9	Hepatocyte growth factor-regulated tyrosine kinase substrate	Hgs	6
0	0	0	-0.082805	-0.0337172	-0.0173878	0.0984196	0.236952	0.223175		4	6	6	4	6	6	13.1	13.1	2.0016e-121	Q9Z0X1;B1AU25	Q9Z0X1;B1AU25	Apoptosis-inducing factor 1, mitochondrial	Aifm1	2
0	0	0	-0.826873	-1.30483	-1.0124	-1.43549	-1.39149	-1.64034	+	7	4	4	7	4	4	8.4	8.4	2.7128e-119	B1AU75;Q99MD9;B1AU76;Q99MD9-2	B1AU75;Q99MD9;B1AU76;Q99MD9-2	Nuclear autoantigenic sperm protein	Nasp	4
0	0	0	NaN	NaN	0.0970714	0.108223	0.00331442	0.0234682		1	5	6	1	5	6	4.9	4.9	5.8599e-60	B1AUX2;Q61191;F6SJS2	B1AUX2;Q61191	Host cell factor 1;HCF N-terminal chain 1;HCF N-terminal chain 2;HCF N-terminal chain 3;HCF N-terminal chain 4;HCF N-terminal chain 5;HCF N-terminal chain 6;HCF C-terminal chain 1;HCF C-terminal chain 2;HCF C-terminal chain 3;HCF C-terminal chain 4;HCF C-terminal chain 5;HCF C-terminal chain 6	Hcfc1	3
0	0	0	0.277747	0.712904	0.1503	0.0590784	0.33674	0.407407		8	3	5	8	3	5	19.4	19.4	8.9837e-129	B1AWD9;B1AWD8;E9QM56;O08585;B1AWE1;Q6PFA2;B1AWE0	B1AWD9;B1AWD8;E9QM56;O08585;B1AWE1;Q6PFA2;B1AWE0	Clathrin light chain A	Clta	7
0	0	0	-0.789437	0.318577	-0.887927	0.467697	-1.23715	1.08672	+	3	5	5	3	5	5	16.2	16.2	4.5041e-89	P43883;B1AXR5;B1AXR3	P43883;B1AXR5	Perilipin-2	Plin2	3
0	0	0	-0.183687	0.198368	NaN	NaN	0.0422241	0.155879		1	1	1	1	1	1	1.1	1.1	0.0021254	Q9Z0T9;B1AYG6;B1AYG7	Q9Z0T9;B1AYG6;B1AYG7	Integrin beta-6;Integrin beta	Itgb6	3
0	0	0	0.196481	0.290778	-0.211532	-0.186295	NaN	NaN		4	1	1	4	1	1	6.5	6.5	6.3129e-12	P0C0A3;B1AZ42	P0C0A3;B1AZ42	Charged multivesicular body protein 6	Chmp6	2
0	0	0	0.614851	0.285461	NaN	NaN	0.300885	-0.12345		4	2	2	4	2	2	12.5	12.5	2.0862e-21	Q8BKX1;Q8BKX1-2;B1AZ46;Q8BKX1-3;Q8BKX1-4	Q8BKX1;Q8BKX1-2;B1AZ46;Q8BKX1-3;Q8BKX1-4	Brain-specific angiogenesis inhibitor 1-associated protein 2	Baiap2	5
0	0	0	NaN	NaN	0.0360461	-0.381179	0.282855	-0.0449105		0	1	3	0	1	3	2.6	2.6	3.0238e-34	B1AZI6;E9Q5E2	B1AZI6;E9Q5E2	THO complex subunit 2	Thoc2;BC005561	2
0	0	0	0.948825	1.83066	0.418676	1.39303	1.77539	2.39747	+	10	25	44	10	1	5	16	1.8	0	E9PZ16;B1B0C7;E9QL02;Q3UHH3	E9PZ16;B1B0C7;E9QL02;Q3UHH3		Hspg2	4
0	0	0	0.125762	0.0756933	0.0437644	-0.247765	-0.0614357	-0.221405		22.5	14	19	0.5	14	19	47.5	47.5	0	H7BXB7;P61979-2;P61979;E9PVM4;E9Q8D6;B2M1R6;P61979-3;D3YWG1;D3Z5X4;H3BLL4;H3BKD0;H3BK96;H3BKI8;H3BLP7;Q8BT23;H3BJ43;H3BJS9	H7BXB7;P61979-2;P61979;E9PVM4;E9Q8D6;B2M1R6;P61979-3;D3YWG1;D3Z5X4;H3BLL4;H3BKD0;H3BK96	Heterogeneous nuclear ribonucleoprotein K	Hnrnpk;Gm7964	17
0	0	0	-0.106281	-0.471989	-0.636347	-0.802436	-0.246755	-0.464783		4	7	12	4	7	12	8	8	8.3535e-148	B2RQC6;G3UWN2;E9QAI5;B7ZN27;E9QAT6;F6S3Z3	B2RQC6;G3UWN2;E9QAI5;B7ZN27		Cad	6
0	0	0	0.262193	-0.157721	-0.150961	0.325847	0.149129	0.0829751		3	5	5	3	5	5	12.9	12.9	1.4495e-25	B2RQS1;Q9ERG2;B3STQ1	B2RQS1;Q9ERG2	Striatin-3	Strn3	3
0	0	0	NaN	NaN	0.256648	0.378068	0.24184	0.437121		NaN	2	6	NaN	2	6	3.4	3.4	1.2479e-35	E9QAX2;Q9JMH9-6;Q9JMH9;B2RRE2;Q9JMH9-1;Q9JMH9-4;Q9JMH9-2;Q9JMH9-7;Q9JMH9-5;E9Q405;E9QA74	E9QAX2;Q9JMH9-6;Q9JMH9;B2RRE2;Q9JMH9-1;Q9JMH9-4;Q9JMH9-2;Q9JMH9-7;Q9JMH9-5;E9Q405;E9QA74	Unconventional myosin-XVIIIa	Myo18a	11
0	0	0	0.156397	0.325271	-0.239089	-0.296226	NaN	NaN		5	2	1	5	2	1	2.3	2.3	1.8359e-08	B2RSU7;Q8CHG3;E9PWI6;E0CYI9	B2RSU7;Q8CHG3;E9PWI6;E0CYI9	GRIP and coiled-coil domain-containing protein 2	Gcc2	4
0	0	0	NaN	NaN	0.244644	-0.214207	0.131458	0.247685		0	3	5	0	3	5	7	7	0	O88532;B2RUG7;D3Z5G4;F6V459	O88532;B2RUG7	Zinc finger RNA-binding protein	Zfr	4
0	0	0	0.620305	0.0476779	-0.286146	-0.606913	-0.196062	-0.407344		3	3	3	3	3	3	2.6	2.6	3.3608e-27	Q80TH2-2;B7ZNX6;Q80TH2;Q80TH2-1;B2RUJ2	Q80TH2-2;B7ZNX6;Q80TH2;Q80TH2-1;B2RUJ2	Protein LAP2	Erbb2ip	5
0	0	0	-0.0200771	0.0265876	-0.0867372	-0.228993	0.0475383	0.0485151		23	5	10	2	2	2	31.4	3.9	0	Q8BG05-2;B2RXM2;E9Q7H5;F8VPW0;A2AL13	Q8BG05-2;B2RXM2;E9Q7H5		Gm6793;Gm8991	5
0	0	0	0.00230651	-0.15967	-0.398418	-0.180921	0.113567	0.308011		3	4	6	3	4	6	5.3	5.3	1.6194e-130	B2RXS4;E9Q832;E9PY77	B2RXS4;E9Q832	Plexin-B2	Plxnb2	3
0	0	0	-0.0568363	-0.442654	NaN	NaN	-0.285407	-0.189022		4	4	9	1	1	4	5	2.7	1.0672e-67	B3F3T1;Q6URW6;Q6URW6-2	B3F3T1;Q6URW6;Q6URW6-2	Myosin-14	Myh14	3
0	0	0	0.173767	-0.0624598	-0.292245	-0.41448	-0.282579	-0.396726		126	81	91	114	77	87	50	47.7	0	Q8BTM8;B7FAU9;B7FAV1;F6XC15;F6Z2C0;Q8BTM8-2;F7AVL7	Q8BTM8;B7FAU9;B7FAV1	Filamin-A	Flna	7
0	0	0	0.0920721	0.149129	-0.144457	0.244887	0.192952	0.549916		6	2	4	2	1	1	12.1	4.3	2.7101e-153	E9PY39;B7ZBY7;Q9CZY3;B7ZBY6;D3Z1I3;D3Z6R2;Q9CZY3-2;D3YXL3	E9PY39;B7ZBY7;Q9CZY3;B7ZBY6;D3Z1I3;D3Z6R2;Q9CZY3-2	Ubiquitin-conjugating enzyme E2 variant 1	Gm20431;Ube2v1;Gm8325;Gm10088	8
0	0	0	0.278104	0.41511	NaN	NaN	0.904349	1.58573	+	3	1	1	3	1	1	3.3	3.3	0.0033989	P24638;E9Q9I3;B7ZCF5	P24638;E9Q9I3;B7ZCF5	Lysosomal acid phosphatase	Acp2	3
0	0	0	NaN	NaN	-0.360972	-0.359657	-0.329522	-0.528532		0	2	2	0	2	2	5.3	5.3	1.1853e-32	Q9ESX5;B7ZCL7;F6YUI5;A2AN81;F6S1S5	Q9ESX5;B7ZCL7;F6YUI5;A2AN81;F6S1S5	H/ACA ribonucleoprotein complex subunit 4	Dkc1	5
0	0	0	-0.0835998	-0.00874027	-0.328489	-0.538471	-0.507357	-0.398037		4	2	2	3	2	2	6.4	6.4	1.035e-09	Q8CBW3;B7ZCU0;Q8CBW3-3;Q8CBW3-4;B7ZCU3;B7ZCU4;Q8CBW3-2;B7ZCU5;B7ZCU2;Q8CBW3-5	Q8CBW3;B7ZCU0;Q8CBW3-3;Q8CBW3-4;B7ZCU3;B7ZCU4;Q8CBW3-2;B7ZCU5;B7ZCU2;Q8CBW3-5	Abl interactor 1	Abi1	10
0	0	0	-0.379245	-0.178616	-0.170816	-0.241066	0.0816123	0.0343565		11	6	6	9	4	4	13.8	11.2	3.7519e-236	E9Q6R0;B7ZNL2;Q78ZA7	E9Q6R0;B7ZNL2;Q78ZA7	Nucleosome assembly protein 1-like 4	Nap1l4	3
0	0	0	NaN	NaN	0.177981	-0.0209405	0.222805	0.175301		NaN	2	4	NaN	2	4	2.9	2.9	5.7532e-82	Q6ZQ08-4;Q6ZQ08;Q6ZQ08-2;B7ZWL1;Q6ZQ08-3	Q6ZQ08-4;Q6ZQ08;Q6ZQ08-2;B7ZWL1	CCR4-NOT transcription complex subunit 1	Cnot1	5
0	0	0	0.0546401	-0.104713	0.0908535	1.00425	NaN	NaN		6	2	1	6	2	1	5	5	0.00045973	Q9Z1A1;Q9D828;Q8C2C6;B8JJG6;B8JJG8;B8JJG7;B8JJG9	Q9Z1A1;Q9D828;Q8C2C6;B8JJG6;B8JJG8;B8JJG7;B8JJG9		Tfg	7
0	0	0	0.645978	0.463727	-0.248348	-0.210713	0.172743	0.535456		13	5	4	13	5	4	4.6	4.6	6.7019e-33	P39447;B9EHJ3	P39447;B9EHJ3	Tight junction protein ZO-1	Tjp1	2
0	0	0	NaN	NaN	-0.0691945	0.117828	0.270469	-0.029647		NaN	2	2	NaN	2	2	4.4	4.4	6.1489e-29	C7G3P2;Q61136	C7G3P2;Q61136	Serine/threonine-protein kinase PRP4 homolog	Prpf4b	2
0	0	0	NaN	NaN	0.227371	0.215616	1.24677	1.69942		1	2	2	1	2	2	5.1	5.1	5.1967e-05	E9QN92;Q8CI59-2;Q8CI59;D3YTP0	E9QN92;Q8CI59-2;Q8CI59;D3YTP0	Metalloreductase STEAP3	Steap3	4
0	0	0	0.073546	0.248656	NaN	NaN	0.0581087	0.21014		7	2	3	5	1	2	6.9	5	4.5594e-10	D3YTQ3;F6VQH5;Q9Z130	D3YTQ3;F6VQH5;Q9Z130	Heterogeneous nuclear ribonucleoprotein D-like	Hnrpdl	3
0	0	0	-0.423313	-0.278041	NaN	NaN	-0.392326	-0.5199		5	1	3	5	1	3	22.1	22.1	8.528e-61	P62843;Q3UXS6;D3YTQ9	P62843;Q3UXS6;D3YTQ9	40S ribosomal protein S15	Rps15	3
0	0	0	0.0263043	0.0153548	0.0756011	0.1141	0.0184917	0.0571383		6	2	4	6	2	4	16.8	16.8	3.9568e-27	Q8K2T1;D3YU12;G5E8S7;Q8K2T1-2;Q8K2T1-3	Q8K2T1;D3YU12;G5E8S7;Q8K2T1-2;Q8K2T1-3	NmrA-like family domain-containing protein 1	Nmral1	5
0	0	0	NaN	NaN	-1.10488	-1.05379	0.00259443	-0.0511002		NaN	2	2	NaN	2	2	5.5	5.5	8.364e-63	Q8VCM8;D3YU17	Q8VCM8;D3YU17	Nicalin	Ncln	2
0	0	0	-0.418523	-0.0669562	-0.0181182	0.0528332	-0.542101	-0.290233		1	1	1	1	1	1	9.6	9.6	2.5886e-29	D3YUC9	D3YUC9		Msrb3	1
0	0	0	NaN	NaN	0.0306892	0.53097	0.351063	0.831796		NaN	2	3	NaN	2	3	11.9	11.9	5.2901e-13	Q91YT0;D3YUM1;D3Z1U9;D6RG60	Q91YT0;D3YUM1;D3Z1U9;D6RG60	NADH dehydrogenase [ubiquinone] flavoprotein 1, mitochondrial	Ndufv1	4
0	0	0	NaN	NaN	-0.0755048	0.251083	0.427499	0.179511		NaN	4	2	NaN	4	2	8.9	8.9	1.0673e-13	D3YUP1;Q9WVG6;Q9WVG6-2;D6RFA7	D3YUP1;Q9WVG6;Q9WVG6-2	Histone-arginine methyltransferase CARM1	Carm1	4
0	0	0	0.411209	0.075738	-0.370713	1.00173	-0.12031	0.445303		3	1	2	3	1	2	8.3	8.3	4.4568e-37	Q9CZ04-2;Q9CZ04;D3Z440;D3YVI6;D3Z0S0	Q9CZ04-2;Q9CZ04;D3Z440;D3YVI6;D3Z0S0	COP9 signalosome complex subunit 7a	Cops7a	5
0	0	0	0.84141	0.26111	0.0304067	0.550901	0.185867	0.501617		11	8	8	11	8	8	25	25	2.8308e-36	D3YVN7;Q8BFR5;Q8BFR5-2	D3YVN7;Q8BFR5;Q8BFR5-2	Elongation factor Tu;Elongation factor Tu, mitochondrial	Gm9755;Tufm	3
0	0	0	0.438719	0.444243	0.195348	0.202637	0.214249	0.167486		5	5	7	5	5	7	12.9	12.9	3.0231e-37	D3YVW2;Q8BXA1;F6RUD1	D3YVW2;Q8BXA1	Golgi integral membrane protein 4	Golim4	3
0	0	0	-0.102171	-0.103224	-0.100948	-0.197699	0.00230651	0.0724488		2	1	2	2	1	2	3.7	3.7	8.2577e-06	G3UVU2;G5E834;Q62203;D3YW09;D3Z5A6	G3UVU2;G5E834;Q62203;D3YW09;D3Z5A6	Splicing factor 3A subunit 2	Sf3a2	5
0	0	0	-0.389205	-0.327584	-0.400587	-0.448725	-0.481525	-0.581821		5	1	3	5	1	2	28.6	18.1	1.7598e-15	D3YW41;Q6ZWZ4;D3Z3R1;P47964;D3YX71	D3YW41;Q6ZWZ4;D3Z3R1;P47964	60S ribosomal protein L36	Rpl36-ps3;Rpl36;Gm5745	5
0	0	0	0.24062	0.390558	0.253989	0.226509	0.358959	0.342327		9	4	3	9	4	3	39	39	1.4074e-71	D3YW48;O88456	D3YW48;O88456	Calpain small subunit 1	Capns1	2
0	0	0	NaN	NaN	0.391438	0.128953	0.893751	1.17779		NaN	2	2	NaN	2	2	4	4	2.7065e-06	Q3TJM2;Q8R1S0;D3YW66;D6RG57;F6ZE40	Q3TJM2;Q8R1S0;D3YW66;D6RG57;F6ZE40	Ubiquinone biosynthesis monooxygenase COQ6	Coq6	5
0	0	0	0.560519	0.546067	-0.294137	0.313826	-0.0898814	0.53097		84	45	64	69	40	57	33.2	29.7	0	D3Z576;Q8VHX6;D3YW87;Q8VHX6-2	D3Z576;Q8VHX6;D3YW87;Q8VHX6-2	Filamin-C	Flnc	4
0	0	0	-0.448607	-0.598413	-0.265778	0.206893	-0.411464	-0.518887		9	6	7	9	6	7	27.6	27.6	2.6328e-78	D3YWA0;E9PV46;P25444;D3YWJ3;F6YTZ4;D3YVC1;D3Z659;E9Q1N8;D3Z536;F8VQ36	D3YWA0;E9PV46;P25444;D3YWJ3;F6YTZ4;D3YVC1;D3Z659;E9Q1N8	40S ribosomal protein S2	Gm6139;Gm8841;Rps2;Gm6576;Rps2-ps6;Rps2-ps5	10
0	0	0	-0.111103	-0.15502	-0.0337467	0.0951818	-0.326643	-0.346426		5	2	2	5	2	2	12.7	12.7	2.7962e-13	F8WI88;Q6P8I4;D3YWA4;Q3TM89	F8WI88;Q6P8I4;D3YWA4;Q3TM89	PEST proteolytic signal-containing nuclear protein	Pcnp	4
0	0	0	0.152248	0.0911243	-0.587966	0.66102	0.31034	0.795684		11	4	5	11	4	5	29.5	29.5	1.4447e-41	Q7TQI3;D3YWF6;D3Z7K0	Q7TQI3;D3YWF6;D3Z7K0	Ubiquitin thioesterase OTUB1	Otub1	3
0	0	0	-0.468871	-0.399121	-0.287941	-0.285143	-0.339272	-0.370452		11	5	9	11	5	9	36.5	36.5	5.1834e-39	D3YWP3;P62751;F8WH61;D3Z5J8;D3Z5J9;D3YU45;D3Z1D6;D3YU46;D3YW68;D3YTY6;D3YTY5;D3Z2I1;D3YW72	D3YWP3;P62751;F8WH61;D3Z5J8;D3Z5J9;D3YU45;D3Z1D6;D3YU46	60S ribosomal protein L23a	Rpl23a-ps3;Rpl23a;Gm8290;Gm8112;Gm8264;Gm3940;Gm10335;Gm10923	13
0	0	0	-0.33856	-0.406273	-0.196376	-0.461422	-0.176789	-0.394089		6	4	3	6	4	3	23.5	23.5	3.0471e-32	D3YWQ7;D3Z3K3;O09167;Q9CQM8;D3YX83;D3YZW4;D3Z1Q1;D3Z422;D3Z4H4;D3YY19;D3YVN8;D3YWP4;D3Z248;D3Z5J6;F8VQF1;D3Z3D4;D3Z4H9;D3YX47;D3Z4H7	D3YWQ7;D3Z3K3;O09167;Q9CQM8;D3YX83;D3YZW4;D3Z1Q1;D3Z422;D3Z4H4;D3YY19;D3YVN8;D3YWP4;D3Z248;D3Z5J6;F8VQF1;D3Z3D4	60S ribosomal protein L21	Gm16415;Gm10155;Rpl21;Gm9104;Rpl21-ps12;Gm5528;Rpl21-ps7;Rpl21-ps14;Rpl21-ps10;Gm8054;Gm10916;Rpl21-ps13;Gm16416;Gm8526;Rpl21-ps11	19
0	0	0	-0.237337	-0.174638	-0.186114	0.0298416	0.0833836	0.224534		1	2	3	1	2	3	24.1	24.1	1.3997e-13	Q8BVI4;D3YWR7;D3Z1A1	Q8BVI4;D3YWR7	Dihydropteridine reductase	Qdpr	3
0	0	0	0.127501	0.134089	NaN	NaN	-0.173466	0.0832474		6	1	1	6	1	1	3.3	3.3	6.0573e-06	Q9JIY5;D3YX27;D3YX28;F6TCV0	Q9JIY5;D3YX27;D3YX28;F6TCV0	Serine protease HTRA2, mitochondrial	Htra2	4
0	0	0	1.6906	2.13212	NaN	NaN	1.47954	2.76205	+	3	1	1	3	1	1	6.8	6.8	5.12e-07	O55239;D3YX59	O55239;D3YX59	Nicotinamide N-methyltransferase	Nnmt	2
0	0	0	0.335369	0.239887	0.451752	0.596744	0.476019	0.542407		10	3	3	10	3	3	10.2	10.2	2.7529e-14	O70252;D3YX62	O70252;D3YX62	Heme oxygenase 2	Hmox2	2
0	0	0	0.738465	1.14078	-1.42911	0.0306892	0.834388	1.2986		13	3	6	8	2	3	29.8	14.2	1.1341e-87	P15626;D3YX76;F6Y363	P15626;D3YX76	Glutathione S-transferase Mu 2	Gstm2	3
0	0	0	0.0440444	-0.0893595	0.383497	0.704252	0.505281	0.901494		13	3	4	13	3	4	25.3	25.3	1.7152e-49	D3YX79;Q9Z2U1	D3YX79;Q9Z2U1	Proteasome subunit alpha type;Proteasome subunit alpha type-5	Gm8394;Psma5	2
0	0	0	NaN	NaN	0.77349	0.951439	0.744506	1.17766	+	1	2	2	1	2	2	17.2	17.2	8.7239e-19	Q9QZ08;D3YXG2;Q9D997	Q9QZ08;D3YXG2;Q9D997	N-acetyl-D-glucosamine kinase	Nagk	3
0	0	0	-0.230076	-0.115519	NaN	NaN	-0.193371	-0.124		10	1	4	10	1	4	9.3	9.3	6.213e-19	Q9CVB6;D3YXG6	Q9CVB6;D3YXG6	Actin-related protein 2/3 complex subunit 2	Arpc2	2
0	0	0	0.422664	0.421587	NaN	NaN	0.383386	0.283803		10	1	2	6	1	2	2	2	2.3666e-11	D3YXK2;E9PZM6	D3YXK2;E9PZM6	Scaffold attachment factor B1	Safb	2
0	0	0	-0.443732	-0.454308	-0.274878	-0.271513	-0.470749	-0.504653		7	3	3	7	3	3	21.5	21.5	1.3171e-23	D3YXU0;P62245;F8WJ41;D3Z7W9;D3YVB4;D3Z712	D3YXU0;P62245;F8WJ41;D3Z7W9;D3YVB4;D3Z712	40S ribosomal protein S15a	Rps15a-ps1;Rps15a;Rps15a-ps2	6
0	0	0	-0.0515936	-0.00946622	NaN	NaN	-0.129497	-0.190915		13	3	4	7	1	3	10.3	5.5	1.029e-15	Q91YS4;D3YXZ3;E9QL75;O88448;D3Z5Y7	Q91YS4;D3YXZ3;E9QL75;O88448	Kinesin light chain 2	Klc2	5
0	0	0	-0.0234897	-0.163365	-0.875804	-0.957328	-0.219404	-0.172945		4	2	2	4	2	2	13.4	13.4	2.5242e-11	E9Q317;D3YY55;O55128	E9Q317;D3YY55		Gm10094;Sap18	3
0	0	0	0.185613	0.349818	0.0233263	0.804136	0.622649	0.798673		2	2	2	2	2	2	12.4	12.4	5.9971e-08	Q9QZ88-2;Q9QZ88;D3Z645;D3YYD5;D3YW98	Q9QZ88-2;Q9QZ88;D3Z645;D3YYD5;D3YW98	Vacuolar protein sorting-associated protein 29	Vps29	5
0	0	0	0.263035	0.49334	0.285461	0.148088	0.0824301	0.278342		12	4	4	9	4	4	17.8	17.8	1.7871e-132	O35381;D3Z7M9;D3YYE1;F6UFG6;Q64G17	O35381;D3Z7M9;D3YYE1;F6UFG6	Acidic leucine-rich nuclear phosphoprotein 32 family member A	Anp32a	5
0	0	0	NaN	NaN	-0.0844714	0.344374	-0.22095	-0.255443		1	2	5	1	1	3	12.4	7.5	3.5684e-84	D3YYI8;O09106	D3YYI8;O09106	Histone deacetylase;Histone deacetylase 1	Gm10093;Hdac1	2
0	0	0	-0.307376	-0.320666	-0.235093	-0.491693	-0.433487	-0.585886		11	4	7	11	4	7	35.3	35.3	9.0974e-188	Q91V55;D3YYM6;P97461	Q91V55;D3YYM6;P97461	40S ribosomal protein S5;40S ribosomal protein S5, N-terminally processed	Rps5	3
0	0	0	-0.180708	-0.329323	-0.231142	-0.065793	-0.266004	-0.354225		5	2	3	5	2	3	15.6	15.6	2.3944e-09	D3YYQ0;G3UW34;P51410;D3Z629;D3YZT0	D3YYQ0;G3UW34;P51410	60S ribosomal protein L9	Gm5451;Rpl9-ps6;Rpl9	5
0	0	0	-0.0781067	0.285461	-0.0587734	-0.122931	0.120352	0.207143		8	4	3	8	4	3	8.4	8.4	5.3221e-15	P15116;D3YYT0	P15116;D3YYT0	Cadherin-2	Cdh2	2
0	0	0	NaN	NaN	0.0104934	0.137372	0.38637	0.559639		NaN	2	3	NaN	2	3	7.1	7.1	6.8957e-38	D3YYT1;Q922P9	D3YYT1;Q922P9	Putative oxidoreductase GLYR1	Glyr1	2
0	0	0	0.706818	0.245374	0.23131	0.55218	0.389016	0.720103		4	2	6	4	2	6	22.7	22.7	3.1157e-18	D3YYT8;Q3UW66;Q99J99	D3YYT8;Q3UW66;Q99J99	Sulfurtransferase;3-mercaptopyruvate sulfurtransferase	Mpst	3
0	0	0	0.0946415	-0.16343	-0.225464	0.136979	-0.265518	-0.4237		8	5	7	8	5	7	17.6	17.6	7.628e-57	D3YZ47;P27659	D3YZ47;P27659	60S ribosomal protein L3	Gm5879;Rpl3	2
0	0	0	NaN	NaN	0.0236102	0.129613	0.132116	0.0850168		NaN	4	4	NaN	4	4	4.4	4.4	8.6788e-24	D3Z4J3;Q99104;D3YZ62;G3X9Y9;P21271-3;G5E8G6;P21271;E9Q1F5;F6TDE5;B8JK05;F6Z2S4;D3Z135	D3Z4J3;Q99104;D3YZ62	Unconventional myosin-Va	Myo5a	12
0	0	0	0.128029	0.067088	-0.471029	-0.597147	-0.267774	-0.350155		5	5	7	5	5	7	20.3	20.3	2.5777e-61	D3YZC9;Q64213;Q64213-3;D3YZD0;E9Q4Q2;Q64213-2;D3YVH4;F8WHF9;F6SRV1;D6RDB7	D3YZC9;Q64213;Q64213-3;D3YZD0;E9Q4Q2;Q64213-2;D3YVH4	Splicing factor 1	Sf1	10
0	0	0	-0.0651137	-0.382382	0.109829	-0.0473682	-0.604696	-0.394392		2	1	1	2	1	1	4.5	4.5	2.3011e-72	Q64337;Q64337-2;D3YZJ1	Q64337;Q64337-2;D3YZJ1	Sequestosome-1	Sqstm1	3
0	0	0	0.0762854	0.212009	0.455229	0.468218	-0.0274838	-0.0754136		6	1	2	6	1	2	21.4	21.4	5.1137e-19	P68037;D3YZS3	P68037;D3YZS3	Ubiquitin-conjugating enzyme E2 L3	Ube2l3	2
0	0	0	0.14991	0.356144	NaN	NaN	0.175684	0.473631		1	1	1	1	1	1	4.5	4.5	0.0026625	D3YZZ5;E9Q7G1	D3YZZ5;E9Q7G1		Tmed7	2
0	0	0	0.439251	0.837297	NaN	NaN	0.246955	0.466653		7	0	3	7	0	3	11.4	11.4	1.238e-09	Q9WV54;D3Z015;D3Z505	Q9WV54;D3Z015	Acid ceramidase;Acid ceramidase subunit alpha;Acid ceramidase subunit beta	Asah1	3
0	0	0	NaN	NaN	-0.24696	-0.430723	0.0742315	0.0625362		1	8	6	1	8	6	12.2	12.2	3.1409e-106	Q8K1N2-2;Q8K1N2;D3Z069;F6QU68;F8WJ06;D3Z231	Q8K1N2-2;Q8K1N2;D3Z069	Pleckstrin homology-like domain family B member 2	Phldb2	6
0	0	0	-0.16025	-0.425385	NaN	NaN	-0.715817	-0.634621		4	1	3	4	1	3	11.1	11.1	8.2913e-09	Q9JIF0;F8WH01;Q80WV6;Q9JIF0-2;Q3TPF5;Q9JIF0-3;D3Z0A2;D3Z3N0;Q9CX58	Q9JIF0;F8WH01;Q80WV6;Q9JIF0-2;Q3TPF5;Q9JIF0-3;D3Z0A2;D3Z3N0;Q9CX58	Protein arginine N-methyltransferase 1	Prmt1	9
0	0	0	NaN	NaN	0.0978804	-0.0258379	0.412294	0.126444		NaN	2	2	NaN	2	2	4.6	4.6	7.1514e-06	Q571I9;D3Z0B9	Q571I9;D3Z0B9	Aldehyde dehydrogenase family 16 member A1	Aldh16a1	2
0	0	0	NaN	NaN	-0.00843551	0.487898	0.156785	0.0423642		NaN	2	3	NaN	2	3	11.4	11.4	6.3018e-17	Q9EQ80;Q8C608;D3Z0G0;E9PWJ6	Q9EQ80;Q8C608;D3Z0G0	NIF3-like protein 1	Nif3l1	4
0	0	0	-0.292829	-0.494597	-0.214759	-0.730656	-0.317822	-0.494576		7	3	4	7	3	4	16.2	16.2	2.0055e-10	E9PWH9;E9QAZ2;F8WI79;Q9CZM2;D3Z0H4;E9Q1X1;B8JKK2	E9PWH9;E9QAZ2;F8WI79;Q9CZM2;D3Z0H4;E9Q1X1;B8JKK2	Ribosomal protein L15;60S ribosomal protein L15	Gm4294;Gm10020;Rpl15-ps2;Rpl15;Gm5292;Gm8420	7
0	0	0	-0.0325657	0.275842	0.0492126	0.159887	0.219215	0.248656		8	3	2	8	3	2	15.4	15.4	1.3042e-35	Q9CRB9;D3Z0L4;Q9D9P1;E9Q4H4	Q9CRB9;D3Z0L4;Q9D9P1;E9Q4H4	Coiled-coil-helix-coiled-coil-helix domain-containing protein 3, mitochondrial	Chchd3	4
0	0	0	0.185105	-0.11129	NaN	NaN	0.269871	0.688046		2	2	2	2	2	2	3.7	3.7	2.1012e-07	Q9ES28;Q9ES28-7;Q9ES28-2;Q9ES28-3;Q9ES28-4;Q9ES28-8;D3Z0V2;Q9ES28-5;Q9ES28-6;F6WMJ3;Q8K4I3;H3BJ53	Q9ES28;Q9ES28-7;Q9ES28-2;Q9ES28-3;Q9ES28-4;Q9ES28-8;D3Z0V2;Q9ES28-5;Q9ES28-6	Rho guanine nucleotide exchange factor 7	Arhgef7	12
0	0	0	NaN	NaN	0.0518593	0.635987	0.645517	1.67586	+	NaN	3	2	NaN	3	2	6.8	6.8	4.7235e-18	Q9D666;Q9D666-3;Q9D666-4;Q9D666-2;D3Z0V9;Q3TSM1;F6RMJ1;F6XYA0;F7BX07;D3YUW9;D3Z3N5;D3Z5Q2;D3Z1X3	Q9D666;Q9D666-3;Q9D666-4;Q9D666-2;D3Z0V9;Q3TSM1	SUN domain-containing protein 1	Sun1	13
0	0	0	NaN	NaN	-0.221909	-0.456781	0.753177	0.411752		NaN	7	2	NaN	7	2	8.8	8.8	2.8759e-154	D3Z0X5;Q6PDH0-2;D3Z4N0;Q6PDH0;E9PWB1;F6RUK9;F6RYD0;E9PWW4;E9Q307;E9Q340;F7AWU3;F7B296	D3Z0X5;Q6PDH0-2;D3Z4N0;Q6PDH0;E9PWB1;F6RUK9;F6RYD0	Pleckstrin homology-like domain family B member 1	Phldb1	12
0	0	0	0.219463	0.231555	0.168	0.0357646	0.437015	0.454176		2	2	1	2	2	1	8.6	8.6	1.676e-15	D3Z1M3;Q6ZQI3	D3Z1M3;Q6ZQI3	Malectin	Mlec	2
0	0	0	0.399991	0.208268	-0.569843	-1.14851	-0.727642	-1.09715		6	2	5	1	1	3	7.2	5.5	3.3881e-83	P97496;Q3UNN4;P97496-2;D3Z1X8;Q3UZD0	P97496;Q3UNN4;P97496-2;D3Z1X8;Q3UZD0	SWI/SNF complex subunit SMARCC1	Smarcc1	5
0	0	0	0.0432046	-0.371236	0.189287	-0.366225	-0.212033	-0.629278		6	4	4	4	3	3	29.5	23.5	3.1641e-106	P54227;D3Z5N2;D3Z1Z8	P54227;D3Z5N2;D3Z1Z8	Stathmin	Stmn1	3
0	0	0	-0.0132905	-0.145031	0.114367	0.83058	0.259664	0.371057		3	2	2	3	2	2	11.7	11.7	2.5282e-108	O55234;D3Z2T2	O55234;D3Z2T2	Proteasome subunit beta type-5;Proteasome subunit beta type	Psmb5	2
0	0	0	-0.333752	-0.491186	-0.0920633	-0.0524461	-0.274006	-0.360323		7	1	1	7	1	1	7.3	7.3	0.0050659	D3Z2T7;O55142	D3Z2T7;O55142	60S ribosomal protein L35a	Gm10247;Rpl35a	2
0	0	0	-0.384207	-0.202655	NaN	NaN	-0.486691	-0.810334		5	0	3	5	0	3	2.7	2.7	1.4882e-20	F8WIA1;D3Z2Z1;Q922J3;D3Z3M7;Q922J3-2;F6RCU2;F7CB97;Q8C0S5;E9Q4F5	F8WIA1;D3Z2Z1;Q922J3;D3Z3M7;Q922J3-2;F6RCU2;F7CB97	CAP-Gly domain-containing linker protein 1	Clip1	9
0	0	0	0.672561	1.15879	NaN	NaN	0.908736	1.13796	+	11	1	2	11	1	2	7.3	7.3	1.1337e-57	Q8BH97;D3Z7T1;D3Z3A9;D3YZP8	Q8BH97;D3Z7T1;D3Z3A9;D3YZP8	Reticulocalbin-3	Rcn3	4
0	0	0	0.329296	0.252416	0.260628	0.192068	0.30871	0.18409		9	4	4	9	4	4	5.6	5.6	2.4198e-43	Q811D0-3;E9Q9H0;Q811D0;Q811D0-2;H7BWY4;D3Z3B8;F6UDT8	Q811D0-3;E9Q9H0;Q811D0;Q811D0-2;H7BWY4;D3Z3B8	Disks large homolog 1	Dlg1	7
0	0	0	-0.306288	0.0216219	0.13014	-0.183114	-0.0434377	-0.225025		4	4	4	4	4	4	13.4	13.4	1.0968e-196	D3Z4V2;D3Z3F1;Q9D824;Q9D824-2;Q9D824-3;D3Z619;Q9D824-4	D3Z4V2;D3Z3F1;Q9D824;Q9D824-2;Q9D824-3;D3Z619;Q9D824-4	Pre-mRNA 3-end-processing factor FIP1	Fip1l1	7
0	0	0	0.418892	0.440102	0.147176	0.12618	-0.0149514	0.358621		3	2	4	3	2	4	9.4	9.4	3.2888e-12	Q8R1X6;Q8R1X6-2;D3Z3F8;D3Z2D6;D3Z1M5	Q8R1X6;Q8R1X6-2;D3Z3F8;D3Z2D6;D3Z1M5	Spartin	Spg20	5
0	0	0	-0.170589	-0.401883	-0.593507	-0.124535	-0.219388	-0.502342		7	3	4	7	1	2	22.5	14.6	3.0845e-106	D3Z3K1;E9PYL9;Q9CXW4;E9PZB3;A2BH06	D3Z3K1;E9PYL9;Q9CXW4;E9PZB3	60S ribosomal protein L11	Gm10288;Gm10036;Rpl11;Gm5093	5
0	0	0	-0.298034	-0.467773	-0.402455	-0.489443	-0.251109	-0.239992		14	7	10	14	7	10	32.6	32.6	6.4934e-80	F6TJZ4;D3Z3R0;P12970;F6U2H0;D3YU93;D3YXT4;D3YVE6;F6YI27;F6TIC7;F6ZVW4;F6VBB8;F6SSI5;F7AMA9	F6TJZ4;D3Z3R0;P12970;F6U2H0;D3YU93;D3YXT4;D3YVE6;F6YI27;F6TIC7;F6ZVW4	60S ribosomal protein L7a	Rpl7a;Gm16477;Rpl7a-ps5;Rpl7a-ps3;Gm5619;Rpl7a-ps10;Gm17415;Rpl7a-ps8;Gm5459	13
0	0	0	-0.238732	-0.285935	-0.186804	-0.245403	-0.527637	-0.559112		9	3	6	9	3	6	29	29	7.6613e-26	F8VQL2;D3Z3R2;Q6ZWZ7;Q9CPR4;F6VWT4;F8VQM6;B2RY53;E9PWX3;F6YKV1	F8VQL2;D3Z3R2;Q6ZWZ7;Q9CPR4;F6VWT4;F8VQM6	60S ribosomal protein L17	Rpl17-ps3;Gm10268;Rpl17;Gm10362;Gm6613	9
0	0	0	NaN	NaN	-0.00555066	0.111565	0.168257	0.12075		NaN	2	4	NaN	2	4	13.2	13.2	1.948e-21	Q9WUQ2;D3Z3S1;F6XLZ3	Q9WUQ2;D3Z3S1;F6XLZ3	Prolactin regulatory element-binding protein	Preb	3
0	0	0	-0.204964	-0.150737	-0.132167	-0.281404	-0.263854	-0.237898		4	3	2	4	3	2	20.7	20.7	3.5746e-06	Q9CQB5;D3Z3X4	Q9CQB5;D3Z3X4	CDGSH iron-sulfur domain-containing protein 2	Cisd2	2
0	0	0	-0.271183	-0.13976	-0.176006	-0.157351	-0.211381	-0.185228		4	1	1	4	1	1	8.5	8.5	5.9657e-54	D3Z426;D3Z5N9;E9Q2T1;P62317	D3Z426;D3Z5N9;E9Q2T1;P62317	Small nuclear ribonucleoprotein Sm D2	Gm10120;Gm5449;Gm5848;Snrpd2	4
0	0	0	0.308827	0.49917	0.272262	1.20739	0.6124	1.15387	+	4	2	2	1	1	1	7.9	3.5	2.2432e-38	G5E895;D3Z494	G5E895;D3Z494		Akr1b10	2
0	0	0	-0.198461	0.266757	0.0799754	0.0184917	NaN	NaN		6	2	1	6	2	1	6.5	6.5	3.5856e-05	D3Z4B2;Q9CWZ7	D3Z4B2;Q9CWZ7	Gamma-soluble NSF attachment protein	Napg	2
0	0	0	NaN	NaN	0.293606	0.122076	0.1125	0.0378742		NaN	1	1	NaN	1	1	1.1	1.1	0.00048176	Q91VS8;D3Z4C0	Q91VS8;D3Z4C0	FERM, RhoGEF and pleckstrin domain-containing protein 2	Farp2	2
0	0	0	NaN	NaN	-0.110713	-0.00484117	0.391878	0.281431		NaN	2	2	NaN	2	2	7	7	8.8047e-32	Q3TCJ1;G3X9P0;D3Z4D8	Q3TCJ1;G3X9P0;D3Z4D8	BRISC complex subunit Abro1	Fam175b	3
0	0	0	-0.383981	-0.388695	-0.263767	0.0153548	-0.396859	-0.432649		2	2	3	2	2	3	20.5	20.5	1.197e-06	D3Z4H3;Q9D1R9;D3YZW2;D3YWC0	D3Z4H3;Q9D1R9;D3YZW2;D3YWC0	60S ribosomal protein L34	Gm10154;Rpl34;Gm6404;Gm2178	4
0	0	0	NaN	NaN	-0.158236	0.0321009	-0.0532093	0.024887		NaN	2	3	NaN	1	1	8.8	3.1	5.404e-17	P52912;D3Z4H6;Q80ZW7;G5E8L2;Q8CII5;D3YY02;D6RGU1;D3Z3Y4	P52912;D3Z4H6;Q80ZW7;G5E8L2;Q8CII5;D3YY02	Nucleolysin TIA-1	Tia1	8
0	0	0	NaN	NaN	-0.0809269	0.0275787	0.208143	0.406537		0	3	6	0	3	6	9.1	9.1	1.3721e-28	Q05BC3-3;Q05BC3;E9Q6W7;D3Z4J9;Q05BC3-2;D6RII3	Q05BC3-3;Q05BC3;E9Q6W7;D3Z4J9;Q05BC3-2;D6RII3	Echinoderm microtubule-associated protein-like 1	Eml1	6
0	0	0	NaN	NaN	-0.175599	-0.894644	-0.522198	-1.62402	+	0	2	3	0	2	3	6.6	6.6	5.2962e-40	Q922J9-4;Q922J9;Q922J9-3;Q922J9-2;D3Z4N9;D3Z5W6;D3Z072	Q922J9-4;Q922J9;Q922J9-3;Q922J9-2;D3Z4N9;D3Z5W6	Fatty acyl-CoA reductase 1	Far1	7
0	0	0	-0.243865	-0.396992	-0.128251	0	0.067088	-0.632718		8	3	3	8	3	3	16	16	8.7965e-10	E9QJS2;Q99LS3;D3Z4T3;D3Z666	E9QJS2;Q99LS3;D3Z4T3	Phosphoserine phosphatase	Psph	4
0	0	0	-0.22265	0.0617071	NaN	NaN	-0.318452	-0.370247		2	0	2	2	0	2	5.9	5.9	0.00017289	D3Z4T9;D3Z4U0;Q9R020	D3Z4T9;D3Z4U0;Q9R020	Zinc finger Ran-binding domain-containing protein 2	Zranb2	3
0	0	0	NaN	NaN	-0.0122425	-0.453301	-0.157673	-0.373645		NaN	1	5	NaN	1	5	15.4	15.4	1.1772e-186	Q922V4;D3Z4V1;F8WI31	Q922V4;D3Z4V1;F8WI31	Pleiotropic regulator 1	Plrg1	3
0	0	0	NaN	NaN	0.300417	0.177344	0.457437	0.525167		NaN	1	2	NaN	1	2	12.5	12.5	2.752e-29	Q9CX30;Q9CX30-2;D3Z5F9;D3YY42	Q9CX30;Q9CX30-2;D3Z5F9;D3YY42	Protein YIF1B	Yif1b	4
0	0	0	NaN	NaN	-0.874323	-1.54309	0.123004	-0.290992		NaN	3	5	NaN	3	5	7.5	7.5	1.3822e-44	D3Z5I1;Q3UPF5;Q3UPF5-2;G3X9X5	D3Z5I1;Q3UPF5;Q3UPF5-2	Zinc finger CCCH-type antiviral protein 1	Zc3hav1	4
0	0	0	-0.176071	0.0816123	-0.117913	0.160017	0.0060466	0.200128		14	4	5	8	2	4	10.7	5.8	2.4958e-15	Q8CD76;D3Z5T6;Q7TNF4;E9Q7C9;E9QKS0;E9QM07;Q5UE59;O88447;Q9DBS5;F6UYN4	Q8CD76;D3Z5T6;Q7TNF4;E9Q7C9;E9QKS0;E9QM07;Q5UE59;O88447	Kinesin light chain 1	Klc1	10
0	0	0	-0.367695	-0.336337	-0.399274	-0.440244	-0.627293	-0.613918		17	7	11	17	7	11	47.3	47.3	2.2532e-121	D3Z6C3;P97351;D3Z7W7	D3Z6C3;P97351;D3Z7W7	40S ribosomal protein S3a	Gm10119;Rps3a;Gm9000	3
0	0	0	-0.373252	-0.335663	-0.480076	-0.564435	-0.251642	-0.445126		7	4	6	7	4	6	25.7	25.7	1.2169e-87	D3Z6N6;P62754;D3YX41	D3Z6N6;P62754	40S ribosomal protein S6	Rps6-ps1;Rps6	3
0	0	0	0.143655	0.0416635	0.44668	0.193835	0.27739	0.282499		3	4	4	1	2	3	10.8	6.5	4.9816e-14	E9QAS8;P35922;Q6AXB7;P35922-2;E9QNF5;P35922-7;D3Z6U8;E9QAT0;P35922-3;E9QAS9;P35922-8;P35922-9;P35922-6;P35922-12;P35922-4;P35922-5;P35922-10;P35922-11	E9QAS8;P35922;Q6AXB7;P35922-2;E9QNF5;P35922-7;D3Z6U8;E9QAT0;P35922-3;E9QAS9;P35922-8;P35922-9;P35922-6;P35922-12;P35922-4;P35922-5;P35922-10;P35922-11	Fragile X mental retardation protein 1 homolog	Fmr1	18
0	0	0	0.0600474	0.0648829	0.1141	0.160533	-0.0195652	0.103934		3	1	1	3	1	1	10.6	10.6	4.7344e-21	G3UZA7;Q9Z172;Q9Z172-2;G3UWX9;P61957;G3UWI9;G3UZ60;D3Z794;H7BWX9;G3UZX6	G3UZA7;Q9Z172;Q9Z172-2;G3UWX9;P61957;G3UWI9;G3UZ60;D3Z794;H7BWX9;G3UZX6	Small ubiquitin-related modifier 3;Small ubiquitin-related modifier 2	Sumo3;Sumo2	10
0	0	0	0.690372	0.936289	-0.230634	1.00884	0.533464	0.795933	+	2	3	5	2	3	5	3.3	3.3	3.2283e-16	D4AFX7;G3X922	D4AFX7;G3X922		Dnajc13	2
0	0	0	-0.895905	-1.1274	-0.612483	-1.24004	NaN	NaN	+	2	1	1	2	1	1	11	11	4.7209e-10	Q9JKP7;D6RDT4	Q9JKP7;D6RDT4	DNA polymerase epsilon subunit 3	Pole3	2
0	0	0	NaN	NaN	0.221815	0.439038	0.474877	0.737254		NaN	2	3	NaN	2	3	8.3	8.3	1.4126e-33	Q8R0X7;D6REF7;D3YZT4;D3Z1Z3;D3YY13	Q8R0X7;D6REF7;D3YZT4	Sphingosine-1-phosphate lyase 1	Sgpl1	5
0	0	0	0.385265	0.129745	-0.0230499	0.0560286	NaN	NaN		3	1	0	3	1	0	2.7	2.7	1.1435e-24	Q8CI32;E0CYW3;E0CX76	Q8CI32;E0CYW3;E0CX76	BAG family molecular chaperone regulator 5	Bag5	3
0	0	0	0.328836	0.731357	0.144308	0.219463	0.407842	0.728138		7	1	2	1	1	1	2.8	1.9	5.2234e-28	E0CXB9;Q61301;Q61301-3;Q61301-2;Q8BS72	E0CXB9;Q61301;Q61301-3;Q61301-2;Q8BS72	Catenin alpha-2	Ctnna2	5
0	0	0	NaN	NaN	0.0492126	0.090447	0.110363	0.338795		NaN	2	2	NaN	2	2	8.7	8.7	1.1306e-45	Q8BWU5;E9QMF4;E0CXW7	Q8BWU5;E9QMF4;E0CXW7	Probable tRNA threonylcarbamoyladenosine biosynthesis protein Osgep	Osgep	3
0	0	0	-0.630662	-1.55211	-0.354963	-0.834236	-0.883263	0.188148		NaN	2	3	NaN	2	3	9.2	9.2	3.7124e-18	F7DEU6;P50096;E0CYE2;E0CXK0;F6XXH9	F7DEU6;P50096;E0CYE2;E0CXK0	Inosine-5-monophosphate dehydrogenase;Inosine-5-monophosphate dehydrogenase 1	Impdh1	5
0	0	0	NaN	NaN	0.53057	0.64441	1.08882	0.918386	+	NaN	1	2	NaN	1	2	11.6	11.6	2.5415e-21	Q3TWL2;E0CYE6;F8WHW3;E0CZ18;E0CZF6	Q3TWL2;E0CYE6;F8WHW3;E0CZ18;E0CZF6	Transmembrane protein 55B	Tmem55b	5
0	0	0	-0.098969	0.190552	-0.356125	-0.820107	-0.93071	-1.05871		2	1	3	2	1	3	4.2	4.2	2.0415e-59	E0CYH7;Q6P6L0;E0CYM1;Q6P6L0-3	E0CYH7;Q6P6L0;E0CYM1;Q6P6L0-3	Filamin A-interacting protein 1-like	Filip1l	4
0	0	0	0.0526941	-0.268713	-0.327041	-0.474833	0.0683268	0.247442		4	3	3	4	3	3	26.8	26.8	9.7053e-30	Q9CQ48;E0CYQ2	Q9CQ48;E0CYQ2	NudC domain-containing protein 2	Nudcd2	2
0	0	0	-0.00209343	0.145743	-0.160508	0.240009	0.0411028	0.216858		7	4	5	7	4	5	35.7	35.7	5.7828e-57	E0CYV0;E9PWE0;F7D432;P23506-2;P23506;F6V9F1	E0CYV0;E9PWE0;F7D432;P23506-2;P23506	Protein-L-isoaspartate O-methyltransferase;Protein-L-isoaspartate(D-aspartate) O-methyltransferase	Pcmt1	6
0	0	0	-0.0249421	-0.131629	0.00633395	0.226385	0.122076	0.0501883		6	3	4	6	3	4	16.2	16.2	2.0649e-11	E9PV77;P68433;P84228;P84244;F8WI35;E0CZ27	E9PV77;P68433;P84228;P84244;F8WI35;E0CZ27	Histone H3.1;Histone H3.2;Histone H3.3;Histone H3	Gm10257;Hist1h3a;Hist1h3b;H3f3a	6
0	0	0	NaN	NaN	-0.585085	-0.693155	-0.0686801	-0.0605478		NaN	1	1	NaN	1	1	1.8	1.8	4.2526e-38	E9PU87	E9PU87		Sik3	1
0	0	0	NaN	NaN	0.201132	0.124725	0.533763	0.0709388		1	3	9	1	3	9	5	5	1.0806e-47	Q5SWU9-2;E9PUB1;Q5SWU9	Q5SWU9-2;E9PUB1;Q5SWU9	Acetyl-CoA carboxylase 1;Biotin carboxylase	Acaca	3
0	0	0	NaN	NaN	-0.197534	-0.420955	0.197614	0.279768		NaN	3	3	NaN	3	3	8.8	8.8	1.1119e-12	E9PUB7;Q2YDW2;Q2YDW2-2;D3YX87	E9PUB7;Q2YDW2;Q2YDW2-2;D3YX87	Protein misato homolog 1	Msto1	4
0	0	0	1.38714	0.60966	0.175429	0.190172	0.14274	0.250355		5	4	6	5	4	6	14.7	14.7	5.6245e-18	E9PUD2;Q8K1M6-3;Q8K1M6;Q8K1M6-2;Q8K1M6-4;Q8K1M6-5	E9PUD2;Q8K1M6-3;Q8K1M6;Q8K1M6-2;Q8K1M6-4;Q8K1M6-5	Dynamin-1-like protein	Dnm1l	6
0	0	0	-0.0142664	-0.66818	-0.101815	-0.430859	-0.0564912	-0.26427		1	2	3	1	2	3	2.7	2.7	1.1376e-09	Q0GNC1;E9QLA5;Q0GNC1-3;E9PUD5	Q0GNC1;E9QLA5;Q0GNC1-3;E9PUD5	Inverted formin-2	Inf2	4
0	0	0	-0.26259	-0.444871	-0.181575	-0.385186	-0.107353	-0.132609		1	4	7	1	3	6	17.6	16.1	2.6861e-53	E9PUF0;D3Z7P3;D3Z7P4;D3Z7P5	E9PUF0;D3Z7P3;D3Z7P4	Glutaminase kidney isoform, mitochondrial	Gls	4
0	0	0	0.376513	0.581014	-0.474292	-0.288029	0.0882773	0.470199		5	1	3	5	1	2	3.9	2.7	1.0272e-25	Q6NZN0;Q6NZN0-2;Q6NZN0-4;Q6NZN0-3;E9Q640;Q6NZN0-5;E9PUF4;E9PYZ7	Q6NZN0;Q6NZN0-2;Q6NZN0-4;Q6NZN0-3;E9Q640;Q6NZN0-5;E9PUF4;E9PYZ7	RNA-binding protein 26	Rbm26	8
0	0	0	NaN	NaN	0.0630887	0.109829	0.466653	0.355129		NaN	2	4	NaN	2	4	7.2	7.2	7.676e-146	Q61210-5;E9PUF7;Q61210;Q61210-2;Q61210-4;Q61210-3;F6ZN61	Q61210-5;E9PUF7;Q61210;Q61210-2;Q61210-4;Q61210-3;F6ZN61	Rho guanine nucleotide exchange factor 1	Arhgef1	7
0	0	0	0.024036	-0.037414	0.143655	0.0753272	0.736908	0.558366		8	22	30	1	16	23	18.4	14.9	6.2798e-273	E9PUM4;Q71LX4;E9Q3S3;Q8CDM9	E9PUM4;Q71LX4;E9Q3S3	Talin-2	Tln2	4
0	0	0	0.317883	0.324465	-0.435944	-0.608694	0.444667	0.154454		11	2	3	11	2	3	6	6	3.1985e-08	E9PUQ5;Q921M4;Q921M4-2;A2AN46;A2AN45;A2AN44;A2AN42	E9PUQ5;Q921M4;Q921M4-2	Golgin subfamily A member 2	Golga2	7
0	0	0	-0.269217	-0.311829	-0.138299	-0.530135	-0.0492778	-0.455079		1	2	1	1	2	1	6.1	6.1	9.3124e-182	Q63850;E9PUX9;G3UZB1	Q63850;E9PUX9;G3UZB1	Nuclear pore glycoprotein p62	Nup62	3
0	0	0	NaN	NaN	0.355016	0.298072	0.52095	0.255561		NaN	2	4	NaN	2	4	7	7	4.1931e-45	E9PV30;Q571D8;Q80XQ2;Q4KMV6;E9Q6S6	E9PV30;Q571D8;Q80XQ2;Q4KMV6;E9Q6S6	TBC1 domain family member 5	Tbc1d5	5
0	0	0	0.589859	1.04313	0.154972	0.346305	NaN	NaN		3	1	1	3	1	1	8.5	8.5	0.00044551	O35143;Q9D879;E9PV44	O35143;Q9D879;E9PV44	ATPase inhibitor, mitochondrial	Atpif1	3
0	0	0	0.432959	0.300768	0.0564447	0.171719	0.0112093	-0.000129853		4	10	15	4	10	15	10.5	10.5	1.1734e-73	E9PVA8;E9Q005;Q8BIX2;Q6NV94	E9PVA8		Gcn1l1	4
0	0	0	-0.355479	-0.560792	-0.569779	-0.810334	-0.483037	-0.5701	+	11	6	12	10	6	11	11.1	10.5	3.6863e-48	Q6NZJ6;E9PVC5;E9Q9E1;E9PVC6;Q6NZJ6-2;E9Q298;E9Q770;A2AMI7;D3Z439;D3YWM1;D3YWY7	Q6NZJ6;E9PVC5;E9Q9E1;E9PVC6;Q6NZJ6-2;E9Q298	Eukaryotic translation initiation factor 4 gamma 1	Eif4g1	11
0	0	0	-1.09996	-1.27014	-0.872578	-1.21994	-1.4219	-1.72676	+	4	1	4	4	1	4	7.1	7.1	7.68e-20	E9Q5C9;E9PVC9	E9Q5C9;E9PVC9		Nolc1	2
0	0	0	-0.188348	0.163756	NaN	NaN	0.196355	0.718088		2	1	1	2	1	1	6.6	6.6	1.3281e-05	E9PVN6;F8WHR3;Q9D6K5-4;Q9D6K5;Q9D6K5-2;E9Q2H0;Q9D6K5-3	E9PVN6;F8WHR3;Q9D6K5-4;Q9D6K5;Q9D6K5-2;E9Q2H0;Q9D6K5-3	Synaptojanin-2-binding protein	Gm20498;Synj2bp	7
0	0	0	NaN	NaN	0.0486547	-0.415846	-0.217541	-0.386016		NaN	2	3	NaN	2	3	3.7	3.7	1.0859e-30	E9PVP1;F6Y889	E9PVP1		Aim1	2
0	0	0	NaN	NaN	-0.00662275	-0.0149223	0.770618	0.877037		NaN	1	2	NaN	1	2	2.2	2.2	4.5332e-101	E9PVU0;E9Q175;E9Q174;Q64331;E9Q3L1;E9QQ82	E9PVU0;E9Q175;E9Q174;Q64331;E9Q3L1;E9QQ82	Unconventional myosin-VI	Myo6	6
0	0	0	NaN	NaN	-0.884754	1.03238	0.175301	1.06674	+	0	2	2	0	2	2	10.8	10.8	1.6285e-58	E9PVY4;O88531;B1B0P9;B1B0P8	E9PVY4;O88531;B1B0P9;B1B0P8	Palmitoyl-protein thioesterase 1	Ppt1	4
0	0	0	-0.0583528	0.127105	0.111833	0.223793	0.71949	0.689657		2	5	8	2	5	8	3.2	3.2	5.5978e-103	E9PVZ8;E9QAH1;B7ZNF9	E9PVZ8;E9QAH1		Golgb1	3
0	0	0	0.211137	0.390228	0.141564	0.100978	0.165044	0.250355		4	3	3	4	3	3	16.9	16.9	1.434e-86	Q9CY57;Q9CY57-2;E9PW20;Q9CY57-3;Q9CY57-4;Q9CY57-5;D3Z7T7;D3YZA1	Q9CY57;Q9CY57-2;E9PW20;Q9CY57-3;Q9CY57-4;Q9CY57-5;D3Z7T7;D3YZA1	Friend of PRMT1 protein	Fop;2500003M10Rik	8
0	0	0	-0.645232	-0.914303	-0.431501	-0.58085	-0.79626	-1.07741	+	10	6	7	8	4	5	18.4	15.8	4.612e-201	E9PW66;P28656;Q8BSH9	E9PW66;P28656;Q8BSH9	Nucleosome assembly protein 1-like 1	Nap1l1	3
0	0	0	NaN	NaN	0.385928	1.67965	1.38549	2.24686	+	0	1	3	0	1	3	6.6	6.6	1.3807e-13	P29416;E9PW67	P29416;E9PW67	Beta-hexosaminidase subunit alpha	Hexa	2
0	0	0	-0.010425	0.00158601	NaN	NaN	-0.272053	-0.366485		4	2	3	4	2	3	12.6	12.6	7.767e-74	Q9R1P0;E9PW69;E9Q0X0	Q9R1P0;E9PW69	Proteasome subunit alpha type-4;Proteasome subunit alpha type	Psma4	3
0	0	0	NaN	NaN	-0.0142082	-0.327529	0.387142	0.258217		NaN	2	3	NaN	2	3	7.5	7.5	6.3533e-27	E9QMP6;E9PWB5;F6ZS70;Q05512;Q05512-2;F8WJ68;Q3T9A3;Q05512-4;Q05512-3;E9PYX3;E9Q9N6;F6ZEX4;F6UY70;F7A3Q3;F7CVZ7;F7CRG8	E9QMP6;E9PWB5;F6ZS70;Q05512;Q05512-2;F8WJ68;Q3T9A3;Q05512-4;Q05512-3;E9PYX3;E9Q9N6;F6ZEX4;F6UY70;F7A3Q3;F7CVZ7;F7CRG8	Serine/threonine-protein kinase MARK2	Mark2	16
0	0	0	0.969528	0.885262	0.600841	0.934026	0.722204	1.16053	+	35	31	32	31	26	28	59	50.5	0	E9PWE8;Q62188;Q3TT92;D3YUS0;D3Z567	E9PWE8;Q62188;Q3TT92	Dihydropyrimidinase-related protein 3	Dpysl3	5
0	0	0	NaN	NaN	-0.155855	0.497433	1.39534	1.63399		1	1	4	1	1	4	8.9	8.9	3.7446e-21	P97873;E9PWG3	P97873;E9PWG3	Lysyl oxidase homolog 1	Loxl1	2
0	0	0	NaN	NaN	-0.744004	-0.976276	-0.601737	-0.489504	+	NaN	2	2	NaN	2	2	2.6	2.6	6.1493e-10	F6SIQ5;E9QPX0;Q9DBR4;Q3TIZ5;Q9DBR4-2;E9PWH3;Q9DBR4-3;Q3TDW6;Q9QXJ1;Q9QXJ1-2;F6V8Y6	F6SIQ5;E9QPX0;Q9DBR4;Q3TIZ5;Q9DBR4-2;E9PWH3;Q9DBR4-3;Q3TDW6;Q9QXJ1;Q9QXJ1-2;F6V8Y6	Amyloid beta A4 precursor protein-binding family B member 2;Amyloid beta A4 precursor protein-binding family B member 1	Apbb2;Apbb1	11
0	0	0	0.349139	0.254352	0.399663	1.08997	0.552279	0.629287		7	2	3	6	2	3	13.4	13.4	1.2241e-39	E9PWI2;Q99KF1;Q8BLM5	E9PWI2;Q99KF1;Q8BLM5	Transmembrane emp24 domain-containing protein 9	Tmed9	3
0	0	0	0.274172	0.181421	0.34551	0.746399	0.543298	0.538737		2	4	4	2	4	4	10.8	10.8	1.5552e-11	Q9D379;E9PWK1;F6YTS6	Q9D379;E9PWK1	Epoxide hydrolase 1	Ephx1	3
0	0	0	-0.0312825	0.136716	0.15069	0.0641931	0.210513	0.297602		4	3	4	4	3	4	29.5	29.5	3.9009e-12	Q9D881;E9PWM0;P19536	Q9D881;E9PWM0;P19536	Cytochrome c oxidase subunit 5B, mitochondrial	Cox5b	3
0	0	0	1.33216	0.95017	0.497229	1.3467	1.16704	1.90674	+	24	28	39	7	10	15	22.2	9.4	0	E9PWQ3;F6XLB2;F6R0L1	E9PWQ3		Col6a3	3
0	0	0	0.661841	0.231432	0.017922	0.370834	-0.161928	0.272382		10	3	3	10	3	3	10.4	10.4	1.9165e-12	Q8C0C7;E9PWY9;Q8BJG2;E9Q319;D6RIJ2	Q8C0C7;E9PWY9;Q8BJG2;E9Q319	Phenylalanine--tRNA ligase alpha subunit	Farsa	5
0	0	0	0.158725	0.140648	-0.260981	-0.208761	0.148348	0.262193		10	7	7	8	6	6	31.4	27.9	1.4767e-114	E9PWZ5;P47753;Q5RKN9	E9PWZ5;P47753;Q5RKN9	F-actin-capping protein subunit alpha-1	Capza1	3
0	0	0	NaN	NaN	-0.175957	0.00374607	-0.35764	-0.308752		NaN	3	5	NaN	3	5	9.1	9.1	7.512e-27	Q8K4B0;E9PX23;F8WHY8	Q8K4B0;E9PX23;F8WHY8	Metastasis-associated protein MTA1	Mta1	3
0	0	0	1.45497	0.383055	1.38973	-0.233379	1.87688	0.722903	+	69	64	77	69	64	77	34.7	34.7	0	Q60847;Q60847-5;Q60847-2;E9PX70;Q60847-3;Q60847-4;F6WIM8	Q60847;Q60847-5;Q60847-2;E9PX70;Q60847-3;Q60847-4	Collagen alpha-1(XII) chain	Col12a1	7
0	0	0	-0.445205	-0.809575	-0.243677	-0.414076	-0.368849	-0.551733		6	5	7	6	5	7	8.8	8.8	7.3887e-45	E9PX78;Q8JZQ9	E9PX78;Q8JZQ9	Eukaryotic translation initiation factor 3 subunit B	Eif3b	2
0	0	0	-0.253911	-0.478025	-0.396157	-0.335881	-0.941531	-0.790335		6	2	4	6	2	4	21.2	21.2	1.6006e-23	Q9R0Q7;E9PXA6;D3Z7C6	Q9R0Q7;E9PXA6;D3Z7C6	Prostaglandin E synthase 3	Ptges3	3
0	0	0	NaN	NaN	-0.406828	-0.456069	-0.150994	0.033793		NaN	3	4	NaN	3	4	1	1	2.5212e-19	Q91ZU6-4;Q91ZU6-3;E9PXE5;Q91ZU6;H7BX73;E9Q9X1;Q91ZU6-2;E9QL23;E9PXR0;E3W999;Q91ZU6-5;F7A887	Q91ZU6-4;Q91ZU6-3;E9PXE5;Q91ZU6;H7BX73;E9Q9X1;Q91ZU6-2;E9QL23	Dystonin	Dst	12
0	0	0	-0.435866	-0.608364	-0.246173	-0.187526	-0.387581	-0.472329		11	7	7	11	7	7	36.4	36.4	8.7977e-23	E9PXE7;P62281;D3Z3M6	E9PXE7;P62281;D3Z3M6	40S ribosomal protein S11	Rps11;Gm9808	3
0	0	0	0.176833	0.52717	0.121148	1.01863	0.333996	1.06516	+	4	1	2	4	1	2	6.1	6.1	4.7952e-12	Q9JIM1;Q9JIM1-2;E9PXM6;E9PWY7;E9PXQ6;E9PVH9;E9PZV0;E9PWD6;E9Q3D1;E9Q503;E9Q221	Q9JIM1;Q9JIM1-2;E9PXM6;E9PWY7;E9PXQ6;E9PVH9;E9PZV0;E9PWD6;E9Q3D1;E9Q503;E9Q221	Equilibrative nucleoside transporter 1	Slc29a1	11
0	0	0	NaN	NaN	-0.185655	0.514703	0.0795658	0.227618		1	4	5	1	2	3	11.4	5.6	5.6495e-77	E9Q1T1;E9Q1V9;Q6PHZ2-5;E9Q2E8;Q6PHZ2;Q6PHZ2-4;E9Q1W0;E9PXV3;E9QM47;Q6PHZ2-2;Q8CCM0;Q5SVJ0;Q5SVI1;Q68EG2;P28652;Q5SVI2;Q5SVI0;Q5SVI3;Q5SVJ1;F8WIS9;Q80TN1;Q5SVI9;P11798;Q3TY93;Q923T9-3;F6ZIE1;F8WIR6;F7A856;F6WHR9;F6RWZ9;D6RDQ8;E9QAJ4;E9PYZ8	E9Q1T1;E9Q1V9;Q6PHZ2-5;E9Q2E8;Q6PHZ2;Q6PHZ2-4;E9Q1W0;E9PXV3;E9QM47;Q6PHZ2-2;Q8CCM0;Q5SVJ0;Q5SVI1;Q68EG2;P28652;Q5SVI2;Q5SVI0;Q5SVI3;Q5SVJ1;F8WIS9;Q80TN1;Q5SVI9;P11798;Q3TY93	Calcium/calmodulin-dependent protein kinase type II subunit delta;Calcium/calmodulin-dependent protein kinase type II subunit beta;Calcium/calmodulin-dependent protein kinase type II subunit alpha	Camk2d;Camk2b;Camk2a	33
0	0	0	0.202763	0.528671	0.355355	0.406863	0.449429	0.570074		17	8	12	17	8	12	47	47	5.6173e-210	Q91W90;E9PXX7	Q91W90;E9PXX7	Thioredoxin domain-containing protein 5	Txndc5	2
0	0	0	NaN	NaN	-0.242584	-0.715533	0.349139	0.0480967		NaN	3	3	NaN	3	3	7	7	2.0297e-12	Q3TN34;E9PZD2;E9PY24	Q3TN34;E9PZD2;E9PY24		Micall2	3
0	0	0	0.412944	0.841087	NaN	NaN	-0.0654156	0.097476		1	1	2	1	1	2	5.9	5.9	3.2534e-15	Q8R016;E9PY26	Q8R016;E9PY26	Bleomycin hydrolase	Blmh	2
0	0	0	0.720979	0.948152	-0.00887091	0.125387	0.650581	0.667302		7	4	3	7	4	3	5.5	5.5	3.0433e-108	Q6PGL7;E9PY74;Q6PGL7-2	Q6PGL7;E9PY74;Q6PGL7-2	WASH complex subunit FAM21	Fam21;D6Wsu116e	3
0	0	0	NaN	NaN	0.00374607	0.521453	0.354114	0.441483		NaN	3	2	NaN	3	2	5.4	5.4	2.5604e-42	Q8VCT3;E9PYF1	Q8VCT3;E9PYF1	Aminopeptidase B	Rnpep	2
0	0	0	NaN	NaN	-0.0518926	0.436588	0.724039	0.624803		NaN	3	4	NaN	3	4	7.7	7.7	1.4336e-50	E9PYG6;Q91YX7	E9PYG6;Q91YX7		Rasa1	2
0	0	0	0.95888	0.521855	0.941482	0.806365	1.38907	1.76753	+	5	4	9	5	4	9	4.1	4.1	8.4583e-84	Q62059;E9PYH0;E9QQ15;Q62059-2;G3XA35;E9QMK2;Q62059-3;E9QMK3;Q62059-4;Q8BS97;F7B603;E0CZC0	Q62059;E9PYH0;E9QQ15;Q62059-2;G3XA35;E9QMK2;Q62059-3;E9QMK3;Q62059-4	Versican core protein	Vcan	12
0	0	0	-0.497893	-0.0753224	-0.220362	-0.426645	-0.594509	-0.511506		10	6	7	3	2	2	13.7	5.6	2.6894e-71	E9PYH8;Q60972	E9PYH8;Q60972	Histone-binding protein RBBP4	Rbbp4	2
0	0	0	-0.240077	-0.582858	-0.787543	-0.416731	-0.478346	-0.502996		3	2	3	3	2	3	9.7	9.7	6.8345e-43	Q9JMA1;E9PYI8	Q9JMA1;E9PYI8	Ubiquitin carboxyl-terminal hydrolase 14;Ubiquitin carboxyl-terminal hydrolase	Usp14	2
0	0	0	NaN	NaN	-0.102186	-0.425075	-0.0311351	-0.180348		NaN	3	6	NaN	3	6	2.3	2.3	9.7609e-19	F2Z4A3;E9PYL7	F2Z4A3;E9PYL7		Fat1	2
0	0	0	NaN	NaN	-0.00984383	-0.0512347	0.274888	0.254473		NaN	1	3	NaN	1	3	2.8	2.8	8.1364e-13	E9PYT0;P97393	E9PYT0;P97393	Rho GTPase-activating protein 5	Arhgap5	2
0	0	0	-0.20141	-0.313889	0.241962	0.191057	0.220701	0.130272		3	1	1	3	1	1	3.5	3.5	3.1555e-299	Q91YH5;E9PYT3;Q91YH5-2	Q91YH5;E9PYT3;Q91YH5-2	Atlastin-3	Atl3	3
0	0	0	0.147958	0.286526	-0.0914945	-0.3138	-0.133638	-0.0180743		10	6	7	10	6	7	7.9	7.9	5.5953e-211	H3BL37;O08784;E9PYV2;H3BIX0;Q05CS0;F8WIZ3	H3BL37;O08784;E9PYV2;H3BIX0;Q05CS0	Treacle protein	Tcof1	6
0	0	0	0.0422241	-0.427557	NaN	NaN	-0.445205	-1.03718		6	0	3	6	0	3	8.3	8.3	2.1852e-05	E9PYV9;Q91Z50;P39749	E9PYV9;Q91Z50;P39749	Flap endonuclease 1	Fen1	3
0	0	0	0.270828	-0.0299563	0.0953169	0.25544	0.215368	0.324926		21	5	6	21	5	6	10.5	10.5	7.6768e-53	Q9JIF7;E9PYW9	Q9JIF7;E9PYW9	Coatomer subunit beta	Copb1	2
0	0	0	0.647913	0.821873	0.0946415	-0.073454	0.566084	0.617487		3	1	1	3	1	1	3.6	3.6	2.2664e-08	Q61207;Q8BFQ1;E9PZ00	Q61207;Q8BFQ1;E9PZ00	Sulfated glycoprotein 1	Psap	3
0	0	0	-0.179417	-0.113364	-0.260515	-0.674337	-0.392724	-0.674706		6	3	3	3	3	3	9.4	9.4	1.6411e-66	E9PZ33;Q8BIQ5;Q8BIQ5-2;A2AEK1;A2AEK3;Q8C7E9;F6ZKC7;A2AEJ8	E9PZ33;Q8BIQ5;Q8BIQ5-2;A2AEK1;A2AEK3	Cleavage stimulation factor subunit 2	Cstf2	8
0	0	0	-0.242448	-0.099649	-0.00982928	-0.296049	-0.165192	-0.199156		10	4	5	7	2	3	16.3	10.7	7.7487e-34	Q7TNC4;Q7TNC4-3;E9PZ93;Q7TNC4-2;E9QNA0;Q05CX5;E9PXU4;E9PX54;E9Q715	Q7TNC4;Q7TNC4-3;E9PZ93;Q7TNC4-2;E9QNA0;Q05CX5;E9PXU4;E9PX54;E9Q715	Putative RNA-binding protein Luc7-like 2	Luc7l2	9
0	0	0	NaN	NaN	0.223793	0.176833	0.384381	0.285343		NaN	1	1	NaN	1	1	6.6	6.6	0.0017236	E9PZA2	E9PZA2		Gm11744	1
0	0	0	0.190804	0.0194884	NaN	NaN	0.294547	0.286881		4	1	4	4	1	4	18.6	18.6	3.3011e-26	E9PZC3;Q923D2;E9PZC4	E9PZC3;Q923D2;E9PZC4	Flavin reductase (NADPH)	Blvrb	3
0	0	0	0.192321	0.318577	0.297837	0.305795	0.509949	0.697151		5	3	4	5	3	4	11.3	11.3	1.2992e-27	Q921T2;E9PZE1;Q921T2-2;Q921T2-3;F6YC07;E9PWW2	Q921T2;E9PZE1;Q921T2-2;Q921T2-3;F6YC07;E9PWW2	Torsin-1A-interacting protein 1	Tor1aip1	6
0	0	0	-0.0783396	-0.217513	-0.169307	0.339137	-0.0863388	-0.128787		13	6	7	3	2	2	50.2	8.6	8.8544e-150	E9PZF0;Q01768;Q5NC79	E9PZF0;Q01768	Nucleoside diphosphate kinase;Nucleoside diphosphate kinase B	Gm20390;Nme2	3
0	0	0	-0.0457739	-0.0900503	-0.310468	-0.657582	-0.317768	-0.562559		5	2	3	5	2	3	10.4	10.4	1.638e-106	P97822;P97822-2;E9PZF5;E9Q5H2	P97822;P97822-2;E9PZF5;E9Q5H2	Acidic leucine-rich nuclear phosphoprotein 32 family member E	Anp32e	4
0	0	0	NaN	NaN	-0.0839208	-0.471709	-0.0961287	-0.338907		4	4	4	1	4	4	4.8	4.8	4.6171e-89	E9Q035;P47758	E9Q035;P47758	Signal recognition particle receptor subunit beta	Gm20425;Srprb	2
0	0	0	NaN	NaN	-1.03466	-1.16547	-0.916834	-1.20068	+	0	4	5	0	4	5	9.6	9.6	1.957e-21	G3X9Q6;Q8BWW4;E9Q066;F6YE50	G3X9Q6;Q8BWW4;E9Q066;F6YE50	La-related protein 4	Larp4	4
0	0	0	-0.261518	-0.386223	-0.623087	-0.270434	-0.68265	-0.854153		10	5	8	10	5	8	39.7	39.7	7.6472e-51	E9Q070;P14869;D3YVM5	E9Q070;P14869;D3YVM5	60S acidic ribosomal protein P0	Gm8730;Rplp0	3
0	0	0	0.0666747	-0.486752	-0.7194	-0.701084	-0.59955	-0.516388		7	3	3	7	3	3	6.1	6.1	7.7394e-20	Q4KMM3;Q4KMM3-4;E9Q0A7;Q4KMM3-2;Q4KMM3-3;B1H3M0	Q4KMM3;Q4KMM3-4;E9Q0A7;Q4KMM3-2;Q4KMM3-3;B1H3M0	Oxidation resistance protein 1	Oxr1	6
0	0	0	0.27453	-0.0959437	-0.312778	-0.162105	-0.183114	-0.107694		10	7	10	10	7	10	20.5	20.5	0	E9Q0H7;Q9QUR6	E9Q0H7;Q9QUR6	Prolyl endopeptidase	Prep	2
0	0	0	NaN	NaN	0.222434	-0.256735	0.396269	0.192699		1	9	16	0	4	6	16	6.7	3.1346e-230	E9Q0S6;Q9DBT6;Q8C6V6	E9Q0S6		Tns1	3
0	0	0	-0.543068	-0.721992	-0.918633	-0.236147	-0.984702	-1.28944	+	2	4	10	2	3	8	13.6	11	4.6085e-59	Q61699;E9Q0U7;Q61699-2;D3Z3I9;D3Z027	Q61699;E9Q0U7;Q61699-2	Heat shock protein 105 kDa	Hsph1	5
0	0	0	0.418028	0.734222	0.211012	1.16614	0.114767	0.51339	+	9	3	4	9	3	4	7.8	7.8	5.24e-14	E9Q120;Q8CGK3	E9Q120;Q8CGK3	Lon protease homolog;Lon protease homolog, mitochondrial	Lonp1	2
0	0	0	-0.317373	-0.369744	-0.243301	-0.457792	-0.343897	-0.445146		3	5	4	3	5	4	28.3	28.3	1.9539e-39	E9QNJ0;Q8BP67;E9Q132;F6RSK3	E9QNJ0;Q8BP67;E9Q132	60S ribosomal protein L24	Rpl24	4
0	0	0	NaN	NaN	-1.70849	-1.41862	0.16221	0.250476		NaN	1	1	NaN	1	1	2	2	0.001155	Q8VBW1;Q8VBW1-2;Q8VBW1-3;E9Q151;F6UKB4	Q8VBW1;Q8VBW1-2;Q8VBW1-3;E9Q151;F6UKB4	Sodium- and chloride-dependent creatine transporter 1;Transporter	Slc6a8	5
0	0	0	0.686971	0.222681	0.0292761	0.0734089	0.423417	0.679063		4	4	5	4	4	5	21.5	21.5	2.261e-95	Q99L13;E9Q155	Q99L13;E9Q155	3-hydroxyisobutyrate dehydrogenase, mitochondrial	Hibadh	2
0	0	0	-0.640749	-0.882092	-0.308823	-0.288065	-0.285143	-0.323011		3	2	2	3	2	2	5.8	5.8	5.7911e-08	Q8C5Q4;E9Q179;D3YUN1;D3YV30	Q8C5Q4;E9Q179;D3YUN1;D3YV30	G-rich sequence factor 1	Grsf1	4
0	0	0	NaN	NaN	-0.264738	-0.840758	-0.790559	-1.63115	+	0	3	7	0	3	7	7.2	7.2	1.3868e-33	E9Q1E9;Q8CG48;B1AWH6	E9Q1E9;Q8CG48	Structural maintenance of chromosomes protein;Structural maintenance of chromosomes protein 2	Smc2	3
0	0	0	NaN	NaN	0.316262	0.700883	0.257011	0.191689		0	2	3	0	2	2	9.1	6.3	2.0007e-25	E9Q1P8	E9Q1P8		Irf2bp2	1
0	0	0	0.456911	0.489543	0.241352	0.669027	0.339023	0.445091		2	7	13	2	6	9	20.7	15	2.3826e-169	Q01405;E9Q1S3;A2AN99;A2AN98;A2AN97	Q01405;E9Q1S3	Protein transport protein Sec23A	Sec23a	5
0	0	0	0.392757	0.213129	0.0799754	1.51025	0.601221	1.11577	+	4	2	1	4	2	1	7.2	7.2	5.4833e-05	E9Q1S7;P97765;A2A860	E9Q1S7;P97765;A2A860	WW domain-binding protein 2	Wbp2	3
0	0	0	0.662297	1.11597	0.604641	1.42455	0.805375	1.73457	+	4	2	2	4	2	2	2.3	2.3	6.402e-10	O08532;O08532-5;O08532-4;O08532-2;O08532-3;E9Q1X8	O08532;O08532-5;O08532-4;O08532-2;O08532-3;E9Q1X8	Voltage-dependent calcium channel subunit alpha-2/delta-1;Voltage-dependent calcium channel subunit alpha-2-1;Voltage-dependent calcium channel subunit delta-1	Cacna2d1	6
0	0	0	0.351967	-0.22085	0.0284276	-0.163397	0.116232	0.0172092		2	11	10	2	11	10	19.9	19.9	2.6682e-117	Q8C2Q3;E9Q205;Q8C2Q3-2;E9QL13;E9PXP4	Q8C2Q3;E9Q205;Q8C2Q3-2;E9QL13;E9PXP4	RNA-binding protein 14	Rbm14	5
0	0	0	NaN	NaN	-0.0520272	0.233765	-0.0162201	-0.0515636		0	3	5	0	3	5	15.3	15.3	4.5869e-22	P54822;E9Q242;E9Q3T7;E9Q0A0	P54822;E9Q242;E9Q3T7	Adenylosuccinate lyase	Adsl	4
0	0	0	0.494467	0.705934	-0.298211	-0.12389	-0.0396959	0.255199		13	3	3	13	3	3	8.3	8.3	5.0557e-18	E9Q272;Q8BUK6;F6W1A2	E9Q272;Q8BUK6	Protein Hook homolog 3	Hook3	3
0	0	0	-0.0690735	0.770618	-0.210379	-0.64618	NaN	NaN		NaN	3	1	NaN	3	1	2	2	9.2174e-30	Q5RIM6;E9Q2B2;E9Q2A9;Q8CHB6;E9Q9Y2;F7C134;Q60974;Q60974-2;E9Q5F5;Q3UV08	Q5RIM6;E9Q2B2;E9Q2A9;Q8CHB6;E9Q9Y2;F7C134;Q60974;Q60974-2	Nuclear receptor corepressor 1	Ncor1	10
0	0	0	0.00273846	0.134221	0.0528332	0.0719	0.0739573	0.237931		4	4	4	4	4	4	24.2	24.2	1.0118e-31	E9Q2M7;Q61249	E9Q2M7;Q61249	Immunoglobulin-binding protein 1	Igbp1	2
0	0	0	0.679874	0.508632	0.207643	0.491494	0.412185	0.591871		4	6	6	4	6	6	18.9	18.9	6.417e-113	Q9Z2I8;E9Q2W0;Q9Z2I8-2	Q9Z2I8;E9Q2W0;Q9Z2I8-2	Succinyl-CoA ligase [GDP-forming] subunit beta, mitochondrial	Suclg2	3
0	0	0	NaN	NaN	-0.65247	-0.785527	-0.676757	-0.67798	+	0	2	3	0	2	3	6.5	6.5	1.0433e-54	E9Q2W5;Q91YT7;E9PW90	E9Q2W5;Q91YT7		Ythdf2	3
0	0	0	0.458802	0.591105	-0.077726	0.193582	-0.00874027	0.0640551		5	17	33	5	17	33	22.7	22.7	4.6015e-190	E9Q390;Q69ZN7;D3Z1Q0;Q69ZN7-4;Q69ZN7-2;Q69ZN7-3;Q9ESD7-2;E9Q423;Q9ESD7;E9PXU9;E9QL12;Q9ESD7-3	E9Q390;Q69ZN7;D3Z1Q0;Q69ZN7-4	Myoferlin	Myof	12
0	0	0	0.0271541	0.0518593	0.0794293	0.237686	0.191815	0.110363		7	7	7	7	7	7	26.6	26.6	2.743e-55	Q9R1P4;E9Q3B7	Q9R1P4;E9Q3B7	Proteasome subunit alpha type-1;Proteasome subunit alpha type	Psma1	2
0	0	0	-0.0180597	0.158466	-0.0948032	-0.182901	-0.0126646	0.012068		8	8	9	8	8	9	11.6	11.6	6.1975e-232	E9Q3G8	E9Q3G8		Nup153	1
0	0	0	0.367818	0.194717	0.0862402	0.275603	0.180784	0.425781		5	7	9	5	7	9	8.8	8.8	3.7377e-103	O08788;E9Q3M3;O08788-2;E9Q586;D3YX34;D3YYG9;D3Z2M9	O08788;E9Q3M3;O08788-2;E9Q586;D3YX34	Dynactin subunit 1	Dctn1	7
0	0	0	NaN	NaN	-0.786696	-0.0650835	-0.821967	0.234011	+	0	2	6	0	2	6	14.3	14.3	9.5045e-36	F8VPR1;Q8BVA4;E9Q3P1	F8VPR1;Q8BVA4;E9Q3P1	Leiomodin-1	Lmod1	3
0	0	0	NaN	NaN	-0.151266	-0.916181	0.222434	-0.362139		1	1	1	1	1	1	2.1	2.1	2.8011e-05	Q91WR3-3;Q91WR3;E9Q3P7;Q91WR3-2	Q91WR3-3;Q91WR3;E9Q3P7;Q91WR3-2	Activating signal cointegrator 1 complex subunit 2	Ascc2	4
0	0	0	0.0970714	0.102188	0.454913	1.08263	0.413486	0.516217		12	2	4	12	2	3	19.3	15.6	7.0135e-12	P46638;P62492;F8WGS1;E9Q3P9;G3UY29;G3UZD3;G3UZL4;E9Q6B3	P46638;P62492;F8WGS1;E9Q3P9;G3UY29;G3UZD3;G3UZL4	Ras-related protein Rab-11B;Ras-related protein Rab-11A	Rab11b;Rab11a	8
0	0	0	-0.550507	-0.568666	-0.220665	0.0411028	-0.221791	-0.252931		5	2	2	5	2	2	14.3	14.3	8.8858e-07	P62849;Q9D7P1;E9Q3V8;P62849-3;P62849-2	P62849;Q9D7P1;E9Q3V8;P62849-3;P62849-2	40S ribosomal protein S24	Rps24	5
0	0	0	NaN	NaN	0.384492	0.917699	1.08257	1.45144	+	1	9	9	1	9	9	15.7	15.7	2.3705e-37	E9Q3X0;Q9EQK5;D3Z2N7	E9Q3X0;Q9EQK5	Major vault protein	Mvp	3
0	0	0	NaN	NaN	-0.0333776	0.373843	0.0586628	0.384492		NaN	4	5	NaN	4	5	4.3	4.3	1.0193e-18	H7BX85;Q58A65;E9Q460;Q58A65-2;H7BX66;Q58A65-5;F8WH31;Q58A65-4;E9PUD1;E9QJU2;Q58A65-3;Q58A65-6;Q9ESN9-6;Q9ESN9;Q9ESN9-4;Q9ESN9-5;Q9ESN9-3;E9Q6E0;Q9ESN9-2;E9Q6B6;F6SH61;F6WNT4	H7BX85;Q58A65;E9Q460;Q58A65-2;H7BX66;Q58A65-5;F8WH31;Q58A65-4;E9PUD1;E9QJU2;Q58A65-3;Q58A65-6	C-Jun-amino-terminal kinase-interacting protein 4	Spag9	22
0	0	0	-0.0809269	-0.50668	-0.0263814	-0.0212772	-0.00592725	-0.15851		10	10	10	10	9	9	38.4	36.9	0	Q922I7;Q8BGJ5;E9Q4L8;P17225;Q8CB58;E9QMW9;Q8C2R5;F7DCW4;F7AXP1;F7C521;E9Q279;E9Q0W3	Q922I7;Q8BGJ5;E9Q4L8;P17225;Q8CB58;E9QMW9;Q8C2R5	Polypyrimidine tract-binding protein 1	Ptbp1	12
0	0	0	-0.0316217	-0.323733	-0.393539	-0.574605	-0.178584	-0.0588636		2	2	4	2	0	2	7.5	3.1	3.5516e-16	E9Q4S2	E9Q4S2		Nup98	1
0	0	0	NaN	NaN	0.317999	0.527371	0.998051	0.786931		NaN	2	3	NaN	2	3	4.5	4.5	9.0781e-64	E9Q4X0;Q8VDC1	E9Q4X0;Q8VDC1	FYVE and coiled-coil domain-containing protein 1	Fyco1	2
0	0	0	1.24829	0.770533	0.231064	0.0246034	0.293253	0.0816123		4	3	3	4	3	3	4	4	1.8285e-09	E9Q512;H3BJG4;Q8BVJ9	E9Q512;H3BJG4		Trip11	3
0	0	0	0.0783365	0.596649	-0.953188	0.389347	NaN	NaN		6	1	1	6	1	1	5.2	5.2	5.324e-08	O88384;Q91XH6;E9Q5B1;F6UHS3	O88384;Q91XH6;E9Q5B1;F6UHS3	Vesicle transport through interaction with t-SNAREs homolog 1B	Vti1b	4
0	0	0	NaN	NaN	0.391658	-0.287413	1.12935	0.53655		NaN	3	2	NaN	3	2	4.7	4.7	3.2346e-40	Q80TF3;E9Q5E1;Q147Z9;A2AGW4	Q80TF3;E9Q5E1;Q147Z9	Protocadherin-19	Pcdh19	4
0	0	0	-0.0146016	-0.175974	NaN	NaN	-0.478085	-0.325955		9	0	4	9	0	4	14.1	14.1	6.314e-12	Q9WVJ2;E9Q5I9;E9Q0U1;F6ZQQ3;E9PY93	Q9WVJ2;E9Q5I9;E9Q0U1	26S proteasome non-ATPase regulatory subunit 13	Psmd13	5
0	0	0	0.130667	-0.139665	0.0663992	0.254473	0.251083	0.417596		14	6	9	14	6	7	15.8	13	4.4074e-179	E9Q5P4;Q9QZE5;Q9QXK3-3;Q7TNQ1;Q9QXK3-2;E9Q783;F7ARP0	E9Q5P4;Q9QZE5	Coatomer subunit gamma;Coatomer subunit gamma-1	Copg;Copg1	7
0	0	0	0.344488	0.678883	0.343919	0.536948	0.555325	0.984043	+	7	2	4	7	2	4	19.2	19.2	4.801e-87	E9Q5W3;Q9WUU7	E9Q5W3;Q9WUU7	Cathepsin Z	Ctsz	2
0	0	0	-0.0403782	-0.554549	-0.473591	-0.0965915	-0.680798	-0.612108		14	5	5	14	1	0	28.5	2.4	6.7474e-67	E9Q5Z3	E9Q5Z3		Ppa1	1
0	0	0	0.0124972	0.246469	0.0139266	-0.0522815	0.125651	0.154454		290	227	245	290	227	245	74.4	74.4	0	E9Q616;F7BRM2;E9Q1H8;G5E8I9;Q8R2L7;G5E8K8	E9Q616;F7BRM2		Ahnak	6
0	0	0	NaN	NaN	0.230695	0.195852	-0.0285576	0.572211		NaN	2	2	NaN	2	2	3.3	3.3	2.3527e-08	E9Q634	E9Q634	Unconventional myosin-Ie	Myo1e	1
0	0	0	0.622837	0.597126	0.209017	0.337882	0.921436	0.979806		3	3	4	3	3	4	4.1	4.1	9.377e-30	E9Q6C7;E9QNQ8;Q8JZZ7-2;F8WH77;Q8JZZ7;E9Q3V9;E9Q9Q9;H7BX15;Q80TR1;Q80TR1-2;Q0P6A0;F6YP92	E9Q6C7;E9QNQ8;Q8JZZ7-2;F8WH77;Q8JZZ7	Latrophilin-2	Lphn2	12
0	0	0	0.309293	0.575312	NaN	NaN	0.0067647	0.0344974		4	1	4	2	0	2	8.8	6.3	1.2857e-59	Q8BQ46;E9Q6D4;F6QCI0	Q8BQ46;E9Q6D4;F6QCI0		Taf15	3
0	0	0	NaN	NaN	-0.136347	-0.132863	-0.053344	-0.105784		0	2	4	0	2	4	4.2	4.2	1.1041e-34	E9QKH0;Q80TV8;E9QNY9;Q80TV8-2;E9Q6L0	E9QKH0;Q80TV8;E9QNY9;Q80TV8-2;E9Q6L0	CLIP-associating protein 1	Clasp1	5
0	0	0	0.569394	0.819096	0.14978	0.534361	0.531668	0.650397		2	5	5	2	5	5	29.3	29.3	5.764e-149	O08547;E9Q6R3;D6RES2	O08547;E9Q6R3	Vesicle-trafficking protein SEC22b	Sec22b	3
0	0	0	0.770956	0.0646069	0.24987	-0.197104	0.267236	0.0480967		4	8	15	4	8	15	6.5	6.5	3.2791e-94	E9Q6R7;Q61636;E9Q916;Q3TR59	E9Q6R7		Utrn	4
0	0	0	-0.39155	-0.237201	-0.49932	-0.399369	-0.359509	-0.483924		3	3	3	3	3	3	29.1	29.1	5.2964e-75	Q3UWL8;E9Q6U4;Q6P0X1;E9Q8R1;E9Q4Q8	Q3UWL8;E9Q6U4;Q6P0X1		Pfdn4	5
0	0	0	NaN	NaN	0.00590291	-0.320414	0.46425	0.27262		NaN	6	11	NaN	1	1	20.4	2.5	2.7108e-155	E9Q6Y2	E9Q6Y2		Tns1	1
0	0	0	0.632547	0.448901	0.538836	0.764941	0.706022	0.849118	+	12	9	13	12	9	13	22.4	22.4	7.0184e-196	E9Q718;Q9R0B9	E9Q718;Q9R0B9	Procollagen-lysine,2-oxoglutarate 5-dioxygenase 2	Plod2	2
0	0	0	NaN	NaN	-0.81317	-0.547679	-0.0489047	-0.00400182		1	5	5	1	5	5	8	8	7.629e-35	F8VQC1;E9Q740	F8VQC1;E9Q740		Srp72	2
0	0	0	0.125188	0.0296627	-0.0236657	0.748633	0.357158	0.606253		2.5	2	2	0.5	2	2	11.9	11.9	5.1266e-10	E9Q753;P08556;P32883;Q9D091;P32883-2;Q61411;Q61411-2;E9PVD5;E9Q8V2;B2KGV5	E9Q753;P08556;P32883;Q9D091;P32883-2;Q61411;Q61411-2;E9PVD5;E9Q8V2;B2KGV5	GTPase NRas;GTPase KRas;GTPase KRas, N-terminally processed;GTPase HRas;GTPase HRas, N-terminally processed	Nras;Kras;Hras1	10
0	0	0	-0.174459	-0.595533	-0.356994	0.240986	-0.811093	-1.09897		15	3	2	15	3	2	5.1	5.1	2.6145e-09	F8WGD1;P46061;E9Q757;E9Q2J7	F8WGD1;P46061;E9Q757;E9Q2J7	Ran GTPase-activating protein 1	Rangap1	4
0	0	0	0.177727	-0.186672	-0.340879	-0.235127	-0.221388	-0.196426		2	4	7	2	4	7	10	10	8.3335e-88	E9Q762;Q9CW03	E9Q762;Q9CW03	Structural maintenance of chromosomes protein 3	Smc3	2
0	0	0	0.489954	0.474774	0.381062	0.170694	0.515208	0.537147		3	12	19	3	12	19	12.8	12.8	5.3607e-270	E9Q7G0;E9Q7Z9;F6ZQA3;E9QAZ0	E9Q7G0;E9Q7Z9;F6ZQA3		Numa1	4
0	0	0	0.179001	-0.583376	NaN	NaN	0.510253	1.4253		NaN	2	4	NaN	1	3	4.6	3.6	5.5548e-15	E9Q7L0	E9Q7L0		Ogdhl	1
0	0	0	-0.0346923	0.313594	0.130404	0.116365	0.403159	0.448584		11	14	13	11	14	13	25.3	25.3	9.5592e-265	E9QLA0;Q8CAQ8-5;Q8CAQ8;Q8CAQ8-2;E9QAY3;Q8CAQ8-3;E9Q800;E9QAY6;Q3TZK4;E9PVS5;Q8CAQ8-4;E9Q0J9	E9QLA0;Q8CAQ8-5;Q8CAQ8;Q8CAQ8-2;E9QAY3;Q8CAQ8-3;E9Q800;E9QAY6	Mitochondrial inner membrane protein	Immt	12
0	0	0	NaN	NaN	-0.180021	-0.424513	-0.373813	-0.365704		NaN	2	3	NaN	1	2	35.9	28.3	5.7299e-09	E9Q827;P56212;P56212-2;E9Q4B9;E9PXD7	E9Q827;P56212;P56212-2;E9Q4B9	cAMP-regulated phosphoprotein 19	Arpp19	5
0	0	0	0.804384	0.800827	0.344942	1.24062	0.553361	0.653243	+	12	7	8	12	7	8	24.6	24.6	2.949e-231	F2Z456;E9Q841;Q9DCN2;Q9DCN2-2;F2Z3V0	F2Z456;E9Q841;Q9DCN2;Q9DCN2-2;F2Z3V0	NADH-cytochrome b5 reductase 3;NADH-cytochrome b5 reductase 3 membrane-bound form;NADH-cytochrome b5 reductase 3 soluble form	Cyb5r3	5
0	0	0	NaN	NaN	0.136979	-0.138918	0.451435	0.333653		1	5	5	1	5	5	19.4	19.4	0	Q3UXS0;O35609;E9Q855	Q3UXS0;O35609;E9Q855	Secretory carrier-associated membrane protein 3	Scamp3	3
0	0	0	0.417812	-0.160395	0.063779	-0.243216	0.0305479	-0.183114		4	5	6	4	5	6	14.9	14.9	4.2612e-193	Q8VH51;Q8VH51-2;E9Q8F0;F7AA45;Q8VH51-3;B7ZD61;B7ZD63	Q8VH51;Q8VH51-2;E9Q8F0;F7AA45;Q8VH51-3;B7ZD61	RNA-binding protein 39	Rbm39	7
0	0	0	0.602647	0.735955	-0.516945	0.702125	1.00877	1.77125	+	19	22	30	2	4	6	26.6	6.6	1.1279e-278	E9Q8G0;D3YWD1	E9Q8G0;D3YWD1		Col6a3	2
0	0	0	NaN	NaN	-0.72934	-0.388393	-0.0489047	-0.264564		0	4	3	0	4	3	4.2	4.2	2.6119e-48	E9QB05;Q08EB5;Q08EB6;E9Q8N5;Q8BRT1;B9EJA4	E9QB05;Q08EB5;Q08EB6;E9Q8N5;Q8BRT1;B9EJA4	CLIP-associating protein 2	Clasp2	6
0	0	0	NaN	NaN	-0.0226835	-0.125557	0.251204	0.135535		0	6	8	0	6	8	15.6	15.6	1.1244e-43	Q99K01-4;E9Q8P7;Q99K01-2;Q99K01;Q99K01-3;E9PZ98;Q99K01-5;D3YZA7	Q99K01-4;E9Q8P7;Q99K01-2;Q99K01;Q99K01-3	Pyridoxal-dependent decarboxylase domain-containing protein 1	Pdxdc1	8
0	0	0	0.372618	-0.152869	-0.0520272	0.0662615	-0.0996181	-0.0670468		6	5	8	6	5	8	23.9	23.9	6.0648e-115	G5E924;E9Q8W8;Q8R081;G3UY38;G3UY56	G5E924;E9Q8W8;Q8R081;G3UY38	Heterogeneous nuclear ribonucleoprotein L	Hnrnpl	5
0	0	0	0.572502	0.636079	0.20201	-0.150817	0.0578315	0.195726		22	13	15	0	13	15	20.7	20.7	1.464e-231	E9Q8Z8;E9Q8Z6;P30999;G3X9V2;E9Q8Z5;P30999-3;E9Q904;P30999-2;E9Q901;D3Z2H2;E9Q8Z9;E9Q8Z4;E9Q903;E9Q905;E9Q907;D3Z7H6;E9Q986;E9Q906;D3Z2H7	E9Q8Z8;E9Q8Z6;P30999;G3X9V2;E9Q8Z5;P30999-3;E9Q904;P30999-2;E9Q901;D3Z2H2;E9Q8Z9;E9Q8Z4;E9Q903;E9Q905;E9Q907;D3Z7H6;E9Q986;E9Q906	Catenin delta-1	Ctnnd1	19
0	0	0	0.0408223	-0.35452	0.109695	-0.237371	0.0485151	-0.00656479		17	3	4	17	3	4	12.9	12.9	3.0589e-15	E9Q912;E9Q6Q4	E9Q912;E9Q6Q4		Rap1gds1	2
0	0	0	NaN	NaN	-0.170491	-0.414884	0.241474	0.134221		NaN	1	1	NaN	1	1	8.7	8.7	4.1951e-06	G3UWF0;E9Q917;Q80XQ8	G3UWF0;E9Q917;Q80XQ8	Protein FAM168B	Fam168b	3
0	0	0	0.0689778	-0.0312663	NaN	NaN	0.315566	0.27011		7	1	2	3	1	1	11.6	5.5	7.2426e-06	E9Q972;P61750;P84084;E9Q798;E9Q2C2;F6UFB9;D3YV25	E9Q972;P61750;P84084;E9Q798;E9Q2C2;F6UFB9;D3YV25	ADP-ribosylation factor 4;ADP-ribosylation factor 5	Arf4;Arf5;Arf3	7
0	0	0	-0.0673945	0.0461418	-0.0206917	-0.224907	-0.261224	-0.281158		7	5	3	7	5	3	18.9	18.9	1.3163e-174	E9Q975;Q62093;F7CZ20	E9Q975;Q62093;F7CZ20	Serine/arginine-rich splicing factor 2	Srsf2	3
0	0	0	-0.0365555	0.330329	0.181802	0.037312	0.175684	0.234379		3	1	3	3	1	3	11.7	11.7	4.0029e-13	E9Q9A7;Q9CY50	E9Q9A7;Q9CY50	Translocon-associated protein subunit alpha	Ssr1	2
0	0	0	0.0798389	0.117562	-0.0847621	0.708496	0.194213	0.379732		8	8	12	8	7	11	33.2	31.1	1.9261e-121	E9Q9F5;O55131;E9Q1G8;E9Q7K8;E9QMM2;Q9DA97	E9Q9F5;O55131;E9Q1G8	Septin-7	2013-09-07	6
0	0	0	1.85961	2.34747	0.659285	1.11856	1.78584	2.7096	+	4	5	2	4	5	2	7.6	7.6	3.6323e-21	Q99K41;E9Q9L8	Q99K41;E9Q9L8	EMILIN-1	Emilin1	2
0	0	0	-0.0258379	0.210513	NaN	NaN	-0.158059	-0.0789903		12	1	3	12	1	3	3.2	3.2	3.4565e-07	Q9JIX8;E9Q9R4;Q9JIX8-4;F6RJ39;B8JJ91;Q9JIX8-2;B8JJ92;Q9JIX8-3;Q52KR6;B8JJ89	Q9JIX8;E9Q9R4;Q9JIX8-4;F6RJ39	Apoptotic chromatin condensation inducer in the nucleus	Acin1	10
0	0	0	-0.0547969	-0.00885646	0.0339339	0.294547	0.316609	0.433707		33	20	23	32	20	23	59.2	59.2	0	E9QA30;P10107;E9QAQ7;A2BH40;A2BH40-3;A2BH40-2;A2BH40-4	E9QA30;P10107	Annexin;Annexin A1	Anxa1	7
0	0	0	NaN	NaN	-0.0251477	0.0978804	0.712992	0.804632		0	4	4	0	4	4	11.4	11.4	3.0615e-11	Q7TQK5;E9QAD4	Q7TQK5;E9QAD4	Coiled-coil domain-containing protein 93	Ccdc93	2
0	0	0	NaN	NaN	0.0742315	0.261471	0.0942361	0.0943712		NaN	3	4	NaN	3	4	17.1	17.1	6.802e-27	E9QAQ5;Q9WV60;Q2NL51;D3Z7E5	E9QAQ5;Q9WV60	Glycogen synthase kinase-3 beta	Gsk3b	4
0	0	0	NaN	NaN	0.10608	0.259785	0.233275	-0.0598859		1	4	4	1	3	4	3	2.5	3.4915e-40	E9QAS5;Q6PDQ2;E9QAS4;E9PYL1;A2A8L1;E9PYU4;F6SLC9;F6WR45	E9QAS5;Q6PDQ2;E9QAS4;E9PYL1;A2A8L1;E9PYU4	Chromodomain-helicase-DNA-binding protein 4	Chd4;Chd5	8
0	0	0	0.00374607	0.458382	0.412836	0.913033	0.664665	1.32447	+	19	6	11	19	6	11	11.9	11.9	5.5117e-50	P13595;F7C5V8;E9QB01;P13595-2;F6RLF6;E9Q589;P13595-3;F7C5W6;P13595-4;F7CRA9;F8VQH8	P13595;F7C5V8;E9QB01;P13595-2;F6RLF6;E9Q589;P13595-3;F7C5W6;P13595-4;F7CRA9	Neural cell adhesion molecule 1	Ncam1	11
0	0	0	0.259423	-0.150129	-0.196178	0.0106367	-0.329758	-0.413192		2	9	14	2	9	14	15.7	15.7	3.4138e-144	E9QB02;Q68FL6;F6W0G8	E9QB02;Q68FL6	Methionine--tRNA ligase, cytoplasmic	Mars	3
0	0	0	0.511468	0.629566	-0.0261904	0.644041	NaN	NaN		4	2	1	4	2	1	14	14	9.6117e-20	E9QJT5;P56376	E9QJT5;P56376	Acylphosphatase;Acylphosphatase-1	Acyp1	2
0	0	0	-0.197832	-0.0901271	-0.185441	-0.215697	-0.126896	-0.272541		22.5	5	6	0.5	5	6	9.9	9.9	4.2481e-47	F8VQC7;E9QJY4;Q61595;E9QQ64;E9QMA4;Q61595-5;E9QQ66;Q61595-6;Q61595-11;E9QQ65;Q61595-10;Q61595-15;Q61595-13;Q61595-9;Q61595-4;Q61595-16;Q61595-7;Q61595-8;Q61595-14;Q61595-3;Q61595-12;Q61595-2	F8VQC7;E9QJY4;Q61595;E9QQ64;E9QMA4;Q61595-5;E9QQ66;Q61595-6;Q61595-11;E9QQ65;Q61595-10;Q61595-15;Q61595-13;Q61595-9;Q61595-4;Q61595-16;Q61595-7;Q61595-8;Q61595-14;Q61595-3;Q61595-12;Q61595-2	Kinectin	Ktn1	22
0	0	0	-0.46929	-0.513337	NaN	NaN	-0.572866	-0.544561	+	6	2	5	6	2	5	9.4	9.4	1.92e-16	E9QK49;G3UWC0;Q8K2E1;Q8R050;Q149F3	E9QK49;G3UWC0;Q8K2E1;Q8R050	Eukaryotic peptide chain release factor GTP-binding subunit ERF3A	Gspt1	5
0	0	0	NaN	NaN	-0.386186	0.00705191	0.351063	0.528271		NaN	2	2	NaN	2	2	5.6	5.6	1.8583e-22	E9QK78;P42225;Q8CFQ1	E9QK78;P42225	Signal transducer and activator of transcription 1	Stat1	3
0	0	0	NaN	NaN	0.195726	0.380175	0.207393	0.774418		0	2	4	0	2	4	3.5	3.5	9.7708e-31	E9QKE4;Q8BMG7	E9QKE4;Q8BMG7	Rab3 GTPase-activating protein non-catalytic subunit	Rab3gap2	2
0	0	0	-0.306948	-0.12803	-0.346977	-0.373981	-0.360286	-0.344831		26	13	18	26	13	17	9.9	9.5	7.5918e-146	E9QKG5;D3Z3U3;D3Z7M2;Q3TLH4-2;Q3TLH4;Q3TLH4-5;Q3TLH4-3;Q3TLH4-4	E9QKG5;D3Z3U3;D3Z7M2;Q3TLH4-2;Q3TLH4;Q3TLH4-5;Q3TLH4-3	Protein PRRC2C	Prrc2c	8
0	0	0	-0.120843	-0.148353	-0.0975945	-0.256235	-0.347399	-0.383078		10	4	7	7	4	7	17.3	17.3	1.0529e-121	Q9EST5-2;E9QKP8;Q9EST5	Q9EST5-2;E9QKP8;Q9EST5	Acidic leucine-rich nuclear phosphoprotein 32 family member B	Anp32b	3
0	0	0	-0.101722	0.481196	-0.101056	0.147958	-0.361027	0.305212		7	5	4	7	5	4	11.1	11.1	3.1705e-133	E9QLZ9;Q03173;E9QKQ9;Q03173-5;E9QKR1;Q03173-4;Q03173-3;Q03173-6;Q03173-2	E9QLZ9;Q03173;E9QKQ9;Q03173-5;E9QKR1;Q03173-4;Q03173-3;Q03173-6;Q03173-2	Protein enabled homolog	Enah	9
0	0	0	NaN	NaN	0.871528	0.698841	1.62354	1.49221	+	NaN	2	5	NaN	2	5	10.9	10.9	4.8066e-26	Q3TCU5;Q9R233;E9QKX9;Q9R233-2;G3UWL0;G3UZZ2	Q3TCU5;Q9R233;E9QKX9;Q9R233-2	Tapasin	Tapbp	6
0	0	0	-0.062731	-0.210262	-0.169826	-0.135206	0.00848693	-0.0403486		13	3	2	13	3	2	5.6	5.6	2.7498e-71	Q91YE6;E9QKZ2;E0CXB2;E0CY46;F6TLX3;F6UT58	Q91YE6;E9QKZ2;E0CXB2;E0CY46	Importin-9	Ipo9	6
0	0	0	NaN	NaN	-0.168869	-0.336719	-0.0814458	-0.183949		NaN	2	3	NaN	2	3	4	4	1.3674e-21	Q80U78;Q80U78-3;Q80U78-2;E9QL01;Q3TTW5;E9Q6M7;Q80U78-4	Q80U78;Q80U78-3;Q80U78-2;E9QL01	Pumilio homolog 1	Pum1	7
0	0	0	NaN	NaN	-0.209061	-0.454743	-0.12009	-0.346426		0	3	2	0	3	2	8.1	8.1	9.497e-51	P98078;E9QL31;P98078-2;F6TQN9;P98078-3;Q3TRE6;E9PX84;E0CXT5;Q9DCE6;E0CZ53	P98078;E9QL31;P98078-2;F6TQN9;P98078-3;Q3TRE6;E9PX84	Disabled homolog 2	Dab2	10
0	0	0	NaN	NaN	0.136716	-0.224789	0.263155	-0.0129412		NaN	1	1	NaN	1	1	3	3	0.002435	E9QL96;Q9D394-2;Q9D394-4	E9QL96;Q9D394-2;Q9D394-4		Rufy3	3
0	0	0	0.631989	0.0950467	0.545968	-0.0977025	0.32458	0.240375		3	1	3	3	1	3	1.7	1.7	6.9419e-23	G5E8J0;O35516;E9QM70;O35516-2	G5E8J0;O35516;E9QM70;O35516-2	Neurogenic locus notch homolog protein 2;Notch 2 extracellular truncation;Notch 2 intracellular domain	Notch2	4
0	0	0	NaN	NaN	-0.40878	-0.4444	0.0882773	0.175173		NaN	4	5	NaN	4	5	7.6	7.6	5.8655e-45	E9QM77;O70305;E9QQ60;O70305-2;F6U2C2;E9QQ61;O70305-3;E9PZC0;F7B6X4;F6V8M6	E9QM77;O70305;E9QQ60;O70305-2;F6U2C2;E9QQ61;O70305-3;E9PZC0;F7B6X4	Ataxin-2	Atxn2	10
0	0	0	0.273417	0.876542	0.0132121	0.43957	0.303927	0.988848	+	14	6	5	11	6	5	20.4	20.4	2.0392e-74	E9QMH7;Q9DBZ1;Q9DBZ1-2	E9QMH7;Q9DBZ1	Inhibitor of nuclear factor kappa-B kinase-interacting protein	Ikbip	3
0	0	0	0.746915	0.853517	NaN	NaN	0.147828	0.514602		5	1	3	5	1	3	5.1	5.1	5.742e-14	Q505F0;Q9QWY8;H3BJY2;H3BLA8;Q9QWY8-3;Q9QWY8-4;E9QN63;H3BL41;E9QMJ1;H3BJZ8;Q9QWY8-2;H3BKE6;H3BKD4;E9QMI7	Q505F0;Q9QWY8;H3BJY2;H3BLA8;Q9QWY8-3;Q9QWY8-4;E9QN63;H3BL41;E9QMJ1;H3BJZ8;Q9QWY8-2;H3BKE6;H3BKD4;E9QMI7	Arf-GAP with SH3 domain, ANK repeat and PH domain-containing protein 1	Asap1	14
0	0	0	NaN	NaN	-0.247834	0.313246	-0.295872	-0.513049		NaN	3	3	NaN	3	3	7.3	7.3	1.5039e-12	E9QMK9;Q8BH86;Q8BH86-2;F7CUW7	E9QMK9;Q8BH86;Q8BH86-2	UPF0317 protein C14orf159 homolog, mitochondrial	9030617O03Rik	4
0	0	0	NaN	NaN	-0.236249	-0.272785	-0.276275	-0.374281		NaN	4	3	NaN	4	3	9	9	9.821e-19	E9QMN5;Q8CHY6	E9QMN5;Q8CHY6	Transcriptional repressor p66 alpha	Gatad2a	2
0	0	0	-0.112771	0.00748262	0.00662125	0.437334	0.917928	1.27417		3	3	3	3	3	3	46.9	46.9	3.3625e-17	E9QMV2;Q4KML4	E9QMV2;Q4KML4	Costars family protein ABRACL	3110003A17Rik;Abracl	2
0	0	0	-0.226966	0.0229004	-0.153543	-0.265085	-0.288629	-0.382984		17	11	11	2	2	2	20.3	5.2	0	P57776-3;P57776;Q80T06;E9QN08;Q91VK2;D3YUQ9;D3YZT9;D3YY68	P57776-3;P57776;Q80T06;E9QN08;Q91VK2;D3YUQ9;D3YZT9;D3YY68	Elongation factor 1-delta	Eef1d	8
0	0	0	0.405775	0.417488	0.348006	0.614663	0.654344	0.989866		17	9	11	17	9	11	13.9	13.9	8.764e-69	E9QN12;E9QPE2;P05622	E9QN12;E9QPE2;P05622	Platelet-derived growth factor receptor beta	Pdgfrb	3
0	0	0	NaN	NaN	-0.734323	-0.581152	-1.11488	-1.35122	+	0	5	6	0	5	6	13.1	13.1	1.0867e-26	E9QN31;Q922K7	E9QN31;Q922K7	Putative ribosomal RNA methyltransferase NOP2	Nop2	2
0	0	0	-0.300928	-0.159331	-0.231329	-0.099139	-0.161524	0.216238		14	3	5	14	3	5	3.9	3.9	1.7802e-72	E9QN70;P02469;E9PYT5;E9PZF8;Q3TNZ8	E9QN70;P02469	Laminin subunit beta-1	Lamb1	5
0	0	0	0.153546	0.0551957	0.0954519	0.123269	0.267596	0.207393		108	130	166	107	127	163	42.5	41.5	0	E9QN87;Q9QXS1;E9QPE8;Q9QXS1-2;E9QK43;Q9QXS1-8;Q9QXS1-7;Q9QXS1-6;E9QQ00;Q9QXS1-14;E9QL05;Q9QXS1-4;Q9QXS1-16;E9PY96;E9QMZ5;Q9QXS1-3;Q9QXS1-5;E9QLJ5;Q9QXS1-13;Q9QXS1-11;E9QKX4;Q9QXS1-12;Q9QXS1-9;E9Q153;Q9QXS1-10;E9QK01;Q9QXS1-15;E9Q3W4;F6R059;E9Q9J6;E9PW24	E9QN87;Q9QXS1;E9QPE8;Q9QXS1-2;E9QK43;Q9QXS1-8;Q9QXS1-7;Q9QXS1-6;E9QQ00;Q9QXS1-14;E9QL05;Q9QXS1-4;Q9QXS1-16;E9PY96;E9QMZ5;Q9QXS1-3;Q9QXS1-5;E9QLJ5;Q9QXS1-13;Q9QXS1-11;E9QKX4;Q9QXS1-12;Q9QXS1-9;E9Q153;Q9QXS1-10;E9QK01;Q9QXS1-15;E9Q3W4	Plectin	Plec	31
0	0	0	0.83463	0.937872	NaN	NaN	1.1797	1.13816	+	2	1	2	2	1	2	15.7	15.7	5.1462e-33	E9QN99;Q8VCR7;D3Z6D6;F7BYC6	E9QN99;Q8VCR7;D3Z6D6;F7BYC6	Abhydrolase domain-containing protein 14B	Abhd14b	4
0	0	0	NaN	NaN	-0.259426	-0.192117	-0.408569	-0.553934		NaN	2	2	NaN	2	2	13.1	13.1	0.00026039	Q6PGB6-4;Q6PGB6;E9QNF4;Q6PGB6-2;Q6PGB6-3;Q6PGB6-5	Q6PGB6-4;Q6PGB6;E9QNF4;Q6PGB6-2;Q6PGB6-3;Q6PGB6-5	N-alpha-acetyltransferase 50	Naa50	6
0	0	0	1.08706	0.208143	-0.30004	0.250113	0.276675	0.226385		5	2	3	5	2	3	8.2	8.2	1.1633e-113	Q91VH2;E9QNH3	Q91VH2;E9QNH3	Sorting nexin-9	Snx9	2
0	0	0	0.473631	0.120352	-0.19717	0.0184917	-0.181084	0.0264459		5	10	15	5	10	15	12.2	12.2	3.1938e-263	E9QNN1;O70133-2;O70133;O70133-3	E9QNN1;O70133-2;O70133;O70133-3	ATP-dependent RNA helicase A	Dhx9	4
0	0	0	0.0832474	0.368266	0.0994973	0.162339	0.404467	0.451224		10	6	6	10	6	6	6.3	6.3	4.4495e-153	E9QP99;P55937;P55937-1;D3Z0Q8	E9QP99;P55937;P55937-1	Golgin subfamily A member 3	Golga3	4
0	0	0	NaN	NaN	-0.389527	-0.579361	-0.393861	-0.595685	+	NaN	2	2	NaN	2	2	1.9	1.9	3.3545e-09	P70388;Q5SV02;E9QPC6;P70388-2;A8Y5I3	P70388;Q5SV02;E9QPC6;P70388-2;A8Y5I3	DNA repair protein RAD50	Rad50	5
0	0	0	NaN	NaN	-1.96016	-1.60524	0.154972	-0.0363188		NaN	1	2	NaN	1	2	5.2	5.2	2.9298e-20	E9QPD4;Q3B7Z2	E9QPD4;Q3B7Z2	Oxysterol-binding protein;Oxysterol-binding protein 1	Osbp	2
0	0	0	NaN	NaN	0.237197	0.66421	0.622181	0.739589	+	NaN	3	2	NaN	3	2	3.9	3.9	5.1388e-15	E9QPD7;G5E8R3;Q05920;E9PW11	E9QPD7;G5E8R3;Q05920;E9PW11	Pyruvate carboxylase;Pyruvate carboxylase, mitochondrial	Pcx;Pc	4
0	0	0	NaN	NaN	-0.0396959	-0.538933	-0.772259	-1.51552	+	NaN	3	2	NaN	3	2	3	3	9.5171e-13	E9QPT2;Q8K2Z4-2;Q8K2Z4	E9QPT2;Q8K2Z4-2;Q8K2Z4	Condensin complex subunit 1	Ncapd2	3
0	0	0	-0.541555	-0.350964	-0.264426	-0.0323887	-0.324184	-0.369389		16	8	10	16	8	10	48	48	5.6091e-86	F5H8M6;P62270;G3UZW2;D3YWV7;F6YVP7	F5H8M6;P62270;G3UZW2	40S ribosomal protein S18	Gm10260;Rps18	5
0	0	0	NaN	NaN	-0.16835	-0.225953	-0.0960671	0.0731348		0	2	1	0	2	1	1.2	1.2	4.9025e-26	Q6ZQG1;F6PXL5;E9Q880	Q6ZQG1;F6PXL5;E9Q880		Nup205	3
0	0	0	NaN	NaN	0.341758	0.66029	-1.11935	-0.842335		NaN	1	2	NaN	1	2	4.1	4.1	8.4754e-07	P54818;F6PYF7	P54818;F6PYF7	Galactocerebrosidase	Galc	2
0	0	0	-0.461482	-0.274198	-0.362362	-0.382269	NaN	NaN		3	2	1	3	2	1	3.2	3.2	7.528e-07	Q60902;F8WJ42;Q60902-2;Q60902-4;F6Q0T0;Q60902-3;F6ZE93	Q60902;F8WJ42;Q60902-2;Q60902-4;F6Q0T0;Q60902-3;F6ZE93	Epidermal growth factor receptor substrate 15-like 1	Eps15l1	7
0	0	0	NaN	NaN	-0.186787	-0.000533933	-0.190092	-0.337047		NaN	6	4	NaN	3	3	13.6	7.5	2.0022e-25	F6QH50;Q6P5B5;Q9WVR4	F6QH50;Q6P5B5;Q9WVR4	Fragile X mental retardation syndrome-related protein 2	Fxr2	3
0	0	0	NaN	NaN	-0.549219	-0.498668	-0.392535	-0.499912		NaN	1	2	NaN	1	2	5.5	5.5	9.3811e-06	Q9CWX9;F6QKD2	Q9CWX9;F6QKD2	Probable ATP-dependent RNA helicase DDX47	Ddx47	2
0	0	0	-0.416789	-0.349842	-0.321063	-0.475174	-0.370844	-0.364051		5	4	3	5	4	3	25.6	25.6	1.3546e-11	G3UWG9;P47915;F6QL70;D3YU65;D3YTZ1;D3Z1N9;F6WZ54;F6YH22;F6VZG1	G3UWG9;P47915;F6QL70;D3YU65;D3YTZ1;D3Z1N9;F6WZ54;F6YH22;F6VZG1	60S ribosomal protein L29	Gm5561;Rpl29;Gm17669;Gm3550;Rpl29-ps2;Gm10709;Rpl29-ps5;Gm5218;Gm4889	9
0	0	0	-0.329196	-0.372094	-0.329794	-0.504428	-0.408455	-0.184195		3	4	4	2	2	3	9.3	6.2	1.6746e-26	F6R9D8;Q61584;Q61584-3;F6YLE3;Q61584-7;F8WHA2;Q61584-4;F8WH60;Q61584-6;Q61584-5;F7BNV1;Q61584-2;E9PVJ4	F6R9D8;Q61584;Q61584-3;F6YLE3;Q61584-7;F8WHA2;Q61584-4;F8WH60;Q61584-6;Q61584-5;F7BNV1;Q61584-2;E9PVJ4	Fragile X mental retardation syndrome-related protein 1	Fxr1	13
0	0	0	0.0877344	-0.198312	NaN	NaN	-0.130713	-0.295181		8	1	4	7	1	4	3	3	3.7695e-24	Q5SWZ5;P97434-2;P97434-5;P97434;F6RND9;P97434-3;F6S5I0;E9PZ80;P97434-4	Q5SWZ5;P97434-2;P97434-5;P97434;F6RND9;P97434-3;F6S5I0;E9PZ80;P97434-4	Myosin phosphatase Rho-interacting protein	Mprip	9
0	0	0	1.86999	2.02701	1.31168	0.882839	2.71517	2.91453	+	41	28	35	32	23	29	36.6	31.2	0	Q5DTG2;P08121;F6SIG2	Q5DTG2;P08121;F6SIG2	Collagen alpha-1(III) chain	Col3a1	3
0	0	0	-0.524396	-0.372692	0.00834347	0.00144204	-0.223071	-0.487156		12	4	5	12	4	5	29.4	29.4	3.891e-42	P62082;F6SVV1	P62082;F6SVV1	40S ribosomal protein S7	Rps7;Gm9493	2
0	0	0	0.289244	0.800993	0.311503	0.516923	0.59684	0.956429	+	13	6	6	13	6	6	21.5	21.5	1.0346e-28	F6SY09;P55302;F6WMD1	F6SY09;P55302	Alpha-2-macroglobulin receptor-associated protein	Lrpap1	3
0	0	0	NaN	NaN	-0.0396069	0.378401	0.376846	0.473319		NaN	2	2	NaN	2	2	4.2	4.2	0.00010196	Q6NSR8;F6T2H5	Q6NSR8;F6T2H5	Probable aminopeptidase NPEPL1	Npepl1	2
0	0	0	NaN	NaN	-0.365648	-0.314069	0.0067647	-0.0478155		NaN	2	2	NaN	2	2	4.1	4.1	9.6307e-20	Q8BWW9;Q8BWW9-2;G3UZM9;F6TJL1;G3UXH4;Q8BWW9-3	Q8BWW9;Q8BWW9-2;G3UZM9;F6TJL1;G3UXH4;Q8BWW9-3	Serine/threonine-protein kinase N2	Pkn2	6
0	0	0	0.130404	0.383607	-0.0836762	0.412727	0.558464	0.709202		7	3	4	7	3	4	18.6	18.6	1.3537e-30	P16110;Q8C253;F6TS28	P16110;Q8C253;F6TS28	Galectin-3	Lgals3	3
0	0	0	0.0433446	0.0821575	-0.00262814	-0.296297	-0.0331414	-0.0151846		21.5	10	17	0.5	10	17	62	62	0	O88569;F6U106;O88569-2;O88569-3	O88569;F6U106;O88569-2;O88569-3	Heterogeneous nuclear ribonucleoproteins A2/B1	Hnrnpa2b1	4
0	0	0	0.393965	0.106482	-0.577638	-0.302671	0.505992	0.395502		2	2	3	2	2	3	7.7	7.7	4.44e-17	F6W1I3;Q8K2B0	F6W1I3;Q8K2B0	Synaptonemal complex protein SC65	Leprel4	2
0	0	0	0.42417	-0.156016	NaN	NaN	-0.266819	-0.572995		4	0	2	4	0	2	2.3	2.3	2.8373e-09	H3BK65;P42567;Q5JC28;F6W2Q5;P42567-2	H3BK65;P42567;Q5JC28;F6W2Q5;P42567-2	Epidermal growth factor receptor substrate 15	Eps15	5
0	0	0	NaN	NaN	-0.417348	-0.977384	-0.488856	-1.05682	+	NaN	2	2	NaN	2	2	6	6	1.6125e-06	Q3TXU5;F6W7I2	Q3TXU5;F6W7I2	Deoxyhypusine synthase	Dhps	2
0	0	0	-0.14765	-0.288276	0.0597706	-0.0853743	0.0772429	0.108491		13	7	8	10	6	7	19.9	18.4	7.761e-167	F6XLC7;Q99K48;Q99K48-2	F6XLC7;Q99K48	Non-POU domain-containing octamer-binding protein	Nono	3
0	0	0	NaN	NaN	0.162597	0.147176	0.211137	-0.000548299		1	3	3	1	3	3	63.7	63.7	1.9737e-08	F6XUP5;P61961;D3YW97;H7BWZ1	F6XUP5;P61961;D3YW97;H7BWZ1	Ubiquitin-fold modifier 1	Ufm1	4
0	0	0	0.4728	0.53097	0.360196	0.655443	0.458067	0.753262	+	6	3	3	6	3	3	12.4	12.4	1.5752e-20	Q8C243;P18242;F6Y6L6;F8WIR1;Q05BF3	Q8C243;P18242;F6Y6L6;F8WIR1	Cathepsin D	Ctsd	5
0	0	0	-0.262469	-0.483823	-0.64451	-0.811599	-0.301568	-0.637962		9	4	7	4	3	6	14.8	12.8	2.2799e-42	F6YBI4;Q9WVK4;F6Y7R7	F6YBI4;Q9WVK4;F6Y7R7	EH domain-containing protein 1	Ehd1	3
0	0	0	0.229465	0.223175	-0.36264	-0.325738	-0.0207502	0.0247452		1	4	6	1	4	6	12.7	12.7	1.8617e-130	Q9CQN1;F6YP65	Q9CQN1;F6YP65	Heat shock protein 75 kDa, mitochondrial	Trap1	2
0	0	0	-0.00598518	-0.549979	-0.388695	-0.205813	-0.498444	-0.531093		3	9	16	3	9	16	25.1	25.1	5.6363e-128	F6YW06;Q922D8;Q8BXX7	F6YW06;Q922D8;Q8BXX7	C-1-tetrahydrofolate synthase, cytoplasmic;Methylenetetrahydrofolate dehydrogenase;Methenyltetrahydrofolate cyclohydrolase;Formyltetrahydrofolate synthetase	Mthfd1	3
0	0	0	NaN	NaN	-0.608276	-0.708679	-0.212802	-0.455554		0	2	3	0	2	3	4.1	4.1	4.4284e-122	Q8BY87;Q8BY87-2;F6ZD38	Q8BY87;Q8BY87-2;F6ZD38	Ubiquitin carboxyl-terminal hydrolase 47;Ubiquitin carboxyl-terminal hydrolase	Usp47	3
0	0	0	0.366028	0.383165	0.195096	0.0930192	0.182184	0.194844		8	13	17	8	13	17	20.7	20.7	1.0207e-144	F8WHL2;Q8CIE6;F6ZWD0;E9PZ47;F6XJN3	F8WHL2;Q8CIE6;F6ZWD0	Coatomer subunit alpha;Xenin;Proxenin	Copa	5
0	0	0	NaN	NaN	0.229219	0.594644	1.081	1.74816	+	NaN	1	1	NaN	1	1	2.2	2.2	2.9962e-11	Q5SRA0;Q9R1V7;Q9R1V7-2;Q9R1V7-3;Q9R1V7-4;Q5SVE1;F8WIZ5;F6ZXL8	Q5SRA0;Q9R1V7;Q9R1V7-2;Q9R1V7-3;Q9R1V7-4;Q5SVE1;F8WIZ5;F6ZXL8	Disintegrin and metalloproteinase domain-containing protein 23	Adam23	8
0	0	0	NaN	NaN	-0.366987	-0.203037	-0.206545	-0.416385		1	2	3	1	2	3	5.3	5.3	2.2363e-26	Q8VHE0;F7A8K1	Q8VHE0;F7A8K1	Translocation protein SEC63 homolog	Sec63	2
0	0	0	-0.0572862	0.276313	-0.09562	-0.226088	-0.0927248	-0.217457		18	12	6	0	0	0	15.7	0	6.3722e-283	F7AA26;Q3UZT2;G3X9P1	F7AA26		Gm20459	3
0	0	0	0.659833	1.13087	-0.306752	0.0411028	0.821057	1.64672		3	3	3	3	3	3	7.4	7.4	2.6143e-08	P23780;F7AF87;E9PVK3;Q8VC60	P23780;F7AF87;E9PVK3	Beta-galactosidase	Glb1	4
0	0	0	0.374288	1.14307	0.263035	0.597603	1.6234	2.05859	+	7	4	5	6	4	5	13.7	13.7	8.2156e-65	F7AWB4;Q3TW96;Q3TW96-2	F7AWB4;Q3TW96;Q3TW96-2	UDP-N-acetylhexosamine pyrophosphorylase-like protein 1	Uap1l1	3
0	0	0	0.669027	0.389126	0.56511	0.610606	0.960882	0.637749	+	6	2	1	6	2	1	7	7	1.0255e-49	O35459;F7B227	O35459;F7B227	Delta(3,5)-Delta(2,4)-dienoyl-CoA isomerase, mitochondrial	Ech1	2
0	0	0	0.0280033	0.180275	-0.079158	0.113034	0.137635	0.0582473		NaN	3	1	NaN	3	1	14.6	14.6	2.0959e-75	O08804;F7B9A0;E9Q9T2;G5E913;Q6P6K7	O08804;F7B9A0		Serpinb6b	5
0	0	0	-0.466935	-0.275245	-0.246036	-0.53799	-0.302368	-0.491997		6	5	5	6	5	5	49.6	49.6	5.3164e-72	F7BBI3;P63276;D3Z173	F7BBI3;P63276;D3Z173	40S ribosomal protein S17	Rps17;Gm5215	3
0	0	0	NaN	NaN	0.494057	0.535953	0.488926	0.546265	+	0	2	4	0	2	4	7	7	3.882e-125	F8VPM4;Q00PI9	F8VPM4;Q00PI9	Heterogeneous nuclear ribonucleoprotein U-like protein 2	Hnrnpul2	2
0	0	0	NaN	NaN	-0.888595	-0.831948	0.00891703	-0.162541		0	3	8	0	3	8	11.2	11.2	6.7127e-35	F8VPU2;E9Q805	F8VPU2		Farp1	2
0	0	0	NaN	NaN	-0.137997	0.148479	0.44869	0.677892		NaN	2	2	NaN	2	2	5.9	5.9	3.1918e-70	F8VQ28;Q8VI36;Q8VI36-2	F8VQ28;Q8VI36;Q8VI36-2	Paxillin	Pxn	3
0	0	0	-0.0160597	-0.232701	-0.345491	-0.258425	0.00848693	0.119157		3	3	3	3	3	3	3	3	1.6572e-64	F8VQJ3;P02468;F6SFQ3	F8VQJ3;P02468	Laminin subunit gamma-1	Lamc1	3
0	0	0	-0.0690735	0.770618	0.147828	0.164271	0.285461	0.288063		1	5	4	1	5	4	3.9	3.9	1.1058e-32	F8VQL9;E9Q701;Q9WU42;E9QPD5;E9PY55;E9Q560;E9Q9V3;Q9WU42-2;E9QPD6;F6Z4B2;D3Z2J5;F6YAU7	F8VQL9;E9Q701;Q9WU42;E9QPD5;E9PY55;E9Q560;E9Q9V3;Q9WU42-2;E9QPD6;F6Z4B2	Nuclear receptor corepressor 2	Ncor2	12
0	0	0	0.533663	0.523462	-0.337321	-0.133844	0.536252	0.653794		5	3	6	5	3	6	15.7	15.7	1.384e-53	F8WGC2;Q07076	F8WGC2;Q07076	Annexin;Annexin A7	Anxa7	2
0	0	0	NaN	NaN	0.121015	-0.394733	0.477677	0.164658		NaN	1	3	NaN	1	3	5.2	5.2	5.1098e-19	Q9QYC0;F8WGR0;F8WHZ9;Q9QYC0-2;E9Q1K3;F6RDR0;Q9QYB8;Q9QYB8-2;F6V4G5	Q9QYC0;F8WGR0;F8WHZ9;Q9QYC0-2;E9Q1K3;F6RDR0	Alpha-adducin	Add1	9
0	0	0	0.448795	0.208268	-0.00636189	-0.203651	0.0581087	-0.0274985		73	58	61	66	52	54	40.5	37.1	0	F8WGT0;P26039;A2AIM2;F6SX70;F6S1V7	F8WGT0;P26039	Talin-1	Tln1	5
0	0	0	-0.236113	-0.425617	0.239031	0.268794	0.491186	0.60739		2	3	5	2	1	1	8.7	1.9	1.4818e-22	E9PV16;Q68FL4;F8WGT1;F8WI65;Q68FL4-2;H3BKT5;F6WEW4;E9Q0D6;E9PX77	E9PV16;Q68FL4;F8WGT1;F8WI65;Q68FL4-2;H3BKT5	Adenosylhomocysteinase;Putative adenosylhomocysteinase 3	Ahcyl2	9
0	0	0	NaN	NaN	-0.800274	-0.561026	0.181802	0.160533		0	2	3	0	2	3	6.8	6.8	1.3481e-23	O55106;F8WH41;F6Z700	O55106;F8WH41	Striatin	Strn	3
0	0	0	0.342555	-0.0918327	0.132774	0.088413	-0.0442557	-0.223643		3	8	18	3	8	18	19.8	19.8	9.463e-94	F8WH45;Q8BMJ2	F8WH45;Q8BMJ2	Leucine--tRNA ligase, cytoplasmic	Lars	2
0	0	0	-0.293978	-0.11951	-0.358898	-0.318776	-0.350467	-0.368234		9	3	4	8	3	4	13.1	13.1	3.435e-109	Q8BL97;F8WH59;Q8BL97-2;Q8BL97-4;Q8BL97-3	Q8BL97;F8WH59;Q8BL97-2;Q8BL97-4;Q8BL97-3	Serine/arginine-rich splicing factor 7	Srsf7	5
0	0	0	0.409038	0.564134	0.263756	0.399116	0.245131	0.276794		2	3	2	2	3	2	32	32	1.0941e-12	F8WHC3;Q3UGS4	F8WHC3;Q3UGS4	Protein FAM195B	Fam195b	2
0	0	0	NaN	NaN	-0.245591	-0.196889	-0.210763	-0.180561		NaN	5	6	NaN	5	6	4.1	4.1	1.0243e-57	P83741-3;P83741-2;P83741;P83741-5;F8WHP4;P83741-4;P83741-6;F7CZC4	P83741-3;P83741-2;P83741;P83741-5;F8WHP4;P83741-4	Serine/threonine-protein kinase WNK1	Wnk1	8
0	0	0	NaN	NaN	-0.231176	0.121679	0.171591	0.239031		1	3	3	1	3	3	3.9	3.9	2.9849e-09	Q569Z5;F8WHR6;Q569Z5-2	Q569Z5;F8WHR6;Q569Z5-2	Probable ATP-dependent RNA helicase DDX46	Ddx46	3
0	0	0	-0.46915	-0.195418	-0.250903	-0.59168	-0.458683	-0.742		6	2	3	6	2	3	7.8	7.8	5.9167e-19	Q62384;F8WIG4;Q8C8U3;F8WHU9	Q62384;F8WIG4;Q8C8U3;F8WHU9	Zinc finger protein ZPR1	Znf259;Zfp259	4
0	0	0	-0.00855159	-0.207145	-0.304879	0.285816	-0.33081	-0.193453		10	3	6	10	3	6	6.6	6.6	1.9274e-30	Q921M3;F8WHW1;Q921M3-2	Q921M3;F8WHW1;Q921M3-2	Splicing factor 3B subunit 3	Sf3b3	3
0	0	0	0.0204844	0.353097	0.103934	0.369941	-0.0857416	0.157303		5	6	6	5	6	6	28.5	28.5	6.4828e-32	Q9QYS9-7;F8WHX7;Q9QYS9;Q9QYS9-2;Q9QYS9-6;Q9QYS9-3;Q9QYS9-4;Q9QYS9-8;Q9QYS9-5	Q9QYS9-7;F8WHX7;Q9QYS9;Q9QYS9-2;Q9QYS9-6;Q9QYS9-3;Q9QYS9-4;Q9QYS9-8	Protein quaking	Qk;Qki	9
0	0	0	0.141302	0.296545	-0.536733	-0.251796	-0.232345	-0.165273		10	4	6	10	4	6	24.6	24.6	1.2198e-45	P32067;F8WHY1;A2AR07;D6RI87;F6SXM5	P32067;F8WHY1;A2AR07;D6RI87	Lupus La protein homolog	Ssb	5
0	0	0	-0.00897258	0.185359	NaN	NaN	-0.125463	-0.256115		10	1	3	10	1	3	3.8	3.8	7.4043e-06	Q8K019;Q8K019-2;F8WI22;H7BX81;Q8K019-3;E9Q5V0	Q8K019;Q8K019-2;F8WI22;H7BX81;Q8K019-3	Bcl-2-associated transcription factor 1	Bclaf1	6
0	0	0	0.293841	-0.171921	-0.294066	-0.522861	0.167358	-0.151266		5	2	4	5	2	4	11.5	11.5	1.1466e-49	F8WI30;Q9CY18;F6RSR4;Q3TC10;F7D3B8	F8WI30;Q9CY18;F6RSR4;Q3TC10	Sorting nexin-7	Snx7	5
0	0	0	-0.149825	-0.259202	-0.485782	-0.300164	-0.424862	-0.57025		2	7	10	2	7	10	12.9	12.9	1.7664e-82	F8WI94;O55143;O55143-2;Q8R429	F8WI94;O55143;O55143-2	Sarcoplasmic/endoplasmic reticulum calcium ATPase 2	Atp2a2	4
0	0	0	-0.0995872	-0.635226	-0.179874	0.0855606	-0.446993	-0.429634		4	1	3	1	1	1	7.4	2.9	3.9392e-07	Q8C181-4;Q8C181;F8WIF1;Q8C181-2;Q8C181-3	Q8C181-4;Q8C181;F8WIF1;Q8C181-2;Q8C181-3	Muscleblind-like protein 2	Mbnl2	5
0	0	0	NaN	NaN	-0.624688	-0.429265	-0.538995	-0.0132032		NaN	3	3	NaN	3	3	7.1	7.1	1.3088e-21	F8WII0;Q61140;Q61140-2	F8WII0;Q61140;Q61140-2	Breast cancer anti-estrogen resistance protein 1	Bcar1	3
0	0	0	0.362554	0.34551	0.0261627	0.0443242	-0.736196	-0.901446		4	2	2	4	2	2	18.2	18.2	1.9456e-11	Q8BPG6;F8WIM0;F6R8U9	Q8BPG6;F8WIM0;F6R8U9	Sulfatase-modifying factor 2	Sumf2	3
0	0	0	0.341986	0.598079	0.0881415	1.05422	0.404031	0.99834	+	48	19	31	48	19	31	48.6	48.6	4.9606e-265	P14824;F8WIT2	P14824;F8WIT2	Annexin A6;Annexin	Anxa6	2
0	0	0	0.438825	0.561106	0.305095	0.371615	0.185993	0.496616		6	5	8	3	2	3	10.2	5.4	8.9099e-65	G3X9G4;P39054;F8WIV5;Q3TCR7;P39054-2;Q3T9X3;G3UZZ3;E9QLL2;Q8BZ98;Q8BZ98-2;E9PWS1;G3UXX2;Q91Z39;E0CXZ8;F2Z460	G3X9G4;P39054;F8WIV5;Q3TCR7;P39054-2;Q3T9X3;G3UZZ3;E9QLL2;Q8BZ98;Q8BZ98-2;E9PWS1	Dynamin-2;Dynamin-3	Dnm2;Dnm3	15
0	0	0	0.0364681	0.580531	NaN	NaN	-0.0149223	0.261471		4	1	2	4	1	2	12.2	12.2	6.2225e-51	Q61206;F8WIW7	Q61206;F8WIW7	Platelet-activating factor acetylhydrolase IB subunit beta	Pafah1b2	2
0	0	0	-0.162299	0.0676387	0.306729	0.0394191	0.302173	0.580049		6	6	6	1	2	2	35.4	13.8	8.0956e-232	Q6GSS7;Q64523;F8WIX8	Q6GSS7;Q64523;F8WIX8	Histone H2A type 2-A;Histone H2A type 2-C;Histone H2A	Hist2h2aa1;Hist2h2ac;Hist1h2al	3
0	0	0	1.25954	1.31615	0.952781	1.6796	1.92922	2.02262	+	25	12	20	24	11	19	43	40.9	8.0416e-284	F8WIY0;O88844;D3YVY3	F8WIY0;O88844	Isocitrate dehydrogenase [NADP];Isocitrate dehydrogenase [NADP] cytoplasmic	Idh1	3
0	0	0	0.0461418	-0.0853743	-0.0767215	-0.0855274	-0.134192	-0.00462402		4	2	2	4	2	2	5.9	5.9	0.00027524	P62996;F8WJG3	P62996;F8WJG3	Transformer-2 protein homolog beta	Tra2b	2
0	0	0	-0.00364022	0.232784	-0.0964989	0.282618	0.0607391	0.131326		2	2	3	2	2	3	26.4	26.4	2.7678e-09	Q8R3Q6;F8WJI3;E9Q4B5	Q8R3Q6;F8WJI3;E9Q4B5	Coiled-coil domain-containing protein 58	Ccdc58	3
0	0	0	-0.0508909	0.365021	-0.141685	0.385265	0.0802483	0.279768		14	9	8	14	9	8	24.8	24.8	5.1138e-118	Q99L47;F8WJK8;E9Q1V0;E9Q1X9	Q99L47;F8WJK8;E9Q1V0	Hsc70-interacting protein	St13	4
0	0	0	NaN	NaN	0.227741	0.646992	0.560715	0.804301	+	1	5	6	0	4	4	10.1	7.7	1.2542e-35	P17710;P17710-4;P17710-3;G3UVV4;P17710-2;F8WIP2;Q3TRM8;E9Q8S8;E9Q3Z4;D3Z365;D3YYR4	P17710;P17710-4;P17710-3;G3UVV4;P17710-2;F8WIP2	Hexokinase-1	Hk1	11
0	0	0	0.806778	0.367036	0.0229004	0.015212	0.36446	0.332851		23	18	31	21	18	30	24.3	23.7	2.6829e-244	F6ZJB0;G3UW45;Q9JKF1;Q3UQ44;Q3UQP1	F6ZJB0;G3UW45;Q9JKF1	Ras GTPase-activating-like protein IQGAP1	Iqgap1	5
0	0	0	0.171847	0.108357	-0.0842573	0.293488	-0.0567913	0.379621		10	8	7	10	8	7	21.8	21.8	7.1124e-66	G3UW73;P45376;F8WJG5;D3YVJ7	G3UW73;P45376;F8WJG5;D3YVJ7	Aldose reductase	Gm6736;Akr1b1;Akr1b3	4
0	0	0	-0.602854	-0.262382	0.13014	0.206393	0.1595	0.0970714		10	7	9	10	7	9	17.7	17.7	5.3794e-67	G3UWA6;P10852	G3UWA6;P10852	4F2 cell-surface antigen heavy chain	Slc3a2	2
0	0	0	-0.770953	-0.940755	-0.620712	-0.275472	-1.30031	-1.40966	+	2	5	8	2	5	8	19.2	19.2	1.9542e-40	Q9JMH6;G3UWB1;Q9JMH6-2;Q9JLT4;D3Z6K1;Q9JLT4-4;D3Z0K8;Q9JLT4-2;Q9JLT4-3	Q9JMH6;G3UWB1;Q9JMH6-2	Thioredoxin reductase 1, cytoplasmic	Txnrd1	9
0	0	0	0.60862	1.06915	0.395392	0.74373	0.703898	1.36603	+	7	11	13	7	11	13	22.6	22.6	2.2891e-254	G3UWC2;Q9CZR2;O35409;Q0VDM6	G3UWC2;Q9CZR2	N-acetylated-alpha-linked acidic dipeptidase 2	Naalad2	4
0	0	0	NaN	NaN	0.341872	0.224411	0.181421	0.495798		NaN	3	2	NaN	3	2	10.5	10.5	1.0068e-26	Q03347-4;Q3UM65;G3UWD2;Q03347;E9Q3L8;G3X9W7;Q03347-2;E9Q3L9	Q03347-4;Q3UM65;G3UWD2;Q03347;E9Q3L8;G3X9W7;Q03347-2;E9Q3L9	Runt-related transcription factor 1	Runx1	8
0	0	0	-0.40234	-0.437643	-0.184097	-0.0407046	-0.082637	-0.312796		10	4	6	10	4	6	25	25	2.2161e-55	G3UWF4;P61358;A2A4Q0;E9PV49	G3UWF4;P61358;A2A4Q0	60S ribosomal protein L27	Rpl27-ps1;Rpl27	4
0	0	0	-0.205647	0.0234682	0.114634	-0.152276	0.0745054	-0.0862317		6	7	6	6	7	6	41.9	41.9	4.0439e-91	G3UWG1;P62897;G3UW49;CON__P62894;P00015	G3UWG1;P62897	Cytochrome c, somatic	Gm10108;Cycs	5
0	0	0	0.305795	0.0357646	-0.333643	0.0285691	0.0607391	-0.0939253		5	3	4	5	3	4	5.9	5.9	3.0145e-92	Q6Y7W8;G3UYG6;G3UWR2;G3UYR9;G3UZX7;E9Q2M5;Q6Y7W8-2	Q6Y7W8;G3UYG6;G3UWR2;G3UYR9;G3UZX7;E9Q2M5	PERQ amino acid-rich with GYF domain-containing protein 2	Gigyf2	7
0	0	0	0.733094	-0.276345	0.171975	0.332737	-0.0097131	-0.145589		5	5	5	2	3	3	12.7	6.2	5.1754e-62	G3UWS4;H3BKU1;Q3TTF6;Q7TNP2;H3BLQ0;H3BLE7;H3BIV7	G3UWS4;H3BKU1;Q3TTF6;Q7TNP2;H3BLQ0;H3BLE7;H3BIV7	Serine/threonine-protein phosphatase 2A 65 kDa regulatory subunit A beta isoform	Ppp2r1b	7
0	0	0	0.199248	0.300651	0.254594	0.736562	0.450908	0.757194		7	5	7	7	5	7	25.4	25.4	1.4902e-35	Q60930;G3UX26;D3YZT5;D3YUN8	Q60930;G3UX26;D3YZT5	Voltage-dependent anion-selective channel protein 2	Vdac2	4
0	0	0	-0.0809269	-0.50668	0.00374607	0.108759	0.110096	0.306612		NaN	3	4	NaN	2	3	11.9	10.5	1.0062e-11	G3UXA6;G8JL74;Q8BHD7;Q8BHD7-2;G3UZ01;G3UY95	G3UXA6;G8JL74;Q8BHD7;Q8BHD7-2;G3UZ01	Polypyrimidine tract-binding protein 3	Rod1;Ptbp3	6
0	0	0	-0.0413132	-0.275123	-0.3976	0.359521	0.00805652	-0.162541		5	2	3	5	2	3	16.7	16.7	2.7928e-35	P67871;G3UXG7;G3UZX4;G3UZJ5;G3UWL3;G3UZA4	P67871;G3UXG7;G3UZX4;G3UZJ5;G3UWL3;G3UZA4	Casein kinase II subunit beta	Csnk2b	6
0	0	0	-0.0273221	0.00388999	-0.0525208	-0.10197	-0.118539	-0.252845		10	5	8	8	4	6	14.3	14.3	2.7555e-47	P56959;Q8CFQ9;G3UXT7;Q91VQ2;G3UZD2	P56959;Q8CFQ9;G3UXT7	RNA-binding protein FUS	Fus	5
0	0	0	-0.111009	-0.161427	NaN	NaN	-0.257735	-0.247114		2	1	3	2	1	3	8.2	8.2	1.161e-08	G3UXW9;B1ATU4;Q3MIA8;Q99LD4-2;Q99LD4	G3UXW9;B1ATU4;Q3MIA8;Q99LD4-2;Q99LD4	COP9 signalosome complex subunit 1	Gps1	5
0	0	0	0.552279	0.178109	-0.00891452	0.597698	0.282499	0.637286		7	3	6	7	3	6	32.1	32.1	1.5995e-70	Q91XH5;Q64105;G3UXX3;F6SZQ1;G3UZ79	Q91XH5;Q64105;G3UXX3	Sepiapterin reductase	Spr	5
0	0	0	0.595026	0.954717	0.282973	0.547252	0.636543	0.93017	+	13	4	6	12	4	5	36.5	32.1	2.5769e-50	P97371;G3UXZ5;G3UXY0;G3X9K9;G3UWN9;G3UXR1	P97371;G3UXZ5;G3UXY0;G3X9K9;G3UWN9	Proteasome activator complex subunit 1	Psme1	6
0	0	0	-0.00856613	-0.0226835	-0.139029	-0.210663	-0.16626	-0.22048		3	2	3	3	2	3	15	15	6.091e-38	G3UY42;Q8CCS6;Q8CCS6-2;D3Z5F7;G3UWS5;D3Z055;D3YUB9;G3UX74	G3UY42;Q8CCS6;Q8CCS6-2;D3Z5F7;G3UWS5;D3Z055;D3YUB9	Polyadenylate-binding protein 2	Pabpn1;Gm20521	8
0	0	0	NaN	NaN	-0.41133	0.0923428	-0.109421	0.273098		0	2	3	0	2	3	3.3	3.3	4.091e-13	Q9ESZ8;Q9ESZ8-2;Q9ESZ8-6;Q3UHU8;Q9ESZ8-3;Q9ESZ8-4;Q9ESZ8-5;G3UYD0;G3UYJ6;G3UX27	Q9ESZ8;Q9ESZ8-2;Q9ESZ8-6;Q3UHU8;Q9ESZ8-3;Q9ESZ8-4;Q9ESZ8-5;G3UYD0	General transcription factor II-I	Gtf2i	10
0	0	0	0.569394	0.0951818	0.0540844	-0.0659893	-0.241339	-0.249393		5	2	4	5	2	4	31	31	9.0304e-20	P63280;G3UYP0;Q8CFZ0;G3UWJ1;G3UWL6	P63280;G3UYP0;Q8CFZ0	SUMO-conjugating enzyme UBC9	Ube2i	5
0	0	0	-0.415249	-0.408359	-0.422907	-0.441517	-0.472089	-0.41808		2	5	5	2	5	5	44.9	44.9	2.0725e-20	P62858;G3UYV7;D3YVD9	P62858;G3UYV7;D3YVD9	40S ribosomal protein S28	Rps28;Gm3511	3
0	0	0	0.734309	0.768841	0.566669	0.315566	0.983021	0.864652	+	6	4	6	5	4	6	29.8	29.8	1.2323e-47	P63013;P63013-2;G3UZ44;Q9D861;A2APZ7;Q06348;Q9CY80;O35085;O08934;O35137;O88933;O70137;O35602;P70390;Q8C8B0;A2AIK5;O09113;P70390-2;A2AG22;O35690;Q62066;Q8BYH0;F6UTR6;H3BK46;Q8BYH0-2;E0CXM0;H3BJ62	P63013;P63013-2;G3UZ44;Q9D861;A2APZ7;Q06348;Q9CY80	Paired mesoderm homeobox protein 1;Paired mesoderm homeobox protein 2	Prrx1;Prrx2	27
0	0	0	0.0163537	-0.0365703	-0.0723007	0.304628	-0.0801794	0.112767		14	12	12	10	7	7	26.3	19.2	8.3116e-255	Q7TMK9-2;G3UZI2;Q7TMK9;G3V018;G3UZ48;G3UXJ6;G3UWM1;G3UXU5;G3UYK7;G3XA76;G3UY67	Q7TMK9-2;G3UZI2;Q7TMK9;G3V018;G3UZ48;G3UXJ6;G3UWM1	Heterogeneous nuclear ribonucleoprotein Q	Syncrip	11
0	0	0	0.108491	-0.0844103	-0.351295	-0.192167	0.0953169	0		2	3	4	2	3	4	11.1	11.1	6.2762e-17	G3X8R0;Q60870	G3X8R0		Reep5	2
0	0	0	0.207268	0.203139	0.246347	-0.369464	NaN	NaN		2	2	2	2	2	2	23.7	23.7	2.2322e-20	Q80VJ2;G3X8R2	Q80VJ2;G3X8R2	Steroid receptor RNA activator 1	Sra1	2
0	0	0	1.1101	1.19843	NaN	NaN	0.870503	1.38311	+	6	1	4	6	1	4	7.1	7.1	6.941e-15	G3X8T3;P16675;A2A5J8;A2A5J9	G3X8T3;P16675	Lysosomal protective protein;Lysosomal protective protein 32 kDa chain;Lysosomal protective protein 20 kDa chain	Ctsa	4
0	0	0	NaN	NaN	-0.414768	0.372952	-0.397562	-0.414941		1	2	4	1	2	4	4.3	4.3	5.0927e-14	G3X8Y3;Q80UM3;Q9DBB4;E9PZ53	G3X8Y3;Q80UM3	N-alpha-acetyltransferase 15, NatA auxiliary subunit	Naa15	4
0	0	0	NaN	NaN	-0.167215	-0.45502	-0.0940638	-0.116285		NaN	2	2	NaN	2	2	1.9	1.9	6.3455e-07	G3X8Y4;Q8VHK9;Q6P5D3;Q6P5D3-2;Q6P5D3-3	G3X8Y4;Q8VHK9;Q6P5D3;Q6P5D3-2;Q6P5D3-3	Probable ATP-dependent RNA helicase DHX36;Putative ATP-dependent RNA helicase DHX57	Dhx36;Dhx57	5
0	0	0	-0.0602619	-0.16822	-0.0661856	0.0149266	0.139076	0.179256		2	5	6	2	5	6	9.2	9.2	1.3458e-70	G3X928;Q6NZC7	G3X928;Q6NZC7	SEC23-interacting protein	Sec23ip	2
0	0	0	-0.14717	-0.404936	-0.212434	-0.442967	-0.410831	-0.551416		2	5	9	2	5	9	9.2	9.2	1.1359e-75	G3X956;Q920B9	G3X956;Q920B9	FACT complex subunit SPT16	Supt16h	2
0	0	0	NaN	NaN	-0.154088	-0.736725	0.245861	0.401958		NaN	3	5	NaN	3	5	9.3	9.3	2.8207e-51	G3X972;Q80U83	G3X972;Q80U83		Sec24c	2
0	0	0	NaN	NaN	-0.378438	-0.483501	-0.711252	-0.729507		NaN	3	3	NaN	3	3	2	2	3.0197e-08	G3X9B1	G3X9B1		Heatr1	1
0	0	0	-0.112943	-0.0214089	-0.0301478	0.0427844	0.213503	0.353436		3	6	7	1	6	6	10.6	9.4	2.1834e-27	G3X9B8;O70318;Q80UE5;G3X991;Q80UE4;Q811B2;E9Q4H2	G3X9B8;O70318;Q80UE5	Band 4.1-like protein 2	Epb4.1l2;Epb41l2	7
0	0	0	NaN	NaN	-0.0219069	0.162855	0.417056	0.415001		NaN	2	3	NaN	2	3	4.9	4.9	4.766e-67	G3X9I2;Q8R146;Q8R146-2	G3X9I2;Q8R146;Q8R146-2	Acylamino-acid-releasing enzyme	Apeh	3
0	0	0	1.4897	1.90103	NaN	NaN	3.06003	3.03993	+	58	45	64	58	1	1	40.9	1	0	G3X9J7	G3X9J7		Fn1	1
0	0	0	0.481196	0.728399	NaN	NaN	1.28327	1.31301	+	1	1	2	1	1	2	8.8	8.8	4.8767e-164	P20352;G3X9L4	P20352;G3X9L4	Tissue factor	F3	2
0	0	0	0.201383	0.428786	0.321351	0.565207	0.302173	0.488309		12	8	8	12	8	8	54	54	2.4632e-120	Q9DCX2;G3X9L6;B1ASE2	Q9DCX2;G3X9L6;B1ASE2	ATP synthase subunit d, mitochondrial	Atp5h;Gm10250	3
0	0	0	0.360645	-0.00500037	0.149519	0.54745	0.0816123	0.0285691		5	1	4	2	1	2	9.4	4.9	4.3323e-23	Q8CHF5;G3X9Q0;Q9JKP5;Q8R003;Q3U581;Q3U570;Q3TJQ3;Q8BYC7	Q8CHF5;G3X9Q0;Q9JKP5	Muscleblind-like protein 1	Mbnl1	8
0	0	0	0.980025	0.341417	-0.974744	0.0924781	NaN	NaN		2	3	1	2	3	1	3.8	3.8	3.7536e-09	P06802;G3X9S2;P06802-2;E9QQ26	P06802;G3X9S2;P06802-2	Ectonucleotide pyrophosphatase/phosphodiesterase family member 1;Alkaline phosphodiesterase I;Nucleotide pyrophosphatase	Enpp1	4
0	0	0	0.736908	0.932968	NaN	NaN	0.412511	0.816395	+	13	0	4	12	0	3	19.2	14.6	5.6157e-14	P97372;G3X9V0;E0CZ90	P97372;G3X9V0;E0CZ90	Proteasome activator complex subunit 2	Psme2	3
0	0	0	0.338681	0.0102069	0.013498	-0.144616	-0.131424	-0.105302		17	12	17	17	12	17	22.6	22.6	0	Q8VEK3;G3XA10	Q8VEK3;G3XA10	Heterogeneous nuclear ribonucleoprotein U	Hnrnpu	2
0	0	0	-0.181133	-0.0861397	-0.0446128	-0.362121	-0.195616	-0.104573		1	4	10	1	4	10	17	17	1.2618e-71	G3XA17;Q62448;F7CBP1;Q62448-2	G3XA17;Q62448;F7CBP1;Q62448-2	Eukaryotic translation initiation factor 4 gamma 2	Eif4g2	4
0	0	0	1.34295	0.734916	NaN	NaN	0.00619029	-0.534078		3	0	2	3	0	2	8.5	8.5	6.3372e-06	G3XA48;P58044;H3BKD7;H3BLF8;H3BLP1	G3XA48;P58044;H3BKD7;H3BLF8;H3BLP1	Isopentenyl-diphosphate Delta-isomerase 1	Idi1	5
0	0	0	0.293135	0.555522	0.455229	0.514905	0.195348	0.254231		5	2	3	5	2	3	31.3	31.3	1.3885e-07	P56395;G5E850;E0CY88	P56395;G5E850;E0CY88	Cytochrome b5	Cyb5a;Cyb5	3
0	0	0	NaN	NaN	-0.318992	-0.330084	0.0760118	0.110363		0	7	12	0	7	12	15.9	15.9	5.0658e-45	G5E866;Q99NB9	G5E866;Q99NB9	Splicing factor 3B subunit 1	Sf3b1	2
0	0	0	NaN	NaN	0.088413	-0.0706937	0.24184	0.283329		0	2	5	0	2	5	3.4	3.4	9.6562e-300	G5E870	G5E870		Trip12	1
0	0	0	-0.0385249	-0.176805	0.0278618	-0.256132	-0.118946	-0.29885		15	7	4	8	2	1	18.5	8.8	1.2117e-133	O88643;G5E884	O88643;G5E884	Serine/threonine-protein kinase PAK 1	Pak1	2
0	0	0	0.328951	0.14965	0.770702	0.244156	1.55645	0.8292		12	14	21	12	14	21	13.9	13.9	0	G5E892;Q8VHY0;Q8VHY0-3;Q8VHY0-2	G5E892;Q8VHY0;Q8VHY0-3	Chondroitin sulfate proteoglycan 4	Cspg4	4
0	0	0	NaN	NaN	-0.214408	-0.33081	0.239276	0.102053		1	5	8	1	5	8	8.7	8.7	3.3179e-267	G5E896;Q3UJB9;Q3UJB9-2;D6RE33;F6ZJ27	G5E896;Q3UJB9;Q3UJB9-2;D6RE33	Enhancer of mRNA-decapping protein 4	Edc4	5
0	0	0	0.89033	0.818196	0.457226	1.16896	1.56905	1.67233	+	9	5	10	9	5	10	11.2	11.2	8.3042e-136	G5E8B3;Q3TGL4;P37889;P37889-2	G5E8B3;Q3TGL4;P37889;P37889-2	Fibulin-2	Fbln2	4
0	0	0	1.4897	1.90103	1.04152	1.60003	2.2434	2.64321	+	58	48	68	58	4	5	39.3	2.3	0	G5E8B8;G5E8M2;P11276	G5E8B8;G5E8M2;P11276	Fibronectin;Anastellin	Fn1	3
0	0	0	NaN	NaN	-0.323173	-0.205247	-0.352879	-0.0930633		5	3	3	1	1	1	9.8	3	0	G5E8E1	G5E8E1		Lrrfip1	1
0	0	0	0.072586	-0.207045	-0.0721794	-0.254599	-0.0756721	-0.303187		7	2	2	7	2	2	3.2	3.2	9.2729e-06	G5E8I8;Q8CGZ0	G5E8I8;Q8CGZ0	Calcium homeostasis endoplasmic reticulum protein	Cherp	2
0	0	0	0.311619	0.635336	0.23842	0.333309	0.109427	0.176833		26.5	11	17	0	0	0	61.7	0	9.3856e-245	G5E8R1;G5E8R2;E9Q455;G5E8R0;E9Q453;B7ZNL3;E9Q448	G5E8R1;G5E8R2;E9Q455;G5E8R0;E9Q453;B7ZNL3;E9Q448		Tpm1	7
0	0	0	0.0607391	-0.0151118	0.0418037	-0.0744715	-0.131519	-0.122177		2	3	3	2	3	3	8.6	8.6	4.3268e-13	G5E8R8;Q6P5G6	G5E8R8;Q6P5G6	UBX domain-containing protein 7	Ubxn7	2
0	0	0	NaN	NaN	-0.0220094	-0.405872	0.978342	1.01085		NaN	2	2	NaN	2	2	1.4	1.4	1.9013e-14	G5E8V0;Q5ND34;Q5ND34-2	G5E8V0;Q5ND34;Q5ND34-2	WD repeat-containing protein 81	Wdr81	3
0	0	0	-0.0921556	-0.214073	0.0294175	0.129217	0.321813	0.404903		7	5	3	7	5	3	17.7	17.7	2.2465e-56	G5E8V9;E9Q3G5;A2RSX9;E9QAY5	G5E8V9;E9Q3G5;A2RSX9;E9QAY5		Arfip1	4
0	0	0	0.375067	0.349931	0.396927	1.71756	0.190299	0.400647		6	2	4	6	2	4	12	12	2.5255e-46	G5E902;Q8VEM8	G5E902;Q8VEM8	Phosphate carrier protein, mitochondrial	Slc25a3	2
0	0	0	-0.227658	0.327802	0.0490731	0.140255	-0.045625	0.138945		2	2	3	2	2	3	7.8	7.8	2.6374e-06	P97300;P97300-1;P97300-3;H3BIX4;H3BLR4;H3BKA7;P97300-4	P97300;P97300-1;P97300-3;H3BIX4;H3BLR4	Neuroplastin	Nptn	7
0	0	0	NaN	NaN	0.128029	0.141171	0.311038	0.506805		NaN	1	1	NaN	1	1	2.4	2.4	0.0032346	Q921G6;H3BLL3;H3BIX9	Q921G6;H3BLL3;H3BIX9	Leucine-rich repeat and calponin homology domain-containing protein 4	Lrch4	3
0	0	0	NaN	NaN	-0.490497	-0.435827	-0.0813237	-0.0944488		0	2	3	0	2	3	10.9	10.9	3.4704e-15	H3BJW3;H3BJ30;Q6NVF9;H3BKW0	H3BJW3;H3BJ30;Q6NVF9;H3BKW0	Cleavage and polyadenylation specificity factor subunit 6	Cpsf6	4
0	0	0	NaN	NaN	0.373175	0.0959919	0.720103	0.827656		NaN	6	9	NaN	6	9	13	13	2.2021e-111	Q60875;H3BKH9;H3BJ40;H3BJ45;H3BJX8;Q60875-4;H3BJU7;Q60875-5;Q60875-3;Q60875-2;H3BL15;H3BJ59;H3BLF9;H3BIX8;H3BLJ1;H3BJ48;H3BJM4	Q60875;H3BKH9;H3BJ40;H3BJ45;H3BJX8;Q60875-4;H3BJU7;Q60875-5	Rho guanine nucleotide exchange factor 2	Arhgef2	17
0	0	0	NaN	NaN	-0.33825	0.165815	-1.12431	-1.58338		1	1	2	1	1	2	10.2	10.2	7.465e-98	O09172;H3BJA3;F6VNW5	O09172;H3BJA3;F6VNW5	Glutamate--cysteine ligase regulatory subunit	Gclm	3
0	0	0	0.462471	0.372395	0.509341	0.109294	0.583615	0.447315		1	2	2	1	2	2	10.4	10.4	2.7254e-120	Q8K1E0;H3BJE3;Q8K1E0-2;H3BJ02;H3BKJ7;H3BKP0;H3BL25;H3BKD6	Q8K1E0;H3BJE3;Q8K1E0-2;H3BJ02;H3BKJ7;H3BKP0;H3BL25;H3BKD6	Syntaxin-5	Stx5;Stx5a	8
0	0	0	-0.196889	-0.455	-0.261431	-0.421419	-0.647535	-0.830793		4	2	4	4	2	4	24.4	24.4	7.7813e-97	H3BKH6;Q9R0P3;H3BJL6;H3BLJ9;H3BJP2;H3BK43;H3BJC6;H3BL99	H3BKH6;Q9R0P3;H3BJL6;H3BLJ9;H3BJP2;H3BK43	S-formylglutathione hydrolase	Esd	8
0	0	0	-0.422114	-0.125888	0.0124972	-0.0567013	-0.239685	-0.220917		7	4	5	1	1	1	5.5	1.8	6.253e-23	H3BKF6;P53564-3;H3BJQ9;P53564;E9QKN9;E9QKE9;H3BK24;P53564-4;H3BLS0;P53564-2;H3BJ26;H3BL09;H3BJL7;E9PWB4;P53564-5	H3BKF6;P53564-3;H3BJQ9;P53564;E9QKN9;E9QKE9;H3BK24;P53564-4;H3BLS0;P53564-2;H3BJ26;H3BL09;H3BJL7	Homeobox protein cut-like 1	Cux1	15
0	0	0	1.11896	0.332278	0.107286	0.154713	0.422879	0.175429		5	5	8	5	5	8	38.4	38.4	0	Q921H8;H3BKL5;Q8VCH0;H3BJZ9;H3BKA1;Q8BLD7;H3BJG8;H3BJC1	Q921H8;H3BKL5;Q8VCH0;H3BJZ9;H3BKA1;Q8BLD7	3-ketoacyl-CoA thiolase A, peroxisomal;3-ketoacyl-CoA thiolase B, peroxisomal	Acaa1a;Acaa1b	8
0	0	0	0.375401	-0.0496959	0.087327	0.216113	0.22033	0.218595		9	7	6	5	6	4	10.2	7.3	6.278e-32	Q9DBG3-2;Q9DBG3;H3BKM0;H3BIY9;H3BJ06;Q5SWR0	Q9DBG3-2;Q9DBG3;H3BKM0;H3BIY9	AP-2 complex subunit beta	Ap2b1	6
0	0	0	0.465504	0.367706	NaN	NaN	0.328836	0.459537		3	2	3	0	2	3	13.8	13.8	1.2242e-33	P62874;H3BKR2;H3BLF7	P62874;H3BKR2;H3BLF7	Guanine nucleotide-binding protein G(I)/G(S)/G(T) subunit beta-1	Gnb1	3
0	0	0	-0.10981	-0.175273	-0.35925	0.607295	-0.0124608	0.162984		2	1	2	2	1	2	8	8	1.3148e-13	O08992;Q3TMX0;H3BLG5;A2AKJ6;A2AKJ9;A2AKJ5	O08992;Q3TMX0;H3BLG5;A2AKJ6;A2AKJ9;A2AKJ5	Syntenin-1	Sdcbp	6
0	0	0	0.319849	0.442333	-0.118743	0.206643	0.0705267	0.356144		16	5	11	16	5	11	10.2	10.2	2.3816e-130	Q6A065;H7BX26;Q6A065-2;Q6A065-3;Q80U49;Q80U49-2	Q6A065;H7BX26	Centrosomal protein of 170 kDa	Cep170	6
0	0	0	NaN	NaN	-0.64548	-0.94611	-0.288153	-0.164917		NaN	2	2	NaN	2	2	3.3	3.3	3.4951e-54	Q8K3Z9;H7BX32	Q8K3Z9;H7BX32	Nuclear envelope pore membrane protein POM 121	Pom121	2
0	0	0	-0.08916	0.101381	-0.250749	-0.13695	-0.18431	-0.312832		15	12	9	14	12	9	49.4	49.4	2.4378e-56	H7BX95;Q6PDM2;Q6PDM2-2;Q6PDM2-3;F7AI47;F6QXN3	H7BX95;Q6PDM2;Q6PDM2-2;Q6PDM2-3	Serine/arginine-rich splicing factor 1	Srsf1	6
0	0	0	NaN	NaN	-0.131977	-0.235365	-0.119636	-0.225346		1	2	2	1	2	2	2	2	3.9894e-06	H9KV00;Q9QX47;Q9QX47-3;H9KV15;H9KV01;Q9QX47-4;Q9QX47-2;H9KUX7;H9KV02;F7CU80;Q8BM30	H9KV00;Q9QX47;Q9QX47-3;H9KV15;H9KV01;Q9QX47-4;Q9QX47-2;H9KUX7;H9KV02	Protein SON	Son	11
0	0	0	NaN	NaN	-1.13638	-1.14156	-0.290692	-0.215982		1	3	4	0	2	2	5.9	3.4	2.5881e-16	O08528;E9Q5B5	O08528;E9Q5B5	Hexokinase-2	Hk2	2
0	0	0	0.0533895	0.0980152	0.000865329	0.362217	0.126841	0.113967		9	6	9	9	6	9	19.3	19.3	2.2618e-115	O08529;E9PWN1	O08529;E9PWN1	Calpain-2 catalytic subunit	Capn2	2
0	0	0	0.0469799	0.86132	0.00963388	0.477677	0.410992	0.819586	+	15	5	6	15	5	6	23.7	23.7	2.7628e-55	Q6P1B9;O08539-2;O08539	Q6P1B9;O08539-2;O08539	Myc box-dependent-interacting protein 1	Bin1	3
0	0	0	0.976877	0.369048	0.420294	0.685806	0.769772	0.776862	+	26	17	18	22	14	14	45.3	34.1	0	O08553;E9Q756	O08553	Dihydropyrimidinase-related protein 2	Dpysl2	2
0	0	0	-0.0693913	0.207268	-0.265223	-0.00833397	-0.166568	-0.000274166		12	5	5	12	5	5	40.2	40.2	1.6931e-78	O08579;B7FAU5;Q3THM8;D6RFS0	O08579;B7FAU5;Q3THM8	Emerin	Emd	4
0	0	0	-0.111539	0.00417777	-0.319225	-0.478507	-0.405165	-0.53529		5	5	5	5	5	5	36.5	36.5	2.9086e-221	O08583;O08583-2;G3X9I4;Q9JJW6;Q9JJW6-2	O08583;O08583-2;G3X9I4;Q9JJW6;Q9JJW6-2	THO complex subunit 4;RNA and export factor-binding protein 2	Alyref;Alyref2;Refbp2	5
0	0	0	NaN	NaN	0.0708015	0.275842	0.22231	0.0989585		NaN	3	2	NaN	3	2	6.1	6.1	7.9711e-08	O08599-2;O08599	O08599-2;O08599	Syntaxin-binding protein 1	Stxbp1	2
0	0	0	-0.192975	-0.111913	-0.0173441	0.0666747	-0.292193	-0.334644		19	6	12	19	6	12	54.5	54.5	9.9464e-184	O08709;Q6GT24;D3Z0Y2;Q8BG37	O08709;Q6GT24;D3Z0Y2	Peroxiredoxin-6	Prdx6	4
0	0	0	0.29066	0.474774	-0.113068	0.342213	0.333653	0.502229		6	4	5	6	4	5	14.1	14.1	1.0681e-102	O08749;Q3TIE8	O08749;Q3TIE8	Dihydrolipoyl dehydrogenase, mitochondrial;Dihydrolipoyl dehydrogenase	Dld	2
0	0	0	0.127105	0.435629	0.160404	0.231187	0.384823	0.547154		15	5	10	15	5	10	18.8	18.8	1.9433e-75	O08795-2;O08795	O08795-2;O08795	Glucosidase 2 subunit beta	Prkcsh	2
0	0	0	0.332393	0.120617	-0.0714213	0.62368	0.632547	0.860049		12	8	8	11	7	7	39.4	39.4	5.7226e-97	O08807;B1AZS9	O08807;B1AZS9	Peroxiredoxin-4	Prdx4	2
0	0	0	0.142479	-0.316726	NaN	NaN	0.0867838	-0.0864308		6	1	1	6	1	1	4.2	4.2	9.0596e-05	O08915	O08915	AH receptor-interacting protein	Aip	1
0	0	0	0.390448	0.713344	0.00460933	0.0532504	-0.0691037	-0.0762043		3	3	3	3	3	3	58.8	58.8	8.09e-11	O08997	O08997	Copper transport protein ATOX1	Atox1	1
0	0	0	0.32964	0.0970714	0.0271541	-0.225278	-0.0368662	0.00733906		6	4	6	6	4	6	33.3	33.3	3.4426e-130	O09061	O09061	Proteasome subunit beta type-1	Psmb1	1
0	0	0	-0.0422042	-0.209662	-0.216468	0.059909	0.00187425	0.0976109		13	2	3	13	2	3	13.8	13.8	5.3607e-19	O09131;Q8K2Q2;E9Q299;D3Z1Q9	O09131	Glutathione S-transferase omega-1	Gsto1	4
0	0	0	NaN	NaN	0.297837	1.13258	1.19428	1.47041	+	NaN	2	2	NaN	2	2	12.9	12.9	1.6842e-64	O09174	O09174	Alpha-methylacyl-CoA racemase	Amacr	1
0	0	0	NaN	NaN	-0.208478	0.161049	0.548831	0.270469		1	3	3	1	3	3	42.9	42.9	2.7331e-33	O35127	O35127	Protein C10	Grcc10	1
0	0	0	-0.236741	0.0186342	-0.269686	0.483983	-0.127951	-0.000533933		13	9	7	13	9	7	38.5	38.5	2.5514e-47	O35129;F6QPR1;E9Q313;F6Q8V7	O35129;F6QPR1;E9Q313;F6Q8V7	Prohibitin-2	Phb2	4
0	0	0	0.425459	0.707701	0.378734	0.64321	0.24732	0.442545		6	2	3	6	2	3	30.5	30.5	8.2257e-30	O35215;G3UYJ7;G3UZN1	O35215;G3UYJ7;G3UZN1	D-dopachrome decarboxylase	Ddt;Gm20441	3
0	0	0	0.0692898	-0.0697849	0.0476779	0.275722	0.0798389	0.00733906		5	4	5	5	4	5	21.5	21.5	1.3859e-124	O35226;O35226-2;O35226-4;O35226-3;O35226-5;F7AI87	O35226;O35226-2;O35226-4;O35226-3;O35226-5	26S proteasome non-ATPase regulatory subunit 4	Psmd4	6
0	0	0	NaN	NaN	-0.411618	0.0405417	-0.32027	-0.26375		1	7	9	1	7	9	13.7	13.7	3.7023e-69	O35286	O35286	Putative pre-mRNA-splicing factor ATP-dependent RNA helicase DHX15	Dhx15	1
0	0	0	-0.158301	0.244034	NaN	NaN	-0.0877488	0.638584		6	1	3	5	1	3	17.6	17.6	1.4741e-37	O35295	O35295	Transcriptional activator protein Pur-beta	Purb	1
0	0	0	0.223175	-0.612968	-0.232379	-0.53621	NaN	NaN		1	1	0	1	1	0	3.2	3.2	3.0659e-05	O35316	O35316	Sodium- and chloride-dependent taurine transporter	Slc6a6	1
0	0	0	-0.16524	-0.561345	NaN	NaN	-0.508937	-0.641604		2.5	1	2	1.5	1	2	4.4	4.4	0.00012917	O35344;F6SJ65;O35343;E9Q1R3	O35344;F6SJ65;O35343;E9Q1R3	Importin subunit alpha-3;Importin subunit alpha-4	Kpna3;Kpna4	4
0	0	0	NaN	NaN	0.0848807	0.391768	0.688494	0.67437		NaN	2	4	NaN	2	4	7.9	7.9	8.8312e-27	O35350	O35350	Calpain-1 catalytic subunit	Capn1	1
0	0	0	NaN	NaN	-0.382871	-0.587034	-0.189581	-0.0294702		1	2	5	1	2	5	9.6	9.6	1.5651e-20	O35375-6;O35375-5;O35375;O35375-4;O35375-3;O35375-2	O35375-6;O35375-5;O35375;O35375-4;O35375-3;O35375-2	Neuropilin-2	Nrp2	6
0	0	0	-0.0321969	-0.160992	-0.547658	0.287827	NaN	NaN		2	2	1	2	2	1	9.4	9.4	1.9445e-05	O35593;F6SAH4	O35593;F6SAH4	26S proteasome non-ATPase regulatory subunit 14	Psmd14	2
0	0	0	-0.450912	-0.576949	-0.423352	-0.682557	-0.478306	-0.588943	+	34	14	15	34	14	15	42.4	42.4	1.9049e-222	O35639	O35639	Annexin A3	Anxa3	1
0	0	0	NaN	NaN	0.250113	0.168899	1.72483	0.62854		2	3	5	2	3	5	22.3	22.3	8.967e-25	O35640;Q921D0	O35640;Q921D0	Annexin A8;Annexin	Anxa8	2
0	0	0	NaN	NaN	-0.499116	0.395611	0.290424	0.432532		5	4	6	1	3	4	7.6	4.6	5.7522e-67	Q8CC13;O35643;Q5SVG4;Q5SVG5	Q8CC13;O35643;Q5SVG4;Q5SVG5	AP-1 complex subunit beta-1	Ap1b1	4
0	0	0	NaN	NaN	0.1149	0.849999	0.591584	0.612966		NaN	1	1	NaN	1	1	5.3	5.3	5.2871e-48	O35682	O35682	Myeloid-associated differentiation marker	Myadm	1
0	0	0	-0.705994	-0.684295	-0.123795	-0.0607734	-0.542605	-0.345033		18	3	5	18	3	5	14.2	14.2	5.5487e-14	O35685	O35685	Nuclear migration protein nudC	Nudc	1
0	0	0	0.0761487	-0.132357	0.1125	0.116098	-0.151154	-0.241816		13	10	12	7	5	7	33.7	18.2	0	Q8C2Q7;O35737	Q8C2Q7;O35737	Heterogeneous nuclear ribonucleoprotein H;Heterogeneous nuclear ribonucleoprotein H, N-terminally processed	Hnrnph1	2
0	0	0	-0.602876	-0.264998	-0.122695	-0.241185	-0.227726	-0.254203		7	3	6	7	3	6	15.5	15.5	9.3875e-145	O35841	O35841	Apoptosis inhibitor 5	Api5	1
0	0	0	-0.122538	-0.125636	NaN	NaN	-0.170215	-0.1202		2	0	2	2	0	2	7.8	7.8	2.7367e-06	O35864	O35864	COP9 signalosome complex subunit 5	Cops5	1
0	0	0	-0.10962	0.255981	0.290424	0.441271	0.295958	0.552771		17	3	6	4	1	2	18.7	7.3	5.2839e-53	O35887;G3UWR0;G3UWV3;G3UY49;G3UXA8;G3V004;G3UYI3;G3UXA3	O35887;G3UWR0;G3UWV3;G3UY49	Calumenin	Calu	8
0	0	0	0.183201	0.193204	-0.384414	-0.602569	-0.245643	-0.163462		2	1	2	2	1	2	11.1	11.1	1.0405e-16	O35943	O35943	Frataxin, mitochondrial;Frataxin intermediate form;Frataxin mature form	Fxn	1
0	0	0	NaN	NaN	0.164786	2.03221	1.29713	2.44225	+	1	2	2	1	2	2	12.3	12.3	5.9783e-19	O35969-2;O35969	O35969-2;O35969	Guanidinoacetate N-methyltransferase	Gamt	2
0	0	0	0.0476779	0.221568	0.345056	0.102591	0.301354	0.144308		18	6	10	18	6	10	31.1	31.1	0	O54724;Q3U4N4;Q3TER0	O54724	Polymerase I and transcript release factor	Ptrf	3
0	0	0	0.102053	0.161307	-0.01265	0.507516	0.185232	0.161694		8	5	7	8	5	7	16.1	16.1	3.7433e-198	O54734	O54734	Dolichyl-diphosphooligosaccharide--protein glycosyltransferase 48 kDa subunit	Ddost	1
0	0	0	0.0361869	0.122076	0.251446	0.0104934	0.102591	0.325271		4	2	3	4	2	3	37.1	37.1	3.4061e-14	O54962	O54962	Barrier-to-autointegration factor	Banf1	1
0	0	0	0.176067	-0.114879	-0.0638917	0.518031	0.133958	0.222557		3	3	3	3	3	3	11.8	11.8	1.1492e-12	O54984	O54984	ATPase Asna1	Asna1	1
0	0	0	0.619084	1.14006	0.249506	0.721416	0.801821	1.09714	+	7	3	4	7	3	4	30.3	30.3	1.5737e-28	O54998;H3BJI5	O54998;H3BJI5	Peptidyl-prolyl cis-trans isomerase FKBP7;Peptidyl-prolyl cis-trans isomerase	Fkbp7	2
0	0	0	0.243913	0.164143	0.444985	0.831958	0.589859	0.54666		3	2	2	3	2	2	10.6	10.6	5.4298e-06	O55013	O55013	Trafficking protein particle complex subunit 3	Trappc3	1
0	0	0	-0.12031	0.121546	0.205017	0.0827026	0.130931	0.175045		9	2	4	8	2	3	16.9	12.3	5.2084e-99	O55022;Q3TFP8	O55022;Q3TFP8	Membrane-associated progesterone receptor component 1	Pgrmc1	2
0	0	0	-0.0769041	-0.228182	0.15017	0.409472	0.00259443	0.0600474		2	2	3	2	2	3	14.1	14.1	1.388e-21	O55023;Q924B0;Q80ZJ2	O55023;Q924B0;Q80ZJ2	Inositol monophosphatase 1	Impa1	3
0	0	0	0.18612	0.0881415	-0.540862	0.319155	-0.0414022	-0.046176		14	5	7	14	5	7	10.7	10.7	2.6294e-22	O55029	O55029	Coatomer subunit beta	Copb2	1
0	0	0	-0.211648	-0.611667	-0.626023	-0.286269	-0.81246	0.445091		1	2	2	1	2	2	9.8	9.8	8.3909e-07	O55135;A6PWZ2	O55135;A6PWZ2	Eukaryotic translation initiation factor 6	Eif6	2
0	0	0	-0.098969	0.190552	-2.94286	-2.40156	0.0199154	0.705049		NaN	1	2	NaN	1	2	5.1	5.1	1.2072e-06	Q9QYR9;Q8BWN8;Q6Q2Z6;O55137;Q32Q92;Q91YQ6;Q32Q92-2;Q9QYR7;Q9QYR7-2;D3Z4I9	Q9QYR9;Q8BWN8;Q6Q2Z6;O55137;Q32Q92;Q91YQ6;Q32Q92-2;Q9QYR7;Q9QYR7-2;D3Z4I9	Acyl-coenzyme A thioesterase 2, mitochondrial;Acyl-coenzyme A thioesterase 4;Acyl-coenzyme A thioesterase 5;Acyl-coenzyme A thioesterase 1;Acyl-coenzyme A thioesterase 6;Acyl-coenzyme A thioesterase 3	Acot2;Acot4;Acot5;Acot1;Acot6;Acot3	10
0	0	0	NaN	NaN	-0.232718	-0.429071	-0.242055	-0.207994		0	3	2	0	3	2	5.2	5.2	3.7053e-85	O55201;O55201-2	O55201;O55201-2	Transcription elongation factor SPT5	Supt5h	2
0	0	0	1.09349	0.329296	-0.0292347	0.642471	0.218843	0.269751		7	5	11	7	5	11	23.7	23.7	1.8247e-30	O55222;F6Q5Z1;D3YZA5	O55222	Integrin-linked protein kinase	Ilk	3
0	0	0	NaN	NaN	-0.0641782	0.147567	0.444985	0.677892		NaN	2	2	NaN	1	1	7.7	3.5	5.5564e-75	O70172;F6RJE8	O70172;F6RJE8	Phosphatidylinositol 5-phosphate 4-kinase type-2 alpha	Pip4k2a	2
0	0	0	NaN	NaN	0.000721115	-0.321928	-0.353174	-0.475274		2	5	7	2	5	7	13.9	13.9	6.6637e-101	O70194	O70194	Eukaryotic translation initiation factor 3 subunit D	Eif3d	1
0	0	0	-0.480458	-0.248691	-0.262106	-0.315397	-0.470969	-0.619115		7	3	4	7	3	4	27.1	27.1	9.9318e-93	O70251;G3UZ47;G3UX43	O70251	Elongation factor 1-beta	Eef1b	3
0	0	0	NaN	NaN	-0.844691	-0.00129897	1.33834	1.37462		NaN	1	2	NaN	1	2	6	6	6.0769e-15	Q6PE70;O70309;G5E8F8;O70309-2	Q6PE70;O70309;G5E8F8;O70309-2	Integrin beta;Integrin beta-5	Itgb5	4
0	0	0	NaN	NaN	-0.0038861	-0.214726	0.0880058	-0.114004		1	4	5	1	4	5	13.5	13.5	2.6121e-58	O70310	O70310	Glycylpeptide N-tetradecanoyltransferase 1	Nmt1	1
0	0	0	-0.656513	-0.746785	-0.381122	-0.773196	-0.507419	-0.893813	+	6	5	6	6	5	6	29.7	29.7	6.8296e-129	O70400	O70400	PDZ and LIM domain protein 1	Pdlim1	1
0	0	0	-0.232532	0.226015	NaN	NaN	0.0170666	0.243181		7	1	6	7	1	6	26.2	26.2	5.6011e-33	O70433	O70433	Four and a half LIM domains protein 2	Fhl2	1
0	0	0	-0.00859519	0.00776951	0.00791302	0.656817	-0.0699061	-0.0404375		7	4	6	7	4	6	23.9	23.9	1.5013e-24	O70435	O70435	Proteasome subunit alpha type-3	Psma3	1
0	0	0	0.0640551	0.558366	NaN	NaN	0.288536	0.43808		5	1	2	5	1	2	15.7	15.7	1.4005e-13	O70439;Q8BH40	O70439;Q8BH40	Syntaxin-7	Stx7	2
0	0	0	-0.209094	0.128821	NaN	NaN	0.0437644	0.292664		5	2	3	2	1	1	10.5	3.2	4.6355e-09	O70456	O70456	14-3-3 protein sigma	Sfn	1
0	0	0	0.0920721	-0.0672283	-0.444459	0.450274	-0.349125	-0.146515		7	13	16	7	13	16	39.6	39.6	0	O70475;D3Z3F7;D3YXP9;F6ZQT4	O70475;D3Z3F7	UDP-glucose 6-dehydrogenase	Ugdh	4
0	0	0	0.320889	0.570074	0.279055	0.49917	0.277628	0.631151		8	5	7	8	4	6	40.7	36.4	2.0148e-18	O70492;Q78ZM0;D3Z6Z0;D3Z789	O70492;Q78ZM0;D3Z6Z0;D3Z789	Sorting nexin-3	Snx3	4
0	0	0	0.165558	0.345737	0.0422241	0.143785	0.367371	0.639973		5	4	5	5	3	4	25.9	21.8	4.7024e-09	Q3V2H3;Q3TGS7;O70493;Q6ZWQ5	Q3V2H3;Q3TGS7;O70493;Q6ZWQ5	Sorting nexin-12	Snx12	4
0	0	0	NaN	NaN	-0.568944	0.428035	0.251446	0.0848807		1	3	4	1	3	4	19.2	19.2	3.1216e-23	O70503;O70503-2	O70503;O70503-2	Estradiol 17-beta-dehydrogenase 12	Hsd17b12	2
0	0	0	-0.265969	-0.0545121	-0.143261	-0.0747905	-0.182557	-0.151506		5	2	3	5	2	3	22.7	22.7	6.0287e-151	O70591;F8WJ30	O70591;F8WJ30	Prefoldin subunit 2	Pfdn2	2
0	0	0	0.771209	0.330673	0.834307	-0.38257	1.45022	0.687688	+	17	11	15	17	11	15	16.9	16.9	0	O88207;Q61245;Q61245-2;Q9JLI2;Q64739;Q64739-3;Q64739-4;Q64739-6;Q64739-5;Q64739-1;Q64739-7;Q3UUU1;A3KGE7	O88207	Collagen alpha-1(V) chain	Col5a1	13
0	0	0	-0.2633	-0.148577	-0.279441	-0.479613	-0.236469	-0.481606		2	1	1	2	1	1	7.1	7.1	3.5628e-07	O88271	O88271	Craniofacial development protein 1	Cfdp1	1
0	0	0	NaN	NaN	0.292664	-0.118226	0.067501	-0.00497146		1	5	5	1	5	5	18.8	18.8	1.0127e-46	O88291;E9Q662;D3YXQ7;O88291-2;O88291-3;D6RG92	O88291;E9Q662	DBIRD complex subunit ZNF326	Znf326;Zfp326	6
0	0	0	1.13001	1.94935	0.327687	1.43253	2.16147	2.30568	+	18	15	17	17	15	16	17.4	17.4	5.0224e-200	O88322	O88322	Nidogen-2	Nid2	1
0	0	0	-0.197286	-0.468092	-0.241458	-0.160153	-0.289475	-0.350008		18	13	16	18	13	16	30.4	30.4	2.7523e-278	O88342	O88342	WD repeat-containing protein 1	Wdr1	1
0	0	0	NaN	NaN	0.00633395	-0.307073	-0.0277044	-0.0563262		1	4	2	0	4	2	7.6	7.6	3.6653e-27	O88477	O88477	Insulin-like growth factor 2 mRNA-binding protein 1	Igf2bp1	1
0	0	0	1.46556	1.81242	0.187641	0.166715	1.33777	1.29443	+	4	13	11	4	13	11	33.5	33.5	0	O88492;O88492-2	O88492;O88492-2	Perilipin-4	Plin4	2
0	0	0	0.237197	-0.0475323	-0.0677724	0.0197731	-0.000331879	0.117296		2	5	7	2	5	7	21.5	21.5	2.4714e-45	O88543;Q8BX58;F6YCA7;D3Z036	O88543	COP9 signalosome complex subunit 3	Cops3	4
0	0	0	0.199876	-0.155148	0.0942361	0.37951	0.0939657	0.121811		8	5	6	8	5	6	20.9	20.9	1.0378e-38	O88544;F6QTS1;D3YV99;D3Z1R9;D6RG47	O88544;F6QTS1	COP9 signalosome complex subunit 4	Cops4	5
0	0	0	0.487898	0.536351	-0.11915	0.10742	-0.0333333	0.315334		1	2	3	1	2	1	10.7	6.8	1.987e-13	O88712;O88712-2;O88712-3	O88712;O88712-2;O88712-3	C-terminal-binding protein 1	Ctbp1	3
0	0	0	NaN	NaN	0.144438	0.579566	1.25689	1.53655	+	NaN	2	2	NaN	2	2	8	8	1.8399e-109	Q8C5N9;O88736	Q8C5N9;O88736	3-keto-steroid reductase	Hsd17b7	2
0	0	0	0.727964	0.84141	NaN	NaN	0.90912	1.12446	+	2	1	2	2	1	2	5.6	5.6	9.696e-27	Q3UDC3;O88746	Q3UDC3;O88746	Target of Myb protein 1	Tom1	2
0	0	0	0.352871	0.243913	-0.501565	-0.55599	0.147437	-0.0322411		5	3	4	3	2	3	11.7	9.8	2.3506e-10	O88811;O88811-2	O88811;O88811-2	Signal transducing adapter molecule 2	Stam2	2
0	0	0	NaN	NaN	-0.210246	0.138683	-0.196591	0.370499		NaN	3	2	NaN	3	2	27.4	27.4	6.0061e-08	O88851	O88851	Putative hydrolase RBBP9	Rbbp9	1
0	0	0	-0.125746	-0.0134216	NaN	NaN	-0.0916329	0.101784		3	1	2	2	1	2	10.7	10.7	6.2906e-05	O88952;Q8JZS0;O88951;Q3TUM0	O88952;Q8JZS0;O88951;Q3TUM0	Protein lin-7 homolog C;Protein lin-7 homolog A;Protein lin-7 homolog B	Lin7c;Lin7a;Lin7b	4
0	0	0	NaN	NaN	-0.446895	-0.740746	-0.464106	-0.588444	+	0	3	2	0	3	2	7.3	7.3	1.1748e-26	O88967	O88967	ATP-dependent zinc metalloprotease YME1L1	Yme1l1	1
0	0	0	-0.201244	-0.262313	-1.15701	1.05471	NaN	NaN		NaN	4	3	NaN	2	0	5.7	2.3	3.4335e-247	O88990	O88990	Alpha-actinin-3	Actn3	1
0	0	0	NaN	NaN	-0.349327	-0.92139	-0.383831	-0.656604	+	1	2	3	1	2	3	3.9	3.9	5.5318e-16	O89001	O89001	Carboxypeptidase D	Cpd	1
0	0	0	0.0583859	0.0054719	0.0294175	-0.142847	-0.167053	-0.361565		7	5	7	7	5	7	45.1	45.1	7.9936e-187	O89086;Q8BG13;Q5RJV3	O89086;Q8BG13	Putative RNA-binding protein 3	Rbm3	3
0	0	0	0.248413	0.427499	0.090718	0.690551	0.338909	0.65828		4	3	3	4	3	3	16.3	16.3	3.1979e-10	P00405;Q7JCZ1	P00405;Q7JCZ1	Cytochrome c oxidase subunit 2	Mtco2;mt-Co2	2
0	0	0	0.0468402	-0.168269	-0.128787	0.606158	-0.273465	-0.401673		9	2	3	9	2	3	15.6	15.6	5.2242e-09	P00493	P00493	Hypoxanthine-guanine phosphoribosyltransferase	Hprt1	1
0	0	0	0.788853	0.849599	0.388134	0.717123	1.287	1.46681	+	3	1	1	3	1	1	7.6	7.6	1.2507e-09	P01887;Q91XJ8	P01887;Q91XJ8	Beta-2-microglobulin	B2m	2
0	0	0	0.293017	0.173	-0.0447913	0.234133	0.0586628	0.0732718		28	22	24	28	22	24	55.3	55.3	0	A6ZI44;P05064;D3YWI1;D3YV98;Q9CPQ9;D3Z510;A6ZI47;P05063;Q91Y97	A6ZI44;P05064;D3YWI1;D3YV98;Q9CPQ9;D3Z510	Fructose-bisphosphate aldolase;Fructose-bisphosphate aldolase A	Aldoa;Aldoart1	9
0	0	0	0.119555	0.339936	0.0918014	0.310689	0.431569	0.574344		3	8	7	3	8	7	23.2	23.2	4.3989e-98	P05201;F7ALS6	P05201	Aspartate aminotransferase, cytoplasmic	Got1	2
0	0	0	0.365469	0.134221	-0.038599	0.775093	0.0930192	0.329755		9	8	10	9	8	10	23.7	23.7	0	P05202	P05202	Aspartate aminotransferase, mitochondrial	Got2	1
0	0	0	0.133234	0.184663	-0.124833	0.0932897	-0.37486	-0.571257		22	14	17	21	13	16	45.4	45.4	9.6355e-226	G5E8N5;P06151;D3YZQ9;D3Z736;Q6NXW3;P00342;D3YZE4;D3YVR7;D3Z7F0	G5E8N5;P06151;D3YZQ9;D3Z736	L-lactate dehydrogenase;L-lactate dehydrogenase A chain	Ldha	9
0	0	0	0.324811	0.242572	-0.164723	0.473839	0.128557	0.103665		12	8	10	12	8	10	33.2	33.2	7.8094e-207	P06745;F6SAC3;CON__Q3ZBD7	P06745;F6SAC3	Glucose-6-phosphate isomerase	Gpi;Gm1840	3
0	0	0	0.133958	0.010923	-0.0111227	-0.0184103	0.334683	0.380064		4	3	4	4	3	4	12.9	12.9	1.9543e-30	P06797;E9Q6H1	P06797	Cathepsin L1;Cathepsin L1 heavy chain;Cathepsin L1 light chain	Ctsl1	2
0	0	0	0.655901	1.13953	0.15017	0.0672257	0.342327	0.377957		6	5	8	6	5	8	54.5	54.5	3.6102e-69	P07091;D3YUT9	P07091;D3YUT9	Protein S100-A4	S100a4	2
0	0	0	0.416515	0.975117	0.394404	0.393416	0.567059	0.567448		10	2	6	10	2	6	21.2	21.2	9.2149e-19	P07214;Q5NCU4;Q5NCU3	P07214;Q5NCU4;Q5NCU3	SPARC	Sparc	3
0	0	0	0.291604	0.1503	0.287118	0.42503	0.24987	0.205768		33	27	29	33	27	29	73.2	73.2	0	P07356;B0V2N5;B0V2N7;B0V2N8	P07356;B0V2N5;B0V2N7;B0V2N8	Annexin A2;Annexin	Anxa2	4
0	0	0	-0.434968	-0.674706	-0.496794	-0.129781	-0.522758	-0.58409		44	20	26	26	13	20	35.3	25.8	0	P07901;B7ZC50;B7ZC49;A2A6A2	P07901	Heat shock protein HSP 90-alpha	Hsp90aa1	4
0	0	0	0.300651	0.0908535	0.0054719	-0.0556663	0.281431	0.128953		41	18	21	41	18	21	40.1	40.1	0	P08003	P08003	Protein disulfide-isomerase A4	Pdia4	1
0	0	0	0.540126	1.71545	-0.549177	1.36676	1.61838	2.17476	+	6	4	2	6	4	2	25.4	25.4	3.0682e-24	P08074;F6YNX9	P08074	Carbonyl reductase [NADPH] 2	Cbr2	2
0	0	0	0.105008	0.0261627	0.0878702	0.10017	0.196355	-0.0250155		58	32	39	56	30	37	48.5	46.8	0	P08113;F7C312	P08113;F7C312	Endoplasmin	Hsp90b1	2
0	0	0	0.323312	0.540226	0.398132	0.816886	0.556405	0.841732	+	5	3	4	5	3	4	46.4	46.4	6.4479e-160	P08207	P08207	Protein S100-A10	S100a10	1
0	0	0	0.100843	0.444031	-0.808412	0.604736	-1.34597	-0.849414		5	6	6	5	6	6	42.9	42.9	1.54e-36	P08228	P08228	Superoxide dismutase [Cu-Zn]	Sod1	1
0	0	0	0.156914	0.0234682	-0.113099	0.269751	-0.0523263	0.0542234		15	13	16	15	13	16	57.4	57.4	0	P08249	P08249	Malate dehydrogenase, mitochondrial	Mdh2	1
0	0	0	0.579952	0.503145	0.237319	-0.0262198	0.897008	0.885418		5	3	3	4	2	2	12.1	9	6.3568e-38	P08752	P08752	Guanine nucleotide-binding protein G(i) subunit alpha-2	Gnai2	1
0	0	0	NaN	NaN	0.1995	-0.670773	-0.0889605	-0.421032		NaN	3	6	NaN	3	6	5.1	5.1	2.3599e-146	P08775	P08775	DNA-directed RNA polymerase II subunit RPB1	Polr2a	1
0	0	0	-0.205464	0.00748262	0.1141	0.010923	0.0553346	-0.00846457		21	7	10	21	7	10	16.3	16.3	2.0469e-126	P09055;F8WH76	P09055	Integrin beta-1	Itgb1	2
0	0	0	0.20389	0.462367	0.184344	0.128161	0.383607	0.288418		46	23	31	46	23	31	59.9	59.9	0	P09103;E9Q8G8	P09103	Protein disulfide-isomerase	P4hb	2
0	0	0	-0.481707	-0.713663	-0.264131	-0.467374	-0.582426	-0.829408		38	20	18	38	20	18	26.6	26.6	4.3927e-224	P09405	P09405	Nucleolin	Ncl	1
0	0	0	0.282263	0.243638	-0.0822551	0.593306	0	0.0163537		35	27	26	31	27	26	75.8	75.8	0	P09411;P09041	P09411	Phosphoglycerate kinase 1	Pgk1	2
0	0	0	-0.071967	-0.101737	-0.25135	-0.433857	-0.29442	-0.1435		3	1	3	3	0	0	13.2	0	7.2897e-79	P09542	P09542	Myosin light chain 3	Myl3	1
0	0	0	0.226878	0.562279	0.171719	0.498659	0.458382	0.883073		4	1	2	4	1	2	10.4	10.4	1.9557e-17	P09671	P09671	Superoxide dismutase [Mn], mitochondrial	Sod2	1
0	0	0	0.0347792	0.406754	-0.12279	0.108892	0.113567	0.122739		4	5	5	2	3	3	31.2	24.2	1.0759e-19	P0C0S6;Q3THW5;Q5NC91;Q8R029;Q3UA95;G3UWL7	P0C0S6;Q3THW5;Q5NC91;Q8R029;Q3UA95	Histone H2A.Z;Histone H2A.V;Histone H2A	H2afz;H2afv	6
0	0	0	-0.380634	-0.66763	-0.231379	-0.0424122	-0.213052	-0.249599		26	12	19	26	12	19	48.7	48.7	2.2252e-242	P10126;D3YZ68;D3Z3I8;P62631;B7ZBW3	P10126;D3YZ68;D3Z3I8	Elongation factor 1-alpha 1	Eef1a1	5
0	0	0	-0.0865381	-0.685106	NaN	NaN	-0.450321	-0.972874	+	6	1	2	6	1	2	4.8	4.8	2.7936e-18	P10404;P11370	P10404;P11370	MLV-related proviral Env polyprotein;Surface protein;Transmembrane protein;Retrovirus-related Env polyprotein from Fv-4 locus	Fv4	2
0	0	0	-0.0207648	-0.0698607	NaN	NaN	-0.512987	-0.666759		3	1	2	3	1	2	8.8	8.8	3.9395e-130	P10518	P10518	Delta-aminolevulinic acid dehydratase	Alad	1
0	0	0	0.870266	1.35862	0.577248	1.14685	1.01214	1.93964	+	12	2	6	12	2	6	27.4	27.4	1.3214e-61	P10605	P10605	Cathepsin B;Cathepsin B light chain;Cathepsin B heavy chain	Ctsb	1
0	0	0	0.128689	0.0306892	-0.184097	-0.299915	-0.379095	-0.420955		4	5	6	4	5	6	51.4	51.4	1.833e-43	P10639	P10639	Thioredoxin	Txn	1
0	0	0	0.695028	1.13348	-0.0805302	1.46425	0.67437	1.44047	+	10	4	8	5	3	5	38.1	22.5	1.5231e-32	P10649;A2AE89;F6WHQ7;Q80W21;D3YVP5;E9QAC8;D3YVP6;Q8R5I6;O35660;P19639;A2AE91;D3YZ29;G5E8M7;P48774;E9PVM7;E9PV63;D3YVP9;D3YVP8;E9QA33	P10649;A2AE89;F6WHQ7	Glutathione S-transferase Mu 1	Gstm1	19
0	0	0	-0.345913	-0.433799	-0.176495	-0.518742	-0.500361	-0.709104		10	6	7	10	6	7	30.9	30.9	1.0993e-44	P10711;E9PYD5;P10711-2;Q9QVN7;F6XMY4;B7ZCS4;E9Q5I5	P10711;E9PYD5;P10711-2	Transcription elongation factor A protein 1	Tcea1	7
0	0	0	-0.129987	0.0471196	0.0784732	0.231187	0.0792927	0.0608775		9	9	6	9	9	6	54.1	54.1	9.7887e-128	Q921L4;Q8CBB6;P10853;Q8CGP1;Q8CGP2-2;Q64475;Q8CGP2;Q64478;Q6ZWY9;P10854;Q64525;Q8CGP0;Q9D2U9;G3X9D5;P70696;Q64524	Q921L4;Q8CBB6;P10853;Q8CGP1;Q8CGP2-2;Q64475;Q8CGP2;Q64478;Q6ZWY9;P10854;Q64525;Q8CGP0;Q9D2U9;G3X9D5	Histone H2B;Histone H2B type 1-F/J/L;Histone H2B type 1-K;Histone H2B type 1-B;Histone H2B type 1-P;Histone H2B type 1-H;Histone H2B type 1-C/E/G;Histone H2B type 1-M;Histone H2B type 2-B;Histone H2B type 3-B;Histone H2B type 3-A	Gm13646;Hist1h2bf;Hist1h2bk;Hist1h2bb;Hist1h2bp;Hist1h2bh;Hist1h2bc;Hist1h2bm;Hist2h2bb;Hist3h2bb;Hist3h2ba	16
0	0	0	0.646347	1.2844	0.588517	0.875308	0.879078	1.33445	+	7	4	5	7	4	5	22.7	22.7	5.3904e-82	P10922	P10922	Histone H1.0	H1f0	1
0	0	0	0.343692	0.0392789	NaN	NaN	0.143524	0.102725		4	1	2	4	1	2	18.9	18.9	7.5718e-32	P11031	P11031	Activated RNA polymerase II transcriptional coactivator p15	Sub1	1
0	0	0	1.47321	0.592541	1.32953	-0.278969	1.81389	0.924936	+	51	47	52	49	46	51	64	64	0	P11087;F8WGB7;P11087-2;CON__Q862S4	P11087;F8WGB7;P11087-2	Collagen alpha-1(I) chain	Col1a1	4
0	0	0	NaN	NaN	-4.8022	-3.35395	-2.88449	-2.54086	+	0	2	6	0	2	6	22.8	22.8	5.5226e-65	P11157;Q6PEE3;D3Z2A4;F6RUC3;D3Z0D8	P11157	Ribonucleoside-diphosphate reductase subunit M2	Rrm2	5
0	0	0	0.455544	0.826274	-0.546035	-0.338761	0.661932	0.936742		3	2	1	3	2	1	5.7	5.7	1.8581e-08	P11438	P11438	Lysosome-associated membrane glycoprotein 1	Lamp1	1
0	0	0	-1.11707	-1.69844	-0.920434	-2.55716	-1.43327	-1.94447	+	7	3	4	6	2	3	16.8	14.1	1.5879e-24	P11440;D3Z2T9;P97377;Q80YP0;P97377-2;Q14AX6;Q14AX6-3;Q14AX6-2;Q8K0D0;Q04735;O35495;Q04735-2;E9PVC7;Q04899;E3W997;Q3V3A1;Q3V3A1-3;Q8K0D0-2;O35495-2;Q99J95;O35495-3;Q99J95-2;Q99J95-3	P11440;D3Z2T9	Cyclin-dependent kinase 1	Cdk1	23
0	0	0	-0.419121	-0.576433	-0.42111	-0.334262	-0.464146	-0.654785		49	34	33	29	25	25	42.8	34.8	0	P11499;E9Q3D6;E9Q0C3;E9PX27;D3Z1R1	P11499	Heat shock protein HSP 90-beta	Hsp90ab1	5
0	0	0	-0.0450295	0.125122	0.24732	0.233029	0.265197	0.188907		18	11	16	18	11	16	17.6	17.6	1.5142e-141	P11688	P11688	Integrin alpha-5;Integrin alpha-5 heavy chain;Integrin alpha-5 light chain	Itga5	1
0	0	0	-0.257804	-0.45908	-0.187329	-0.177833	-0.258649	-0.41997		17	6	14	17	6	14	29.7	29.7	9.8824e-214	P11983;P11983-2;F2Z483	P11983;P11983-2	T-complex protein 1 subunit alpha	Tcp1	3
0	0	0	0.472488	0.174151	0.251568	0.358959	0.130931	-0.0299857		4	4	6	4	3	4	11.5	7.7	0	P12382	P12382	6-phosphofructokinase, liver type	Pfkl	1
0	0	0	0.200002	0.492212	0.0184917	0.104337	0.109829	0.419647		6	6	6	6	6	6	39	39	1.0663e-57	P12787	P12787	Cytochrome c oxidase subunit 5A, mitochondrial	Cox5a	1
0	0	0	0.279412	0.434241	-0.0742588	0.0172092	0.405884	0.565695		4	4	6	4	4	6	45.5	45.5	1.1955e-58	P12815	P12815	Programmed cell death protein 6	Pdcd6	1
0	0	0	0.787516	0.673466	0.407625	0.650489	0.751635	0.865285	+	29	16	19	16	16	19	32.4	32.4	0	P13020;P13020-2;CON__Q3SX14;A6PWS5	P13020;P13020-2	Gelsolin	Gsn	4
0	0	0	-0.0304276	-0.246002	NaN	NaN	-2.73793	1.70066	+	NaN	1	4	NaN	1	3	2.7	2.2	3.7564e-51	P13541;G3UW82;Q5SX40;Q5SX39;B1AR69;P13542;Q5SX41;Q1WNQ4	P13541	Myosin-3	Myh3	8
0	0	0	NaN	NaN	-1.37142	-1.98662	-1.89701	-2.24072	+	0	2	4	0	2	4	3.5	3.5	4.8065e-120	P13864;P13864-2	P13864;P13864-2	DNA (cytosine-5)-methyltransferase 1	Dnmt1	2
0	0	0	0.101784	0.415759	-0.127179	-0.271688	-0.286463	-0.402588		7	4	2	7	4	2	33.7	33.7	2.046e-41	P14069	P14069	Protein S100-A6	S100a6	1
0	0	0	NaN	NaN	0.601031	0.720541	0.909581	1.25677	+	NaN	2	3	NaN	2	3	12.5	12.5	8.8869e-23	P14094	P14094	Sodium/potassium-transporting ATPase subunit beta-1	Atp1b1	1
0	0	0	-0.419198	-0.518226	-0.134382	-0.228216	-0.353911	-0.382796		5	3	6	5	3	6	40.5	40.5	3.0371e-29	P14115;E9QP28;D3Z6J9;D3YZN6	P14115;E9QP28;D3Z6J9;D3YZN6	60S ribosomal protein L27a	Rpl27a;Gm5453;Gm5908;Rpl27a-ps1	4
0	0	0	-0.489139	-0.681701	-0.11821	-0.0683321	-0.42281	-0.553871		11	4	6	11	4	6	38.4	38.4	7.2934e-21	P14131	P14131	40S ribosomal protein S16	Rps16	1
0	0	0	-0.357123	-0.592549	-0.136854	-0.660498	-0.243079	-0.444537		18	11	15	18	11	15	41.9	41.9	1.4197e-134	P14148;F6XI62;D3Z6N4;F6ZA13	P14148;F6XI62;D3Z6N4	60S ribosomal protein L7	Rpl7;Gm5045	4
0	0	0	0.438932	0.388796	0.0312541	0.845109	0.368824	0.608052		9	6	7	9	6	7	31.4	31.4	4.8897e-170	P14152;B1ATQ3	P14152	Malate dehydrogenase, cytoplasmic	Mdh1	2
0	0	0	-0.550655	-0.596994	-0.39973	-0.0693005	-0.365741	-0.342836		12	8	7	12	8	7	31.5	31.5	2.3691e-176	P14206;D3YTT7	P14206;D3YTT7	40S ribosomal protein SA	Rpsa;Rpsa-ps10	2
0	0	0	0.0880058	-0.0201941	0.0935602	0.0628125	0.196481	0.0124972		21	11	14	21	11	14	57.5	57.5	7.9074e-127	P14211	P14211	Calreticulin	Calr	1
0	0	0	1.01642	1.26484	0.66512	0.345623	NaN	NaN	+	7	2	1	6	2	1	7.2	7.2	5.7344e-18	P14426;E9PWT4;Q8HWB2;E9Q3M8;P01901;Q3TH01;E9QM66;P14429;P14430;P79568;E9QJR9;F6TGM7;G3UXW2;E9Q5B3;P14431	P14426;E9PWT4;Q8HWB2;E9Q3M8;P01901;Q3TH01;E9QM66;P14429;P14430;P79568;E9QJR9;F6TGM7;G3UXW2;E9Q5B3;P14431	H-2 class I histocompatibility antigen, D-K alpha chain;H-2 class I histocompatibility antigen, K-B alpha chain;H-2 class I histocompatibility antigen, Q7 alpha chain;H-2 class I histocompatibility antigen, Q8 alpha chain;H-2 class I histocompatibility antigen, Q9 alpha chain	H2-D1;H2-Q4;H2-K1;H2-Q6;H2-Q7;H2-Q8;H2-Q9	15
0	0	0	0.0977456	0.113834	0.173511	0.380397	0.154713	0.0775164		5	2	5	1	1	2	11.1	4.2	8.8369e-16	P14576	P14576	Signal recognition particle 54 kDa protein	Srp54	1
0	0	0	-0.568088	-0.139077	-0.428935	-0.227287	-0.350339	-0.135158		17	6	8	17	6	8	56	56	8.9376e-65	P14602;P14602-2;P14602-3;D3YZ06	P14602;P14602-2;P14602-3;D3YZ06	Heat shock protein beta-1	Hspb1	4
0	0	0	0.0751904	-0.118367	-1.1885	-0.225818	-0.294526	-0.301195		6	2	3	6	2	3	7	7	3.8078e-22	P14685;F7B7L8	P14685	26S proteasome non-ATPase regulatory subunit 3	Psmd3	2
0	0	0	0.140517	0.066537	0.0787465	-0.0570764	0.0507454	0.0927488		40	20	22	34	18	20	40	36.6	0	P14733	P14733	Lamin-B1	Lmnb1	1
0	0	0	0.018919	0.193961	-0.250011	-0.210897	0.101381	-0.0841044		14	14	22	13	14	21	15	14.6	4.0788e-283	P14873;Q3UPV4	P14873	Microtubule-associated protein 1B;MAP1 light chain LC1	Map1b	2
0	0	0	0.18916	-0.126329	-0.0705423	-0.131297	-0.153382	-0.337794		13	6	7	3	2	2	55.3	12.5	3.8388e-143	P15532;Q5NC80	P15532;Q5NC80	Nucleoside diphosphate kinase A;Nucleoside diphosphate kinase	Nme1	2
0	0	0	0.13711	0.282262	0.334568	-0.10101	0.179511	-0.0821329		14	11	10	4	4	3	31.1	13.2	3.856e-172	P15864;Q07133	P15864	Histone H1.2	Hist1h1c	2
0	0	0	0.154842	0.66102	0.00230651	0.182311	0.185993	0.304861		9	7	6	9	7	6	60	60	0	P16045	P16045	Galectin-1	Lgals1	1
0	0	0	-0.243199	0.14104	-0.153206	-0.0676969	0.0454429	0.220206		161	46	51	160	46	51	33.1	33.1	0	P16546;P16546-2;E9Q447;A3KGU7;A3KGU5;A3KGU9;A3KGU4	P16546;P16546-2;E9Q447;A3KGU7;A3KGU5	Spectrin alpha chain, brain	Sptan1;Spna2	7
0	0	0	0.0663992	0.0203421	-0.112334	0.258338	-0.0882701	-0.085711		19.5	19	18	1.5	6	4	54.4	15.6	0	P16858;E9PX42;E9Q9E5;F6ZQM8;E9Q5U3;E9QAC7;E9PX72;E9Q1S8;E9Q0E3;E9PZL2;F8WJL5;D3YUV0;E9PZH9;D3YYI5;D3YU05;D3Z1B7;D3Z0Z9;E9PYX4;D3YV03;E9Q1F8;E9PZP4;F6QXU4;E9QP42;Q64467;E9PX99;F6UT49	P16858;E9PX42;E9Q9E5;F6ZQM8;E9Q5U3;E9QAC7;E9PX72;E9Q1S8;E9Q0E3;E9PZL2;F8WJL5;D3YUV0;E9PZH9;D3YYI5;D3YU05;D3Z1B7	Glyceraldehyde-3-phosphate dehydrogenase	Gapdh;Gm2606;Gm10481;Gm3222;Gm10358;Gm3839;Gm5559;Gm4609;Gm10293;Gm10327;Gm10291;Gm10566;Gm7293;Gm6316;Gm6981	26
0	0	0	0.617581	1.30685	NaN	NaN	0.767655	1.25641	+	6	1	3	6	1	3	7.9	7.9	2.4407e-90	P17047-2;P17047;P17047-3	P17047-2;P17047;P17047-3	Lysosome-associated membrane glycoprotein 2	Lamp2	3
0	0	0	0.844064	1.13586	0.555718	0.648005	0.83374	1.11603	+	17	15	17	4	4	6	28.8	12.2	0	P17156	P17156	Heat shock-related 70 kDa protein 2	Hspa2	1
0	0	0	0.400095	0.249681	-0.0730745	0.489851	-0.0572715	-0.0147619		31	28	24	28	24	20	71.4	61.8	0	P17182;Q6PHC1;B0QZL1;B1ARR7;D3Z2S4;B1ARR6;D3YVD3	P17182;Q6PHC1	Alpha-enolase;Enolase	Eno1	7
0	0	0	0.501414	0.373843	-0.0229033	1.10641	0.425889	0.967833	+	6	5	6	2	2	2	24	11.5	3.4649e-59	P17183;D3Z6E4	P17183;D3Z6E4	Gamma-enolase;Enolase	Eno2	2
0	0	0	-0.0190681	0.037312	-0.336045	-0.0172418	-0.0121262	0.044464		6	4	5	4	4	5	7.8	7.8	1.1157e-100	P17427	P17427	AP-2 complex subunit alpha-2	Ap2a2	1
0	0	0	NaN	NaN	-0.303579	0.438825	0.816149	1.33914		1	2	3	1	2	3	6.8	6.8	4.7518e-09	P17439	P17439	Glucosylceramidase	Gba	1
0	0	0	0.0551957	0.233888	-0.0849304	-0.126691	0.0301242	-0.104837		13	15	14	13	15	14	82.3	82.3	0	P17742;E9Q1E3;F8VPN3	P17742;E9Q1E3	Peptidyl-prolyl cis-trans isomerase A;Peptidyl-prolyl cis-trans isomerase	Ppia;Gm9234	3
0	0	0	0.452068	0.788184	0.369829	0.521352	0.587557	0.699374	+	19	12	15	19	12	15	58.9	58.9	0	P17751;H7BXC3	P17751;H7BXC3	Triosephosphate isomerase	Tpi1	2
0	0	0	0.0863761	-0.219673	-0.0378286	-0.24996	0.0360461	-0.222532		19	8	13	9	4	8	26.9	18.2	5.3297e-128	P17879;Q61696	P17879;Q61696	Heat shock 70 kDa protein 1B;Heat shock 70 kDa protein 1A	Hspa1b;Hspa1a	2
0	0	0	-0.508342	-1.38033	0.202512	0.000721115	-0.520542	-1.11388		13	6	9	13	6	9	39.1	39.1	5.8353e-114	P17918;E9Q7Z3	P17918;E9Q7Z3	Proliferating cell nuclear antigen	Pcna	2
0	0	0	-1.98713	-1.12809	NaN	NaN	-2.16806	-2.60446	+	1	1	3	1	1	3	8.7	8.7	3.1904e-19	P18406	P18406	Protein CYR61	Cyr61	1
0	0	0	-0.375796	0.0122111	-2.13365	-2.01788	-0.313172	-0.300839		3	2	3	3	2	3	8.2	8.2	9.9098e-09	P18572;P18572-2	P18572;P18572-2	Basigin	Bsg	2
0	0	0	NaN	NaN	-1.03475	-1.30479	-0.199686	-0.0699516		NaN	1	4	NaN	1	4	6.8	6.8	2.7537e-38	P18654;B1AXN9;E9QAP2	P18654;B1AXN9;E9QAP2	Ribosomal protein S6 kinase alpha-3	Rps6ka3	3
0	0	0	-0.0811863	-0.040393	-0.116848	-0.209995	-0.124188	-0.16809		16	7	7	13	5	6	47.1	37.4	4.0989e-142	F8WGL3;P18760;E9Q1T2	F8WGL3;P18760;E9Q1T2	Cofilin-1	Cfl1;Gm6180	3
0	0	0	0.461738	-0.136997	0.0426443	-0.109919	0.155231	-0.259789		22	26	40	22	26	40	21.7	21.7	0	P19096	P19096	Fatty acid synthase;[Acyl-carrier-protein] S-acetyltransferase;[Acyl-carrier-protein] S-malonyltransferase;3-oxoacyl-[acyl-carrier-protein] synthase;3-oxoacyl-[acyl-carrier-protein] reductase;3-hydroxypalmitoyl-[acyl-carrier-protein] dehydratase;Enoyl-[acyl-carrier-protein] reductase;Oleoyl-[acyl-carrier-protein] hydrolase	Fasn	1
0	0	0	0.294665	0.357158	0.0797024	0.422556	0.134747	0.308827		10	7	10	10	7	10	48.6	48.6	0	P19157;F8WJD9;P46425;F6RWR5	P19157;F8WJD9	Glutathione S-transferase P 1	Gstp1	4
0	0	0	-0.395189	-0.498423	0.00115371	-0.103596	-0.230279	-0.302279		6	8	8	6	8	8	34.5	34.5	5.5007e-31	P19253;E9Q5A0;Q3TDS9;D3YY61	P19253;E9Q5A0;Q3TDS9	60S ribosomal protein L13a	Rpl13a	4
0	0	0	0.141171	0.409038	0.320658	0.892119	0.646255	0.731791		25	15	19	25	15	19	60.4	60.4	0	P19324	P19324	Serpin H1	Serpinh1	1
0	0	0	0.399226	0.40174	0.252537	0.188654	0.421048	0.480162		11	5	4	11	5	4	31.4	31.4	6.5332e-90	P19783	P19783	Cytochrome c oxidase subunit 4 isoform 1, mitochondrial	Cox4i1	1
0	0	0	NaN	NaN	0.729444	1.43925	2.57747	2.97785	+	NaN	2	2	NaN	2	2	23.1	23.1	9.3097e-66	P19788	P19788	Matrix Gla protein	Mgp	1
0	0	0	-0.029647	-0.034116	-0.132768	-0.360027	0.161952	-0.234873		47	34	31	45	32	29	51.3	51.3	0	P20029	P20029	78 kDa glucose-regulated protein	Hspa5	1
0	0	0	NaN	NaN	0.183074	1.01564	1.17082	1.7848	+	0	5	7	0	5	7	16	16	4.5287e-65	P20060	P20060	Beta-hexosaminidase subunit beta	Hexb	1
0	0	0	-0.0477559	0.51076	0.0312541	0.383607	0.0258793	0.223793		2	4	6	2	4	6	76	76	1.5858e-99	P20065;P20065-2	P20065;P20065-2	Thymosin beta-4;Hematopoietic system regulatory peptide	Tmsb4x	2
0	0	0	0.197865	-0.138045	-0.811498	-0.0808964	-0.162622	0.126973		8	3	4	8	3	4	24.9	24.9	9.8358e-28	P20108	P20108	Thioredoxin-dependent peroxide reductase, mitochondrial	Prdx3	1
0	0	0	-2.9891	-2.47823	-0.16882	-0.184556	-0.111118	-0.12677		69	49	52	62	43	47	77.5	72.3	0	P20152;E9PZV5;A2AKJ2;G3X981;P15331-2;G5E846;P15331;P15331-3;CON__Q6ISB0;CON__Q9NSB2;CON__P05787;CON__P08729;CON__Q3KNV1;CON__Q9DCV7;Q9DCV7;P03995;P03995-2;CON__P12035;Q99M73;CON__Q5XQN5;Q3UV17;CON__P13647;CON__Q922U2;Q922U2;D3Z4Y4;Q9Z331;Q3UV11;CON__P50446;P50446;CON__O95678;CON__Q8BGZ7;Q8BGZ7;E9Q1Z0;CON__Q5XKE5;CON__Q8VED5;Q8VED5;CON__P07744;P07744;CON__Q7RTT2;CON__Q8N1N4-2;CON__P78386;Q9Z2T6;CO…	P20152;E9PZV5	Vimentin	Vim	56
0	0	0	-0.0366295	0.159242	-0.192662	-0.020999	-0.116301	-0.0583678		34	21	23	0	2	2	65.3	8.9	0	P21107-2;D3Z6I8;D3Z2H9;E9Q5J9;Q8K0Z5;D3YVR0	P21107-2;D3Z6I8;D3Z2H9;E9Q5J9;Q8K0Z5		Tpm3;Tpm3-rs7	6
0	0	0	-0.0324182	-0.0773302	-0.346243	-0.370919	-0.175208	-0.275105		8	4	4	8	4	4	35.7	35.7	1.2278e-14	P21126	P21126	Ubiquitin-like protein 4A	Ubl4a	1
0	0	0	NaN	NaN	0.0802483	0.376401	0.212383	0.283329		NaN	1	1	NaN	1	1	4.2	4.2	1.4291e-23	P21278	P21278	Guanine nucleotide-binding protein subunit alpha-11	Gna11	1
0	0	0	NaN	NaN	-0.0442705	0.930094	0.219711	1.12088	+	NaN	3	3	NaN	1	1	8.5	3.2	8.1652e-12	P21300	P21300	Aldose reductase-related protein 1	Akr1b7	1
0	0	0	0.167101	0.121679	-0.130129	0.297602	-0.105892	0.133958		26	17	19	22	14	15	50.2	41.7	2.9074e-169	P21550;Q5SX59;Q5SX60;Q5SX61	P21550;Q5SX59	Beta-enolase;Enolase	Eno3	4
0	0	0	0.236462	0.512176	0.0253123	0.453017	0.206143	0.658828		17	7	7	11	5	5	21.8	18.5	2.4865e-157	P21619;P21619-2	P21619;P21619-2	Lamin-B2	Lmnb2	2
0	0	0	1.17351	1.38173	0.663299	1.61023	1.68464	2.01906	+	2	3	5	2	3	5	11.9	11.9	1.2015e-29	P21956;P21956-2	P21956;P21956-2	Lactadherin	Mfge8	2
0	0	0	0.907429	0.658189	0.146916	0.648281	0.60966	0.596744		2	5	6	2	5	6	16.4	16.4	8.0313e-17	Q544X6;P22315;F7CAB4	Q544X6;P22315;F7CAB4	Ferrochelatase;Ferrochelatase, mitochondrial	Fech	3
0	0	0	0.28948	-0.450794	-0.0864002	-0.104294	-0.1748	-0.24255		5	3	5	5	3	5	16.3	16.3	2.0028e-89	P22437;Q3TJN9	P22437;Q3TJN9	Prostaglandin G/H synthase 1	Ptgs1	2
0	0	0	-0.159525	0.0825663	0	-0.303543	0.0423642	-0.103581		6	6	6	1	2	2	35.4	13.8	0	P22752;Q8BFU2;Q8CGP5;Q8CGP7;Q8CGP4;Q8R1M2;Q8CGP6	P22752;Q8BFU2;Q8CGP5;Q8CGP7;Q8CGP4;Q8R1M2;Q8CGP6	Histone H2A type 1;Histone H2A type 3;Histone H2A type 1-F;Histone H2A type 1-K;Histone H2A;Histone H2A.J;Histone H2A type 1-H	Hist1h2ab;Hist3h2a;Hist1h2af;Hist1h2ak;Hist1h2aa;H2afj;Hist1h2ah	7
0	0	0	0.414569	-0.413192	-0.161153	-0.816723	-0.291592	-0.784458		3	1	1	3	1	1	5.5	5.5	2.9407e-108	P22907;P22907-2	P22907;P22907-2	Porphobilinogen deaminase	Hmbs	2
0	0	0	0.0236102	-0.336282	-0.198312	-0.00784072	-0.281263	-0.41754		14	10	18	14	10	18	13.2	13.2	2.8664e-94	P23116;Q3UM46	P23116;Q3UM46	Eukaryotic translation initiation factor 3 subunit A	Eif3a	2
0	0	0	-0.0467731	0.0824557	-0.0495615	0.0272955	-0.228233	-0.0937713		5	4	5	4	3	4	30.1	21.3	4.764e-55	P23198;Q9DCC5;D3YV86;D3Z313;D3Z1A9;Q9CYJ8;Q7TPM0	P23198;Q9DCC5;D3YV86	Chromobox protein homolog 3	Cbx3;Gm6901	7
0	0	0	NaN	NaN	0.56511	0.670659	0.768332	0.738725	+	NaN	2	1	NaN	2	1	5.1	5.1	4.1894e-09	P23475	P23475	X-ray repair cross-complementing protein 6	Xrcc6	1
0	0	0	0.169925	0.054779	-0.101954	0.067088	0.502127	0.227741		2	3	2	2	3	2	16.6	16.6	2.5265e-41	P23492;Q543K9;Q9D8C9	P23492;Q543K9	Purine nucleoside phosphorylase	Pnp	3
0	0	0	-0.0204283	0.246226	-0.0268957	0.0911243	0.0594937	0.151079		2	3	3	2	3	3	10.9	10.9	3.4213e-14	P23591	P23591	GDP-L-fucose synthase	Tsta3	1
0	0	0	-1.37404	-0.88734	-0.907793	-0.283229	-0.841663	-0.2859	+	7	2	2	7	2	2	13.7	13.7	1.5665e-24	P23927	P23927	Alpha-crystallin B chain	Cryab	1
0	0	0	0.854155	-0.00895804	0.183836	-0.352363	-0.0765693	-0.605354		9	3	7	9	3	7	19.2	19.2	4.0745e-81	P24270;A2AL20	P24270	Catalase	Cat	2
0	0	0	0.155231	0.541812	0.117961	0.914258	0.528871	0.772899	+	17	10	13	17	10	13	56	56	9.601e-148	P24369	P24369	Peptidyl-prolyl cis-trans isomerase B	Ppib	1
0	0	0	0.367483	0.193582	-0.196426	0.521754	0.106214	0.357721		3	6	9	3	6	9	17.3	17.3	1.6056e-39	P24527	P24527	Leukotriene A-4 hydrolase	Lta4h	1
0	0	0	-0.630662	-1.55211	-0.855275	-0.98436	-1.28835	-1.78602	+	6	8	9	6	8	9	24.7	24.7	4.4343e-129	P24547	P24547	Inosine-5-monophosphate dehydrogenase 2	Impdh2	1
0	0	0	0.506805	0.92037	-0.343769	1.16253	1.11297	2.29966	+	6	3	3	6	3	3	20.8	20.8	1.5728e-141	P25085-2;P25085;Q3TBV5;A2AIU1	P25085-2;P25085;Q3TBV5;A2AIU1	Interleukin-1 receptor antagonist protein	Il1rn	4
0	0	0	-0.712291	-1.4595	-0.358546	-1.3995	-1.16411	-1.56892	+	5	3	4	5	3	4	6.5	6.5	1.3919e-11	P25206	P25206	DNA replication licensing factor MCM3	Mcm3	1
0	0	0	-0.262677	-0.103829	-0.356827	-0.479814	-0.292493	-0.285935		16	9	10	7	3	3	14.5	6.3	6.8824e-127	P26040	P26040	Ezrin	Ezr	1
0	0	0	0.0281693	-0.0464282	-0.120561	-0.269443	-0.0825606	-0.172262		42	21	32	32	16	24	45.2	36	0	P26041;Q7TSG6	P26041	Moesin	Msn	2
0	0	0	0.101919	0.110363	-0.220278	-0.349603	-0.0273955	-0.0804998		13	10	15	3	4	6	17.4	6.8	4.3627e-74	Q3U111;P26043	Q3U111;P26043	Radixin	Rdx	2
0	0	0	0.295723	0.727093	0.483261	0.460061	0.387252	0.606537		26	13	14	20	13	13	20.4	19.4	4.7354e-161	P26231;Q65CL1	P26231	Catenin alpha-1	Ctnna1	2
0	0	0	-0.140174	-0.327873	-0.195831	-0.444655	-0.538325	-0.718308		7	2	4	7	2	4	36.9	36.9	2.263e-113	P26350	P26350	Prothymosin alpha;Thymosin alpha	Ptma	1
0	0	0	0.503247	-0.166179	-0.429265	-0.601978	0.0209111	-0.349401		2	2	3	2	2	3	10.9	10.9	9.4183e-20	P26369;Q3KQM4	P26369	Splicing factor U2AF 65 kDa subunit	U2af2	2
0	0	0	0.184598	0.118227	-0.0219802	0.62854	0.29443	0.464041		15	14	14	15	14	14	32.4	32.4	3.7779e-109	P26443;F7CFA5	P26443	Glutamate dehydrogenase 1, mitochondrial	Glud1	2
0	0	0	-0.026161	-0.097857	-0.538995	-0.40677	-0.0223903	-0.153591		9	3	5	9	3	5	12.5	12.5	3.2695e-17	P26516	P26516	26S proteasome non-ATPase regulatory subunit 7	Psmd7	1
0	0	0	0.142217	0.210015	0.156138	0.0426443	0.324119	0.158208		9	7	8	9	7	8	24.1	24.1	1.8593e-34	Q8C483;P26638;A2AFS0;A2AFS1	Q8C483;P26638;A2AFS0	Serine--tRNA ligase, cytoplasmic	Sars	4
0	0	0	0.737773	1.44111	NaN	NaN	0.961031	1.7993	+	7	1	2	7	1	2	23.6	23.6	3.0657e-39	P26645	P26645	Myristoylated alanine-rich C-kinase substrate	Marcks	1
0	0	0	-0.133701	0.0246034	-0.344941	0.298893	-0.266559	-0.121738		4	4	3	4	4	3	38	38	1.1896e-195	P26883;F6X9I3;Q3UKJ3;Q1JUQ6;Q1JUQ8	P26883;F6X9I3;Q3UKJ3;Q1JUQ6;Q1JUQ8	Peptidyl-prolyl cis-trans isomerase FKBP1A;Peptidyl-prolyl cis-trans isomerase	Fkbp1a	5
0	0	0	NaN	NaN	0.151079	-0.0967149	0.694301	0.409581		NaN	3	5	NaN	3	5	5.5	5.5	7.6662e-229	P27046;F6QMB7	P27046	Alpha-mannosidase 2	Man2a1	2
0	0	0	0.191563	0.652418	0.0985544	0.113567	0.347892	0.498761		33	16	24	33	16	24	34.4	34.4	3.5184e-269	P27546;P27546-2;E9QPW8;P27546-3;E9PZ43;E9QKJ8;F7CK47;E9PWC0;P27546-4;Q78TF3;F6V4Z1;F6XPV7	P27546;P27546-2;E9QPW8;P27546-3	Microtubule-associated protein 4;Microtubule-associated protein	Map4;Mtap4	12
0	0	0	NaN	NaN	-0.1126	-0.287448	0.0784732	-0.263092		NaN	3	5	NaN	3	5	10.8	10.8	3.1467e-120	P27612;F7D1R5	P27612;F7D1R5	Phospholipase A-2-activating protein	Plaa	2
0	0	0	0.365021	0.286408	0.0497701	-0.138823	-0.0321526	-0.13462		6	5	5	0	2	2	32.2	21	2.4112e-96	P27661;Q64522	P27661;Q64522	Histone H2A.x;Histone H2A type 2-B	H2afx;Hist2h2ab	2
0	0	0	0.138421	0.259303	0.0946415	-0.0293524	0.174662	0.0739573		45	29	27	45	29	27	64.2	64.2	0	P27773;F6Q404	P27773	Protein disulfide-isomerase A3	Pdia3	2
0	0	0	-0.474813	-1.6045	-1.08973	-2.16437	-0.815859	-1.95266	+	6	4	4	6	4	4	14.6	14.6	1.012e-12	P28301	P28301	Protein-lysine 6-oxidase	Lox	1
0	0	0	0.287	0.744678	NaN	NaN	0.0734089	0.508632		1	1	2	1	1	2	6.1	6.1	9.8895e-19	P28474	P28474	Alcohol dehydrogenase class-3	Adh5	1
0	0	0	0.129877	0.0357646	-0.0275867	0.295841	0.299362	0.413377		11	2	8	11	2	8	24.9	24.9	6.4995e-46	P28653	P28653	Biglycan	Bgn	1
0	0	0	0.209641	-0.0532691	NaN	NaN	0.228973	-0.0859254		7	1	2	7	1	2	6.7	6.7	9.0614e-82	P28658;F8WGN7	P28658;F8WGN7	Ataxin-10	Atxn10	2
0	0	0	NaN	NaN	-0.029485	-0.00411755	0.131589	0.220454		NaN	1	2	NaN	1	2	4.9	4.9	2.3802e-29	P28659-4;P28659;P28659-3;P28659-2	P28659-4;P28659;P28659-3;P28659-2	CUGBP Elav-like family member 1	Celf1	4
0	0	0	NaN	NaN	-0.124424	-0.142401	0.587557	0.289244		NaN	2	2	NaN	2	2	4.1	4.1	1.1939e-08	P28867-2;P28867;Q1MX42;Q1MX40;Q1MX43;Q1MX41	P28867-2;P28867;Q1MX42;Q1MX40;Q1MX43;Q1MX41	Protein kinase C delta type	Prkcd	6
0	0	0	-0.422056	-0.661912	-0.347894	-0.215278	-0.49074	-0.499483		18	14	16	12	5	5	29.7	8.6	4.8952e-174	P29341;A2A5N3;Q8C7D3;F6ZAX1	P29341	Polyadenylate-binding protein 1	Pabpc1	4
0	0	0	-1.37396	-1.70731	-1.19199	-1.96567	-1.27778	-2.0948	+	4	2	2	4	2	2	25.7	25.7	3.917e-19	P29391;Q9CPX4;P49945;H3BKD3	P29391;Q9CPX4	Ferritin light chain 1;Ferritin	Ftl1	4
0	0	0	0.995665	1.27953	0.703101	0.804301	1.52005	1.61749	+	7	6	3	7	6	3	11.8	11.8	1.3042e-81	P29533;Q3UPN1;P29533-2	P29533;Q3UPN1	Vascular cell adhesion protein 1	Vcam1	3
0	0	0	-0.0222878	-0.496712	-0.275647	-0.404401	-0.21744	-0.554845		7	4	7	7	4	7	21.2	21.2	1.2271e-29	P29758	P29758	Ornithine aminotransferase, mitochondrial	Oat	1
0	0	0	0.424277	0.752235	0.355806	0.992406	0.839234	1.26592	+	8	4	5	8	4	5	34	34	5.049e-70	P30412	P30412	Peptidyl-prolyl cis-trans isomerase C	Ppic	1
0	0	0	-0.395511	-0.445617	-0.194691	0.018919	-0.22896	-0.321387		6	4	7	6	4	7	19.4	19.4	2.7444e-41	P30416;D6RDE2;F6S2D5;F7CAT1	P30416;D6RDE2	Peptidyl-prolyl cis-trans isomerase FKBP4;Peptidyl-prolyl cis-trans isomerase FKBP4, N-terminally processed;Peptidyl-prolyl cis-trans isomerase	Fkbp4	4
0	0	0	0.134089	-0.370527	0.0749164	-0.488148	-0.368216	-0.793807		14	4	9	11	4	7	33.3	23.3	4.6672e-87	P30681;E9PYZ6	P30681	High mobility group protein B2	Hmgb2	2
0	0	0	-0.149771	0.396364	0.232784	0.868845	0.709555	1.37512	+	34	26	29	28	21	24	65.9	58.8	0	P31001;P08553;P46660;D3YZ35;P19246;F7A3A1;P08551;CON__Q9H552	P31001	Desmin	Des	8
0	0	0	-0.0135963	-0.121816	0.0343565	0.0781998	-0.187001	-0.278514		12	4	8	12	4	8	42.3	42.3	3.59e-119	Q3UZG4;P31230	Q3UZG4;P31230	Aminoacyl tRNA synthase complex-interacting multifunctional protein 1;Endothelial monocyte-activating polypeptide 2	Aimp1	2
0	0	0	NaN	NaN	-0.193107	0.224287	-0.0695881	-0.069679		1	2	3	0	1	1	10.3	4.1	1.3383e-47	P31324;H3BK84	P31324;H3BK84	cAMP-dependent protein kinase type II-beta regulatory subunit	Prkar2b	2
0	0	0	0.625083	0.816559	0.267236	0.539729	0.532367	0.577634		6	5	6	6	5	6	78.2	78.2	7.7579e-140	P31786;F6ZM12;Q4VWZ5;F6WUQ1;D3Z563	P31786;F6ZM12;Q4VWZ5;F6WUQ1;D3Z563	Acyl-CoA-binding protein	Dbi	5
0	0	0	0.119423	0.00920381	NaN	NaN	-0.149569	0.191942		4	2	4	2	1	2	11.7	6.6	5.0937e-32	P31938	P31938	Dual specificity mitogen-activated protein kinase kinase 1	Map2k1	1
0	0	0	0.349365	0.176578	0.65526	0.798921	0.564622	0.345623		6	4	7	6	4	7	14.4	14.4	1.9597e-23	P32020;P32020-2;A2APS4	P32020;P32020-2	Non-specific lipid-transfer protein	Scp2	3
0	0	0	NaN	NaN	-0.140221	0.326422	-0.124236	-0.345711		1	2	2	1	2	2	7.1	7.1	2.5395e-67	P32233;F7BQ65	P32233;F7BQ65	Developmentally-regulated GTP-binding protein 1	Drg1	2
0	0	0	0.242206	0.193961	-0.0575568	-0.258356	0.00158601	-0.209478		1	4	8	1	4	8	22	22	1.7142e-100	P32921;P32921-2	P32921;P32921-2	Tryptophan--tRNA ligase, cytoplasmic;T1-TrpRS;T2-TrpRS	Wars	2
0	0	0	0.179893	2.18056	-0.0975945	1.16517	-0.374542	0.659833	+	3	3	2	3	3	2	5.1	5.1	1.0296e-25	P33146	P33146	Cadherin-15	Cdh15	1
0	0	0	NaN	NaN	-0.92366	-1.61524	-0.0318724	-0.568302	+	NaN	2	2	NaN	2	2	5.2	5.2	2.1662e-37	P33215;P33215-2	P33215;P33215-2	Protein NEDD1	Nedd1	2
0	0	0	-0.47339	-0.457811	-0.416943	-0.550085	-0.516512	-0.625333		9	5	6	9	5	6	32	32	2.1861e-92	P34022;H7BX22	P34022;H7BX22	Ran-specific GTPase-activating protein	Ranbp1	2
0	0	0	0.291721	0.499272	-0.13914	-0.0377693	0.0312541	0.188528		4	3	2	4	3	2	23.5	23.5	1.7499e-59	P34884	P34884	Macrophage migration inhibitory factor	Mif	1
0	0	0	NaN	NaN	-0.0290874	0.320889	0.243181	0.372841		1	3	4	1	3	4	8.2	8.2	2.8833e-146	P35235;P35235-2	P35235;P35235-2	Tyrosine-protein phosphatase non-receptor type 11	Ptpn11	2
0	0	0	0.062398	0.305562	-0.00272928	0.367147	0.205518	0.521352		5	3	3	2	2	2	21.4	17.1	1.1015e-16	Q8C266;P35278	Q8C266;P35278	Ras-related protein Rab-5C	Rab5c	2
0	0	0	0.0246034	0.369606	-0.772776	-0.0236364	-0.157303	0.183582		7	4	2	7	4	2	23.1	23.1	4.4693e-20	P35279;P35279-2;P61294;D3YV69;Q8BHD0	P35279;P35279-2;P61294;D3YV69	Ras-related protein Rab-6A;Ras-related protein Rab-6B	Rab6a;Rab6b	5
0	0	0	0.0629506	-0.0150097	-0.0174025	0.17031	-0.0412093	-0.00238238		2	3	4	2	3	4	19.8	19.8	5.0291e-44	Q6A0C7;P35282	Q6A0C7;P35282	Ras-related protein Rab-21	Rab21	2
0	0	0	-0.423391	-0.291239	-2.81066	-1.37232	-0.538891	-0.337977		3	3	1	3	3	1	14.6	14.6	1.4887e-08	P35293	P35293	Ras-related protein Rab-18	Rab18	1
0	0	0	NaN	NaN	-1.35417	-2.25574	-1.2325	-2.18436	+	11	11	15	11	5	8	15.5	8	5.4258e-137	Q80YQ1;P35441	Q80YQ1;P35441	Thrombospondin-1	Thbs1	2
0	0	0	0.235114	0.486663	-1.7504	0.162984	0.256286	0.747688		1	2	8	1	2	8	17.7	17.7	4.8605e-17	P35486	P35486	Pyruvate dehydrogenase E1 component subunit alpha, somatic form, mitochondrial	Pdha1	1
0	0	0	NaN	NaN	-0.506988	-0.148401	0.650856	0.703101		NaN	2	4	NaN	2	4	22	22	1.2056e-34	P35505;D3Z2R9	P35505;D3Z2R9	Fumarylacetoacetase	Fah	2
0	0	0	-0.0537847	-0.259447	-0.159928	0.1153	-0.220917	-0.311291		2	4	5	1	4	5	20.8	20.8	3.3808e-21	P35550;Q80WS3	P35550	rRNA 2-O-methyltransferase fibrillarin	Fbl	2
0	0	0	0.000721115	-0.0157534	-0.170232	-0.313979	0.0938305	0.0394191		26	8	9	26	8	9	13.7	13.7	8.034e-86	P35564	P35564	Calnexin	Canx	1
0	0	0	-0.0939253	-0.105923	-0.20229	0.356031	-0.0806981	-0.0113698		16	14	14	15	13	13	53.8	53.8	1.1971e-128	P35700;B1AXW6;B1AXW5;G3UW54;B1AXW4	P35700;B1AXW6;B1AXW5;G3UW54;B1AXW4	Peroxiredoxin-1	Prdx1;Gm7204	5
0	0	0	-0.354464	-0.406962	-0.567062	-0.4518	-0.439148	-0.443791		7	6	6	7	6	6	54.5	54.5	3.3564e-204	P35979;D3YX33;F8VQK7	P35979;D3YX33	60S ribosomal protein L12	Rpl12;Rpl12-ps1	3
0	0	0	-0.356199	-0.515955	-0.149537	-0.378832	-0.31475	-0.472709		9	5	4	9	5	4	25.5	25.5	1.7704e-62	P35980;G3UZK4;G3UZJ6;G3UX28;G3UYV6	P35980;G3UZK4	60S ribosomal protein L18	Rpl18	5
0	0	0	NaN	NaN	0.00992034	0.548042	0.177599	0.0684644		0	4	6	0	4	6	10.5	10.5	1.9213e-27	P36916;P36916-2;E9PYS8	P36916;P36916-2;E9PYS8	Guanine nucleotide-binding protein-like 1	Gnl1	3
0	0	0	0.231924	-0.166211	-0.40614	0.24062	-0.19413	-0.0613303		2	4	6	2	4	6	8.8	8.8	2.3086e-43	P37040;Q05DV1;E9Q997;E9PVT9	P37040;Q05DV1;E9Q997;E9PVT9	NADPH--cytochrome P450 reductase	Por	4
0	0	0	-1.31409	-1.28412	-0.599812	-0.392876	-0.85841	-0.993379	+	25	10	15	25	10	15	69.7	69.7	1.042e-249	P37804	P37804	Transgelin	Tagln	1
0	0	0	-0.13454	0.0457225	-0.107974	-0.105442	-0.00813082	0.0187766		38	17	20	37	17	20	37.7	37.7	0	P38647;Q7TSZ0	P38647;Q7TSZ0	Stress-70 protein, mitochondrial	Hspa9	2
0	0	0	0.0199154	-0.107866	-0.203967	0.0881415	0.0309717	-0.0101634		15	10	11	15	10	11	32.1	32.1	0	P40124;B1ARS0	P40124;B1ARS0	Adenylyl cyclase-associated protein 1;Adenylyl cyclase-associated protein	Cap1	2
0	0	0	0.2806	-0.208911	0.124461	-0.20234	0.102188	-0.168123		13	11	15	13	11	15	28.7	28.7	1.2691e-219	P40142;E0CY51	P40142	Transketolase	Tkt	2
0	0	0	0.260508	0.381283	-0.462575	0.0640551	-0.0534338	0.236707		3	2	3	3	2	3	11.4	11.4	6.5066e-98	P40336-2;P40336;Q6PE78	P40336-2;P40336;Q6PE78	Vacuolar protein sorting-associated protein 26A	Vps26a	3
0	0	0	-0.410946	-0.601934	-0.29221	-0.039429	-0.609222	-0.605179		5	2	4	5	2	4	28.5	28.5	5.7138e-18	P41105	P41105	60S ribosomal protein L28	Rpl28	1
0	0	0	0.724476	1.64607	NaN	NaN	1.05707	1.82142	+	3	1	2	3	1	2	8.8	8.8	2.155e-38	P41731	P41731	CD63 antigen	Cd63	1
0	0	0	0.086512	0.295958	0.219834	0.238787	0.224534	0.35321		13	7	6	13	7	6	32.4	32.4	1.0104e-85	P42208;E9Q3V6;D3Z3C0;D3YYB1;F6WYM0;D3Z1S1;D3YZU7;F6UKN5;D3YV76	P42208;E9Q3V6;D3Z3C0;D3YYB1;F6WYM0	Septin-2	2013-09-02	9
0	0	0	0.0694272	0.454597	-0.994097	0.127105	0.229342	0.788101		3	2	4	2	2	4	20.6	20.6	9.6937e-205	P42669	P42669	Transcriptional activator protein Pur-alpha	Pura	1
0	0	0	-0.314392	-0.471809	-0.147426	-0.0794018	-0.257476	-0.281053		21	10	15	21	10	15	31.2	31.2	5.0716e-157	P42932;H3BL49;H3BJB6;H3BKG2;H3BLL1;H3BKR8	P42932;H3BL49;H3BJB6	T-complex protein 1 subunit theta	Cct8	6
0	0	0	0.0676387	0.212009	0.286172	-0.114722	0.195726	0.1125		13	11	10	5	5	5	30.1	15.5	4.1093e-244	P43274	P43274	Histone H1.4	Hist1h1e	1
0	0	0	-0.223643	-0.207994	-0.179139	-0.36708	-0.442242	-0.529239		11	5	5	7	3	4	24.9	17.4	6.1401e-277	P43275	P43275	Histone H1.1	Hist1h1a	1
0	0	0	-0.138442	-0.053853	-0.00598518	-0.330701	-0.237779	-0.277307		9	10	8	9	9	8	29.1	26	4.2e-208	P43276	P43276	Histone H1.5	Hist1h1b	1
0	0	0	0.131326	0.0594937	0.239276	-0.128156	-0.00739111	-0.244702		12	11	10	2	3	3	29.9	9.5	3.1588e-265	P43277	P43277	Histone H1.3	Hist1h1d	1
0	0	0	NaN	NaN	0.0850168	0.742869	0.296663	0.914641	+	NaN	4	3	NaN	1	0	12.3	2.5	1.2896e-44	P45377	P45377	Aldose reductase-related protein 2	Akr1b8	1
0	0	0	-0.257839	-0.211348	-0.225447	0.272501	-0.224486	0.190299		6	4	3	3	2	2	28.9	15.7	4.833e-35	P45591	P45591	Cofilin-2	Cfl2	1
0	0	0	0.624429	0.807849	0.399773	0.892119	0.749148	1.02198	+	6	5	8	6	5	8	22.3	22.3	2.6846e-68	P45952;D6RFD7	P45952	Medium-chain specific acyl-CoA dehydrogenase, mitochondrial	Acadm	2
0	0	0	NaN	NaN	-0.0175777	0.090718	0.161436	0.0312541		3	7	10	3	7	10	15.9	15.9	5.9196e-114	P46460;G3UX86;G3UX98	P46460	Vesicle-fusing ATPase	Nsf	3
0	0	0	0.247077	0.187641	0.0526941	0.178237	0.280956	0.320196		8	7	5	5	6	4	21.6	18.9	1.8249e-34	P46467;Q8BPY9;E9QB03	P46467	Vacuolar protein sorting-associated protein 4B	Vps4b	3
0	0	0	-0.120671	-0.369557	-0.00750711	0.0241777	-0.123497	-0.0677724		11	8	12	11	8	12	28.6	28.6	1.8929e-69	Q8BVQ9;P46471	Q8BVQ9;P46471	26S protease regulatory subunit 7	Psmc2	2
0	0	0	NaN	NaN	-0.31669	-0.686336	-0.675766	-0.818223	+	0	6	9	0	6	9	29.2	29.2	1.0738e-59	P46664	P46664	Adenylosuccinate synthetase isozyme 2	Adss	1
0	0	0	0.0901759	-0.230211	0.070252	0.423847	-0.0157388	0.102725		14	10	14	10	9	13	22.9	21.8	6.974e-270	P46935	P46935	E3 ubiquitin-protein ligase NEDD4	Nedd4	1
0	0	0	-0.252415	0.110363	-0.206212	-0.474172	-0.268608	-0.215111		5	4	5	5	3	4	22.1	20.5	1.7847e-34	P46938;P46938-2;G3UYW7;G3UYV4;G3UY62;G3UYA6;Q9WVQ1;E9PW17;Q9WVQ1-2;Q9WVQ1-4	P46938;P46938-2;G3UYW7;G3UYV4;G3UY62;G3UYA6	Yorkie homolog	Yap1	10
0	0	0	NaN	NaN	-0.0392066	0.828307	0.371057	0.68419	+	NaN	2	4	NaN	2	4	19.9	19.9	2.1421e-19	P47199;D3YUG9;D3Z2X0;D3Z4Q4;D3YWU6	P47199;D3YUG9;D3Z2X0;D3Z4Q4;D3YWU6	Quinone oxidoreductase	Cryz	5
0	0	0	-0.148593	-0.795434	-0.10053	0.161049	-0.329649	-0.522551		3	4	7	3	4	7	11.4	11.4	7.6638e-19	P47713;Q9DBX5	P47713;Q9DBX5	Cytosolic phospholipase A2;Phospholipase A2;Lysophospholipase	Pla2g4a	2
0	0	0	0.86584	0.545968	0.0515809	1.20107	0.521955	0.888928	+	14	13	16	14	12	16	40.8	39.3	4.5734e-158	P47738;D3YYF3;Q9JHW9;O35945;P24549;G3UWP3	P47738	Aldehyde dehydrogenase, mitochondrial	Aldh2	6
0	0	0	-0.029058	0.219958	-0.133907	0.195852	0.172103	0.23585		6	4	5	4	3	4	19.9	16.4	2.1587e-135	P47754;D6RCW7	P47754;D6RCW7	F-actin-capping protein subunit alpha-2	Capza2	2
0	0	0	0.116764	0.12499	0.0153548	0.0385766	0.00748262	0.298189		14	9	10	14	9	10	33.2	33.2	1.079e-105	A2AMV7;P47757;P47757-2;A2AMW0;F7CAZ6;F6YHZ8;F6QJN8	A2AMV7;P47757;P47757-2;A2AMW0;F7CAZ6;F6YHZ8;F6QJN8	F-actin-capping protein subunit beta	Capzb	7
0	0	0	NaN	NaN	-0.0513393	-0.615309	-0.141351	-0.00826141		NaN	2	3	NaN	2	3	18.6	18.6	1.3021e-13	P47809;B1ATL6	P47809;B1ATL6	Dual specificity mitogen-activated protein kinase kinase 4	Map2k4	2
0	0	0	NaN	NaN	-0.165353	-0.589615	0.0576928	0.161178		0	3	3	0	3	3	13.6	13.6	1.1196e-20	P47811;P47811-3;P47811-4;B2KF35;P47811-2;B2KF34	P47811;P47811-3;P47811-4	Mitogen-activated protein kinase 14	Mapk14	6
0	0	0	NaN	NaN	-0.101026	-0.208511	-0.0880707	-0.307269		0	2	4	0	2	4	6.9	6.9	8.0165e-71	P47856;P47856-2	P47856;P47856-2	Glucosamine--fructose-6-phosphate aminotransferase [isomerizing] 1	Gfpt1	2
0	0	0	-0.397581	-0.515521	-0.163559	-0.571493	-0.32274	-0.466237		11	8	9	11	8	9	32.1	32.1	5.9004e-91	P47911;D3Z4I7;E9PUX4	P47911;D3Z4I7;E9PUX4	60S ribosomal protein L6	Rpl6;Gm6807;Gm5428	3
0	0	0	0.201132	0.226262	0.125122	0.242328	0.145482	0.293017		7	3	2	7	3	2	10.6	10.6	1.1135e-12	P47941	P47941	Crk-like protein	Crkl	1
0	0	0	-0.11402	-0.254961	-0.266871	-0.38131	-0.406943	-0.570486		3	2	3	3	2	3	56.1	56.1	2.704e-88	P47955;E9Q3T0	P47955	60S acidic ribosomal protein P1	Rplp1	2
0	0	0	0.0953169	-0.37372	-0.332062	-0.455811	-0.223357	-0.332208		8	9	9	8	9	9	34	34	1.3586e-145	P47962;D3YYV8	P47962;D3YYV8	60S ribosomal protein L5	Rpl5	2
0	0	0	-0.496224	-0.588075	-0.168577	-0.0841961	-0.16259	-0.297183		10	9	9	10	9	9	35.1	35.1	1.3291e-142	P47963;E9PZ94;D3YX54	P47963;E9PZ94;D3YX54	60S ribosomal protein L13	Rpl13;Gm10071;Rpl13-ps3	3
0	0	0	-0.513255	-0.597103	NaN	NaN	-0.602482	-0.807503	+	5	1	2	5	1	2	51.3	51.3	7.7943e-27	P48024;G3UW42;Q9CXU9	P48024;G3UW42;Q9CXU9	Eukaryotic translation initiation factor 1;Eukaryotic translation initiation factor 1b	Eif1;Gm6900;Eif1b	3
0	0	0	0.354452	0.770279	0.408929	0.678613	0.788686	0.987612	+	31	14	16	31	14	16	52.4	52.4	3.283e-130	P48036	P48036	Annexin A5	Anxa5	1
0	0	0	-0.129118	0.00963388	-0.131266	-0.18218	-0.182197	-0.356144		4	3	3	4	3	3	28.7	28.7	1.6281e-12	P48428	P48428	Tubulin-specific chaperone A	Tbca	1
0	0	0	0.558562	0.948601	0.339821	0.505891	0.464041	0.634965	+	76	50	56	74	49	55	73.5	72.3	0	P48678;P48678-2;P48678-3;D3YUF7	P48678;P48678-2;P48678-3	Prelamin-A/C;Lamin-A/C	Lmna	4
0	0	0	-0.30693	1.86382	-0.483662	-1.11785	-0.515542	-1.11457		1	12	13	1	11	11	19.2	16.5	5.8539e-129	P48722;P48722-2;E0CY23;F6SMW7;F6TFH3	P48722;P48722-2;E0CY23	Heat shock 70 kDa protein 4L	Hspa4l	5
0	0	0	0.745625	0.761881	0.140124	0.643764	0.552967	0.90049	+	13	5	6	12	4	5	27.4	24.5	4.8005e-27	P48758	P48758	Carbonyl reductase [NADPH] 1	Cbr1	1
0	0	0	0.492315	0.271067	0.0803848	0.739416	0.0190613	0.256045		12	8	14	5	3	7	46.6	19.1	1.4116e-148	P48962	P48962	ADP/ATP translocase 1	Slc25a4	1
0	0	0	-0.309789	-0.472089	-0.385168	-0.627828	-0.486226	-0.418697		16	5	7	16	5	7	29.5	29.5	3.9975e-124	Q5EBP8;P49312;P49312-2	Q5EBP8;P49312;P49312-2	Heterogeneous nuclear ribonucleoprotein A1	Hnrnpa1	3
0	0	0	0.0687396	0.222063	0.214249	0.582941	0.254715	0.537246		7	5	5	5	2	2	19.1	11	4.8481e-54	P49443;Q9EQE3;Q9EQE2	P49443;Q9EQE3;Q9EQE2	Protein phosphatase 1A	Ppm1a	3
0	0	0	-0.45793	-1.20783	-0.600665	-0.677587	-1.10175	-1.63088	+	5	5	7	5	5	7	13.7	13.7	1.3526e-51	P49717;F6Z957	P49717;F6Z957	DNA replication licensing factor MCM4	Mcm4	2
0	0	0	NaN	NaN	-0.851756	-1.05739	-1.08641	-1.8984	+	1	2	2	1	2	2	3.8	3.8	9.0266e-16	Q52KC3;P49718	Q52KC3;P49718	DNA replication licensing factor MCM5	Mcm5	2
0	0	0	-0.133242	0.0936954	-1.19486	-0.377576	-0.583117	-0.527284		4	4	4	4	4	4	38.5	38.5	1.1896e-46	P49722;Q6ZWV8;E9Q3A4	P49722;Q6ZWV8;E9Q3A4	Proteasome subunit alpha type-2;Proteasome subunit alpha type	Psma2	3
0	0	0	-0.112615	-0.546245	-0.13223	-0.371012	-0.150113	-0.334971		14	9	13	14	9	13	31.2	31.2	4.3297e-92	P50247;A2ALT5	P50247	Adenosylhomocysteinase	Ahcy	2
0	0	0	-0.151779	-0.0862317	-0.770634	-0.165596	0.249749	0.610417		7	9	10	2	4	5	30.4	18.6	6.628e-213	P50396;B7FAU8	P50396	Rab GDP dissociation inhibitor alpha	Gdi1	2
0	0	0	NaN	NaN	-0.12762	-0.0190681	0.566864	0.758218		1	1	2	1	1	2	5.3	5.3	1.4569e-56	P50428	P50428	Arylsulfatase A	Arsa	1
0	0	0	NaN	NaN	0.33514	0.717561	1.05651	1.68854	+	NaN	3	2	NaN	3	2	5.4	5.4	3.3113e-07	P50429;P50429-2	P50429;P50429-2	Arylsulfatase B	Arsb	2
0	0	0	0.854075	0.736994	-0.23077	0.65306	0.767994	1.02496		9	9	10	9	9	10	21.7	21.7	6.5652e-185	P50516;P50516-2;D3Z1B9;D3YWH3;D3YZ23	P50516;P50516-2;D3Z1B9	V-type proton ATPase catalytic subunit A	Atp6v1a	5
0	0	0	0.381173	0.887681	0.253505	0.332278	0.908198	1.36815		9	3	3	9	3	3	15	15	4.2471e-20	P50518	P50518	V-type proton ATPase subunit E 1	Atp6v1e1	1
0	0	0	-0.0933556	0.152768	-0.0327576	-0.0898506	0.00317045	0.00791302		3	3	4	3	3	4	51	51	6.1902e-66	P50543;G5E8Y7;F6SJ35	P50543;G5E8Y7;F6SJ35	Protein S100-A11	S100a11;Gm7665;Gm5068	3
0	0	0	-0.455218	-0.734851	-0.215329	-0.31493	-0.560111	-0.763465		12	9	13	12	9	13	38.3	38.3	8.1422e-244	P50580;D3YVH7	P50580;D3YVH7	Proliferation-associated protein 2G4	Pa2g4	2
0	0	0	0.414027	0.524365	0.102322	0.136585	0.254352	0.347326		17	1	2	17	1	2	7.7	7.7	7.2378e-21	P51125;P51125-6;P51125-2;Q8CE80;P51125-3;P51125-7;Q8CE04;Q921U7;P51125-4;P51125-5	P51125;P51125-6;P51125-2;Q8CE80;P51125-3;P51125-7;Q8CE04;Q921U7	Calpastatin	Cast	10
0	0	0	0.159758	0.308011	-0.126077	0.630033	0.293135	0.589572		10	5	8	10	5	8	42	42	4.3367e-99	P51150	P51150	Ras-related protein Rab-7a	Rab7a	1
0	0	0	0.269033	0.268794	0.0758749	0.2444	0.0779266	0.4336		5	5	7	5	5	7	22.3	22.3	1.7928e-31	P51174	P51174	Long-chain specific acyl-CoA dehydrogenase, mitochondrial	Acadl	1
0	0	0	NaN	NaN	0.040682	0.616452	0.148218	0.403377		0	3	4	0	3	4	3.5	3.5	1.9426e-22	P51432	P51432	1-phosphatidylinositol 4,5-bisphosphate phosphodiesterase beta-3	Plcb3	1
0	0	0	0.234379	-0.036807	-0.219875	0.200881	0.249385	-0.0272338		5	9	9	5	9	9	20	20	3.8086e-199	P51660	P51660	Peroxisomal multifunctional enzyme type 2;(3R)-hydroxyacyl-CoA dehydrogenase;Enoyl-CoA hydratase 2	Hsd17b4	1
0	0	0	NaN	NaN	-1.83758	-1.9155	0.358396	0.300651		0	2	2	0	2	2	49.6	49.6	3.2972e-69	P51807	P51807	Dynein light chain Tctex-type 1	Dynlt1	1
0	0	0	-0.0572265	0.196607	0.0281448	0.0319598	0.0946415	0.207018		11	4	4	10	4	4	28.3	28.3	8.7652e-200	P51859;E0CXA0;E0CYW7	P51859;E0CXA0;E0CYW7	Hepatoma-derived growth factor	Hdgf	3
0	0	0	0.210513	0.37629	NaN	NaN	0.565012	2.31325	+	1	0	2	1	0	2	6.8	6.8	2.0824e-10	P51863	P51863	V-type proton ATPase subunit d 1	Atp6v0d1	1
0	0	0	0.205142	-0.316241	-0.141701	0.393965	-0.261103	-0.330338		13	9	16	6	4	9	49.3	21.8	1.4346e-150	P51881;Q3V132	P51881	ADP/ATP translocase 2	Slc25a5	2
0	0	0	-3.22702	-2.38511	-2.52575	-2.17951	-2.82041	-2.69087	+	9	4	8	9	4	8	21.9	21.9	1.1117e-280	P52293;Q641N9;A6PW68;A2A601;A2A600;A2A602;F2Z431	P52293;Q641N9	Importin subunit alpha-2;Importin subunit alpha	Kpna2	7
0	0	0	0.21661	-0.204831	-0.0452975	0.291957	-0.162509	-0.303703		34	31	34	2	1	2	73.4	7.3	0	P52480;G3X925;P53657;E9Q509	P52480	Pyruvate kinase isozymes M1/M2	Pkm2	4
0	0	0	0.281787	-0.354575	NaN	NaN	0.106348	-0.00453715		34	31	33	2	1	1	67.6	1.5	0	P52480-2	P52480-2			1
0	0	0	0.108357	0.974089	NaN	NaN	0.1995	0.83463	+	2	1	4	2	1	4	41.4	41.4	1.1211e-08	P52503;D3YW32	P52503;D3YW32	NADH dehydrogenase [ubiquinone] iron-sulfur protein 6, mitochondrial	Ndufs6	2
0	0	0	0.313594	0.729183	0.582267	1.09072	0.52677	1.0966	+	3	3	3	3	3	3	26.7	26.7	1.8134e-41	P52760	P52760	Ribonuclease UK114	Hrsp12	1
0	0	0	-0.234431	-0.415307	-0.199139	0.0357646	-0.24732	-0.471589		10	9	9	10	9	9	29	29	1.0184e-58	P53026;Q5XJF6;D3YXT2;D6RE43	P53026;Q5XJF6	60S ribosomal protein L10a;Ribosomal protein	Rpl10a	4
0	0	0	NaN	NaN	0.0282862	0.962438	0.297133	0.520347	+	1	1	3	1	1	3	7.5	7.5	2.7585e-06	P53395	P53395	Lipoamide acyltransferase component of branched-chain alpha-keto acid dehydrogenase complex, mitochondrial	Dbt	1
0	0	0	-0.418793	-0.227422	0.0201999	0.79427	0.317188	0.793272		3	3	4	3	3	4	11.3	11.3	1.2017e-66	P53690	P53690	Matrix metalloproteinase-14	Mmp14	1
0	0	0	-0.018235	0.0978804	0.0593554	0.117828	0.395721	0.447949		8	3	3	8	3	3	19.8	19.8	1.6877e-71	P53994;P59279;Q3TEG7	P53994	Ras-related protein Rab-2A	Rab2a	3
0	0	0	0.996967	0.947629	0.256528	1.06853	0.123004	0.662935	+	14	7	10	13	6	9	28.1	28.1	4.7236e-66	P54071;D6RIL6	P54071	Isocitrate dehydrogenase [NADP], mitochondrial	Idh2	2
0	0	0	NaN	NaN	-0.741734	-1.19218	-0.868279	-1.26164	+	NaN	2	2	NaN	2	2	2.9	2.9	2.4854e-08	P54276	P54276	DNA mismatch repair protein Msh6	Msh6	1
0	0	0	-0.324872	-0.171452	-0.103426	-0.0532541	-0.413211	-0.158027		14	2	4	12	2	4	11.1	11.1	2.059e-76	P54728;Q3TJ52;P54726;Q8CAP3;Q3TN85;Q8BRA9	P54728;Q3TJ52	UV excision repair protein RAD23 homolog B	Rad23b	6
0	0	0	0.0447438	-0.0288814	-0.00460953	0.143002	0.0719	0.251204		21	3	8	21	3	8	32.1	32.1	1.8818e-36	P54775	P54775	26S protease regulatory subunit 6B	Psmc4	1
0	0	0	NaN	NaN	-0.162186	-0.540086	-0.0513543	-0.12031		1	5	5	1	5	5	19.9	19.9	0	P54823	P54823	Probable ATP-dependent RNA helicase DDX6	Ddx6	1
0	0	0	0.793438	0.515006	-0.604476	0.450274	0.518031	0.807025		4	2	3	4	2	3	11	11	1.0612e-12	P54923	P54923	[Protein ADP-ribosylarginine] hydrolase	Adprh	1
0	0	0	-0.145318	-0.0376657	NaN	NaN	0.492007	0.138552		4	1	2	4	1	2	6.6	6.6	9.8817e-21	P55264;P55264-2	P55264;P55264-2	Adenosine kinase	Adk	2
0	0	0	0.727441	1.56072	NaN	NaN	1.55934	2.42618	+	4	1	3	4	1	3	5.7	5.7	2.857e-20	P55288	P55288	Cadherin-11	Cdh11	1
0	0	0	0.06226	0.340847	0.164271	0.503959	0.262072	0.562377		3	4	5	3	4	5	37.5	37.5	1.0209e-36	P56135;F8WHP8	P56135;F8WHP8	ATP synthase subunit f, mitochondrial	Atp5j2	2
0	0	0	0.164915	0.560813	NaN	NaN	0.0641931	0.274769		3	0	2	3	0	2	24.4	24.4	4.1046e-06	P56391	P56391	Cytochrome c oxidase subunit 6B1	Cox6b1	1
0	0	0	0.351855	0.262794	0.154583	0.153157	0.194087	0.276794		8	8	8	8	8	8	15.2	15.2	1.8599e-125	P56399;Q3U4W8;D3Z4K7;D3YYA5	P56399;Q3U4W8;D3Z4K7	Ubiquitin carboxyl-terminal hydrolase 5;Ubiquitin carboxyl-terminal hydrolase	Usp5	4
0	0	0	0.0889556	0.299362	0.147958	0.241596	0.193078	0.437867		23	20	20	23	20	20	54.1	54.1	0	P56480	P56480	ATP synthase subunit beta, mitochondrial	Atp5b	1
0	0	0	-0.432747	-0.0885922	-0.178812	-0.155389	-0.279021	-0.275577		5	5	4	5	5	4	45.2	45.2	2.6745e-71	P56812;D3Z7Q5	P56812;D3Z7Q5	Programmed cell death protein 5	Pdcd5	2
0	0	0	-0.350614	-0.50034	-0.640029	-1.124	-0.90498	-0.96207	+	2	1	3	2	1	3	27.1	27.1	8.3205e-18	P56873	P56873	Sjoegren syndrome/scleroderma autoantigen 1 homolog	Sssca1	1
0	0	0	0.280956	0.219834	0.240986	0.463099	0.679874	0.738119		11	6	8	11	6	8	33.2	33.2	1.9712e-78	P57759;D6RG87;F8WIM7;F8WJI4	P57759	Endoplasmic reticulum resident protein 29	Erp29	4
0	0	0	-0.241185	-0.298495	-0.112179	-0.254599	-0.240197	-0.295323		62	29	37	38	20	27	57.5	43.2	0	P57780;E9Q2W9;D3Z0L8;D3Z761;G3UW84;Q9JI91;E9PX29;Q91ZE6	P57780	Alpha-actinin-4	Actn4	8
0	0	0	-0.0555763	-0.0602017	NaN	NaN	-0.135348	-0.286797		9	2	4	9	2	4	22.4	22.4	5.4326e-50	P57784	P57784	U2 small nuclear ribonucleoprotein A	Snrpa1	1
0	0	0	-0.289228	-0.720089	-0.5707	-0.367564	-0.530677	-0.59005		37	29	36	36	28	35	54	52.8	0	P58252	P58252	Elongation factor 2	Eef2	1
0	0	0	-0.727051	-0.532194	-0.354298	-0.118069	-0.648847	-0.37118		36	16	21	0	0	0	51.4	0	0	P58771-2;E9Q450;E9Q454;E9Q452;F8WID5	P58771-2;E9Q450;E9Q454;E9Q452;F8WID5		Tpm1	5
0	0	0	-0.493439	-0.168674	-4.5239	-4.27484	-0.510806	-0.362325		34	14	20	2	1	1	43.3	4.6	0	P58774-2;F8WID6;A2AIM5;Q7TMK6;E9Q974	P58774-2;F8WID6		Tpm2	5
0	0	0	0.15549	0.423847	0.192573	0.0950467	0.386921	0.356482		28	16	27	28	16	27	25.6	25.6	0	P58871	P58871	182 kDa tankyrase-1-binding protein	Tnks1bp1	1
0	0	0	-0.302208	-0.2881	-0.0376509	0.100843	-0.351442	-0.0853589		5	2	4	5	2	4	13.4	13.4	6.903e-11	P59235	P59235	Nucleoporin Nup43	Nup43	1
0	0	0	-0.578693	-0.460687	-0.279424	-0.233837	-0.28884	-0.373327		11	3	4	11	3	4	9.3	9.3	4.7333e-19	P59325;Q8BVV6;Q05CH7;Q05CM5	P59325;Q8BVV6;Q05CH7;Q05CM5	Eukaryotic translation initiation factor 5	Eif5	4
0	0	0	-0.169436	0.00187425	-0.0920326	-0.0227127	-0.0649477	0.0851526		5	3	4	5	3	4	22.6	22.6	1.1151e-13	P59999;E9PWA7	P59999;E9PWA7	Actin-related protein 2/3 complex subunit 4	Arpc4	2
0	0	0	NaN	NaN	0.372729	0.0794293	0.42707	0.447103		1	1	1	1	1	1	17.6	17.6	0.0020706	P60060	P60060	Protein transport protein Sec61 subunit gamma	Sec61g	1
0	0	0	0.325962	-0.0498302	-0.204699	0.128953	0.145482	0.178364		5	3	5	5	3	5	12.3	12.3	1.7014e-28	P60122;D3YW60;Q05CB6	P60122	RuvB-like 1	Ruvbl1	3
0	0	0	0.0419438	-0.235586	0.148739	0.39846	-0.0487107	0.0798389		6	5	7	6	5	7	18.4	18.4	1.6002e-49	P60229	P60229	Eukaryotic translation initiation factor 3 subunit E	Eif3e	1
0	0	0	0.221444	0.0122111	0.0507454	0.134747	-0.292493	-0.021204		10	6	8	7	4	6	41.6	32.9	0	P60335	P60335	Poly(rC)-binding protein 1	Pcbp1	1
0	0	0	1.0212	0.165301	-0.734875	0.0275787	0.133695	0.0628125		3	3	3	3	3	3	7.2	7.2	7.2177e-11	P60670;P60670-2	P60670;P60670-2	Nuclear protein localization protein 4 homolog	Nploc4	2
0	0	0	0.213378	0.189793	-0.60665	-0.387072	0.206518	0.372729		6	2	4	6	2	4	30.9	30.9	4.7938e-13	P60766;Q3UL78;P60766-1	P60766;Q3UL78;P60766-1	Cell division control protein 42 homolog	Cdc42	3
0	0	0	-0.716363	-0.926317	-0.440968	-0.401292	-0.602504	-0.797162	+	22	10	13	10	6	8	43.6	28.8	0	P60843;Q3TSJ4	P60843;Q3TSJ4	Eukaryotic initiation factor 4A-I	Eif4a1	2
0	0	0	-0.281702	-0.410486	0.0214797	0.119555	-0.0328019	-0.0367478		5	4	7	5	4	7	38.7	38.7	7.1797e-45	P60867	P60867	40S ribosomal protein S20	Rps20	1
0	0	0	0.0969364	0.321813	-0.108783	-0.029971	0.397584	0.618239		3	2	3	2	1	2	23	17.5	5.0114e-21	P61027	P61027	Ras-related protein Rab-10	Rab10	1
0	0	0	NaN	NaN	-0.495512	-0.707289	-0.636638	-0.650952	+	1	2	3	1	1	2	19	6.8	2.0747e-14	P61079;P61080	P61079	Ubiquitin-conjugating enzyme E2 D3	Ube2d3	2
0	0	0	-0.0422636	-0.303864	-0.503119	-0.534182	-0.10953	-0.0361412		5	2	3	5	2	3	16.9	16.9	4.4732e-10	P61082;F7CDT0;F6WMC0;F6YXS3;G5E919	P61082;F7CDT0;F6WMC0	NEDD8-conjugating enzyme Ubc12	Ube2m	5
0	0	0	0.237686	-0.335299	0.11703	0.0961269	0.0809305	-0.174507		5	3	5	5	3	5	29	29	5.6917e-20	P61087;E9Q6W9;D3Z4U3;F8WIC2	P61087;E9Q6W9;D3Z4U3	Ubiquitin-conjugating enzyme E2 K	Ube2k	4
0	0	0	0.208767	0.465191	-0.626268	-0.474031	-0.085512	0.238542		11	4	7	11	4	7	52.6	52.6	6.3353e-37	P61089;G5E8Z0;Q9CQ37	P61089;G5E8Z0	Ubiquitin-conjugating enzyme E2 N	Ube2n;Ube2nl	3
0	0	0	-0.175029	-0.260601	-0.0847163	0.271426	-0.0454612	0.0855606		6	5	8	6	5	8	25.6	25.6	1.435e-82	P61161	P61161	Actin-related protein 2	Actr2	1
0	0	0	NaN	NaN	0.284751	0.290189	0.377402	0.477781		NaN	1	1	NaN	1	1	10.1	10.1	0.00030879	P61166	P61166	UPF0197 transmembrane protein C11orf10 homolog		1
0	0	0	0.305212	0.0564447	-0.389376	0.000144286	-0.0712545	0.108357		11	4	3	11	4	3	15.8	15.8	1.16e-152	P61202-2;P61202;A2AQE4	P61202-2;P61202;A2AQE4	COP9 signalosome complex subunit 2	Cops2	3
0	0	0	0.0792927	0.103128	NaN	NaN	-0.30203	-0.107586		11	1	5	7	1	4	28.2	22.1	6.7456e-40	P61205;P84078;Q8BSL7;A2A6T9	P61205;P84078;Q8BSL7	ADP-ribosylation factor 3;ADP-ribosylation factor 1;ADP-ribosylation factor 2	Arf3;Arf1;Arf2	4
0	0	0	0.287827	-0.288452	-0.38794	-0.233057	-0.370452	-0.573231		3	4	8	3	4	8	16.7	16.7	4.8922e-59	P61222	P61222	ATP-binding cassette sub-family E member 1	Abce1	1
0	0	0	-0.456365	-0.470049	NaN	NaN	0.0999011	0.330329		11	0	1	11	0	1	4.7	4.7	0.0001789	P61290	P61290	Proteasome activator complex subunit 3	Psme3	1
0	0	0	NaN	NaN	-0.128125	-0.156257	-0.231227	-0.70383		1	1	1	1	1	1	19.6	19.6	8.8999e-65	P61514	P61514	60S ribosomal protein L37a	Rpl37a	1
0	0	0	-0.306359	-0.128267	-0.657741	-0.374337	-0.0935404	-0.0873195		5	3	2	5	3	2	10.2	10.2	3.3747e-06	P61759;Q3TIR6	P61759;Q3TIR6	Prefoldin subunit 3	Vbp1	2
0	0	0	0.214125	0.095722	0.189034	1.43755	0.487281	0.734135		3	1	2	3	1	2	19.5	19.5	8.461e-11	P61804	P61804	Dolichyl-diphosphooligosaccharide--protein glycosyltransferase subunit DAD1	Dad1	1
0	0	0	-0.0548119	0.505891	0.0201999	0.293724	0.0048968	0.24306		1	4	3	1	4	3	28.8	28.8	3.1072e-32	P61924;Q8R3M1	P61924;Q8R3M1	Coatomer subunit zeta-1	Copz1	2
0	0	0	-0.184933	0.0961269	-0.150289	0.371057	-0.288012	0.22033		13	5	8	7	3	4	36	22.3	2.4987e-154	P61982	P61982	14-3-3 protein gamma;14-3-3 protein gamma, N-terminally processed	Ywhag	1
0	0	0	-0.374599	-0.43821	-0.732021	-1.49761	-0.396289	-0.386336		1	1	3	1	1	3	42.1	42.1	7.6815e-53	P62075	P62075	Mitochondrial import inner membrane translocase subunit Tim13	Timm13	1
0	0	0	0.122209	0.140648	-0.0994635	0.00561564	-0.0278073	-0.11168		4	3	6	3	3	5	20	14.2	8.5725e-211	P62137;Q3TYF5;P62141	P62137;Q3TYF5	Serine/threonine-protein phosphatase PP1-alpha catalytic subunit;Serine/threonine-protein phosphatase	Ppp1ca	3
0	0	0	-0.0181473	0.0492126	0.0687396	0.774924	0.0992279	0.273814		18	4	6	18	4	6	19.3	19.3	2.432e-24	P62192	P62192	26S protease regulatory subunit 4	Psmc1	1
0	0	0	-0.225616	-0.107694	-0.485297	0.496104	-0.13125	-0.234448		8	7	9	8	7	9	31	31	1.5481e-87	P62196;E9Q0L5	P62196;E9Q0L5	26S protease regulatory subunit 8	Psmc5	2
0	0	0	0.175173	0.422341	-0.596187	-0.203967	-0.437584	-0.430917		11	5	5	11	5	5	26.9	26.9	2.5318e-183	Q3UKW2;P62204;Q9D6P8;P20801	Q3UKW2;P62204	Calmodulin	Calm1	4
0	0	0	-0.377032	-0.488653	-0.179825	-0.348776	-0.338688	-0.445205		11	6	9	11	6	9	45.2	45.2	2.5664e-105	P62242;Q5SZV3;D3YW44;G3XA55	P62242;Q5SZV3;D3YW44;G3XA55	40S ribosomal protein S8	Rps8;Gm11353;Gm5121;Rps8-ps1	4
0	0	0	0.107956	0.221444	NaN	NaN	0.231187	0.427499		4	0	3	4	0	3	18.6	18.6	1.1595e-05	P62257;E9Q262;E9Q3U1;D3Z2I4	P62257;E9Q262;E9Q3U1	Ubiquitin-conjugating enzyme E2 H	Ube2h;Gm2058	4
0	0	0	-0.158751	0.0976109	0.104203	0.179001	0.0223323	0.0919367		18	5	11	16	4	9	45.5	38.4	4.3382e-69	P62259;F6WA09;D6REF3	P62259	14-3-3 protein epsilon	Ywhae	3
0	0	0	-0.334243	-0.388204	-0.508732	-0.432922	-0.444302	-0.389962		7	4	6	7	4	6	39.1	39.1	1.3819e-32	P62264;D3Z1P6;D3Z7I1;D3YVF4	P62264;D3Z1P6;D3Z7I1;D3YVF4	40S ribosomal protein S14	Rps14;Gm5805	4
0	0	0	-0.40526	-0.411771	-0.267305	-0.379808	-0.533075	-0.540778		3	2	2	3	2	2	26.8	26.8	2.18e-05	P62274;D3YYL7	P62274;D3YYL7	40S ribosomal protein S29	Rps29;Gm10126	2
0	0	0	-0.504796	-0.496326	-0.466776	-0.0612851	-0.415846	-0.497751		11	3	5	11	3	5	39.1	39.1	2.8841e-47	P62301;Q921R2	P62301;Q921R2	40S ribosomal protein S13	Rps13	2
0	0	0	0.0190613	0.00762616	0.132511	-0.352916	0.122209	-0.31122		1	3	3	1	3	3	29.3	29.3	1.4798e-31	P62305;E9Q4F4;E9Q0W8	P62305	Small nuclear ribonucleoprotein E	Snrpe	3
0	0	0	-0.1628	-0.174426	-0.60931	-0.57809	-0.283281	-0.287571		2	2	1	2	2	1	13.7	13.7	3.894e-08	P62311	P62311	U6 snRNA-associated Sm-like protein LSm3	Lsm3	1
0	0	0	-0.199537	-0.370788	NaN	NaN	0.0356239	0.235237		5	0	1	5	0	1	13.8	13.8	0.00070198	P62313	P62313	U6 snRNA-associated Sm-like protein LSm6	Lsm6	1
0	0	0	-0.254565	-0.231312	NaN	NaN	-0.203751	-0.569543		3	1	2	3	1	2	27.7	27.7	1.3063e-12	P62315	P62315	Small nuclear ribonucleoprotein Sm D1	Snrpd1	1
0	0	0	-0.124346	0.0250288	NaN	NaN	-0.0359194	0.0773797		2	1	3	2	1	3	30.2	30.2	2.0582e-08	P62320	P62320	Small nuclear ribonucleoprotein Sm D3	Snrpd3	1
0	0	0	-0.0171396	0.037593	-0.0640575	0.0339339	-0.0118352	-0.0371031		19	8	11	19	8	11	42.4	42.4	2.1502e-71	P62334	P62334	26S protease regulatory subunit 10B	Psmc6	1
0	0	0	0.0877344	0.276913	0.19711	0.206518	0.24817	0.355129		4	3	4	4	3	4	55.8	55.8	2.1382e-55	A2AVR9;P62627	A2AVR9;P62627	Dynein light chain roadblock-type 1	Dynlrb1	2
0	0	0	-0.26675	-0.571064	-0.276293	-0.161718	-0.823677	-0.814057		12	7	7	12	7	7	29.3	29.3	8.4184e-214	P62702;Q545F8;Q3V1Z5;D3Z2E6	P62702;Q545F8;Q3V1Z5	40S ribosomal protein S4, X isoform	Rps4x;Rps4y2	4
0	0	0	-0.0929709	-0.51835	NaN	NaN	-1.00439	-1.2512		3	1	3	3	1	3	17	17	2.3572e-52	P62717;D3YVT7;F6YJW4	P62717	60S ribosomal protein L18a	Rpl18a	3
0	0	0	-0.602372	-0.399711	-0.458089	0.348006	-0.36576	0.0524158		31.5	23	28	0.5	0	2	74.3	8	0	P62737;P63268;D3YZY0;D3Z2K3	P62737;P63268;D3YZY0	Actin, aortic smooth muscle;Actin, gamma-enteric smooth muscle	Acta2;Actg2	4
0	0	0	0.193456	0.279768	NaN	NaN	-0.265934	-0.471469		7	1	3	7	1	3	19.7	19.7	2.8912e-101	P62748;P84075;E9PV73;A2A7R5	P62748;P84075;E9PV73;A2A7R5	Hippocalcin-like protein 1;Neuron-specific calcium-binding protein hippocalcin	Hpcal1;Hpca	4
0	0	0	-0.187182	-0.153158	-0.00631836	0.154324	-0.230414	-0.0717396		4	2	3	4	2	3	33.9	33.9	2.6548e-145	P62774	P62774	Myotrophin	Mtpn	1
0	0	0	-0.0878866	0.0460021	-0.0093646	0.0501883	-0.180038	-0.0162056		15	8	10	15	8	10	64.1	64.1	3.3857e-232	P62806	P62806	Histone H4	Hist1h4a	1
0	0	0	0.320543	0.263515	0.0764222	0.515309	0.857742	1.09525		2	9	8	2	9	8	21.9	21.9	8.4813e-52	P62814;Q91YH6	P62814	V-type proton ATPase subunit B, brain isoform	Atp6v1b2	2
0	0	0	-0.0873579	0.0355238	-0.17927	0.510962	-0.0478901	0.0274371		7	6	5	1	4	4	41.5	32.2	5.4105e-36	P62821;H7BX41;Q5SW88;D3YX72;Q5SW87;D3Z5G6;Q5SW86;Q3TYH2;Q8K386;P61028;E9Q445	P62821;H7BX41;Q5SW88;D3YX72;Q5SW87;D3Z5G6;Q5SW86	Ras-related protein Rab-1A	Rab1A;Rab1	11
0	0	0	-0.306288	-0.507132	-0.12945	-0.25379	-0.323895	-0.533869		10	7	8	10	7	8	38.9	38.9	1.2402e-65	P62827;Q14AA6;Q61820	P62827;Q14AA6	GTP-binding nuclear protein Ran	Ran;1700009N14Rik	3
0	0	0	-0.26906	-0.442889	-0.633323	-0.0537183	-0.695886	-0.801355		7	6	6	7	6	6	45.7	45.7	6.946e-85	P62830;A2A6F8	P62830	60S ribosomal protein L23	Rpl23	2
0	0	0	-0.429965	-0.266212	-0.233532	-0.159412	-0.35838	-0.450262		5	6	4	5	6	4	34.4	34.4	1.5639e-59	P62852;D3YXG3	P62852;D3YXG3	40S ribosomal protein S25	Rps25;Gm4963	2
0	0	0	-0.456623	-0.47901	NaN	NaN	-0.0506966	0.249506		2	1	1	2	1	1	7.8	7.8	0.00020198	P62855	P62855	40S ribosomal protein S26	Rps26	1
0	0	0	NaN	NaN	-0.270208	-0.661182	-0.395132	-0.49352		1	1	1	1	1	1	7.5	7.5	0.00049214	Q642K5;P62862	Q642K5;P62862	40S ribosomal protein S30	Fau	2
0	0	0	-0.0775585	-0.00837747	-0.000432859	0.0935602	-0.265258	-0.201311		12	4	3	12	4	3	42.4	42.4	9.0668e-44	P62869;F8WH86;A6PWE0	P62869;F8WH86	Transcription elongation factor B polypeptide 2	Tceb2	3
0	0	0	NaN	NaN	-0.760113	0.331591	-0.644217	-0.26093	+	0	2	2	0	2	2	29.6	29.6	7.0412e-07	P62878	P62878	E3 ubiquitin-protein ligase RBX1	Rbx1	1
0	0	0	-0.417174	-0.299649	0.125916	0.767316	-0.245728	0.063779		9	3	3	9	3	3	26.4	26.4	1.669e-56	P62900;D3YVU2;E9Q4I3;D3YWP7;D3YY62	P62900;D3YVU2	60S ribosomal protein L31	Rpl31;Gm16382	5
0	0	0	-0.203568	-0.451386	-0.431365	-0.310969	-0.53529	-0.586384		21	8	14	21	8	14	52.3	52.3	8.7782e-221	P62908;D3YV43	P62908;D3YV43	40S ribosomal protein S3	Rps3	2
0	0	0	-0.145127	-0.25858	-0.0588035	-0.144887	-0.127037	-0.466995		8	7	6	8	7	6	23.7	23.7	1.6178e-77	P62918	P62918	60S ribosomal protein L8	Rpl8	1
0	0	0	-0.62785	-0.665066	-0.460231	-0.704348	-0.611336	-0.917897	+	12	9	9	7	5	5	51.9	44.4	5.6541e-260	P62960;A2BGG7	P62960	Nuclease-sensitive element-binding protein 1	Ybx1	2
0	0	0	NaN	NaN	-0.0713909	0.152768	-0.132831	-0.00109689		9	8	9	9	8	9	71.4	71.4	0	P62962;Q5SX49;CON__P02584	P62962;Q5SX49	Profilin-1;Profilin	Pfn1	3
0	0	0	-0.0157242	-0.114566	-0.115144	-0.940174	-0.349474	-0.523898		8	5	6	8	5	6	37.2	37.2	1.4973e-124	P62983;P0CG50;Q8VC46;Q922Z8;P0CG49;Q5SX22;E9QNP0;E9Q5F6;E9Q4P0;E9Q0Z8;P62984;E9Q9J0;F6X7C4;D3YYZ2	P62983;P0CG50;Q8VC46;Q922Z8;P0CG49;Q5SX22;E9QNP0;E9Q5F6;E9Q4P0;E9Q0Z8;P62984;E9Q9J0;F6X7C4	Ubiquitin-40S ribosomal protein S27a;Ubiquitin;40S ribosomal protein S27a;Polyubiquitin-C;Ubiquitin;Ubiquitin-related 1;Ubiquitin-related 2;Polyubiquitin-B;Ubiquitin;Ubiquitin-60S ribosomal protein L40;Ubiquitin;60S ribosomal protein L40	Rps27a;Ubc;Ubb;2810422J05Rik;Uba52;Gm7866	14
0	0	0	0.438719	0.328147	0.168	0.548239	0.234256	0.49252		7	2	5	7	2	5	23.2	23.2	1.9577e-40	Q3TLP8;P63001;P60764;A2AC13;Q05144	Q3TLP8;P63001;P60764;A2AC13	Ras-related C3 botulinum toxin substrate 1;Ras-related C3 botulinum toxin substrate 3	Rac1;Rac3	5
0	0	0	-0.027675	-0.15101	0.259062	0.848237	0.173	0.244034		3	3	3	3	3	3	10.5	10.5	6.6311e-48	P63005;P63005-2;Q5SW16	P63005;P63005-2	Platelet-activating factor acetylhydrolase IB subunit alpha	Pafah1b1	3
0	0	0	-0.341208	-0.44908	-0.356772	-0.34055	-0.474653	-0.569222		46	35	37	32	24	26	58.8	44.3	0	P63017;Q504P4;D3Z5E2;D3YW43	P63017;Q504P4	Heat shock cognate 71 kDa protein	Hspa8	4
0	0	0	0.183836	0.664028	-0.274128	0.242694	0.0947765	0.0780633		5	3	2	2	1	1	47.6	15.5	2.6751e-28	P63024	P63024	Vesicle-associated membrane protein 3	Vamp3	1
0	0	0	-0.696471	-0.482351	-0.693948	-0.606672	-0.961592	-0.802235	+	7	4	5	7	4	5	33.1	33.1	3.3244e-104	P63028;D3YU75	P63028;D3YU75	Translationally-controlled tumor protein	Tpt1	2
0	0	0	-0.399997	-0.539981	-0.689637	-0.0291022	-0.470149	-0.501892		10	4	4	10	4	4	14.1	14.1	1.7486e-17	P63037;B1AXY1;B1AXY0;B1AXX9	P63037	DnaJ homolog subfamily A member 1	Dnaja1	4
0	0	0	-0.173531	-0.25758	-0.0674398	-0.021365	-0.259547	-0.216619		43	24	26	43	24	26	53.2	53.2	0	P63038;P63038-2;D3Z2F2;D3Z7J9	P63038;P63038-2	60 kDa heat shock protein, mitochondrial	Hspd1	4
0	0	0	-0.00582579	-0.355258	-0.161799	0.23952	-0.141303	-0.206063		5	3	2	5	3	2	12.9	12.9	2.2886e-44	P63073	P63073	Eukaryotic translation initiation factor 4E	Eif4e	1
0	0	0	0.233643	0.500904	-0.0934018	-0.173124	-0.0290433	0.0781998		4	5	4	3	3	3	12.3	8.9	3.9869e-16	P63085;E9QAJ2;F6VEI7	P63085;E9QAJ2	Mitogen-activated protein kinase 1	Mapk1	3
0	0	0	0.327434	0.203871	0.570074	0.809085	0.608241	0.679964		5	3	5	4	2	4	5.4	4.4	2.4328e-21	Q6R0H7;Q6R0H7-4;P63094;P63094-2;P63094-3;Q66L47;Q8CGK7;B2RSH2;P18872;P18872-2;P50149;P20612;A2AE32;Q8C040;A2AE31;A2A610	Q6R0H7;Q6R0H7-4;P63094;P63094-2;P63094-3	Guanine nucleotide-binding protein G(s) subunit alpha isoforms XLas;Guanine nucleotide-binding protein G(s) subunit alpha isoforms short	Gnas	16
0	0	0	-0.0442259	0.152378	0.0284276	0.612211	0.157044	0.181421		22	9	14	18	8	12	58.4	51	0	P63101;D3YXN6;D3YXF4;D3YW45	P63101	14-3-3 protein zeta/delta	Ywhaz	4
0	0	0	0.218595	0.18574	0.157432	0.135929	-0.0705271	-0.0667295		19	10	13	16	10	11	45.1	35.3	1.6636e-203	P63158;D3Z351;D3YZ18;D3YVC6	P63158;D3Z351;D3YZ18	High mobility group protein B1	Hmgb1;Hmg1l1	4
0	0	0	-0.114863	-0.565396	-1.13812	-0.903279	-0.269477	-0.254771		3	2	2	2	1	1	37.1	24.7	1.5824e-113	P63168;Q80ZS7	P63168;Q80ZS7	Dynein light chain 1, cytoplasmic	Dynll1;BC048507	2
0	0	0	-0.248656	-0.2624	-0.198643	0.22367	-0.405146	-0.530156		15	4	6	15	4	6	46.8	46.8	3.8007e-207	P63242;Q8BGY2	P63242;Q8BGY2	Eukaryotic translation initiation factor 5A-1;Eukaryotic translation initiation factor 5A-2	Eif5a;Eif5a2	2
0	0	0	-0.415191	-0.339546	-0.228672	-0.409163	-0.354132	-0.316816		34	27	30	1	2	2	75.7	4.8	0	P63260;F8WI82;E9Q607;G3UZ07;B1ATY1;G3UYG0;E9Q606;F8WGM8;F6WX90;E9Q3M9	P63260;F8WI82;E9Q607;G3UZ07	Actin, cytoplasmic 2;Actin, cytoplasmic 2, N-terminally processed	Actg1;Actb	10
0	0	0	-0.490436	-0.460012	-0.36149	-0.56224	-0.574648	-0.561196		6	3	4	6	3	4	24.2	24.2	1.964e-123	P63325;Q3UW83	P63325;Q3UW83	40S ribosomal protein S10	Rps10	2
0	0	0	NaN	NaN	-1.6905	-0.549599	-0.471689	-0.363865	+	0	3	4	0	3	4	25.2	25.2	7.9648e-17	P63330;P62715	P63330;P62715	Serine/threonine-protein phosphatase 2A catalytic subunit alpha isoform;Serine/threonine-protein phosphatase 2A catalytic subunit beta isoform	Ppp2ca;Ppp2cb	2
0	0	0	0.00288247	0.0560286	0.0630887	0.627046	0.183836	0.379066		14	8	7	14	8	7	30.1	30.1	1.1085e-61	P67778;Q5SQG5	P67778;Q5SQG5	Prohibitin	Phb	2
0	0	0	-0.215312	-0.104449	-0.000995779	0.792106	0.00475299	0.196103		4	5	5	3	4	4	46.1	39.8	2.1353e-64	P67984	P67984	60S ribosomal protein L22	Rpl22	1
0	0	0	-0.154923	-0.537529	-0.441517	0.193456	-0.67955	-0.484489		10	7	12	10	7	12	42.3	42.3	1.5089e-232	P68040	P68040	Guanine nucleotide-binding protein subunit beta-2-like 1	Gnb2l1	1
0	0	0	-0.414845	-0.163236	NaN	NaN	-0.632249	2.95162	+	33	23	27	1	1	2	69.2	5.8	0	P68134	P68134	Actin, alpha skeletal muscle	Acta1	1
0	0	0	-0.0491135	-0.0918788	-0.203784	-0.14452	-0.0362448	0.0856966		18	5	7	14	4	5	27.7	21.8	8.9409e-107	F6VW30;F6YY69;P68254;P68254-2	F6VW30;F6YY69;P68254;P68254-2	14-3-3 protein theta	Ywhaq	4
0	0	0	0.319155	-0.327493	-0.513214	0.106884	-0.143564	0.364909		21	12	16	2	2	1	44.4	5.6	0	P68368	P68368	Tubulin alpha-4A chain	Tuba4a	1
0	0	0	0.0827026	0.0067647	-0.0506668	-0.0209844	-0.0141644	0.0106367		30	22	24	2	2	1	64.9	3.6	0	P68372;G3UZR1	P68372	Tubulin beta-4B chain	Tubb4b	2
0	0	0	NaN	NaN	-0.218145	0.470303	-0.107663	-0.0302804		NaN	12	21	NaN	0	2	55.9	9.6	0	P68373	P68373	Tubulin alpha-1C chain	Tuba1c	1
0	0	0	-0.0465932	-0.350357	-0.0773911	-0.203701	0.0432046	-0.222128		15	7	8	11	6	6	40.2	36.2	4.9536e-145	P68510;E9Q4V8	P68510	14-3-3 protein eta	Ywhah	2
0	0	0	0.302524	-0.196971	-0.103891	-0.0866452	-0.195467	-0.238766		27	9	11	27	9	11	17	17	8.8048e-87	P70168	P70168	Importin subunit beta-1	Kpnb1	1
0	0	0	0.253142	0.140648	NaN	NaN	0.216858	0.0978804		4	2	2	4	2	2	10.5	10.5	5.4543e-12	P70195	P70195	Proteasome subunit beta type-7	Psmb7	1
0	0	0	0.375846	0.284988	0.247806	-0.0222585	-0.0429175	0.134878		3	2	5	3	2	5	25.7	25.7	3.6037e-48	P70202	P70202	Latexin	Lxn	1
0	0	0	NaN	NaN	-0.0243845	0.426963	0.605968	1.15432		NaN	1	2	NaN	1	2	1.8	1.8	1.4708e-05	P70206;P70207;Q80UG2;B9EJ29;P70208;P70208-2;Q571A4	P70206	Plexin-A1	Plxna1	7
0	0	0	NaN	NaN	-0.403446	0.262914	-0.0510105	-0.165192		NaN	2	4	NaN	2	4	2.6	2.6	3.6434e-52	P70227	P70227	Inositol 1,4,5-trisphosphate receptor type 3	Itpr3	1
0	0	0	0.285106	0.787432	0.260267	0.757535	0.744506	1.09579	+	4	3	2	4	3	2	19.4	19.4	1.4108e-16	P70271;Q5SWV3	P70271	PDZ and LIM domain protein 4	Pdlim4	2
0	0	0	0.449007	0.552279	-0.191739	-0.0181182	0.615322	0.652418		2	3	2	2	3	2	21.4	21.4	1.2068e-23	P70280	P70280	Vesicle-associated membrane protein 7	Vamp7	1
0	0	0	0.2587	0.706906	0.0893625	0.692606	0.253989	0.635244	+	9	8	10	9	8	10	74.3	74.3	1.4823e-100	P70296;D3Z1V4;D6RHS6	P70296;D3Z1V4;D6RHS6	Phosphatidylethanolamine-binding protein 1;Hippocampal cholinergic neurostimulating peptide	Pebp1	3
0	0	0	0.201885	0.645886	-0.0593746	0.277747	0.124461	0.247198		6	2	4	4	1	3	8.4	6.6	1.0819e-25	P70297;Q3UGN9;A2ARJ0	P70297;Q3UGN9	Signal transducing adapter molecule 1	Stam	3
0	0	0	0.496616	0.24062	0.49057	0.433173	0.507719	0.562865		10	6	8	5	2	4	25.2	12.7	3.0691e-281	P70333	P70333	Heterogeneous nuclear ribonucleoprotein H2	Hnrnph2	1
0	0	0	-0.175713	-0.154859	-0.0519824	-0.231295	-0.202937	-0.217055		6	2	5	6	2	5	57.9	57.9	6.3415e-30	P70349;B0R1E3	P70349;B0R1E3	Histidine triad nucleotide-binding protein 1	Hint1	2
0	0	0	NaN	NaN	-0.428644	-0.45593	0.0583859	0.0361869		0	4	5	0	4	5	18.2	18.2	8.9847e-53	P70362;E9Q0Y6;E9Q646;E9Q475	P70362	Ubiquitin fusion degradation protein 1 homolog	Ufd1l	4
0	0	0	-0.113723	-0.246755	-0.20083	0.175429	-0.236045	-0.222263		6	7	8	6	7	8	31.9	31.9	1.3182e-167	P70372	P70372	ELAV-like protein 1	Elavl1	1
0	0	0	0.140255	-0.0219948	0.373843	1.09768	0.329526	0.299362		2	1	3	2	1	3	1.3	1.3	3.7837e-09	P70398;Q4FE56;F8VPU6	P70398;Q4FE56;F8VPU6	Probable ubiquitin carboxyl-terminal hydrolase FAF-X;Ubiquitin carboxyl-terminal hydrolase	Usp9x;Usp9y	3
0	0	0	0.245861	-0.0121117	0.308361	-0.124251	0.184978	-0.0980268		2	1	3	2	1	3	9.3	9.3	2.7995e-06	P70441;P70441-2	P70441	Na(+)/H(+) exchange regulatory cofactor NHE-RF1	Slc9a3r1	2
0	0	0	-0.403695	-0.0453124	-0.104356	-0.35067	-0.107974	-0.245335		3	2	2	3	2	2	18.5	18.5	3.1572e-20	P70444	P70444	BH3-interacting domain death agonist;BH3-interacting domain death agonist p15;BH3-interacting domain death agonist p13;BH3-interacting domain death agonist p11	Bid	1
0	0	0	0.529671	0.939001	0.236585	0.411318	0.766638	0.967833	+	6	2	2	6	2	2	9.1	9.1	1.86e-07	P70452;D6RJ29	P70452;D6RJ29	Syntaxin-4	Stx4;Stx4a	2
0	0	0	-0.133211	0.317072	-0.302119	-0.13035	0.266277	0.697952		6	3	5	6	3	5	19.5	19.5	4.2836e-24	P70460	P70460	Vasodilator-stimulated phosphoprotein	Vasp	1
0	0	0	-0.682256	-0.749038	-0.302564	-0.191953	-0.471049	-0.55841		6	2	3	6	2	3	3.1	3.1	7.8596e-184	P70670;Q60817	P70670;Q60817	Nascent polypeptide-associated complex subunit alpha, muscle-specific form;Nascent polypeptide-associated complex subunit alpha	Naca	2
0	0	0	NaN	NaN	0.545375	0.0430645	0.392207	0.399663		NaN	2	2	NaN	2	2	11	11	6.4494e-07	P70671	P70671	Interferon regulatory factor 3	Irf3	1
0	0	0	0.766383	0.794686	0.27023	0.354226	0.373621	0.361656		5	1	1	5	1	1	2.7	2.7	0.00066583	P70697	P70697	Uroporphyrinogen decarboxylase	Urod	1
0	0	0	-0.292299	-1.45411	NaN	NaN	-0.720232	-1.03783	+	2	2	2	1	2	2	5.2	5.2	1.1266e-08	P70698	P70698	CTP synthase 1	Ctps	1
0	0	0	0.888305	1.6124	-0.168285	0.210638	1.24866	1.89189	+	9	2	9	9	2	9	15.2	15.2	2.9713e-116	P70699;F6R5R5;A2AFL5;A2AFL3;F6VEG4	P70699	Lysosomal alpha-glucosidase	Gaa	5
0	0	0	-0.106513	-0.42463	-0.0599461	-0.135951	-0.234499	-0.327258		14	14	15	14	14	15	31.2	31.2	5.6381e-68	P80313	P80313	T-complex protein 1 subunit eta	Cct7	1
0	0	0	0.0754641	-0.386506	-0.160734	-0.231447	-0.238187	-0.298868		24	12	17	24	12	17	42.6	42.6	0	P80314	P80314	T-complex protein 1 subunit beta	Cct2	1
0	0	0	-0.220581	-0.471969	-0.207744	-0.110137	-0.286691	-0.322902		16	6	14	16	6	14	34.7	34.7	0	P80315;G5E839;G3UYW5;G3UXG2;G3UXF3	P80315;G5E839	T-complex protein 1 subunit delta	Cct4	5
0	0	0	-0.305022	-0.440988	-0.269112	0.0272955	-0.331954	-0.45419		21	8	13	14	8	13	34.4	34.4	1.8325e-143	P80316;E0CZA1	P80316	T-complex protein 1 subunit epsilon	Cct5	2
0	0	0	-0.207261	-0.389583	-0.0581875	0.178364	-0.166843	-0.317409		14	14	15	14	14	15	37.9	37.9	1.8224e-194	P80317;E9QPA6;Q61390;B1AT05	P80317;E9QPA6	T-complex protein 1 subunit zeta	Cct6a	4
0	0	0	-0.150609	-0.424843	-0.281842	-0.172896	-0.256787	-0.351222		14	12	14	14	12	14	30.1	30.1	1.7441e-204	P80318;Q3U0I3;E9Q133;F6Q609	P80318;Q3U0I3;E9Q133;F6Q609	T-complex protein 1 subunit gamma	Cct3	4
0	0	0	0.348799	0.890875	0.214498	0.184217	0.625551	0.758133		7	3	6	7	3	6	15.5	15.5	1.6499e-14	P81117	P81117	Nucleobindin-2	Nucb2	1
0	0	0	0.579277	0.158208	0.0567222	0.480368	-0.156579	-0.212116		2	2	2	2	2	2	11.1	11.1	1.4954e-23	P83887;Q8VCK3	P83887;Q8VCK3	Tubulin gamma-1 chain;Tubulin gamma-2 chain	Tubg1;Tubg2	2
0	0	0	-0.146803	-0.385752	0.075738	0.390668	0.00776951	0.123136		6	4	4	6	4	4	50.9	50.9	1.5544e-175	P83940	P83940	Transcription elongation factor B polypeptide 1	Tceb1	1
0	0	0	0.0954519	0.127369	-0.0952038	-0.144473	-0.106933	-0.0709968		6	2	3	6	2	3	35	35	4.0534e-168	G3UW85;P84089	G3UW85;P84089	Enhancer of rudimentary homolog	Erh	2
0	0	0	NaN	NaN	0.00791302	0.306729	0.138814	0.223175		0	2	4	0	2	4	10.6	10.6	2.8963e-12	P84091;Q3TWV4	P84091;Q3TWV4	AP-2 complex subunit mu	Ap2m1	2
0	0	0	-0.0673189	-0.071679	0.0352017	-0.145254	-0.187346	-0.232871		10	6	5	9	6	5	37.8	37.8	7.8585e-89	P84104;P84104-2;A2A4X6	P84104;P84104-2;A2A4X6	Serine/arginine-rich splicing factor 3	Srsf3;Gm12355	3
0	0	0	-0.708467	-1.44627	-0.443026	-0.797689	-1.22435	-1.74575	+	3	5	8	3	5	8	12.3	12.3	7.3235e-84	P97310	P97310	DNA replication licensing factor MCM2	Mcm2	1
0	0	0	-1.03511	-1.54124	NaN	NaN	-1.46097	-2.12224	+	3	1	3	3	1	3	4.5	4.5	1.9345e-08	P97311;Q3ULG5	P97311;Q3ULG5	DNA replication licensing factor MCM6	Mcm6	2
0	0	0	0.473008	0.17479	0.441059	-0.196128	0.738897	-0.0575268		6	3	3	6	3	3	17.1	17.1	1.1502e-96	P97314;Q6QMT3	P97314;Q6QMT3	Cysteine and glycine-rich protein 2	Csrp2	2
0	0	0	0.152897	0.183455	-0.484106	-0.121471	0.0920721	0.348912		8	2	5	8	2	5	45.6	45.6	8.8391e-87	P97315	P97315	Cysteine and glycine-rich protein 1	Csrp1	1
0	0	0	0.591967	0.850719	NaN	NaN	0.371057	0.485324		1	1	2	1	1	2	10.6	10.6	2.5832e-19	P97346;P97346-2	P97346;P97346-2	Nucleoredoxin	Nxn	2
0	0	0	0.473631	0.979001	0.294077	0.364236	0.805127	0.956057		4	2	2	4	2	2	23.5	23.5	9.2838e-61	P97352	P97352	Protein S100-A13	S100a13	1
0	0	0	-0.62171	-0.487096	NaN	NaN	-0.707265	-0.662437	+	3	1	2	3	1	2	8.6	8.6	1.0919e-07	P97370	P97370	Sodium/potassium-transporting ATPase subunit beta-3	Atp1b3	1
0	0	0	-0.207078	-0.521018	-0.7361	-0.665317	-0.736004	-0.824801		8	5	5	7	4	4	16.8	14.3	1.2825e-52	P97379;P97379-2	P97379;P97379-2	Ras GTPase-activating protein-binding protein 2	G3bp2	2
0	0	0	-0.44658	-0.127116	0.0436244	0.926151	0.561106	0.759497		1	3	4	1	3	4	11.3	11.3	3.4683e-13	P97384;D3Z7U0	P97384;D3Z7U0	Annexin A11;Annexin	Anxa11	2
0	0	0	0.557876	0.650213	0.239031	0.898402	0.76774	0.975777	+	13	8	9	13	8	9	34.2	34.2	5.8535e-251	P97429;D3Z0S1;F7ANV6;E9Q073	P97429;D3Z0S1;F7ANV6;E9Q073	Annexin A4;Annexin	Anxa4	4
0	0	0	1.03527	1.44567	0.480886	1.12849	2.09913	2.60973	+	11	4	4	11	4	4	5.5	5.5	1.89e-72	P97449;Q3TB69	P97449;Q3TB69	Aminopeptidase N	Anpep	2
0	0	0	NaN	NaN	0.137897	0.562767	0.0264459	0.38228		0	3	3	0	3	3	43.5	43.5	9.3367e-21	P97450;E9QAD6	P97450	ATP synthase-coupling factor 6, mitochondrial	Atp5j	2
0	0	0	NaN	NaN	-0.217793	-0.461124	0.126048	-0.344886		NaN	3	3	NaN	3	3	10.2	10.2	5.8783e-128	P97465	P97465	Docking protein 1	Dok1	1
0	0	0	0.192699	0.0532504	-0.174214	0.864414	0.1137	0.279412		9	8	12	9	8	12	30.8	30.8	0	P97807;P97807-2;H3BKG7	P97807;P97807-2	Fumarate hydratase, mitochondrial	Fh	3
0	0	0	NaN	NaN	-0.220194	-0.0796304	-0.606804	-0.278199		0	3	3	0	3	3	27.9	27.9	6.8924e-145	P97825	P97825	Hematological and neurological expressed 1 protein	Hn1	1
0	0	0	-0.393179	-0.577659	-0.24768	-0.443831	-0.446286	-0.686174		18	9	9	17	8	8	27.5	24.9	8.2071e-117	P97855;Q3UR88	P97855;Q3UR88	Ras GTPase-activating protein-binding protein 1	G3bp1	2
0	0	0	0.0772429	0.0461418	-0.0606982	-0.183245	0.0635029	0.012068		29	21	24	6	3	4	66.9	13.1	0	P99024	P99024	Tubulin beta-5 chain	Tubb5	1
0	0	0	0.171335	0.0265876	-0.949979	1.30859	-0.14602	0.101516		6	3	3	6	3	3	26.1	26.1	4.3306e-38	P99026	P99026	Proteasome subunit beta type-4	Psmb4	1
0	0	0	-0.271165	-0.239788	-0.303828	-0.517565	-0.380277	-0.555375		8	7	9	8	7	9	80.9	80.9	0	P99027;G3UW69	P99027;G3UW69	60S acidic ribosomal protein P2	Rplp2;Rplp2-ps1	2
0	0	0	0.400538	0.413594	-0.108472	0.504366	0.400647	0.648097		12	11	10	12	11	10	58.1	58.1	3.3003e-103	P99029;P99029-2;G3UZJ4;H3BJQ7;E9Q9H9	P99029;P99029-2;G3UZJ4;H3BJQ7;E9Q9H9	Peroxiredoxin-5, mitochondrial	Prdx5	5
0	0	0	0.573568	-0.123214	-0.0612099	-0.000533933	-0.0985828	-0.367155		9	10	13	9	9	10	34.8	27.8	0	Q00612;A3KG36	Q00612;A3KG36	Glucose-6-phosphate 1-dehydrogenase X;Glucose-6-phosphate 1-dehydrogenase	G6pdx	2
0	0	0	0.375512	-0.649118	NaN	NaN	-0.268539	-0.583268		2	1	3	2	1	3	5	5	4.0838e-35	Q00993;Q6PE80	Q00993;Q6PE80	Tyrosine-protein kinase receptor UFO	Axl	2
0	0	0	0.915636	0.544288	1.02864	-0.622421	1.39972	0.536451	+	45	45	49	45	45	49	63.8	63.8	0	Q01149;E9Q6U9;E0CXI2	Q01149;E9Q6U9	Collagen alpha-2(I) chain	Col1a2	3
0	0	0	1.54942	2.00515	0.152897	1.07492	1.49421	2.02198	+	3	1	2	3	1	2	12	12	8.9175e-49	Q01721	Q01721	Growth arrest-specific protein 1	Gas1	1
0	0	0	0.109026	-0.0669562	-0.117709	0.0734089	0.0278618	0.0233263		40	31	31	40	31	31	50.5	50.5	0	Q01853	Q01853	Transitional endoplasmic reticulum ATPase	Vcp	1
0	0	0	0.186501	-0.127352	-0.082194	0.224411	0.113834	0.0784732		25	20	24	25	20	24	31	31	0	Q02053;P31254	Q02053	Ubiquitin-like modifier-activating enzyme 1	Uba1	2
0	0	0	0.299596	0.558366	-0.325811	0.318808	0.508023	0.963104		5	5	6	4	5	6	10.1	10.1	6.7142e-106	Q02248;E9Q6A9;D3YUH4;F7CRC6;F6QZ47;E9PW26;D3Z5Q1;D3Z7S6	Q02248;E9Q6A9;D3YUH4	Catenin beta-1	Ctnnb1	8
0	0	0	-4.31221	-2.76857	NaN	NaN	1.05672	1.15121		16	1	3	15	1	3	5.9	5.9	3.8746e-31	Q02257	Q02257	Junction plakoglobin	Jup	1
0	0	0	1.16652	0.874049	0.784085	1.09768	1.12347	1.91031	+	9	5	4	9	5	4	5.3	5.3	2.1944e-22	Q02788;D3Z7D5	Q02788;D3Z7D5	Collagen alpha-2(VI) chain	Col6a2	2
0	0	0	0.431676	0.550605	-0.178257	-0.128078	0.516923	0.372395		16	6	6	16	6	6	22	22	1.2928e-15	Q02819;D3Z7D7;H3BK79;D3Z1N1	Q02819	Nucleobindin-1	Nucb1	4
0	0	0	NaN	NaN	-1.06437	-1.72752	-1.63846	-2.08724	+	0	3	4	0	3	4	6.2	6.2	1.1042e-23	Q03145	Q03145	Ephrin type-A receptor 2	Epha2	1
0	0	0	0.187514	0.277509	0.167615	0.198871	0.313942	0.49293		26	19	23	26	19	23	53.2	53.2	0	Q03265;D3Z6F5;D6RJ16	Q03265;D3Z6F5	ATP synthase subunit alpha, mitochondrial;ATP synthase subunit alpha	Atp5a1	3
0	0	0	-0.431481	-0.148801	-0.253894	-0.158913	-0.225683	-0.282211		2	4	4	2	4	4	50.4	50.4	5.1589e-75	Q03958;G3UYF9	Q03958;G3UYF9	Prefoldin subunit 6	Pfdn6;H2-Ke2	2
0	0	0	NaN	NaN	-1.1414	0.169027	0.0816123	0.0736831		NaN	2	2	NaN	2	2	6.2	6.2	7.5815e-08	Q04207;Q04207-2;Q4U113	Q04207;Q04207-2	Transcription factor p65	Rela	3
0	0	0	1.02077	0.764091	-0.48748	-0.334498	-0.0479796	-0.0805913		3	6	6	3	6	6	14.1	14.1	6.3727e-67	Q04750;F8WIA2	Q04750	DNA topoisomerase 1	Top1	2
0	0	0	1.50589	1.36474	0.565402	0.462785	1.04236	1.80925	+	16	11	13	16	11	13	19.5	19.5	3.7922e-235	Q04857;E9Q7R6;E9Q3C7	Q04857;E9Q7R6	Collagen alpha-1(VI) chain	Col6a1	3
0	0	0	0.273337	0.708231	0.0315363	0.41186	0.583808	0.730401		16	4	5	16	4	5	16.6	16.6	4.9847e-87	Q05186	Q05186	Reticulocalbin-1	Rcn1	1
0	0	0	0.948825	1.83066	-0.223003	0.690194	1.62663	2.32912	+	10	26	42	10	2	3	18.2	1.3	0	Q05793	Q05793	Basement membrane-specific heparan sulfate proteoglycan core protein;Endorepellin;LG3 peptide	Hspg2	1
0	0	0	-0.466337	-0.526972	-0.221152	-0.347711	-0.502546	-0.676549		6	3	7	6	3	7	58.5	58.5	3.1536e-175	Q05816;E9Q964	Q05816;E9Q964	Fatty acid-binding protein, epidermal	Fabp5	2
0	0	0	0.560813	0.327228	-0.487561	-0.446934	0.285225	0.234746		4	1	1	4	1	1	2.6	2.6	5.0874e-35	Q05CL8	Q05CL8	La-related protein 7	Larp7	1
0	0	0	0.414569	-0.506373	-0.110137	-0.344557	0.0112093	0.00934718		2	3	5	2	3	5	9	9	7.409e-55	Q05D44	Q05D44	Eukaryotic translation initiation factor 5B	Eif5b	1
0	0	0	0.385928	0.369271	0.140255	0.32239	0.325502	0.503552		4	3	3	4	3	3	36.6	36.6	1.7631e-31	Q06185;Q8BTB6	Q06185	ATP synthase subunit e, mitochondrial	Atp5i	2
0	0	0	NaN	NaN	0.130404	0.636079	0.132379	0.905274	+	1	5	5	1	5	5	2.7	2.7	5.4616e-19	Q07113	Q07113	Cation-independent mannose-6-phosphate receptor	Igf2r	1
0	0	0	NaN	NaN	-0.407172	0.383829	0.510456	0.991898		NaN	2	3	NaN	2	3	10.7	10.7	1.8277e-06	Q07417;F6RAZ3	Q07417;F6RAZ3	Short-chain specific acyl-CoA dehydrogenase, mitochondrial	Acads	2
0	0	0	0.142217	-0.0390139	-0.124959	-0.44332	-0.161847	-0.33179		3	4	5	3	4	5	40.6	40.6	5.3765e-163	Q07813;Q8K3J2	Q07813;Q8K3J2	Apoptosis regulator BAX	Bax	2
0	0	0	-1.22955	-1.62295	-1.08691	-2.26972	-1.42206	-2.11435	+	5	4	3	5	4	3	14.1	14.1	1.8363e-81	Q08091;Q08091-2	Q08091;Q08091-2	Calponin-1	Cnn1	2
0	0	0	-0.531093	-0.185179	-0.133717	-0.0127082	-0.286779	-0.0276161		17	7	14	16	6	13	66.6	66.6	0	Q08093;D3Z7R6	Q08093;D3Z7R6	Calponin-2	Cnn2	2
0	0	0	NaN	NaN	-0.809094	-1.18056	-0.681168	-0.105085		0	3	3	0	3	3	8.8	8.8	7.5303e-92	Q08509	Q08509	Epidermal growth factor receptor kinase substrate 8	Eps8	1
0	0	0	0.324119	0.252779	-0.0503829	0.281787	0.0747794	0.278817		15	11	20	15	11	20	24.7	24.7	7.2231e-135	Q11011;E9Q039;F6QYF8;E9Q6F4;F6V7K3;F7ANF4;F2Z3V5	Q11011;E9Q039;F6QYF8;E9Q6F4	Puromycin-sensitive aminopeptidase	Npepps	7
0	0	0	NaN	NaN	0.576861	1.05019	0.892974	1.00949	+	NaN	1	4	NaN	1	4	9.5	9.5	2.3121e-59	Q11136	Q11136	Xaa-Pro dipeptidase	Pepd	1
0	0	0	-0.460926	-0.506066	-0.388035	-0.444871	-0.520397	-0.65954		12	8	6	12	8	6	18.4	18.4	9.2342e-153	Q20BD0;Q80XR6;Q99020;Q9D6G1	Q20BD0;Q80XR6;Q99020;Q9D6G1	Heterogeneous nuclear ribonucleoprotein A/B	Hnrnpab	4
0	0	0	0.189287	-0.270156	-0.317624	-0.803343	0.27035	0.0807941		6	3	2	6	3	2	4.2	4.2	8.517e-62	Q2KN98	Q2KN98	Cytospin-A	Specc1l	1
0	0	0	NaN	NaN	-1.28976	-1.22216	0.728661	0.97629		NaN	2	1	NaN	2	1	7.7	7.7	1.5572e-06	Q2TBE6	Q2TBE6	Phosphatidylinositol 4-kinase type 2-alpha	Pi4k2a	1
0	0	0	0.229588	0.0457225	NaN	NaN	-0.108845	0.0469799		3	0	1	3	0	1	6.5	6.5	4.9477e-16	Q3SXD3	Q3SXD3	HD domain-containing protein 2	Hddc2	1
0	0	0	NaN	NaN	-0.0450741	0.172359	-0.0944334	0.281787		NaN	3	3	NaN	3	3	15.2	15.2	2.3461e-12	Q3TC93	Q3TC93	HCLS1-binding protein 3	Hs1bp3	1
0	0	0	1.06757	0.650305	-0.351203	0.941557	NaN	NaN		4	4	1	4	4	1	17.6	17.6	5.1754e-27	Q9WUR2;Q3TCD4;Q9WUR2-2;E9PVM6;E9PYA9;E9PUY9;E9Q858;E9PYC6;E9Q7A8;Q78JN3;E9PY42	Q9WUR2;Q3TCD4;Q9WUR2-2;E9PVM6;E9PYA9;E9PUY9;E9Q858;E9PYC6;E9Q7A8	Enoyl-CoA delta isomerase 2, mitochondrial	Eci2	11
0	0	0	0.755913	1.50223	-0.207445	0.408494	1.03822	1.33211	+	6	4	4	6	4	4	11.8	11.8	1.8387e-40	Q3TCN2;Q3TCN2-2	Q3TCN2;Q3TCN2-2	Putative phospholipase B-like 2;Putative phospholipase B-like 2 28 kDa form;Putative phospholipase B-like 2 40 kDa form;Putative phospholipase B-like 2 15 kDa form	Plbd2	2
0	0	0	0.0253123	0.267476	NaN	NaN	0.425674	0.343919		1	1	2	1	1	2	9.4	9.4	9.0956e-22	Q3TDN2;Q3TDN2-2;D3Z2H4;D3YUP4;D6RE51	Q3TDN2;Q3TDN2-2;D3Z2H4;D3YUP4;D6RE51	FAS-associated factor 2	Faf2	5
0	0	0	0.911423	1.07861	-0.599375	-0.550909	0.558953	0.824564		2	3	6	2	3	6	11.9	11.9	7.6593e-51	Q3TEA8;Q3TEA8-2;Q3TEA8-3;A2AM65;A2AM63;A2AM70;A2AM62;A2AM69	Q3TEA8;Q3TEA8-2;Q3TEA8-3;A2AM65	Heterochromatin protein 1-binding protein 3	Hp1bp3	8
0	0	0	-0.188249	-0.0622489	-0.125777	-0.279004	-0.155775	-0.3698		12	8	11	12	8	11	42.7	42.7	1.2994e-143	Q922Q8;Q3TF84	Q922Q8;Q3TF84	Leucine-rich repeat-containing protein 59	Lrrc59	2
0	0	0	-0.514594	-0.12334	-0.180871	-0.270017	NaN	NaN		4	1	1	4	1	1	5.8	5.8	6.8018e-08	Q3UYX6;Q9R0U0;Q9R0U0-2;Q9R0U0-3;Q3TFP0	Q3UYX6;Q9R0U0;Q9R0U0-2;Q9R0U0-3;Q3TFP0	Serine/arginine-rich splicing factor 10	Srsf10	5
0	0	0	-0.17188	0.0399224	-0.00028853	-0.202472	-0.0954041	-0.0841044		9	3	5	0.5	3	3	23.8	17.4	4.5264e-173	Q3THE2;Q6ZWQ9;D3YV37	Q3THE2;Q6ZWQ9	Myosin regulatory light chain 12B	Myl12b;Myl12a	3
0	0	0	-0.219119	-0.576863	-0.0369699	0.0542234	-0.461064	-0.582577		3	5	7	3	5	7	13	13	1.0991e-17	Q3THK7	Q3THK7	GMP synthase [glutamine-hydrolyzing]	Gmps	1
0	0	0	-0.393653	-0.247645	-0.128361	0.127105	-0.481666	-0.231549		4	5	6	4	5	6	21	21	1.0098e-58	Q3THS6;E9Q0D0;F8WJ09;Q6PE05;Q91X83	Q3THS6;E9Q0D0;F8WJ09;Q6PE05	S-adenosylmethionine synthase isoform type-2;S-adenosylmethionine synthase	Mat2a	5
0	0	0	0.0439044	-0.0676818	-0.064329	-0.17041	0.040682	0.0433446		18	8	10	18	8	10	33.9	33.9	7.2169e-72	Q3TIX6;A2AJ72;F7AM43;A2AJ71;F6S444	Q3TIX6;A2AJ72		Fubp3	5
0	0	0	0.0654344	0.0713507	0.0210533	-0.238953	0.042084	-0.104077		6	7	8	6	7	8	29.5	29.5	7.8077e-199	Q3TJD7;Q8BVJ7;B8JJB3;Q3TJD7-2;Q3TJD7-3;B8JJB2;B8JJB1	Q3TJD7;Q8BVJ7;B8JJB3;Q3TJD7-2;Q3TJD7-3	PDZ and LIM domain protein 7	Pdlim7	7
0	0	0	NaN	NaN	-0.621844	-0.513131	-0.106746	-0.24243		NaN	1	2	NaN	0	1	8	4.3	5.8086e-14	Q3TJZ6	Q3TJZ6	Protein FAM98A	Fam98a	1
0	0	0	NaN	NaN	0.0639171	0.23352	0.589572	0.814837		NaN	3	3	NaN	3	3	18.3	18.3	5.1026e-59	Q8K021;Q3TSA8;D3YTP4	Q8K021;Q3TSA8	Secretory carrier-associated membrane protein 1	Scamp1	3
0	0	0	-0.282456	-0.324618	-0.254771	-0.531281	-0.697874	-0.956404		20	8	12	17	7	11	25.4	24.3	7.1443e-255	Q3TUE1;Q91WJ8-2;Q91WJ8	Q3TUE1;Q91WJ8-2;Q91WJ8	Far upstream element-binding protein 1	Fubp1	3
0	0	0	0.642563	1.01336	NaN	NaN	0.877116	1.18549	+	4	1	5	4	1	5	10.5	10.5	7.9575e-44	Q3TVI8;D3YUE1;D3Z2F0;D3YY15	Q3TVI8	Pre-B-cell leukemia transcription factor-interacting protein 1	Pbxip1	4
0	0	0	-0.0337771	0.0267035	0.123401	0.0416635	-0.0251183	-0.17994		7	5	4	6	4	3	13.3	10.6	6.0047e-19	Q3TWW8;A2A837;Q542V3;E9Q4U8;Q8VE97	Q3TWW8		Srsf6	5
0	0	0	NaN	NaN	-0.262555	0.546265	0.0705267	0.324004		NaN	3	2	NaN	3	2	8.3	8.3	4.1403e-28	Q8C0L6;Q3TXR6;Q8C0L6-2	Q8C0L6;Q3TXR6	Peroxisomal N(1)-acetyl-spermine/spermidine oxidase	Paox	3
0	0	0	-0.16104	-0.332553	-0.03811	0.0123541	-0.13668	-0.151234		13	5	8	13	5	8	12.6	12.6	1.3028e-33	Q3TXS7	Q3TXS7	26S proteasome non-ATPase regulatory subunit 1	Psmd1	1
0	0	0	0.343578	0.303342	-0.148817	0.828632	0.166844	-0.0101925		3	2	2	3	2	2	21.5	21.5	9.8493e-20	Q3TXV4;Q921E2;P35285;A2ARZ7	Q3TXV4;Q921E2	Ras-related protein Rab-31	Rab31	4
0	0	0	-0.0353574	-0.508178	NaN	NaN	-0.642482	-0.771791		6	0	2	5	0	2	5.9	5.9	0.00014363	Q9QYJ3;Q3TYL7	Q9QYJ3;Q3TYL7	DnaJ homolog subfamily B member 1	Dnajb1	2
0	0	0	-0.2388	0.00719549	NaN	NaN	0.667574	0.678523		1	0	2	1	0	2	10.2	10.2	0.00010632	Q3TYS2	Q3TYS2	Uncharacterized protein C17orf62 homolog		1
0	0	0	-0.0575719	-0.0597655	0.00446549	0.0504668	0.268075	0.365581		1	4	6	1	4	6	13.1	13.1	2.1981e-72	Q3TZZ7;Q3TZZ7-2	Q3TZZ7;Q3TZZ7-2	Extended synaptotagmin-2	Esyt2	2
0	0	0	NaN	NaN	0.0067647	0.605115	0.763582	1.00511		NaN	1	2	NaN	1	2	2.4	2.4	1.7091e-09	Q3U0J8	Q3U0J8	TBC1 domain family member 2B	Tbc1d2b	1
0	0	0	0.128557	0.12499	0.00805652	-0.174866	-0.0640726	-0.0527303		28	14	20	25	13	19	39.6	38.6	0	Q3U0V1	Q3U0V1	Far upstream element-binding protein 2	Khsrp	1
0	0	0	-0.0285576	-0.147666	-0.728311	-0.178208	-0.581778	0.00647761		24	2	5	24	2	5	8.2	8.2	3.9638e-47	Q3U1J4;E9Q4W8;F7ADY1	Q3U1J4;E9Q4W8	DNA damage-binding protein 1	Ddb1	3
0	0	0	-0.149457	-0.478587	-0.225666	-0.275454	-0.329885	-0.303614		15	11	20	15	10	18	31.1	28.4	0	Q3U2G2;Q61316	Q3U2G2;Q61316	Heat shock 70 kDa protein 4	Hspa4	2
0	0	0	0.575312	1.15471	NaN	NaN	0.678613	1.3104	+	4	1	2	4	1	2	9.4	9.4	5.8181e-29	Q3U422	Q3U422		Ndufv3	1
0	0	0	-0.221943	-0.239123	-0.129166	-0.568131	-0.233651	-0.262417		14	4	9	14	4	9	28.1	28.1	9.7507e-34	Q3U6P5;Q9Z204;Q9Z204-2;Q9Z204-5;Q9Z204-3;Q9Z204-4	Q3U6P5;Q9Z204;Q9Z204-2;Q9Z204-5;Q9Z204-3;Q9Z204-4	Heterogeneous nuclear ribonucleoproteins C1/C2	Hnrnpc	6
0	0	0	1.29019	0.484396	-0.0381397	0.397584	-0.00212236	0.138159		16	12	17	11	8	10	31.1	23	6.7621e-245	Q3U741;Q501J6;Q501J6-2	Q3U741;Q501J6;Q501J6-2	Probable ATP-dependent RNA helicase DDX17	Ddx17	3
0	0	0	0.578794	0.636543	0.222063	0.429428	0.832444	0.915177		12	5	10	12	5	10	14.7	14.7	8.1718e-134	Q3U7R1;Q3U7R1-2	Q3U7R1;Q3U7R1-2	Extended synaptotagmin-1	Esyt1	2
0	0	0	-0.111477	-0.291292	0.19774	-0.963757	0.463622	-0.161718		19	14	14	17	14	14	21.7	21.7	0	Q3U962;E9QAU6	Q3U962	Collagen alpha-2(V) chain	Col5a2	2
0	0	0	-0.064842	-0.375122	NaN	NaN	-0.516491	-0.114004		2	0	2	2	0	2	30.9	30.9	3.2579e-05	Q3UD01	Q3UD01	Putative ataxin-7-like protein 3B	Atxn7l3b	1
0	0	0	NaN	NaN	-0.192596	-0.482634	0.0911243	-0.227624		NaN	3	4	NaN	1	1	18.8	8.1	2.7373e-83	Q8BG81;Q3UDD3	Q8BG81;Q3UDD3	Polymerase delta-interacting protein 3	Poldip3	2
0	0	0	0.950618	0.620774	-0.236265	0.357158	0.133958	0.0340749		3	5	7	3	5	7	13	13	1.2718e-27	Q3UDE2;F2Z423	Q3UDE2	Tubulin--tyrosine ligase-like protein 12	Ttll12	2
0	0	0	0.181039	0.0388575	NaN	NaN	0.262914	0.18574		6	1	2	6	1	2	5.9	5.9	1.6162e-06	Q3UE37	Q3UE37	Ubiquitin-conjugating enzyme E2 Z	Ube2z	1
0	0	0	-0.372543	-0.286656	-0.157737	-0.0188341	-0.203618	-0.283053		2	2	3	2	2	3	12.2	12.2	3.27e-76	Q3UEB3;Q3UEB3-2;Q3UEB3-3	Q3UEB3;Q3UEB3-2;Q3UEB3-3	Poly(U)-binding-splicing factor PUF60	Puf60	3
0	0	0	NaN	NaN	1.06122	0.902807	1.79336	1.48692	+	NaN	3	4	NaN	3	4	19.9	19.9	1.7377e-37	Q3UEB4;Q9R008;D3YV77	Q3UEB4;Q9R008;D3YV77	Mevalonate kinase	Mvk	3
0	0	0	-0.0136837	-0.0917097	NaN	NaN	0.181675	1.1908		14	1	1	14	1	1	3.8	3.8	8.5416e-12	Q9EPC1;Q3UF75	Q9EPC1;Q3UF75	Alpha-parvin	Parva	2
0	0	0	0.769687	-0.111134	-0.0366443	-0.247234	-0.103953	-0.192876		4	6	6	4	6	6	7.2	7.2	7.6573e-40	Q9Z1R2;Q3UF95;G3UZT6;G3UYQ2;Q3TDL4;G3UXT8	Q9Z1R2;Q3UF95;G3UZT6;G3UYQ2;Q3TDL4	Large proline-rich protein BAG6	Bag6	6
0	0	0	0.269871	0.274292	NaN	NaN	0.366364	0.487795		5	1	3	5	1	3	17.8	17.8	7.9033e-35	Q3UFY7;Q3UFY7-2;Q3UFY7-3	Q3UFY7;Q3UFY7-2	Cytosolic 5-nucleotidase III-like protein	Nt5c3l	3
0	0	0	0.384603	-0.410447	-0.154233	-0.441811	0.119157	0.0742315		2	2	2	2	2	2	4.4	4.4	1.7941e-55	Q3UGB5;Q9JII5;Q9JII5-2	Q3UGB5;Q9JII5;Q9JII5-2	DAZ-associated protein 1	Dazap1	3
0	0	0	-0.0304276	-0.246002	-0.160186	-0.287642	0.100036	0.208642		NaN	13	24	NaN	7	11	12.4	6.7	1.3604e-279	Q3UH59;Q5SV64;Q61879;Q8BXF2	Q3UH59;Q5SV64;Q61879	Myosin-10	Myh10	4
0	0	0	NaN	NaN	0.160662	-0.187346	0.355129	0.41846		NaN	5	8	NaN	5	8	14.7	14.7	1.1808e-106	Q3UHJ0;Q3UHJ0-2;Q91Z96;Q91Z96-2	Q3UHJ0;Q3UHJ0-2	AP2-associated protein kinase 1	Aak1	4
0	0	0	-0.212969	-0.0367182	-0.103472	-0.0991545	-0.325268	-0.348758		6	3	5	6	3	5	27.1	27.1	1.0734e-68	Q3UHX2	Q3UHX2	28 kDa heat- and acid-stable phosphoprotein	Pdap1	1
0	0	0	0.0742315	0.186881	-0.179319	-0.434871	-0.169209	-0.178355		20	7	9	20	7	9	17.2	17.2	0	Q3UJB0	Q3UJB0		Sf3b2	1
0	0	0	0.109294	0.0443242	0.116098	0.833659	0.693677	1.18853		2	6	7	2	6	7	21.3	21.3	4.5404e-74	Q9D0K2;Q3UJQ9	Q9D0K2;Q3UJQ9	Succinyl-CoA:3-ketoacid-coenzyme A transferase 1, mitochondrial	Oxct1	2
0	0	0	NaN	NaN	-0.84918	-1.11341	-0.867068	-1.19281	+	NaN	4	5	NaN	4	5	15.5	15.5	7.2987e-76	Q3UL54;Q8BVY0;E9Q0A1	Q3UL54;Q8BVY0;E9Q0A1		Rsl1d1	3
0	0	0	1.46169	0.119688	0.037312	-0.127415	0.360533	0.0342158		6	4	6	6	4	6	22.9	22.9	1.8047e-48	Q921W7;Q3ULB1;P47226;P47226-2;D6RH72	Q921W7;Q3ULB1;P47226;P47226-2;D6RH72	Testin	Tes	5
0	0	0	-0.128535	0.0186342	-0.419256	-0.217105	0.387804	0.383939		17	2	4	17	2	4	24.9	24.9	1.9736e-16	Q3UM45	Q3UM45	Protein phosphatase 1 regulatory subunit 7	Ppp1r7	1
0	0	0	-0.201427	-0.340167	-0.807124	1.15283	-0.318308	0.206018		1	2	2	1	2	2	2.9	2.9	1.1635e-08	Q3UMC0;Q9D3R6;D3Z4J2;Q9D3R6-3;D6RGM7;D3Z0U5	Q3UMC0;Q9D3R6;D3Z4J2;Q9D3R6-3;D6RGM7;D3Z0U5	Spermatogenesis-associated protein 5;Katanin p60 ATPase-containing subunit A-like 2	Spata5;Katnal2	6
0	0	0	0.255682	0.473839	-1.8806	-0.81421	NaN	NaN		2	3	1	2	3	1	10.4	10.4	1.0741e-28	Q3UPH1	Q3UPH1	Protein PRRC1	Prrc1	1
0	0	0	NaN	NaN	0.333195	-0.0454761	0.860287	0.374845		NaN	2	2	NaN	2	2	3.4	3.4	5.3345e-26	Q3UPH7;Q3UPH7-2;Q3UPH7-6;Q3UPH7-3;Q3UPH7-4	Q3UPH7;Q3UPH7-2;Q3UPH7-6;Q3UPH7-3;Q3UPH7-4	Rho guanine nucleotide exchange factor 40	Arhgef40	5
0	0	0	0.511367	0.338909	0.151729	0.706906	0.302173	0.288536		13	10	15	13	10	15	19.8	19.8	1.5578e-98	Q3UPL0;Q3UPL0-2;E9Q9G9;Q3UPL0-3	Q3UPL0;Q3UPL0-2	Protein transport protein Sec31A	Sec31a	4
0	0	0	NaN	NaN	-0.497343	-0.314284	1.12671	0.889785		NaN	2	4	NaN	2	4	4.3	4.3	2.6783e-21	Q3UQ28;D3Z5M7;F8WH30	Q3UQ28;D3Z5M7;F8WH30	Peroxidasin homolog	Pxdn	3
0	0	0	NaN	NaN	-0.31432	-0.410428	0.528171	0.271067		1	2	2	1	2	2	16.8	16.8	3.4753e-06	Q8JZY2;Q3UTM6	Q8JZY2;Q3UTM6	COMM domain-containing protein 10	Commd10	2
0	0	0	NaN	NaN	0.0233263	0.0352017	0.728574	0.889006		NaN	4	2	NaN	4	2	5.2	5.2	3.7242e-09	Q3UVK0;Q3UVK0-2;G8JL46	Q3UVK0;Q3UVK0-2;G8JL46	Endoplasmic reticulum metallopeptidase 1	Ermp1	3
0	0	0	-0.647264	-0.787518	-0.231159	-0.298389	-0.102264	-0.173612		8	3	3	4	1	1	11	7	0	Q3UZ39;E9Q2D5;Q3UZ39-2;E9Q9T1;Q3UZ39-3	Q3UZ39;E9Q2D5;Q3UZ39-2;E9Q9T1	Leucine-rich repeat flightless-interacting protein 1	Lrrfip1	5
0	0	0	0.502432	0.55719	0.472072	1.27465	0.921436	1.43504	+	5	1	2	5	1	2	11.5	11.5	1.8949e-05	Q3V009;Q3V009-2	Q3V009;Q3V009-2	Transmembrane emp24 domain-containing protein 1	Tmed1	2
0	0	0	1.02829	0.549226	0.321582	0.365021	0.628447	0.142479		2	10	11	2	10	11	14.7	14.7	8.9608e-158	Q3V117;Q91V92;Q3TS02	Q3V117;Q91V92;Q3TS02	ATP-citrate synthase	Acly	3
0	0	0	-0.189335	-0.182606	0.00360232	-0.0209551	0.109026	-0.0192728		3	4	7	3	4	7	8.1	8.1	2.1718e-30	Q3V3R1	Q3V3R1	Monofunctional C1-tetrahydrofolate synthase, mitochondrial	Mthfd1l	1
0	0	0	-0.57837	-0.332444	-0.633121	-0.677726	0.511569	0.65764		2	3	5	2	3	5	9.3	9.3	1.2734e-19	Q4FZC9;Q4FZC9-2	Q4FZC9;Q4FZC9-2	Nesprin-3		2
0	0	0	0.848237	0.446574	0.303576	0.0377336	0.332622	0.194591		1	4	5	1	4	5	8.2	8.2	4.9446e-74	Q4VA93;P20444;Q3TQ39	Q4VA93;P20444	Protein kinase C;Protein kinase C alpha type	Prkca	3
0	0	0	-0.303063	-0.153655	-0.54145	-0.465082	-0.411215	-0.658561		5	4	4	5	4	4	33.1	33.1	7.6608e-132	Q4VAA2;Q4VAA2-2;F8WGL9	Q4VAA2;Q4VAA2-2;F8WGL9	Protein CDV3	Cdv3	3
0	0	0	0.873104	0.577441	0.106616	0.0772429	0.000865329	-0.187855		4	2	5	4	2	5	13.1	13.1	1.6609e-52	E9PV22;Q505F5	E9PV22;Q505F5	Leucine-rich repeat-containing protein 47	Lrrc47	2
0	0	0	-0.193981	0.214622	-0.0393993	0.120485	0.234746	0.354339		3	5	4	3	5	4	40	40	3.1597e-94	Q91V41;Q50HX3;A2AL34	Q91V41;Q50HX3;A2AL34	Ras-related protein Rab-14	Rab14	3
0	0	0	-0.00733303	0.12618	0.0391384	0.119157	0.0139266	0.0174944		13	3	4	13	3	4	7.8	7.8	3.0944e-69	Q569Z6;Q8BZN7;F6YSQ2	Q569Z6;Q8BZN7	Thyroid hormone receptor-associated protein 3	Thrap3	3
0	0	0	NaN	NaN	0.275007	0.546364	0.0673633	0.125519		0	2	5	0	2	5	12.6	12.6	1.0038e-28	Q571J7;Q6P1F6;Q9CWU3;Q8BG02	Q571J7;Q6P1F6;Q9CWU3	Serine/threonine-protein phosphatase 2A 55 kDa regulatory subunit B alpha isoform	Ppp2r2a	4
0	0	0	NaN	NaN	-0.197765	0.194339	0.0662615	0.128029		NaN	4	2	NaN	4	2	10.7	10.7	9.7043e-12	Q5EG47;Q8BRK8	Q5EG47	5-AMP-activated protein kinase catalytic subunit alpha-1	Prkaa1	2
0	0	0	-0.334535	0.0848807	-0.537026	-0.741083	-0.566036	-0.843448		3	4	4	3	4	4	13.9	13.9	1.3779e-63	Q5F2E7;Q5F2E7-2	Q5F2E7;Q5F2E7-2	Nuclear fragile X mental retardation-interacting protein 2	Nufip2	2
0	0	0	0.884715	0.392867	0.513693	-0.42554	NaN	NaN		1	2	2	1	2	2	5	5	4.3604e-06	Q5I1X5;D3YVH2;D3Z5Q5;D3YXE7	Q5I1X5	RelA-associated inhibitor	Ppp1r13l	4
0	0	0	NaN	NaN	-0.0592393	0.506399	0.458907	0.88885		1	3	4	1	3	4	10	10	1.8415e-14	Q5SF07;Q5SF07-2;A6X8Z3;Q9CPN8	Q5SF07;Q5SF07-2;A6X8Z3	Insulin-like growth factor 2 mRNA-binding protein 2	Igf2bp2	4
0	0	0	NaN	NaN	-0.357622	-0.465002	-0.186804	-0.39155		NaN	2	2	NaN	2	2	1.6	1.6	1.3638e-08	Q5SNZ0;Q5SNZ0-2;Q5SNZ0-3;E9Q052	Q5SNZ0;Q5SNZ0-2;Q5SNZ0-3;E9Q052	Girdin	Ccdc88a	4
0	0	0	NaN	NaN	0.877194	0.662206	1.08862	0.965027	+	NaN	4	5	NaN	3	3	7.2	4.4	6.8415e-81	Q5SSZ5	Q5SSZ5	Tensin-3	Tns3	1
0	0	0	NaN	NaN	-0.928786	-1.47477	-0.797714	-1.26739	+	NaN	2	3	NaN	1	1	9.6	2.4	1.5659e-53	Q5SSZ5-2	Q5SSZ5-2			1
0	0	0	-0.0393845	0.0272955	NaN	NaN	-0.195104	-0.408799		6	0	4	6	0	4	9.6	9.6	3.5597e-104	Q5SUF2-2;Q5SUF2-3;Q5SUF2;F8WGA8	Q5SUF2-2;Q5SUF2-3;Q5SUF2	Luc7-like protein 3	Luc7l3	4
0	0	0	0.276794	0.469573	-0.124786	-0.105225	0.185486	0.260508		19	2	5	19	2	5	8.6	8.6	2.2323e-38	Q5SUH6;Q99KN9;Q5SUH7;Q99KN9-2;Q3TJF5	Q5SUH6;Q99KN9;Q5SUH7;Q99KN9-2	Clathrin interactor 1	Clint1	5
0	0	0	NaN	NaN	-0.387204	-0.595838	-0.204399	-0.312796		0	4	10	0	4	10	10.1	10.1	7.2624e-90	Q5SUR0;F6RUL9;G3UY86;Q14BH5	Q5SUR0	Phosphoribosylformylglycinamidine synthase	Pfas	4
0	0	0	0.187894	0.264356	0.0786098	-0.120043	-0.140778	-0.112241		3	4	4	3	4	4	12.1	12.1	3.7819e-20	Q5SUS9;Q61545;Q5SUT0;Q5SUS8	Q5SUS9;Q61545;Q5SUT0	RNA-binding protein EWS	Ewsr1	4
0	0	0	0.780478	0.341189	0.273218	0.366252	0.833336	0.576474		14.5	9	9	0.5	9	9	25.9	25.9	5.1029e-79	Q5SX75;Q60716;Q60716-2;B0QZH3;B0QZH2;Q5SX76;B0QZH1	Q5SX75;Q60716;Q60716-2	Prolyl 4-hydroxylase subunit alpha-2	P4ha2	7
0	0	0	0.631337	0.217603	0.11929	0.479644	0.245861	0.362554		41	17	29	41	17	29	23.1	23.1	0	Q5SXR6;Q68FD5;E9Q434;F6Z1R4	Q5SXR6;Q68FD5	Clathrin heavy chain 1	Cltc	4
0	0	0	-0.178404	-0.312706	-0.29511	-0.789511	-0.394638	-0.791358		7	4	7	7	4	7	9.9	9.9	2.1592e-48	Q5SXY1-3;Q5SXY1;Q5SXY1-2	Q5SXY1-3;Q5SXY1;Q5SXY1-2	Cytospin-B	Specc1	3
0	0	0	0.219091	1.14352	0.238298	-0.0595099	0.384271	-0.15117		2	1	1	2	1	1	1.8	1.8	0.0045351	Q5XJE5	Q5XJE5	RNA polymerase-associated protein LEO1	Leo1	1
0	0	0	0.144438	0.0153548	0.0446039	0.508429	0.45133	0.54201		8	4	6	8	4	6	16.2	16.2	1.0198e-78	Q5XJY5	Q5XJY5	Coatomer subunit delta	Arcn1	1
0	0	0	0.179001	-0.583376	0.0688771	0.188781	0.272859	0.309526		2	5	9	2	4	8	12.1	11.2	3.0611e-209	Q60597-3;Q60597-4;Q60597;Q60597-2;E9Q1C6;Q5SVY0	Q60597-3;Q60597-4;Q60597;Q60597-2;E9Q1C6	2-oxoglutarate dehydrogenase, mitochondrial	Ogdh	6
0	0	0	0.260808	0.35079	0.103934	0.13711	0.169668	0.353775		25	9	12	2	9	12	30	30	2.7677e-53	Q60598;Q921L6	Q60598;Q921L6	Src substrate cortactin	Cttn	2
0	0	0	-0.210179	0.0550568	0.0567222	-0.147745	-0.105566	-0.212417		8	8	8	8	8	8	55.6	55.6	0	Q60605;Q60605-2;E9QLM0;Q8CI43	Q60605;Q60605-2;E9QLM0	Myosin light polypeptide 6	Myl6;Gm8894	4
0	0	0	0.00690831	0.174151	0.151989	0.403595	-0.0987218	0.154713		13	7	8	11	6	7	21.1	18.9	1.1674e-62	Q60668;Q60668-3;G3X9W0;Q60668-2;G5E8G0;Q60668-4;F6ZV59;E9Q5B6;F6SHF3	Q60668;Q60668-3;G3X9W0;Q60668-2;G5E8G0;Q60668-4;F6ZV59;E9Q5B6	Heterogeneous nuclear ribonucleoprotein D0	Hnrnpd	9
0	0	0	-0.0403337	-0.142783	-0.0105122	0.459746	0.0186342	0.183836		5	4	4	5	4	4	16.8	16.8	5.6082e-88	Q60692	Q60692	Proteasome subunit beta type-6	Psmb6	1
0	0	0	0.321351	0.634779	0.224164	0.28404	0.505078	0.681224		31	15	15	2	2	1	37.1	3.4	3.0419e-206	Q60715	Q60715	Prolyl 4-hydroxylase subunit alpha-1	P4ha1	1
0	0	0	0.30229	0.470303	-0.704465	-0.366522	NaN	NaN		30	14	15	1	1	1	36.9	3.2	3.4648e-183	Q60715-2;E9Q7B0	Q60715-2;E9Q7B0		P4ha1	2
0	0	0	0.181802	-0.0398294	NaN	NaN	-0.141398	-0.285354		3	1	3	3	1	3	11.5	11.5	4.6306e-08	Q60737	Q60737	Casein kinase II subunit alpha	Csnk2a1	1
0	0	0	0.650029	0.297954	0.0429245	-0.253275	-0.016512	0.0238941		6	2	2	6	2	2	11.3	11.3	5.475e-10	Q60749	Q60749	KH domain-containing, RNA-binding, signal transduction-associated protein 1	Khdrbs1	1
0	0	0	0.0280033	0.180275	-0.0569864	0.263035	0.179129	0.246469		15	7	11	15	7	11	31.6	31.6	6.4707e-233	F8WIV2;Q60854;E9Q096;E9Q0P9;E9Q108;E9Q6X2;E9Q3Y1;E9PYY0;E9Q4R2;E9PZQ9;E9Q5Q5	F8WIV2;Q60854;E9Q096;E9Q0P9;E9Q108;E9Q6X2;E9Q3Y1;E9PYY0	Serpin B6	Serpinb6a;Serpinb6	11
0	0	0	-0.27026	-0.333607	-0.35194	-0.547257	-0.492667	-0.551247		39	16	23	39	16	23	45.3	45.3	0	Q60864	Q60864	Stress-induced-phosphoprotein 1	Stip1	1
0	0	0	-0.350247	-0.470469	-0.470909	-0.789038	-0.780686	-0.917679	+	14	8	6	14	8	6	16.4	16.4	9.9129e-140	Q60865;F6YP03;A2BH47	Q60865	Caprin-1	Caprin1	3
0	0	0	NaN	NaN	0.0899048	0.0097772	0.303342	0.2444		NaN	3	2	NaN	3	2	21.4	21.4	5.4728e-18	Q60876	Q60876	Eukaryotic translation initiation factor 4E-binding protein 1	Eif4ebp1	1
0	0	0	0.523662	0.299479	0.522558	0.422448	0.416191	0.570074		3	1	2	3	1	2	6.7	6.7	1.4169e-10	Q60931	Q60931	Voltage-dependent anion-selective channel protein 3	Vdac3	1
0	0	0	-0.0188196	0.137635	-0.121486	0.781821	0.208892	0.413702		12	7	7	12	7	7	31.4	31.4	6.9765e-30	Q60932;Q60932-2;F2Z471	Q60932;Q60932-2;F2Z471	Voltage-dependent anion-selective channel protein 1	Vdac1	3
0	0	0	-0.0609841	-0.425036	-0.132657	-0.499545	-0.0878101	-0.819776		2	2	10	2	2	10	21.4	21.4	1.1577e-161	Q61024;D3Z0C2;D3YYR0;D3Z028	Q61024	Asparagine synthetase [glutamine-hydrolyzing]	Asns	4
0	0	0	0.0200577	0.132643	0.0144981	0.026021	0.0806577	0.257131		20	13	12	11	6	5	38.3	16.8	4.0777e-206	Q61029;Q61029-3;Q61029-2;Q61029-4;Q61033-2;F6QXX3;Q3TXQ1	Q61029;Q61029-3;Q61029-2;Q61029-4;Q61033-2;F6QXX3	Lamina-associated polypeptide 2, isoforms beta/delta/epsilon/gamma	Tmpo	7
0	0	0	-0.0143684	-0.339801	NaN	NaN	-0.244942	0.0473989		12	8	11	3	1	4	21.5	7.5	2.7166e-112	Q61033	Q61033	Lamina-associated polypeptide 2, isoforms alpha/zeta	Tmpo	1
0	0	0	-0.0653703	0.0163537	-0.0269251	-0.209712	-0.0532392	-0.254995		4	5	5	3	5	5	11	11	8.1689e-29	Q61035;Q99KK9;G5E823	Q61035	Histidine--tRNA ligase, cytoplasmic	Hars	3
0	0	0	NaN	NaN	-0.266871	-0.767388	-0.115816	-0.264859		NaN	1	2	NaN	1	2	4.5	4.5	1.1949e-13	Q61072;E9Q638	Q61072;E9Q638	Disintegrin and metalloproteinase domain-containing protein 9	Adam9	2
0	0	0	-0.448981	-0.332789	-0.286938	-0.663557	-0.436607	-0.584696		10	4	4	10	4	4	8.5	8.5	1.6371e-19	Q61074	Q61074	Protein phosphatase 1G	Ppm1g	1
0	0	0	-0.170491	-0.368476	-0.221421	-0.270399	-0.215094	-0.419044		12	5	7	12	5	7	24.3	24.3	2.2967e-113	Q61081	Q61081	Hsp90 co-chaperone Cdc37	Cdc37	1
0	0	0	-0.340167	-0.488694	-0.351258	-0.387336	-0.116035	-0.21414		10	4	4	10	4	4	35.8	35.8	6.2326e-122	Q61166	Q61166	Microtubule-associated protein RP/EB family member 1	Mapre1	1
0	0	0	0.277152	0.59846	0.219587	0.440208	0.41684	0.698218		11	6	6	11	6	6	32.3	32.3	2.8262e-32	Q61171;D3Z4A4	Q61171;D3Z4A4	Peroxiredoxin-2	Prdx2	2
0	0	0	0.754545	1.0861	0.56306	0.747774	0.676267	0.763072	+	6	2	3	6	2	3	24.1	24.1	7.5383e-95	Q61205;D3Z7E6;D3Z2X5;Q8CA83	Q61205;D3Z7E6;D3Z2X5	Platelet-activating factor acetylhydrolase IB subunit gamma	Pafah1b3	4
0	0	0	0.277747	0.666484	NaN	NaN	0.374288	0.793188	+	2	0	3	2	0	3	10.8	10.8	1.137e-08	Q61425	Q61425	Hydroxyacyl-coenzyme A dehydrogenase, mitochondrial	Hadh	1
0	0	0	-0.396783	-0.432416	-0.245318	0.239398	-0.576798	-0.464763		11	5	10	11	5	10	23.5	23.5	3.1683e-90	Q61553;F7BDR1;D3Z1X1;D3YWW3;D3YZR7	Q61553	Fascin	Fscn1	5
0	0	0	-0.566699	0.0203421	-0.52423	0.0590784	-0.608606	-0.122287	+	19	8	10	18	8	10	21.3	21.3	1.5621e-110	Q61576;A2A4H9;F6W360	Q61576;A2A4H9	Peptidyl-prolyl cis-trans isomerase FKBP10	Fkbp10	3
0	0	0	1.72373	1.91242	-0.0180451	0.566864	1.1169	1.99693	+	3	5	5	3	5	5	16.4	16.4	4.3687e-41	Q61578	Q61578	NADPH:adrenodoxin oxidoreductase, mitochondrial	Fdxr	1
0	0	0	0.259544	0.0736831	0.209017	0.557091	0.297015	0.33674		17	15	14	12	10	9	46.5	34.6	0	Q61598;Q61598-2	Q61598;Q61598-2	Rab GDP dissociation inhibitor beta	Gdi2	2
0	0	0	NaN	NaN	-0.552241	-0.645412	-0.388695	-0.332553		NaN	3	3	NaN	3	3	9.3	9.3	4.793e-45	Q8BZY3;Q8R3C7;Q61655;Q9QY15	Q8BZY3;Q8R3C7;Q61655	ATP-dependent RNA helicase DDX19A	Ddx19b;Ddx19a	4
0	0	0	0.174534	-0.138092	-0.175876	-0.233057	-0.492566	-0.410754		12	9	16	7	5	9	26.8	16.3	3.351e-125	Q8BTS0;Q61656;B1ARB9;B1ARC0;B1ARB8	Q8BTS0;Q61656	Probable ATP-dependent RNA helicase DDX5	Ddx5	5
0	0	0	-0.172734	-0.472329	NaN	NaN	-0.38579	-0.454842		5	1	2	5	1	2	12	12	7.4624e-05	Q61686;D3Z0U2	Q61686;D3Z0U2	Chromobox protein homolog 5	Cbx5	2
0	0	0	0.0601858	0.125254	0.0945064	-0.496814	0.130272	0.155361		2	3	2	2	3	2	2.2	2.2	9.359e-37	Q61687;E9QAC3;F6RDB7;Q8C2S3;Q3UY26	Q61687;E9QAC3;F6RDB7	Transcriptional regulator ATRX	Atrx	5
0	0	0	0.409147	0.709202	0.477677	-0.00969855	0.603787	0.706906		1	1	1	1	1	1	4.3	4.3	1.5854e-15	Q61735-2;Q61735	Q61735-2;Q61735	Leukocyte surface antigen CD47	Cd47	2
0	0	0	NaN	NaN	-0.635405	-0.455139	-0.0129557	0.0374524		NaN	3	2	NaN	3	2	10.5	10.5	4.0571e-11	Q61749;D3Z780;Q61749-2	Q61749;D3Z780;Q61749-2	Translation initiation factor eIF-2B subunit delta	Eif2b4	3
0	0	0	-0.0848233	-0.497955	-0.226172	0.172743	-0.301586	-0.453794		11	14	15	11	14	15	32.3	32.3	0	Q61753;F6ZSB7;E9QAP9	Q61753;F6ZSB7	D-3-phosphoglycerate dehydrogenase	Phgdh	3
0	0	0	-0.0470403	-0.0427837	-0.187543	-0.0990463	-0.179417	-0.113583		19	11	19	15	9	16	23.5	19.8	5.3733e-204	Q61768;E9QAK5;P33175;A2ARD4	Q61768;E9QAK5	Kinesin-1 heavy chain	Kif5b	4
0	0	0	-0.116457	0.231432	0.0556121	-0.0326838	0.0315363	0.0920721		13	6	9	13	6	9	32.7	32.7	1.1735e-100	Q61792;A2A6H0;A2A6G9;A2A6G8;A2A6G7;A2A6G6;A2A6H1;E9Q0N6;A2A6G5;A2A6G4;A2A6G0	Q61792;A2A6H0;A2A6G9;A2A6G8;A2A6G7;A2A6G6	LIM and SH3 domain protein 1	Lasp1	11
0	0	0	-0.511506	-1.43039	-0.453636	-0.726066	-1.10852	-1.66997	+	2	8	7	2	8	7	16.8	16.8	1.482e-72	Q61881;D3Z6N3;D3Z2K9;D3Z0J6;D3Z335	Q61881;D3Z6N3	DNA replication licensing factor MCM7	Mcm7	5
0	0	0	-0.56435	-0.665432	-0.280931	0.00187425	-0.601934	-0.833002		13	7	10	13	7	10	50.3	50.3	2.1752e-163	Q61937;Q5SQB0;Q5SQB5;Q9DAY9;E9Q5T3	Q61937;Q5SQB0;Q5SQB5;Q9DAY9;E9Q5T3	Nucleophosmin	Npm1;Gm5611	5
0	0	0	0.498659	0.947778	0.321466	1.04495	0.734916	1.06846	+	2	4	8	2	4	8	8.9	8.9	1.1575e-191	Q61941;E9Q8F2;E9Q8F3;Q8BGK0;Q8C9V5;E9Q8F4	Q61941;E9Q8F2;E9Q8F3;Q8BGK0;Q8C9V5;E9Q8F4	NAD(P) transhydrogenase, mitochondrial	Nnt	6
0	0	0	NaN	NaN	0.708673	1.31034	1.31956	1.90847	+	NaN	1	2	NaN	1	2	1	1	8.4397e-07	Q61982;Q01705;Q01705-3;Q01705-4;E9QP40;Q01705-2	Q61982;Q01705;Q01705-3;Q01705-4;E9QP40;Q01705-2	Neurogenic locus notch homolog protein 3;Notch 3 extracellular truncation;Notch 3 intracellular domain;Neurogenic locus notch homolog protein 1;Notch 1 extracellular truncation;Notch 1 intracellular domain	Notch3;Notch1	6
0	0	0	-0.0760522	-0.459179	-0.47323	0.0201999	-0.77596	-0.686777		8	4	5	5	2	3	19.1	10.5	3.4743e-211	Q61990;Q61990-3;Q61990-2;P57722;P57722-2;F7A4C5;G5E916;E9Q7D8	Q61990;Q61990-3;Q61990-2;P57722;P57722-2;F7A4C5;G5E916;E9Q7D8	Poly(rC)-binding protein 2;Poly(rC)-binding protein 3	Pcbp2;Pcbp3	8
0	0	0	-0.0438838	0.14274	0.498149	0.542208	NaN	NaN		4	2	1	4	2	1	25.4	25.4	6.1754e-05	Q62048;Q62048-2;D3Z375	Q62048;Q62048-2;D3Z375	Astrocytic phosphoprotein PEA-15	Pea15;Pea15a	3
0	0	0	NaN	NaN	-0.156724	-0.0931402	0.000576887	0.157173		NaN	2	2	NaN	2	2	34.7	34.7	1.838e-29	Q62084	Q62084	Protein phosphatase 1 regulatory subunit 14B	Ppp1r14b	1
0	0	0	0.269991	0.249991	0.446468	0.754717	0.569102	0.698663		6	2	3	1	1	1	17.6	6.2	1.103e-23	Q62159;H3BL56	Q62159	Rho-related GTP-binding protein RhoC	Rhoc	2
0	0	0	0.429536	0.899098	0.177727	0.806778	0.459432	1.09505	+	8	3	4	8	3	4	8.3	8.3	1.4152e-11	Q62165	Q62165	Dystroglycan;Alpha-dystroglycan;Beta-dystroglycan	Dag1	1
0	0	0	-0.0437352	-0.416905	-0.295978	-0.0209697	-0.397182	-0.406006		9	14	15	2	4	5	33.7	11.9	8.5081e-149	Q62167;P16381	Q62167;P16381	ATP-dependent RNA helicase DDX3X;Putative ATP-dependent RNA helicase Pl10	Ddx3x;D1Pas1	2
0	0	0	0.158466	-0.0676213	0.0302654	0.187134	0.224287	0.163885		5	4	5	5	4	5	31.2	31.2	5.6608e-32	Q9D8L3;Q62186	Q9D8L3;Q62186	Translocon-associated protein subunit delta	Ssr4	2
0	0	0	0.207268	0.186881	0.0172092	-0.0687557	0.515006	0.480368		8	5	6	6	4	5	31.7	26.5	1.8843e-40	Q62189;E9Q4T6;D3Z0S6;F8VQ88;D6RI83	Q62189;E9Q4T6;D3Z0S6	U1 small nuclear ribonucleoprotein A	Snrpa	5
0	0	0	-0.152965	-0.362065	NaN	NaN	-0.545929	-0.583095		3	0	3	3	0	3	10.6	10.6	1.4935e-87	Q62219-3;Q62219;Q62219-2;E9Q1D5;Q62219-4;Q62219-5;E9PYQ1;Q62219-9;E9QKN0;Q62219-10;Q62219-7;E9Q1V4	Q62219-3;Q62219;Q62219-2;E9Q1D5;Q62219-4;Q62219-5;E9PYQ1;Q62219-9;E9QKN0;Q62219-10;Q62219-7	Transforming growth factor beta-1-induced transcript 1 protein	Tgfb1i1	12
0	0	0	-0.102775	-0.0270133	-0.15793	0.0578315	0.134221	0.303109		66	40	50	64	2	3	29.8	2.1	0	Q62261	Q62261	Spectrin beta chain, brain 1	Sptbn1	1
0	0	0	0.243913	0.366252	-0.0365703	-0.264634	0.144699	0.246226		17	6	11	17	6	11	17.3	17.3	1.9316e-146	Q62318;Q62318-2	Q62318;Q62318-2	Transcription intermediary factor 1-beta	Trim28	2
0	0	0	-1.21498	-1.25109	-1.21267	-1.29871	-1.51688	-1.51606	+	4	3	6	4	3	6	10.9	10.9	3.2937e-101	Q62351;Q8C872	Q62351;Q8C872	Transferrin receptor protein 1	Tfrc	2
0	0	0	-0.153623	-0.420434	NaN	NaN	-0.248519	-0.789462		5	0	3	5	0	3	11.4	11.4	9.0738e-06	Q62356	Q62356	Follistatin-related protein 1	Fstl1	1
0	0	0	0.0381553	0.0803848	-0.0174462	-0.257373	-0.121738	-0.183818		13	4	5	13	4	5	16.1	16.1	7.9946e-21	Q62376;Q62376-2	Q62376;Q62376-2	U1 small nuclear ribonucleoprotein 70 kDa	Snrnp70	2
0	0	0	0.494364	0.579566	0.063779	-0.00458063	0.229588	0.320427		14	6	9	14	6	9	31.7	31.7	2.43e-93	Q62418;Q62418-2;Q62418-3	Q62418;Q62418-2;Q62418-3	Drebrin-like protein	Dbnl	3
0	0	0	0.10286	0.553852	0.0457225	0.097476	0.372618	0.573472		14	5	6	14	5	6	20.1	20.1	1.4993e-69	Q62419;A2ALV3;Q62420;Q8BXU5;A2ALV1	Q62419	Endophilin-A2	Sh3gl1	5
0	0	0	0.257131	0.154972	0.177727	-0.0343228	0.221939	-0.09866		5	4	5	5	4	5	34.4	34.4	4.2768e-40	Q62422	Q62422	Osteoclast-stimulating factor 1	Ostf1	1
0	0	0	-0.0179428	0.390668	0.24184	0.729705	0.306029	0.578117		5	2	2	5	2	2	22	22	6.3211e-15	Q62425	Q62425	NADH dehydrogenase [ubiquinone] 1 alpha subcomplex subunit 4	Ndufa4	1
0	0	0	0.301354	0.775514	0.0328061	0.613909	0.680234	0.929033	+	4	4	3	4	4	3	44.9	44.9	1.4101e-08	Q62426	Q62426	Cystatin-B	Cstb	1
0	0	0	0.646992	1.35952	0.692249	0.892896	1.85427	1.69924	+	4	3	4	4	3	4	16.5	16.5	2.1416e-130	Q62433;E9PVF3;E9Q3F9;E9Q5I8;E9Q514;F6VLR8	Q62433	Protein NDRG1	Ndrg1	6
0	0	0	-0.00891452	0.135009	-0.00750711	0.0460021	-0.0180158	0.0592169		12	10	8	12	10	8	31.2	31.2	1.7749e-34	Q62446	Q62446	Peptidyl-prolyl cis-trans isomerase FKBP3	Fkbp3	1
0	0	0	0.609282	1.14065	0.327917	0.699818	1.17549	1.58482	+	9	7	8	9	7	8	20.7	20.7	7.7825e-71	Q62465	Q62465	Synaptic vesicle membrane protein VAT-1 homolog	Vat1	1
0	0	0	-0.0276456	0.14965	-0.589919	-0.254375	-0.30438	0.199248		5	4	3	5	4	3	5.2	5.2	8.404e-11	Q62470;Q62470-2;Q62470-3	Q62470;Q62470-2;Q62470-3	Integrin alpha-3;Integrin alpha-3 heavy chain;Integrin alpha-3 light chain	Itga3	3
0	0	0	0.0429245	0.139862	0.0370308	-0.109514	0.256165	0.194339		22	8	11	22	8	11	29.8	29.8	3.3345e-221	Q62523;Q7TQE2;E9Q625	Q62523;Q7TQE2;E9Q625	Zyxin	Zyx	3
0	0	0	-0.108643	0.0114957	0.137766	-0.115769	0.0557509	-0.0162931		4	1	4	4	1	4	21.5	21.5	5.6501e-09	Q63829	Q63829	COMM domain-containing protein 3	Commd3	1
0	0	0	0.750778	1.33925	0.242694	0.504468	0.741489	0.773321	+	3	8	7	2	6	6	25.5	22.4	6.9824e-53	Q63844;D3Z3G6;D3Z6D8	Q63844;D3Z3G6;D3Z6D8	Mitogen-activated protein kinase 3	Mapk3	3
0	0	0	-0.103286	-0.0101053	-0.284563	0.418028	0.321813	0.918081		7.5	3	4	1.5	3	4	19.1	19.1	2.5175e-37	Q64010;Q5ND50;Q64010-2;Q8JZR2;Q3TQV3;F7D232	Q64010;Q5ND50;Q64010-2;Q8JZR2;Q3TQV3	Adapter molecule crk	Crk	6
0	0	0	0.695905	0.390117	-0.205464	-0.0595401	0.823179	0.973501		9	6	7	9	6	7	9.8	9.8	2.3885e-92	Q640N1;Q640N1-2;Q9D2L5	Q640N1;Q640N1-2	Adipocyte enhancer-binding protein 1	Aebp1	3
0	0	0	NaN	NaN	-0.492829	0.243303	-0.0636051	0.366028		0	2	3	0	2	3	7.2	7.2	4.8322e-10	Q64133	Q64133	Amine oxidase [flavin-containing] A	Maoa	1
0	0	0	-0.811903	-0.801883	-0.435007	-0.701435	-0.917624	-1.17186	+	7	5	4	7	5	4	45.1	45.1	2.7583e-148	Q64152;Q64152-2	Q64152;Q64152-2	Transcription factor BTF3	Btf3	2
0	0	0	0.709379	1.36888	0.564817	0.986811	1.21357	1.92554	+	4	3	5	4	3	5	21.7	21.7	8.9036e-38	Q64191	Q64191	N(4)-(beta-N-acetylglucosaminyl)-L-asparaginase;Glycosylasparaginase alpha chain;Glycosylasparaginase beta chain	Aga	1
0	0	0	NaN	NaN	0.157561	0.937269	0.305212	0.401412		NaN	2	2	NaN	2	2	10.4	10.4	2.8923e-68	Q64310;E0CXD9	Q64310;E0CXD9	Surfeit locus protein 4	Surf4	2
0	0	0	-0.206695	-0.086247	-0.110122	-0.0484421	-0.215463	-0.139554		8	8	7	8	8	7	70.6	70.6	3.8403e-101	Q64433	Q64433	10 kDa heat shock protein, mitochondrial	Hspe1	1
0	0	0	NaN	NaN	0.455018	1.07341	0.844145	1.57347	+	NaN	2	3	NaN	2	3	12.9	12.9	1.8282e-27	Q64442	Q64442	Sorbitol dehydrogenase	Sord	1
0	0	0	0.71642	0.964288	0.118891	0.953303	0.968349	1.73348	+	7	6	8	7	6	8	8.2	8.2	1.3058e-75	Q64449;A2AAA9;Q64449-2	Q64449;A2AAA9	C-type mannose receptor 2	Mrc2	3
0	0	0	NaN	NaN	0.429428	-0.00511617	0.423202	0.330329		1	6	11	0	6	8	9.6	7.6	6.7596e-174	Q64511;F6XX57;F6U5K2	Q64511	DNA topoisomerase 2-beta	Top2b	3
0	0	0	0.116365	-0.315971	-0.282053	-0.15975	-0.149344	-0.388035		3	10	16	3	10	16	17.4	17.4	1.0228e-276	Q64514-2;Q64514	Q64514-2;Q64514	Tripeptidyl-peptidase 2	Tpp2	2
0	0	0	-0.331082	-0.509759	-0.189483	-0.141096	-0.384716	-0.641266		3	4	4	3	4	4	17.9	17.9	6.1467e-20	Q64674	Q64674	Spermidine synthase	Srm	1
0	0	0	-0.134825	0.253868	-0.175908	0.0356239	-0.250474	-0.0987527		65	33	39	65	33	39	48.7	48.7	0	Q64727;E9Q9D0	Q64727	Vinculin	Vcl	2
0	0	0	-0.236214	-0.762338	-0.389924	-0.192777	-0.584393	-0.704489		3	4	5	3	4	5	7.9	7.9	6.6781e-83	Q64737;Q64737-2;D6RCG1	Q64737	Trifunctional purine biosynthetic protein adenosine-3;Phosphoribosylamine--glycine ligase;Phosphoribosylformylglycinamidine cyclo-ligase;Phosphoribosylglycinamide formyltransferase	Gart	3
0	0	0	-0.516264	-0.337412	-0.19281	-0.296758	NaN	NaN		3	2	1	3	2	1	11.2	11.2	3.2422e-18	Q69ZQ2	Q69ZQ2	Pre-mRNA-splicing factor ISY1 homolog	Isy1	1
0	0	0	0.506805	0.0197731	-1.97949	-2.1116	-0.388336	-0.298513		6	2	2	6	2	2	3.4	3.4	4.0415e-25	Q6A028	Q6A028	Switch-associated protein 70	Swap70	1
0	0	0	0.207393	0.232047	-0.143532	-0.414749	-0.167944	-0.458406		5	6	6	5	6	6	11.6	11.6	1.0539e-191	Q6A068;E9Q5F8	Q6A068;E9Q5F8	Cell division cycle 5-like protein	Cdc5l;Gm9049	2
0	0	0	0.604736	-0.00544923	0.372841	0.193835	0.123799	0.206643		1	3	7	1	3	7	4.6	4.6	1.9115e-19	Q6DFZ1;Q6A099;H3BLN1	Q6DFZ1;Q6A099		Gbf1	3
0	0	0	NaN	NaN	0.186501	-0.0767367	0.241596	0.119555		NaN	5	11	NaN	5	11	16.3	16.3	5.7291e-144	Q6A0A9	Q6A0A9	Constitutive coactivator of PPAR-gamma-like protein 1	FAM120A	1
0	0	0	-0.128188	-0.283457	NaN	NaN	-0.691243	-0.787742		1	1	4	1	1	4	10.6	10.6	6.703e-38	Q6DFW4	Q6DFW4	Nucleolar protein 58	Nop58	1
0	0	0	NaN	NaN	0.308477	0.256286	-0.284581	-0.889022		NaN	1	2	NaN	1	2	1.8	1.8	4.4349e-05	Q6DID7	Q6DID7	Protein wntless homolog	Wls	1
0	0	0	-0.226932	0.0048968	-0.507091	-0.366113	-0.0727558	0.0988237		2	2	5	2	2	5	5.7	5.7	2.0409e-17	Q6GQT9	Q6GQT9	Nodal modulator 1	Nomo1	1
0	0	0	0.681494	2.26715	0.604641	2.14225	1.28107	2.77136	+	7	3	6	7	3	6	16.1	16.1	2.7353e-29	Q6GU68	Q6GU68	Immunoglobulin superfamily containing leucine-rich repeat protein	Islr	1
0	0	0	-0.088178	0.0504668	-0.059961	-0.174947	-0.132578	-0.203602		29	12	14	28	12	14	55.2	55.2	0	Q6IRU2	Q6IRU2	Tropomyosin alpha-4 chain	Tpm4	1
0	0	0	-0.497282	-0.0761282	NaN	NaN	-0.18295	-0.22329		4	0	1	4	0	1	4.4	4.4	0.0015776	Q6IRU5;Q6IRU5-2	Q6IRU5;Q6IRU5-2	Clathrin light chain B	Cltb	2
0	0	0	NaN	NaN	0.176323	-0.206845	0.176451	0.190931		NaN	2	2	NaN	2	2	2	2	6.4461e-07	Q6NXI6;Q6NXI6-2	Q6NXI6;Q6NXI6-2	Regulation of nuclear pre-mRNA domain-containing protein 2	Rprd2	2
0	0	0	0.384823	-0.227608	-0.63292	-0.36086	-0.270452	-0.347179		3	3	6	3	3	6	10.9	10.9	3.5865e-27	Q6NXL1	Q6NXL1		Sec24d	1
0	0	0	0.440952	1.04432	-0.00391499	0.72779	0.724825	1.00137	+	22	9	10	20	7	8	25.7	21.6	5.413e-135	Q9WV80;Q6NZD2;D3YWH1	Q9WV80;Q6NZD2	Sorting nexin-1	Snx1	3
0	0	0	NaN	NaN	0.118094	-0.0441962	0.212258	0.220454		NaN	2	2	NaN	2	2	2.3	2.3	4.8701e-23	Q6NZR5	Q6NZR5		Skiv2l	1
0	0	0	0.396379	0.369048	NaN	NaN	0.551295	0.762221		7	0	3	7	0	3	14.6	14.6	1.1393e-05	Q6P069;Q6P069-2	Q6P069;Q6P069-2	Sorcin	Sri	2
0	0	0	0.0817487	0.324119	-0.0219362	-0.0250889	0.189666	0.191184		3	3	6	3	3	6	10.3	10.3	9.4715e-30	Q6P1B1;Q3TL27	Q6P1B1;Q3TL27	Xaa-Pro aminopeptidase 1	Xpnpep1	2
0	0	0	NaN	NaN	-0.498301	-0.120467	-0.0440921	0.416515		NaN	2	3	NaN	2	3	2	2	1.0217e-32	Q6P4S8	Q6P4S8	Integrator complex subunit 1	Ints1	1
0	0	0	-0.12144	-0.305236	-0.364496	-0.0835539	-0.0592544	0.0194884		2	3	3	2	3	3	2.9	2.9	4.1419e-20	Q6P4T2;E9QAF6	Q6P4T2;E9QAF6		Snrnp200	2
0	0	0	NaN	NaN	-0.0492479	0.140779	-0.310701	-0.371422		1	3	3	1	3	3	7	7	9.3132e-12	Q6P542	Q6P542	ATP-binding cassette sub-family F member 1	Abcf1	1
0	0	0	0.374288	1.14307	-0.435651	-0.117255	-0.468451	-0.140651		NaN	3	3	NaN	3	3	4.3	4.3	2.7893e-08	Q6P549	Q6P549	Phosphatidylinositol 3,4,5-trisphosphate 5-phosphatase 2	Inppl1	1
0	0	0	NaN	NaN	-0.453241	-0.584371	-0.284757	-0.770953	+	0	2	2	0	2	2	2.3	2.3	8.979e-29	Q6P5D8	Q6P5D8	Structural maintenance of chromosomes flexible hinge domain-containing protein 1	Smchd1	1
0	0	0	0.324811	0.0705267	0.205267	0.667393	0.410124	0.644871		18	12	13	18	12	13	11.4	11.4	3.0788e-154	Q6P5E4;G3UYG7;G3UY73;G3UY35	Q6P5E4	UDP-glucose:glycoprotein glucosyltransferase 1	Uggt1	4
0	0	0	0.0558898	-0.470189	NaN	NaN	-0.26479	-0.173401		3	1	4	3	1	4	4.9	4.9	3.7992e-32	Q6P5F9;A2AKT6	Q6P5F9;A2AKT6	Exportin-1	Xpo1	2
0	0	0	-0.919888	-0.413211	-0.504694	-0.099309	-0.472449	-0.0414617		50	19	28	50	19	28	21.4	21.4	0	Q6P5H2;Q6P5H2-2	Q6P5H2;Q6P5H2-2	Nestin	Nes	2
0	0	0	0.575506	0.542902	-0.122743	-2.89e-05	0.735609	0.978855		10	2	2	10	2	2	9.9	9.9	7.2033e-47	Q6P8X1	Q6P8X1	Sorting nexin-6	Snx6	1
0	0	0	NaN	NaN	0.202637	0.275365	0.243425	0.490673		0	2	2	0	2	2	2.7	2.7	1.0491e-05	Q6P9J9;Q6P9J9-2	Q6P9J9;Q6P9J9-2	Anoctamin-6	Ano6	2
0	0	0	-0.285284	-0.420627	NaN	NaN	-0.374486	-0.69598		7	0	2	7	0	2	5.8	5.8	1.7118e-52	Q6PAM1;Q6PAM1-2;A2ADZ2;A2ADZ4;A2ADZ3;A8Y5J8	Q6PAM1;Q6PAM1-2;A2ADZ2;A2ADZ4;A2ADZ3;A8Y5J8	Alpha-taxilin	Txlna	6
0	0	0	NaN	NaN	-0.113145	-0.211765	0.207893	-0.0962675		NaN	3	3	NaN	3	3	3.5	3.5	1.0124e-20	Q6PAR5-4;Q6PAR5;Q6PAR5-6;Q6PAR5-2;Q6PAR5-5;F6X819;F7ADS7;F7ADQ2;F7ADT6	Q6PAR5-4;Q6PAR5;Q6PAR5-6;Q6PAR5-2;Q6PAR5-5;F6X819;F7ADS7	GTPase-activating protein and VPS9 domain-containing protein 1	Gapvd1	9
0	0	0	NaN	NaN	0.193961	0.300534	0.420186	0.564817		0	4	8	0	4	8	6.6	6.6	1.0903e-58	Q6PB44;Q6PB44-2	Q6PB44;Q6PB44-2	Tyrosine-protein phosphatase non-receptor type 23	Ptpn23	2
0	0	0	-0.524832	-0.637513	-0.791683	0.402504	-0.00468191	0.217231		2	5	8	2	5	8	7.2	7.2	4.4608e-40	Q6PB66	Q6PB66	Leucine-rich PPR motif-containing protein, mitochondrial	Lrpprc	1
0	0	0	0.234133	-0.069134	-0.612042	-0.121283	-0.194377	-0.165062		2	4	9	2	4	9	7.7	7.7	1.156e-68	Q6PDI5;Q6PDI5-2;A2ALV7;A2ALV6;A2ALV8;A2ALW1	Q6PDI5;Q6PDI5-2;A2ALV7	Proteasome-associated protein ECM29 homolog	Ecm29;AI314180	6
0	0	0	NaN	NaN	-0.106358	0.126312	0.559443	0.743213		NaN	2	4	NaN	2	4	13	13	6.413e-38	Q6PDL0	Q6PDL0	Cytoplasmic dynein 1 light intermediate chain 2	Dync1li2	1
0	0	0	NaN	NaN	-0.111742	0.0172092	-0.160734	-0.375029		0	1	2	0	1	2	11.5	11.5	2.7091e-65	Q6PE01;Q3UFK4	Q6PE01;Q3UFK4	U5 small nuclear ribonucleoprotein 40 kDa protein	Snrnp40	2
0	0	0	NaN	NaN	-0.0770258	0.356031	0.731183	0.97306		NaN	2	2	NaN	2	2	3.7	3.7	6.9496e-09	Q921G7;Q6PF96	Q921G7;Q6PF96	Electron transfer flavoprotein-ubiquinone oxidoreductase, mitochondrial	Etfdh	2
0	0	0	NaN	NaN	0.0485151	-0.256132	0.0999011	-0.213939		NaN	2	3	NaN	2	3	7.1	7.1	6.9854e-21	Q6PFB2;Q8VE37	Q6PFB2;Q8VE37	Regulator of chromosome condensation	Rcc1	2
0	0	0	-0.317714	-0.708467	-0.424552	-0.870545	-0.367918	-0.797714	+	2	4	4	2	4	4	45.8	45.8	6.2706e-32	Q6PGH2	Q6PGH2	Hematological and neurological expressed 1-like protein	Hn1l	1
0	0	0	NaN	NaN	0.0272955	-0.0941408	0.306845	0.523562		NaN	4	3	NaN	4	3	32.8	32.8	4.3636e-29	Q6PIU9	Q6PIU9	Uncharacterized protein FLJ45252 homolog		1
0	0	0	0.303576	-0.0824079	-0.940866	-0.0969926	-0.134731	-0.0757481		5	3	5	5	3	5	41.7	41.7	5.5952e-70	Q6PK77;P08030	Q6PK77;P08030	Adenine phosphoribosyltransferase	Aprt	2
0	0	0	0.0306892	4.32395	-0.0856804	-0.281649	-0.0214968	0.204391		2	3	1	2	3	1	12.7	12.7	2.1322e-10	Q6QD59;B8JJI4;F7C279	Q6QD59;B8JJI4	Vesicle transport protein SEC20	Bnip1	3
0	0	0	-0.0558912	0.16543	-0.428275	0.121811	NaN	NaN		16	3	5	3	1	1	18.4	7	1.7803e-29	Q6XLQ8	Q6XLQ8		Calu	1
0	0	0	NaN	NaN	-0.491693	-0.799245	-0.0231672	-0.0724069		NaN	3	3	NaN	3	3	5	5	2.3002e-16	Q6ZPJ3	Q6ZPJ3	Ubiquitin-conjugating enzyme E2 O	Ube2o	1
0	0	0	0.483364	0.204266	0.0267293	0.295841	-0.0735299	0.177854		14	5	16	14	5	16	15.9	15.9	6.6223e-195	Q6ZQ38;D3YWC5	Q6ZQ38	Cullin-associated NEDD8-dissociated protein 1	Cand1	2
0	0	0	-0.099448	-0.423952	-0.101892	-0.668455	-0.486449	-0.925467		6	5	7	6	5	7	9	9	3.585e-62	Q6ZQ58	Q6ZQ58	La-related protein 1	Larp1	1
0	0	0	0.153157	-0.0883314	0.00705191	-0.231244	-0.16482	-0.147234		10	9	12	10	9	12	21	21	0	Q6ZQ61;Q8K310	Q6ZQ61;Q8K310	Matrin-3	Matr3	2
0	0	0	-0.242055	-0.132878	-0.233227	0.156526	-0.380164	-0.126297		4	2	2	4	2	2	20.8	20.8	6.4654e-08	Q6ZWM4	Q6ZWM4	N-alpha-acetyltransferase 38, NatC auxiliary subunit	Naa38	1
0	0	0	-0.481626	-0.592876	-0.0998964	0.547746	-0.444203	-0.378082		16	5	9	16	5	9	39.7	39.7	6.6139e-23	Q6ZWN5;Q9CXW7;D3YWH9;F7CJS8;D3Z673;D3YUV6	Q6ZWN5;Q9CXW7;D3YWH9;F7CJS8	40S ribosomal protein S9	Rps9	6
0	0	0	0.0574155	-0.311345	-0.0137274	-0.0237243	-0.218699	-0.54433		5	2	6	5	2	6	31.3	31.3	5.1998e-92	Q6ZWV3;P86048;B7FAU6	Q6ZWV3;P86048;B7FAU6	60S ribosomal protein L10;60S ribosomal protein L10-like	Rpl10;Rpl10l	3
0	0	0	-0.593594	-0.452017	-1.00865	-0.734803	-0.136617	-0.217675		4	2	2	4	2	2	18.7	18.7	8.0852e-06	Q6ZWV7;G3UWD7	Q6ZWV7;G3UWD7	60S ribosomal protein L35	Rpl35;Gm10269	2
0	0	0	0.00417777	-0.404324	-0.0691642	-0.0647666	-0.193948	-0.279424		7	6	11	7	6	11	35.9	35.9	0	Q6ZWX6	Q6ZWX6	Eukaryotic translation initiation factor 2 subunit 1	Eif2s1	1
0	0	0	-0.335262	-0.264304	-0.383097	-0.622732	-0.656535	-0.823371		3	2	3	1	0	1	40.5	15.5	1.0011e-22	Q6ZWY3;D3YYB0;D6RH49	Q6ZWY3;D3YYB0;D6RH49	40S ribosomal protein S27-like;40S ribosomal protein S27	Rps27l	3
0	0	0	0.276318	0.793771	0.10608	0.291839	0.597698	0.805953		1	3	4	1	3	4	68.2	68.2	1.4895e-117	Q6ZWY8;CON__P21752	Q6ZWY8	Thymosin beta-10	Tmsb10	2
0	0	0	-0.312151	-0.391399	-0.248519	-0.377594	-0.45506	-0.490679		9	4	6	9	4	6	56.1	56.1	1.0934e-169	Q6ZWZ6;P63323;D3Z6B6;D3Z1P4	Q6ZWZ6;P63323;D3Z6B6;D3Z1P4	40S ribosomal protein S12	Rps12;Rps12-ps2;Gm10063	4
0	0	0	0.810073	0.159629	-0.0209697	0.888305	0.209765	0.421587		18	9	15	15	7	13	41.9	34.3	8.1532e-131	Q76MZ3;G3UWL2;G3UXQ1;H3BJ83;H3BK50	Q76MZ3	Serine/threonine-protein phosphatase 2A 65 kDa regulatory subunit A alpha isoform	Ppp2r1a	5
0	0	0	0.189919	0.359746	-0.355645	1.29066	0.0357646	0.469782		1	2	2	1	2	2	44.8	44.8	2.4704e-21	Q78IK2	Q78IK2	Up-regulated during skeletal muscle growth protein 5	Usmg5	1
0	0	0	-0.000331879	0.123269	NaN	NaN	-0.130602	0.0557509		1	1	1	1	1	1	3.3	3.3	0.0045351	Q78JW9	Q78JW9	Ubiquitin domain-containing protein UBFD1	Ubfd1	1
0	0	0	0.15043	-0.249891	0.119954	0.134878	0.204516	-0.0053189		18	10	16	18	10	16	25.6	25.6	2.1036e-216	Q78PY7;Q3TJ56;E9Q3E9	Q78PY7;Q3TJ56	Staphylococcal nuclease domain-containing protein 1	Snd1	3
0	0	0	NaN	NaN	-0.77083	-0.909255	-0.550824	-0.574433	+	0	2	1	0	2	1	14.9	14.9	7.5496e-07	Q78T54;Q78T54-2	Q78T54;Q78T54-2	Vacuolar ATPase assembly integral membrane protein VMA21	Vma21	2
0	0	0	NaN	NaN	-0.490497	-0.212985	0.299127	-0.0896204		NaN	1	2	NaN	1	2	14.1	14.1	6.7898e-09	Q78XF5	Q78XF5	Oligosaccharyltransferase complex subunit OSTC	Ostc	1
0	0	0	0.336512	0.167101	0	-0.73598	-0.077315	-0.332535		1	2	2	0	2	1	8.4	6.8	2.5688e-23	Q7JJ13;Q7JJ13-2;F8WIU6;B0V2V8;Q9ESU6-2;Q3TH63	Q7JJ13;Q7JJ13-2;F8WIU6	Bromodomain-containing protein 2	Brd2	6
0	0	0	NaN	NaN	0.0404014	0.158208	0.0709388	0.361544		0	4	6	0	4	6	14.2	14.2	3.6985e-154	Q7M6Y3-5;Q7M6Y3-3;Q7M6Y3-2;Q7M6Y3;Q7M6Y3-6;Q7M6Y3-4;Q61548;Q61548-2;E9QLK9;Q61548-3;E9QQ05;E9Q9A3;Q3TWS4;Q8BQA2	Q7M6Y3-5;Q7M6Y3-3;Q7M6Y3-2;Q7M6Y3;Q7M6Y3-6;Q7M6Y3-4	Phosphatidylinositol-binding clathrin assembly protein	Picalm	14
0	0	0	-0.109577	-0.0420409	-0.0565662	-0.245369	-0.0847468	0.0304067		49	16	21	49	16	21	13.6	13.6	0	E9PZZ3;F6ZDS4;Q7M739;F6RX08	E9PZZ3;F6ZDS4;Q7M739		Tpr	4
0	0	0	NaN	NaN	0.376513	0.760945	0.356031	0.263756		2	3	7	2	3	7	6.5	6.5	4.4648e-92	Q7TMB8;Q7TMB8-2;Q5SQX6;E9Q594;F6QD74;E9Q245;E9PZS0;G3UZI5	Q7TMB8;Q7TMB8-2;Q5SQX6	Cytoplasmic FMR1-interacting protein 1;Cytoplasmic FMR1-interacting protein 2	Cyfip1;Cyfip2	8
0	0	0	0.27023	0.489954	-0.0444343	0.71396	0.555718	0.941407		5	2	2	5	2	2	17.9	17.9	8.2682e-70	Q7TMF3	Q7TMF3	NADH dehydrogenase [ubiquinone] 1 alpha subcomplex subunit 12	Ndufa12	1
0	0	0	0.100709	0.290778	0.123269	0.24987	0.186247	0.332049		27	21	22	2	2	2	60.7	3.6	0	Q7TMM9	Q7TMM9	Tubulin beta-2A chain	Tubb2a	1
0	0	0	-0.241765	-0.490172	NaN	NaN	-0.663808	-0.964798		3	1	3	3	1	3	20.3	20.3	5.0109e-13	Q7TNE3;Q5SX56	Q7TNE3	Sperm-associated antigen 7	Spag7	2
0	0	0	-0.251865	-0.324292	-0.490152	-0.596231	-0.273029	-0.430625		11	5	3	11	5	3	15.3	15.3	8.2935e-57	Q7TNV0;D3YVJ6;E9Q8P4;E9Q8Y1	Q7TNV0;D3YVJ6;E9Q8P4;E9Q8Y1	Protein DEK	Dek	4
0	0	0	0.473008	-0.259893	-0.406273	-0.929391	-0.844536	-0.987646		2	8	14	2	8	14	12.8	12.8	0	Q7TPV4;Q3TLF6	Q7TPV4;Q3TLF6	Myb-binding protein 1A	Mybbp1a	2
0	0	0	NaN	NaN	-0.396479	-0.936828	-0.284528	-0.847596	+	NaN	3	3	NaN	3	3	11.8	11.8	1.736e-39	Q7TQ95;A2ASL8;A2ASM0	Q7TQ95;A2ASL8;A2ASM0	Protein lunapark	Lnp	3
0	0	0	0.015783	-0.248313	-0.409087	-0.402073	-0.256304	-0.100732		12	6	7	12	1	1	12.3	2.1	7.5181e-29	Q7TQH0-2;Q7TQH0-3	Q7TQH0-2;Q7TQH0-3			2
0	0	0	-0.0424419	-0.0260876	0.00129788	-0.300182	-0.176348	-0.241202		5	4	6	5	4	5	6.8	6.3	2.2787e-33	Q7TSC1;G3UX48	Q7TSC1;G3UX48	Protein PRRC2A	Prrc2a	2
0	0	0	0.240497	0.455123	-0.228841	-0.321712	0.00748262	0.122606		2	2	3	2	2	3	8.1	8.1	4.2039e-25	Q7TSV4	Q7TSV4	Phosphoglucomutase-2	Pgm2	1
0	0	0	NaN	NaN	-0.0524461	0.0802483	0.444031	0.40305		NaN	2	2	NaN	2	2	2.2	2.2	8.4001e-15	Q7TT50	Q7TT50	Serine/threonine-protein kinase MRCK beta	Cdc42bpb	1
0	0	0	-0.236113	-0.425617	-0.210563	-0.475695	-0.266316	-0.240077		2	5	6	2	3	2	17	8.7	2.5317e-21	Q80SW1	Q80SW1	Putative adenosylhomocysteinase 2	Ahcyl1	1
0	0	0	NaN	NaN	1.16633	1.74416	1.88123	2.09663	+	1	2	1	1	2	1	25	25	6.4239e-06	Q80SZ7	Q80SZ7	Guanine nucleotide-binding protein G(I)/G(S)/G(O) subunit gamma-5	Gng5	1
0	0	0	NaN	NaN	-0.484207	-0.245113	0.349252	0.932742		0	3	3	0	3	3	2.4	2.4	1.2612e-06	Q80TM9;Q80TM9-6;Q80TM9-4;E9PWZ1;Q80TM9-2;Q80TM9-3;Q80TM9-5;F6PY46;Q80TM9-7;F6ZL69	Q80TM9;Q80TM9-6;Q80TM9-4;E9PWZ1;Q80TM9-2;Q80TM9-3;Q80TM9-5;F6PY46	Nischarin	Nisch	10
0	0	0	0.128689	-0.507706	-0.406541	-0.432844	-0.216032	-0.104977		8	4	5	8	4	5	6.9	6.9	3.9523e-18	Q80TT4;Q9CZW5	Q80TT4;Q9CZW5	Mitochondrial import receptor subunit TOM70	Tomm70a	2
0	0	0	1.06316	0.843984	0.204266	0.57289	0.67229	0.91831	+	19	15	18	19	15	18	42.4	42.4	0	Q80UG5-3;Q80UG5;A2A6U3;Q80UG5-2;A2A6U5;A8Y5D3	Q80UG5-3;Q80UG5;A2A6U3	Septin-9	2013-09-09	6
0	0	0	0.0920721	-0.231481	0.198745	0.133037	0.414677	0.326307		2	2	3	2	2	3	5.1	5.1	1.0019e-13	Q80UJ7	Q80UJ7	Rab3 GTPase-activating protein catalytic subunit	Rab3gap1	1
0	0	0	NaN	NaN	0.129877	0.47633	0.723602	0.592062		0	3	5	0	3	5	8.8	8.8	8.4991e-15	Q80UM7	Q80UM7	Mannosyl-oligosaccharide glucosidase	Mogs	1
0	0	0	0.0908535	0.497842	0.182311	0.340277	0.390888	0.547055		9	6	6	8	6	5	41.9	37.8	5.8549e-149	Q80UU9	Q80UU9	Membrane-associated progesterone receptor component 2	Pgrmc2	1
0	0	0	0.718438	0.86267	0.471239	0.686344	0.89243	1.18257	+	6	3	4	6	3	4	14.3	14.3	6.0804e-73	Q80VB6;Q9JLM8-2;Q9JLM8;Q9JLM7;Q8BRN4;O88809;Q6PGI2;Q9CXL6	Q80VB6;Q9JLM8-2;Q9JLM8;Q9JLM7;Q8BRN4	Serine/threonine-protein kinase DCLK1	Dclk1	8
0	0	0	0.343692	0.745969	-0.280037	-0.207161	0.353888	0.551196		8	4	5	8	4	5	16.1	16.1	1.8404e-187	Q80WJ7;F6QHD1;F6ZSG0;F6ZQL0;E9PUX0;F6QFT1	Q80WJ7;F6QHD1;F6ZSG0;F6ZQL0	Protein LYRIC	Mtdh	6
0	0	0	0.0571383	0.107018	-0.0957895	-0.364088	-0.151362	-0.293041		16.5	14	11	1.5	14	11	21	21	2.221e-195	Q80X50-5;Q80X50;Q80X50-4;Q80X50-2;E9Q9Q3;Q80X50-3;E9PZA1	Q80X50-5;Q80X50;Q80X50-4;Q80X50-2;E9Q9Q3;Q80X50-3	Ubiquitin-associated protein 2-like	Ubap2l	7
0	0	0	0.270828	-0.53001	-0.40295	-0.879489	-0.560366	-0.975765		118	71	84	107	68	78	44.4	42	0	Q80X90	Q80X90	Filamin-B	Flnb	1
0	0	0	NaN	NaN	0.596935	0.780142	0.855033	1.03569	+	NaN	2	3	NaN	1	2	11.1	7	1.007e-96	Q80XI4	Q80XI4	Phosphatidylinositol 5-phosphate 4-kinase type-2 beta	Pip4k2b	1
0	0	0	-0.257666	0.177089	0.052555	-0.284563	-0.805459	-0.740987		3	2	2	3	2	2	21.7	21.7	8.5652e-117	Q80Y14	Q80Y14	Glutaredoxin-related protein 5, mitochondrial	Glrx5	1
0	0	0	NaN	NaN	0.270708	0.257252	1.10729	0.86671		NaN	3	4	NaN	3	4	2.3	2.3	4.079e-20	Q80YX1;Q80YX1-2;E9QKW5;Q80YX1-3;E9QM59;Q80YX1-4;E9QM60;Q80YX1-5;Q80YX0	Q80YX1;Q80YX1-2;E9QKW5;Q80YX1-3;E9QM59;Q80YX1-4;E9QM60;Q80YX1-5	Tenascin	Tnc	9
0	0	0	NaN	NaN	-0.00423328	-0.0615411	0.106214	-0.0284546		0	6	10	0	5	9	13.5	12.9	1.4159e-81	Q80ZX0;F6VJC5;Q3U882;F6YIN5	Q80ZX0;F6VJC5;Q3U882		Sec24b	4
0	0	0	NaN	NaN	-0.108612	-0.249393	-0.132752	-0.059029		NaN	8	5	NaN	8	5	13.9	13.9	1.9142e-50	Q810A7;Q810A7-2	Q810A7;Q810A7-2	ATP-dependent RNA helicase DDX42	Ddx42	2
0	0	0	0.244644	1.06067	0.418784	1.20207	1.1415	1.96739	+	8	4	8	8	4	8	16	16	6.5683e-42	Q8BFR4	Q8BFR4	N-acetylglucosamine-6-sulfatase	Gns	1
0	0	0	0.790438	0.333309	-0.0581575	-0.152196	0.0323829	0.1396		13	13	15	13	13	15	34.6	34.6	1.6603e-283	Q8BFW7;Q8BFW7-5;Q8BFW7-4;Q8BFW7-2;Q8BFW7-3	Q8BFW7;Q8BFW7-5;Q8BFW7-4	Lipoma-preferred partner homolog	Lpp	5
0	0	0	-0.0195505	-0.604213	-0.0299563	0.24987	0.0384361	-0.0790055		5	4	7	5	4	7	8.7	8.7	5.7017e-40	Q8BFY9;Q8BFY9-2;Q99LG2;E9PV58	Q8BFY9;Q8BFY9-2	Transportin-1	Tnpo1	4
0	0	0	NaN	NaN	-0.058518	-0.502546	0.0589399	-0.221455		13	8	10	1	2	1	31.4	8	0	Q8BFZ3	Q8BFZ3	Beta-actin-like protein 2	Actbl2	1
0	0	0	NaN	NaN	-0.876387	-0.702374	0.768417	1.01856		NaN	2	1	NaN	2	1	7.1	7.1	2.4539e-09	Q8BFZ9;Q91X78	Q8BFZ9;Q91X78	Erlin-2;Erlin-1	Erlin2;Erlin1	2
0	0	0	NaN	NaN	-0.694718	-0.839983	0.0835197	0.208642		NaN	2	2	NaN	2	2	5.5	5.5	1.2779e-10	Q8BG30	Q8BG30	Negative elongation factor A	Whsc2	1
0	0	0	0.252779	0.0122111	-0.196773	0.687688	0.0323829	0.126048		18	8	10	18	8	10	31.8	31.8	4.5023e-124	Q8BG32;F6Z0Q9;G3UYH2;G3UYL3;G3UYI4;G3UX15;G3UYL8;G3UXL5;G3UWW7;G3UWV7;G3UX67;G3UZ33;G3UZ28	Q8BG32;F6Z0Q9	26S proteasome non-ATPase regulatory subunit 11	Psmd11	13
0	0	0	NaN	NaN	0.0596321	-0.0148348	-0.158301	-0.0319166		1	2	2	1	2	2	4.1	4.1	4.5463e-46	Q8BGC0;Q8BGC0-2	Q8BGC0;Q8BGC0-2	HIV Tat-specific factor 1 homolog	Htatsf1	2
0	0	0	0.715893	0.846553	0.550113	0.362217	0.33411	0.169797		1	2	3	1	2	3	14.6	14.6	6.2268e-56	Q8BGC4	Q8BGC4	Zinc-binding alcohol dehydrogenase domain-containing protein 2	Zadh2	1
0	0	0	-0.211364	0.0723116	-0.34749	-0.278199	-0.440185	-0.271548		12	2	3	12	2	3	9.3	9.3	2.2068e-15	Q8BGD9;Q3TDD8	Q8BGD9;Q3TDD8	Eukaryotic translation initiation factor 4B	Eif4b	2
0	0	0	NaN	NaN	0.123136	1.00741	0.235482	0.573472	+	NaN	3	6	NaN	3	6	15.1	15.1	5.6667e-17	Q8BGH2	Q8BGH2	Sorting and assembly machinery component 50 homolog	Samm50	1
0	0	0	0.0761487	-0.0933403	0.0395595	0.210513	0.11703	-0.0405117		11	15	13	11	15	13	22.5	22.5	7.3398e-238	Q8BGQ7	Q8BGQ7	Alanine--tRNA ligase, cytoplasmic	Aars	1
0	0	0	NaN	NaN	-0.227118	-0.789063	0.373621	-0.178077		NaN	3	3	NaN	3	3	17.2	17.2	5.7828e-24	Q8BGZ2;Q8BGZ2-2	Q8BGZ2;Q8BGZ2-2	Protein FAM168A	Fam168a	2
0	0	0	0.635336	0.540226	0.225645	0.625458	0.755315	0.86758		4	12	15	4	12	15	33	33	3.9007e-201	Q8BH04;Q3UGF0	Q8BH04;Q3UGF0	Phosphoenolpyruvate carboxykinase [GTP], mitochondrial	Pck2	2
0	0	0	0.256528	0.479127	-0.400473	-0.432435	-0.326552	-0.287959		5	4	4	5	4	4	8.2	8.2	1.7632e-11	Q8BH43;E9PWN7;B1AUN0	Q8BH43	Wiskott-Aldrich syndrome protein family member 2	Wasf2	3
0	0	0	NaN	NaN	0.352193	0.488926	0.381173	0.585828		2	5	4	2	5	4	21	21	3.551e-94	Q8BH58	Q8BH58	TIP41-like protein	Tiprl	1
0	0	0	NaN	NaN	-0.00757963	0.591871	0.545771	0.663026		1	6	3	1	4	3	14.5	11.5	2.4625e-35	Q8BH59	Q8BH59	Calcium-binding mitochondrial carrier protein Aralar1	Slc25a12	1
0	0	0	0.47892	0.0824301	-0.187954	-0.0767519	0.632454	0.377068		6	4	4	5	4	4	9.8	9.8	6.521e-38	Q8BH64;Q8R2X0	Q8BH64;Q8R2X0	EH domain-containing protein 2	Ehd2	2
0	0	0	0.112767	0.259062	-0.157367	0.147307	0.122341	0.238175		11	4	4	10	3	3	12.3	12.3	3.3105e-67	Q8BH80;Q9QY76	Q8BH80;Q9QY76	Vesicle-associated membrane protein-associated protein B	Vapb	2
0	0	0	NaN	NaN	-0.234805	0.10044	-0.132104	0.31313		NaN	1	1	NaN	1	1	10.3	10.3	2.4478e-25	Q8BH93	Q8BH93	MAPK-interacting and spindle-stabilizing protein-like	Mapk1ip1l	1
0	0	0	0.978781	0.938248	0.314174	1.82851	1.15575	1.54394	+	7	2	4	7	2	4	16.2	16.2	8.9643e-69	Q8BH95;F6T930	Q8BH95;F6T930	Enoyl-CoA hydratase, mitochondrial	Echs1	2
0	0	0	NaN	NaN	-0.0916482	-0.185819	-0.0449253	-0.131408		NaN	1	1	NaN	1	1	8.5	8.5	3.6709e-10	Q8BHL8	Q8BHL8	Proteasome inhibitor PI31 subunit	Psmf1	1
0	0	0	0.410015	0.350384	0.0374524	0.785174	0.381505	0.569977		19	13	15	19	13	15	20	20	1.9886e-258	Q8BHN3-2;Q8BHN3;Q8BHN3-3	Q8BHN3-2;Q8BHN3;Q8BHN3-3	Neutral alpha-glucosidase AB	Ganab	3
0	0	0	0.359521	0.382833	0.0905825	-0.00865324	0.116631	0.0408223		12	3	4	12	3	4	2.5	2.5	5.1441e-46	Q8BI84;Q8BI84-2;Q8BI84-3	Q8BI84;Q8BI84-2	Melanoma inhibitory activity protein 3	Mia3	3
0	0	0	NaN	NaN	-0.409202	-0.0743955	0.259423	0.537048		NaN	3	5	NaN	3	5	7	7	1.2458e-16	Q8BIJ6;E9PWN2;E9PWN3	Q8BIJ6;E9PWN2	Isoleucine--tRNA ligase, mitochondrial	Iars2	3
0	0	0	NaN	NaN	-1.5934	-1.65949	-0.0110064	-0.0774063		0	3	3	0	3	3	7.4	7.4	2.8956e-15	Q8BJ71;Q8BJ71-2	Q8BJ71;Q8BJ71-2	Nuclear pore complex protein Nup93	Nup93	2
0	0	0	NaN	NaN	0.370499	0.512985	0.606537	0.780814		0	3	5	0	3	5	10	10	9.9878e-59	Q8BJS4;Q8BJS4-2;Q8BJS4-3	Q8BJS4;Q8BJS4-2;Q8BJS4-3	SUN domain-containing protein 2	Sun2	3
0	0	0	0.066537	0.361207	0.105008	0.0589399	0.0333701	0.300299		6	5	7	6	5	7	26	26	1.5431e-43	Q8BJU0;Q8BJU0-2	Q8BJU0;Q8BJU0-2	Small glutamine-rich tetratricopeptide repeat-containing protein alpha	Sgta	2
0	0	0	0.120485	-0.0563562	-0.651609	-0.65831	-0.0413132	-0.300697		2	7	8	2	7	8	26.9	26.9	8.1427e-118	Q8BJW6;Q8BJW6-2;D3YZZ6;D6RGA6;D6RFN2	Q8BJW6;Q8BJW6-2;D3YZZ6	Eukaryotic translation initiation factor 2A	Eif2a	5
0	0	0	0.109829	-0.233905	-0.0479348	-0.097255	-0.0583227	-0.226864		5	5	7	5	5	7	22	22	6.7895e-215	Q8BJY1;F7BA91	Q8BJY1	26S proteasome non-ATPase regulatory subunit 5	Psmd5	2
0	0	0	-0.0515486	-0.175697	-0.141955	0.232292	-0.266177	-0.263525		4	2	5	4	2	5	17.8	17.8	4.4095e-23	Q8BK64	Q8BK64	Activator of 90 kDa heat shock protein ATPase homolog 1	Ahsa1	1
0	0	0	0.271187	-0.202223	-0.801581	-0.902659	-0.485277	-0.517296		2	2	2	2	2	2	4.6	4.6	1.1173e-14	Q8BK67	Q8BK67	Protein RCC2	Rcc2	1
0	0	0	-0.358972	-0.524541	-0.337302	-0.454921	-0.87501	-1.06758		17	4	8	17	4	8	11.5	11.5	1.1988e-85	Q8BKC5;Q8BKC5-2;E9PVZ5	Q8BKC5;Q8BKC5-2;E9PVZ5	Importin-5	Ipo5	3
0	0	0	0.254231	0.572599	0.284514	0.788686	0.567156	1.14985	+	3	3	4	3	3	4	7.1	7.1	8.9267e-26	Q8BKG3;Q3V2W2	Q8BKG3;Q3V2W2	Inactive tyrosine-protein kinase 7	Ptk7	2
0	0	0	-0.0600362	0.296898	NaN	NaN	0.549521	0.949871		5	1	4	5	1	4	11.8	11.8	7.1853e-14	Q8BKZ9;A2AWH8;A2AWH7	Q8BKZ9;A2AWH8	Pyruvate dehydrogenase protein X component, mitochondrial	Pdhx	3
0	0	0	0.0749164	0.513895	-0.456682	-0.244224	0.344488	0.680144		28	6	13	28	3	8	12.1	7	7.0114e-173	Q8BL66	Q8BL66	Early endosome antigen 1	Eea1	1
0	0	0	NaN	NaN	1.08739	0.605968	1.71655	0.881116	+	NaN	4	5	NaN	4	5	9.4	9.4	8.7968e-21	Q8BLN5	Q8BLN5	Lanosterol synthase	Lss	1
0	0	0	NaN	NaN	-0.783763	-0.823243	-0.23511	-0.297839		NaN	2	5	NaN	2	5	10	10	5.6464e-52	Q8BM55;D3Z6S1;Q8BM55-2;Q8BM55-3	Q8BM55;D3Z6S1	Transmembrane protein 214	Tmem214	4
0	0	0	0.220206	0.0316775	0.0455827	0.881195	0.300768	0.512176		2	5	4	2	5	4	15.2	15.2	1.6062e-57	Q8BMD8	Q8BMD8	Calcium-binding mitochondrial carrier protein SCaMC-1	Slc25a24	1
0	0	0	0.382723	0.385486	0.113434	0.295488	0.23217	0.503756		6	3	6	6	3	6	14.2	14.2	4.7612e-83	Q8BMF4	Q8BMF4	Dihydrolipoyllysine-residue acetyltransferase component of pyruvate dehydrogenase complex, mitochondrial	Dlat	1
0	0	0	0.143263	0.226632	0.0908535	-0.0330971	0.151339	0.0945064		45	25	29	45	25	29	55.1	55.1	0	Q8BMK4	Q8BMK4	Cytoskeleton-associated protein 4	Ckap4	1
0	0	0	NaN	NaN	0.0404014	0.263275	-0.029588	0.00776951		1	6	9	1	6	9	17.3	17.3	3.6635e-48	Q8BML9;D3Z158;Q8R1V9	Q8BML9;D3Z158;Q8R1V9		Qars	3
0	0	0	0.126312	0.335483	-0.0275132	-0.508486	0.572211	0.549521		1	5	8	1	5	8	25.3	25.3	5.5168e-170	Q8BMP6	Q8BMP6	Golgi resident protein GCP60	Acbd3	1
0	0	0	0.586308	0.423417	0.125122	0.818769	0.578214	0.847837		4	12	21	4	12	21	34.6	34.6	7.4613e-184	Q8BMS1	Q8BMS1	Trifunctional enzyme subunit alpha, mitochondrial;Long-chain enoyl-CoA hydratase;Long chain 3-hydroxyacyl-CoA dehydrogenase	Hadha	1
0	0	0	0.128689	-0.0663519	NaN	NaN	0.426318	0.752834		3	1	2	3	1	2	4.9	4.9	1.1304e-08	Q8BNU0;Q8BNU0-2;D3Z3J0	Q8BNU0;Q8BNU0-2;D3Z3J0	Armadillo repeat-containing protein 6	Armc6	3
0	0	0	-0.224014	-0.0797372	-0.198278	-0.204133	-0.0820718	-0.29221		6	6	11	6	6	11	29.5	29.5	3.9582e-138	Q8BP47	Q8BP47	Asparagine--tRNA ligase, cytoplasmic	Nars	1
0	0	0	0.348686	-0.185967	NaN	NaN	-0.313405	-0.157818		5	1	2	5	1	2	6.2	6.2	6.0803e-37	Q8BP48	Q8BP48	Methionine aminopeptidase 1	Metap1	1
0	0	0	0.143785	0.745108	NaN	NaN	0.656451	0.815657	+	6	1	2	6	1	2	10	10	4.5772e-30	Q8BP92	Q8BP92	Reticulocalbin-2	Rcn2	1
0	0	0	0.596649	0.543397	NaN	NaN	0.160404	0.232906		6	1	3	6	1	3	6.9	6.9	9.3465e-12	Q8BQ30-2;Q8BQ30	Q8BQ30-2;Q8BQ30	Phostensin	Ppp1r18	2
0	0	0	0.517225	0.699374	0.163628	0.319155	0.673647	0.711583		8	2	3	7	2	3	22.9	22.9	1.3873e-160	Q8BQ47;D3Z0T5	Q8BQ47;D3Z0T5	Protein canopy homolog 4	Cnpy4	2
0	0	0	-0.494414	-0.442124	NaN	NaN	-0.225531	-0.353819		5	1	2	4	1	1	15.9	10.6	2.2018e-08	Q8BR63	Q8BR63	Protein FAM177A1	Fam177a1	1
0	0	0	NaN	NaN	0.583423	1.09275	1.26129	1.69042	+	NaN	1	1	NaN	1	1	3.1	3.1	0.00041643	Q8BR90	Q8BR90	UPF0600 protein C5orf51 homolog		1
0	0	0	-0.0964835	0.253263	-0.45255	-0.540526	-0.409087	-0.576411		8	3	3	5	2	3	14.9	10.4	4.5191e-63	Q8BR92	Q8BR92	Paralemmin-2	Palm2	1
0	0	0	NaN	NaN	0.272023	0.462367	0.283566	0.275245		1	5	7	1	5	7	14.9	14.9	2.7297e-140	Q8BRF7;Q8BRF7-3;Q8BRF7-2	Q8BRF7;Q8BRF7-3	Sec1 family domain-containing protein 1	Scfd1	3
0	0	0	-0.0840738	-0.125447	-0.101072	0.527671	NaN	NaN		1	2	1	1	2	1	6.8	6.8	0.00011938	Q8BRV5	Q8BRV5	Uncharacterized protein KIAA1671	Kiaa1671	1
0	0	0	-1.13261	-1.08908	NaN	NaN	-0.967194	-1.12693	+	3	0	3	3	0	3	7.4	7.4	7.5689e-13	Q8BT07;Q8BT07-2	Q8BT07;Q8BT07-2	Centrosomal protein of 55 kDa	Cep55	2
0	0	0	NaN	NaN	0.184852	0.273456	-0.153623	-0.128125		1	2	5	1	1	4	8.1	8.1	1.1059e-12	Q8BT60;Q8JZW4;B2RS65;Q9DC53;Q0VE82;Q8BLR2;Q9Z140;Q3UYN2;Q1RLL3;Q9D6C8;Q05D94	Q8BT60	Copine-3	Cpne3	11
0	0	0	-0.363605	-0.0539579	-1.15447	-0.728981	-0.316223	-0.233176		2	1	1	2	1	1	8.4	8.4	0.00011334	Q9CQ40;Q8BTB8	Q9CQ40;Q8BTB8	39S ribosomal protein L49, mitochondrial	Mrpl49	2
0	0	0	-0.276258	-0.0768128	-0.172717	-0.467414	-0.188792	-0.209028		11	12	15	11	12	15	8.2	8.2	1.1809e-262	Q8BTI8;Q8BTI8-3;Q8BTI8-2	Q8BTI8;Q8BTI8-3;Q8BTI8-2	Serine/arginine repetitive matrix protein 2	Srrm2	3
0	0	0	NaN	NaN	0.475604	0.200002	0.494672	0.516116		NaN	2	3	NaN	2	3	7.6	7.6	7.6712e-27	Q8BTV2;Q8BTV2-2;Q8BTV2-3	Q8BTV2;Q8BTV2-2	Cleavage and polyadenylation specificity factor subunit 7	Cpsf7	3
0	0	0	NaN	NaN	0.300534	0.42975	0.461319	0.151339		NaN	3	3	NaN	3	3	16.9	16.9	5.6818e-183	Q8BTZ7	Q8BTZ7	Mannose-1-phosphate guanyltransferase beta	Gmppb	1
0	0	0	0.190172	-0.278706	-0.152356	0.0701145	-0.0703756	-0.522281		3	2	5	3	2	5	6.3	6.3	6.6496e-56	Q8BU30;E9Q866	Q8BU30	Isoleucine--tRNA ligase, cytoplasmic	Iars	2
0	0	0	NaN	NaN	0.176578	0.677711	0.66175	0.456596		NaN	1	3	NaN	1	3	8.4	8.4	9.4666e-19	Q8BU33;Q8BU33-2;Q8BU33-3	Q8BU33;Q8BU33-2;Q8BU33-3	Acetolactate synthase-like protein	Ilvbl	3
0	0	0	-0.797413	-0.575637	NaN	NaN	-0.603249	-0.329667	+	2	1	1	2	1	1	3.6	3.6	0.00017364	Q8BU85	Q8BU85	Methionine-R-sulfoxide reductase B3, mitochondrial	Msrb3	1
0	0	0	NaN	NaN	0.516923	0.1333	0.562572	0.464145		NaN	2	1	NaN	1	0	5.9	2.8	3.4015e-20	Q8BUN5	Q8BUN5	Mothers against decapentaplegic homolog 3	Smad3	1
0	0	0	NaN	NaN	-0.0327429	-0.129387	-0.0939098	-0.278444		NaN	1	1	NaN	1	1	23.1	23.1	7.8659e-98	Q8BUR9	Q8BUR9	Mitotic-spindle organizing protein 1	Mzt1	1
0	0	0	NaN	NaN	0.183582	0.607484	0.50782	0.604925		1	2	2	1	2	2	5	5	1.4007e-09	Q8BVE3	Q8BVE3	V-type proton ATPase subunit H	Atp6v1h	1
0	0	0	-0.866936	-0.862182	NaN	NaN	-0.204449	-0.206595		5	0	2	5	0	2	10	10	1.9154e-05	Q8BVF2	Q8BVF2	Phosducin-like protein 3	Pdcl3	1
0	0	0	NaN	NaN	0.568616	0.242328	1.49385	1.21431	+	1	3	2	1	3	2	7.9	7.9	6.5295e-29	Q8BWS5	Q8BWS5	G protein-regulated inducer of neurite outgrowth 3	Gprin3	1
0	0	0	1.01927	0.949647	0.0482362	0.4959	0.740539	1.10936	+	10	8	10	10	8	10	36.8	36.8	0	Q8BWT1	Q8BWT1	3-ketoacyl-CoA thiolase, mitochondrial	Acaa2	1
0	0	0	-0.386167	-0.423275	-0.30422	0.247685	-0.339783	-0.522758		3	4	6	3	4	6	18.5	18.5	1.0922e-30	Q8BWY3	Q8BWY3	Eukaryotic peptide chain release factor subunit 1	Etf1	1
0	0	0	NaN	NaN	0.268195	0.365021	0.698752	0.548239		1	5	6	1	5	6	12.8	12.8	1.3406e-128	Q8BX02;Q8BX02-2	Q8BX02;Q8BX02-2	KN motif and ankyrin repeat domain-containing protein 2	Kank2	2
0	0	0	0.220701	0.109026	0.152118	0.323312	0.164915	0.263876		3	2	2	3	2	2	4.8	4.8	1.4486e-06	Q8BXZ1	Q8BXZ1	Protein disulfide-isomerase TMX3	Tmx3	1
0	0	0	0.537545	2.46658	-0.550317	-0.104217	-0.185868	0.278104		4	3	5	4	3	5	7.2	7.2	7.6009e-16	Q8BY89;Q8BY89-2	Q8BY89;Q8BY89-2	Choline transporter-like protein 2	Slc44a2	2
0	0	0	NaN	NaN	0.0233263	-0.208344	0.283329	0.0050406		NaN	2	5	NaN	2	5	6.4	6.4	3.4835e-194	Q8BYA0	Q8BYA0	Tubulin-specific chaperone D	Tbcd	1
0	0	0	NaN	NaN	-0.121392	-0.143787	-0.109405	-0.0811559		NaN	4	5	NaN	4	5	11.4	11.4	1.2803e-47	Q8BYK6-3;Q8BYK6;F8WIR8;Q8BYK6-2	Q8BYK6-3;Q8BYK6;F8WIR8;Q8BYK6-2	YTH domain family protein 3	Ythdf3	4
0	0	0	NaN	NaN	-0.667974	-0.334243	0.0949116	0.23634		1	2	2	1	2	2	4	4	5.8964e-11	Q8C052	Q8C052	Microtubule-associated protein 1S;MAP1S heavy chain;MAP1S light chain	Map1s	1
0	0	0	NaN	NaN	0.473735	0.514501	0.496513	0.0896338		NaN	4	4	NaN	4	4	8.4	8.4	2.1776e-74	Q8C0E3-2;Q8C0E3	Q8C0E3-2;Q8C0E3	Tripartite motif-containing protein 47	Trim47	2
0	0	0	NaN	NaN	0.172872	0.950543	0.621993	0.711847	+	NaN	3	4	NaN	3	4	8	8	3.6248e-52	Q8C0L8	Q8C0L8	Conserved oligomeric Golgi complex subunit 5	Cog5	1
0	0	0	0.233397	0.793688	-1.97915	-1.6167	0.462052	0.896621		17	3	5	17	3	5	6.5	6.5	2.5855e-41	Q8C129	Q8C129	Leucyl-cystinyl aminopeptidase	Lnpep	1
0	0	0	0.152768	0.0996318	0.0788831	0.421264	0.279055	0.294312		2	5	4	2	5	4	10.3	10.3	1.527e-68	Q8C166;B7ZCP4;F6R587;A3KGK7;E9Q806;B7ZCP7	Q8C166;B7ZCP4;F6R587	Copine-1	Cpne1	6
0	0	0	1.42798	-0.278321	-1.02591	0.618333	0.038998	0.328492		10	2	5	10	2	5	12.8	12.8	1.1648e-18	Q8C1A5	Q8C1A5	Thimet oligopeptidase	Thop1	1
0	0	0	0.146713	-0.0756212	-0.0998191	0.0429245	0.059909	0.182311		8	6	8	6	5	7	21.8	20	1.1776e-236	Q8C1B7;Q8C1B7-2;Q8C1B7-3;F8VPR4;F6QE87;F6RM49;Q9R1T4;Q9R1T4-3;Q9R1T4-2;F7C5C1;A2A3W1	Q8C1B7;Q8C1B7-2;Q8C1B7-3;F8VPR4;F6QE87;F6RM49	Septin-11	2013-09-11	11
0	0	0	0.543892	0.498659	-0.980455	-0.519425	0.74528	1.01571		2	2	3	2	2	3	15.7	15.7	2.7182e-08	Q9QZ06;Q8C5G6;A9JEI5;F7AT44	Q9QZ06;Q8C5G6;A9JEI5	Toll-interacting protein	Tollip	4
0	0	0	NaN	NaN	-0.264253	-0.353063	0.0450235	0.0344974		NaN	3	2	NaN	3	2	10.6	10.6	1.4852e-89	Q8C5L3;F8WGI0;Q8C5L3-2;E9Q027;E9Q8D5;Q8C5L3-3;H7BWX6	Q8C5L3;F8WGI0;Q8C5L3-2;E9Q027;E9Q8D5;Q8C5L3-3	CCR4-NOT transcription complex subunit 2	Cnot2	7
0	0	0	-0.129071	-0.296421	-0.0656421	-0.0564462	-0.0571364	-0.267062		1	2	3	1	1	1	11.6	4.1	6.4235e-23	Q8C5R8	Q8C5R8	Ribose-phosphate pyrophosphokinase	Prps1l1	1
0	0	0	NaN	NaN	-0.0681052	0.483983	0.491391	0.524264		1	4	2	1	4	2	11.3	11.3	1.0172e-12	Q8C6I5;Q9Z1J3;Q9Z1J3-2;F6TXD3;F7CZD1;A6QRH3	Q8C6I5;Q9Z1J3;Q9Z1J3-2	Cysteine desulfurase, mitochondrial	Nfs1	6
0	0	0	NaN	NaN	-0.113426	-0.829947	-0.305325	-0.629501	+	NaN	1	1	NaN	1	1	1.8	1.8	0.0041329	Q8C7B8	Q8C7B8	Zinc finger SWIM domain-containing protein 4	Zswim4	1
0	0	0	NaN	NaN	-0.153543	0.0271541	-0.0783047	-0.234397		32	20	22	0	1	1	61.7	5.2	0	Q8C7C3;E9Q7Q3;P21107	Q8C7C3;E9Q7Q3;P21107	Tropomyosin alpha-3 chain	Tpm3	3
0	0	0	NaN	NaN	-0.854414	-0.98776	-0.510457	-0.953523	+	NaN	2	1	NaN	2	1	6.6	6.6	1.1495e-09	Q8C7V3	Q8C7V3	U3 small nucleolar RNA-associated protein 15 homolog	Utp15	1
0	0	0	0.314755	0.539531	0.260628	0.222063	-0.0730139	0.0366088		11	1	3	11	1	3	15.8	15.8	2.6423e-07	Q8C845;Q9D8Y0	Q8C845;Q9D8Y0	EF-hand domain-containing protein D2	Efhd2	2
0	0	0	0.139993	-0.264426	-0.156643	-0.505656	-0.291115	-0.442791		3	2	7	3	2	7	15.4	15.4	6.1036e-46	Q8C854;Q8C854-3;A2ATP6;Q8C854-1;A2ATP5;G8JL68;Q8C854-2;F6XJA1	Q8C854;Q8C854-3;A2ATP6;Q8C854-1;A2ATP5;G8JL68;Q8C854-2;F6XJA1	Myelin expression factor 2	Myef2	8
0	0	0	-0.010425	-0.157078	0.167872	0.354001	0.0946415	0.0694272		18	3	5	17	3	5	8.4	8.4	1.7547e-54	Q8C8U0-3;Q8C8U0;Q8C8U0-2;O35711-4;G3X957;O35711;O35711-2;F6S1C4;F7CUU8	Q8C8U0-3;Q8C8U0;Q8C8U0-2	Liprin-beta-1	Ppfibp1	9
0	0	0	0.730401	0.606348	0.477159	0.852239	1.2667	0.923644	+	3	8	9	3	8	9	42.6	42.6	1.9159e-132	Q8CAY6;G3XA25;Q80X81;F2Z459	Q8CAY6;G3XA25;Q80X81;F2Z459	Acetyl-CoA acetyltransferase, cytosolic	Acat2;Acat3	4
0	0	0	NaN	NaN	0.0494913	0.0102069	0.112633	0.322159		NaN	3	3	NaN	3	3	12.8	12.8	2.3677e-28	Q8CBY8-2;Q8CBY8;Q3TRR2	Q8CBY8-2;Q8CBY8	Dynactin subunit 4	Dctn4	3
0	0	0	NaN	NaN	-0.0342637	0.288299	0.582074	0.680324		NaN	2	6	NaN	2	6	8.7	8.7	1.6326e-40	Q8CCJ3;Q8CCJ3-1;Q8CCJ3-2	Q8CCJ3;Q8CCJ3-1	E3 UFM1-protein ligase 1	Ufl1	3
0	0	0	-0.08253	-0.299383	-0.0561162	0.304394	-0.0864767	0.130931		10	3	5	10	3	5	26.3	26.3	2.9965e-98	Q8CDN6	Q8CDN6	Thioredoxin-like protein 1	Txnl1	1
0	0	0	NaN	NaN	-0.927469	-0.00697059	-0.243865	2.12975	+	NaN	2	1	NaN	2	1	5.8	5.8	0.00041533	Q8CF89	Q8CF89	TGF-beta-activated kinase 1 and MAP3K7-binding protein 1	Tab1	1
0	0	0	NaN	NaN	-0.21922	-0.402054	-0.349493	-0.268469		NaN	3	2	NaN	3	2	3.8	3.8	1.0879e-07	Q8CFI7	Q8CFI7	DNA-directed RNA polymerase II subunit RPB2	Polr2b	1
0	0	0	0.962734	0.765025	-0.717572	1.27322	0.743041	1.16189	+	3	5	5	3	5	5	24	24	1.6332e-35	Q8CG76	Q8CG76	Aflatoxin B1 aldehyde reductase member 2	Akr7a2	1
0	0	0	NaN	NaN	-0.0523713	-0.490598	0.804301	0.741575		NaN	5	4	NaN	5	3	7.7	6.8	2.9726e-137	Q8CGB6-3;Q8CGB6;Q8CGB6-4;Q8CGB6-2	Q8CGB6-3;Q8CGB6;Q8CGB6-4;Q8CGB6-2	Tensin-like C1 domain-containing phosphatase	Tenc1	4
0	0	0	0.705668	0.28558	0.154324	0.276675	0.19497	0.0395595		9	16	26	9	16	26	21.3	21.3	2.6161e-156	Q8CGC7	Q8CGC7	Bifunctional glutamate/proline--tRNA ligase;Glutamate--tRNA ligase;Proline--tRNA ligase	Eprs	1
0	0	0	0.400647	0.0206267	-0.137949	-0.205031	-0.16146	-0.339473		13	2	3	13	2	3	4.1	4.1	5.1571e-09	Q8CGF7;Q8CGF7-2;Q8CGF7-3	Q8CGF7;Q8CGF7-2;Q8CGF7-3	Transcription elongation regulator 1	Tcerg1	3
0	0	0	NaN	NaN	0.346418	0.268674	0.231555	-0.0529249		1	1	3	1	1	3	5.8	5.8	4.8064e-18	Q8CGY8;Q8CGY8-2	Q8CGY8;Q8CGY8-2	UDP-N-acetylglucosamine--peptide N-acetylglucosaminyltransferase 110 kDa subunit	Ogt	2
0	0	0	NaN	NaN	-0.142624	-0.709175	0.160662	-0.0686801		0	5	4	0	5	4	4.7	4.7	1.6348e-183	Q8CH18;Q8CH18-3;Q8CH18-2	Q8CH18;Q8CH18-3;Q8CH18-2	Cell division cycle and apoptosis regulator protein 1	Ccar1	3
0	0	0	0.315798	0.421802	-0.0832177	-0.419874	0.234011	-0.0319019		2	3	4	2	3	4	5.6	5.6	1.0244e-34	Q8CH25;Q8CH25-2;Q9CS69	Q8CH25;Q8CH25-2	SAFB-like transcription modulator	Sltm	3
0	0	0	0.351741	0.344147	-0.251144	-0.115676	0.131458	-0.203735		3	4	3	3	4	3	36.9	36.9	7.6027e-27	Q8CHP5;Q8CHP5-2	Q8CHP5;Q8CHP5-2	Partner of Y14 and mago	Wibg	2
0	0	0	0.968054	0.0114957	-0.535604	0.067501	0.320543	0.152378		2	3	2	2	3	2	13.4	13.4	8.5538e-10	Q8CHP8	Q8CHP8	Phosphoglycolate phosphatase	Pgp	1
0	0	0	NaN	NaN	-0.229873	-0.300519	-0.0193166	-0.140126		NaN	2	4	NaN	2	4	8.2	8.2	2.1374e-22	Q8CHW4	Q8CHW4	Translation initiation factor eIF-2B subunit epsilon	Eif2b5	1
0	0	0	0.843743	-0.0724676	-0.0944797	-0.000562751	-0.171726	-0.203718		10	10	10	10	10	10	23.4	23.4	9.0975e-127	Q8CI51;Q8CI51-2;F8WJI6;Q8CI51-3;Q9CRA2;E9PYR9;E9Q8P5	Q8CI51;Q8CI51-2;F8WJI6;Q8CI51-3;Q9CRA2	PDZ and LIM domain protein 5	Pdlim5	7
0	0	0	0.0309717	0.613437	NaN	NaN	1.01042	1.2719		1	1	1	1	1	1	6.5	6.5	0.00055385	Q8CI70	Q8CI70	Leucine-rich repeat-containing protein 20	Lrrc20	1
0	0	0	NaN	NaN	0.0244615	0.638862	0.627794	0.666575		1	2	4	0	2	4	6.6	6.6	5.0584e-11	Q8CI94;Q9ET01;Q9WUB3;Q3UEJ6;E9PUM3	Q8CI94	Glycogen phosphorylase, brain form	Pygb	5
0	0	0	NaN	NaN	-0.193057	-0.389016	-0.38368	-0.538807		0	1	4	0	1	4	6.6	6.6	6.16e-15	Q8CIG8;F6QQQ6	Q8CIG8	Protein arginine N-methyltransferase 5	Prmt5	2
0	0	0	NaN	NaN	-0.558007	-0.482634	-0.656308	-0.639422	+	NaN	3	2	NaN	3	2	7	7	1.1504e-11	Q8CIH9	Q8CIH9	Amidophosphoribosyltransferase	Ppat	1
0	0	0	0.0316775	-0.290392	-0.0808812	-0.33794	-0.138664	-0.340806		14	12	10	8	7	7	32.4	21.9	2.5562e-154	Q8CIN4;A3KGC4;A3KGC3	Q8CIN4	Serine/threonine-protein kinase PAK 2;PAK-2p27;PAK-2p34	Pak2	3
0	0	0	NaN	NaN	-0.366932	0.253263	0.0494913	1.03083		NaN	2	3	NaN	2	3	5.6	5.6	5.0391e-21	Q8CJG0	Q8CJG0	Protein argonaute-2	Eif2c2	1
0	0	0	NaN	NaN	0.187388	-0.928567	0.435415	-1.01156	+	NaN	3	5	NaN	3	5	12.1	12.1	3.0533e-229	Q8JZK9	Q8JZK9	Hydroxymethylglutaryl-CoA synthase, cytoplasmic	Hmgcs1	1
0	0	0	NaN	NaN	-0.249445	0.0278618	-0.11377	-0.0669259		NaN	3	2	NaN	3	2	6.7	6.7	9.5547e-12	Q8JZN5;F6W0S5	Q8JZN5	Acyl-CoA dehydrogenase family member 9, mitochondrial	Acad9	2
0	0	0	NaN	NaN	0.474877	0.992623	0.875151	1.33451	+	1	2	2	1	2	2	10.5	10.5	1.6072e-16	Q8JZV7;F6UP77	Q8JZV7;F6UP77	Putative N-acetylglucosamine-6-phosphate deacetylase	Amdhd2	2
0	0	0	0.702214	0.499578	0.305912	0.600841	1.17089	1.16376	+	1	14	12	1	14	12	21.1	21.1	3.9185e-212	Q8K009;D3Z6B9;Q8R0Y6	Q8K009;D3Z6B9	Mitochondrial 10-formyltetrahydrofolate dehydrogenase	Aldh1l2	3
0	0	0	NaN	NaN	-0.238153	-0.28351	-0.059495	-0.270956		NaN	2	3	NaN	2	3	14.8	14.8	3.344e-10	Q8K0C9	Q8K0C9	GDP-mannose 4,6 dehydratase	Gmds	1
0	0	0	NaN	NaN	-0.326878	-1.16809	0.107152	0.158983		NaN	1	2	NaN	1	2	4.3	4.3	7.734e-70	Q8K0V4;F6YBV1	Q8K0V4;F6YBV1	CCR4-NOT transcription complex subunit 3	Cnot3	2
0	0	0	NaN	NaN	-0.05285	-0.0540178	0.212258	0.0888201		NaN	1	1	NaN	1	1	3.2	3.2	1.1175e-12	Q8K1I7	Q8K1I7	WAS/WASL-interacting protein family member 1	Wipf1	1
0	0	0	NaN	NaN	-0.453143	-0.481405	0.374511	0.19774		0	2	2	0	2	2	8.8	8.8	1.6387e-19	Q8K1N4;Q8K1N4-2	Q8K1N4;Q8K1N4-2	Spermatogenesis-associated serine-rich protein 2	Spats2	2
0	0	0	NaN	NaN	-0.17314	-0.0110936	-0.571557	-0.745841		NaN	2	2	NaN	2	2	3.6	3.6	1.2498e-25	Q8K224	Q8K224	N-acetyltransferase 10	Nat10	1
0	0	0	0.346645	0.112633	0.339594	0.285816	0.621618	0.57289		2	7	7	2	7	7	12	12	1.0047e-109	Q8K297	Q8K297	Procollagen galactosyltransferase 1	Glt25d1	1
0	0	0	NaN	NaN	-3.75602	-3.38888	-3.17462	-3.18981	+	0	2	3	0	2	3	4.1	4.1	2.7124e-75	Q8K298	Q8K298	Actin-binding protein anillin	Anln	1
0	0	0	0.679063	0.918921	0.745797	0.694657	1.31887	1.40005	+	2	5	5	2	5	5	19.1	19.1	5.5247e-33	Q8K2A1-2;Q8K2A1;E0CXC5	Q8K2A1-2;Q8K2A1;E0CXC5	PTB domain-containing engulfment adapter protein 1	Gulp1	3
0	0	0	0.182184	0.0347792	-0.150161	0.0581087	-0.011588	0.152378		8	6	6	8	6	6	15.2	15.2	9.3246e-134	Q8K2B3	Q8K2B3	Succinate dehydrogenase [ubiquinone] flavoprotein subunit, mitochondrial	Sdha	1
0	0	0	0.0475383	-0.105287	NaN	NaN	-0.162686	-0.0219362		2	0	2	2	0	2	6.6	6.6	2.1195e-15	Q8K2K6;Q8K2K6-1;Q8K2K6-2;Q8K2K6-3	Q8K2K6;Q8K2K6-1;Q8K2K6-2;Q8K2K6-3	Arf-GAP domain and FG repeat-containing protein 1	Agfg1	4
0	0	0	0.215492	0.358734	-0.434578	-0.367843	0.222434	0.313014		4	2	2	4	2	2	17.2	17.2	7.9282e-38	Q8K2Q0	Q8K2Q0	COMM domain-containing protein 9	Commd9	1
0	0	0	NaN	NaN	-0.222313	0.0332292	0.222805	0.614945		2	2	2	2	2	2	7.5	7.5	2.3557e-26	Q8K2Q7;Q8K2Q7-2	Q8K2Q7;Q8K2Q7-2	BRO1 domain-containing protein BROX	Brox	2
0	0	0	0.111966	0.15017	0.0736831	0.0184917	0.0978804	0.471552		11	3	4	10	2	3	20.9	18.1	2.0255e-112	Q8K354	Q8K354	Carbonyl reductase [NADPH] 3	Cbr3	1
0	0	0	NaN	NaN	-0.281439	-0.128819	0.470303	-0.0378582		0	3	2	0	3	2	7.1	7.1	1.0669e-65	Q8K3H0	Q8K3H0	DCC-interacting protein 13-alpha	Appl1	1
0	0	0	NaN	NaN	-0.222094	-0.398303	0.137504	0.165301		NaN	2	3	NaN	2	3	10.5	10.5	3.5865e-17	Q8K3W0-1;Q8K3W0;D3Z7P0;Q8K3W0-5;Q8K3W0-6;Q8K3W0-4;E9Q0U3;E9Q8Q1	Q8K3W0-1;Q8K3W0;D3Z7P0;Q8K3W0-5;Q8K3W0-6;Q8K3W0-4	BRCA1-A complex subunit BRE	Bre	8
0	0	0	0.705403	0.440633	0.190425	-0.156499	-0.0638615	-0.186705		4	3	2	4	3	1	8.6	6.6	4.1984e-45	Q8K3X4	Q8K3X4	Interferon regulatory factor 2-binding protein-like	Irf2bpl	1
0	0	0	NaN	NaN	0.0721745	0.715893	0.465713	0.76103	+	1	5	11	1	5	11	14.5	14.5	2.4983e-57	Q8K411;Q8K411-2;Q8K411-3	Q8K411;Q8K411-2;Q8K411-3	Presequence protease, mitochondrial	Pitrm1	3
0	0	0	1.09484	1.93595	0.54587	1.44753	1.60692	2.7813	+	16	5	8	16	5	8	14.7	14.7	1.8207e-66	Q8K4Q8	Q8K4Q8	Collectin-12	Colec12	1
0	0	0	0.894837	0.859174	NaN	NaN	0.450591	0.688494	+	5	1	3	5	1	3	16.3	16.3	8.3873e-41	Q8K4Z3	Q8K4Z3	NAD(P)H-hydrate epimerase	Apoa1bp	1
0	0	0	-0.0273662	0.123534	-0.100886	-0.549916	-0.0421299	-0.0864614		14	10	11	14	10	11	21.6	21.6	6.3901e-161	Q8K4Z5	Q8K4Z5	Splicing factor 3A subunit 1	Sf3a1	1
0	0	0	NaN	NaN	0.103128	0.435949	0.481816	1.16954		NaN	2	3	NaN	2	3	8	8	1.5978e-11	Q8N7N5;Q8N7N5-2	Q8N7N5;Q8N7N5-2	DDB1- and CUL4-associated factor 8	Dcaf8	2
0	0	0	NaN	NaN	0.519139	0.796265	0.683113	1.05887	+	0	2	2	0	2	2	7.3	7.3	5.6322e-06	Q8QZS1	Q8QZS1	3-hydroxyisobutyryl-CoA hydrolase, mitochondrial	Hibch	1
0	0	0	0.436268	0.641546	-0.353192	0.0920721	0.617393	0.95114		5	8	12	5	8	12	38.2	38.2	7.6515e-285	Q8QZT1	Q8QZT1	Acetyl-CoA acetyltransferase, mitochondrial	Acat1	1
0	0	0	NaN	NaN	0.504265	0.679784	0.80752	0.941557	+	1	2	4	1	2	4	18.7	18.7	3.36e-57	Q8QZV3;P42125	Q8QZV3;P42125	Enoyl-CoA delta isomerase 1, mitochondrial	Eci1	2
0	0	0	-0.00400182	-0.0513842	-0.239208	0.291132	-0.455	-0.565332		3	2	4	3	2	4	13.1	13.1	2.2985e-34	Q8QZY1	Q8QZY1	Eukaryotic translation initiation factor 3 subunit L	Eif3l	1
0	0	0	-0.18236	-0.445028	0.0827026	-0.0373548	NaN	NaN		5	2	1	5	2	1	12.9	12.9	1.6539e-05	Q8R0A0	Q8R0A0	General transcription factor IIF subunit 2	Gtf2f2	1
0	0	0	NaN	NaN	-0.500524	-0.370919	-0.31147	-0.34738		NaN	3	4	NaN	3	4	4.9	4.9	2.4725e-61	Q8R0G9	Q8R0G9	Nuclear pore complex protein Nup133	Nup133	1
0	0	0	NaN	NaN	0.147437	0.165558	0.349139	0.234256		0	1	1	0	1	1	3	3	6.2459e-53	Q8R180	Q8R180	ERO1-like protein alpha	Ero1l	1
0	0	0	-0.110558	-0.315361	-0.240554	-0.219975	-0.389281	-0.506435		8	9	12	8	9	12	17.8	17.8	4.7442e-76	Q8R1B4;E9Q3A8	Q8R1B4	Eukaryotic translation initiation factor 3 subunit C	Eif3c	2
0	0	0	1.04173	0.601031	0.503654	1.046	0.479334	0.663572	+	19	6	7	19	6	7	16.7	16.7	7.4687e-45	Q8R1F1;A2ARS6	Q8R1F1	Niban-like protein 1	Fam129b	2
0	0	0	0.00518438	0.201007	0.126312	0.0528332	0.275245	0.422233		7	6	8	7	6	8	26.6	26.6	5.9979e-144	Q8R1G6;F7C957;E9Q996	Q8R1G6;F7C957	PDZ and LIM domain protein 2	Pdlim2	3
0	0	0	-0.382626	-0.354225	NaN	NaN	-0.257114	-0.316151		4	0	2	4	0	2	10.7	10.7	1.898e-44	Q8R1N4;Q8R1N4-2;Q8R1N4-3	Q8R1N4;Q8R1N4-2;Q8R1N4-3	NudC domain-containing protein 3	Nudcd3	3
0	0	0	0.0402613	-0.115457	0.10675	0.0346383	0.328262	0.413161		6	7	8	6	7	8	23.3	23.3	2.3906e-123	Q8R1Q8;F6XF11	Q8R1Q8	Cytoplasmic dynein 1 light intermediate chain 1	Dync1li1	2
0	0	0	-0.2257	-0.749354	NaN	NaN	-0.394961	-0.488188		2	1	2	2	1	2	4.5	4.5	4.5297e-06	Q8R2M2	Q8R2M2	Deoxynucleotidyltransferase terminal-interacting protein 2	Dnttip2	1
0	0	0	-0.183888	-0.119409	-0.126959	-0.363289	-0.230059	-0.451386		5	5	7	3	4	5	18	13.7	0	Q8R317;Q8R317-2;Q99NB8	Q8R317;Q8R317-2	Ubiquilin-1	Ubqln1	3
0	0	0	NaN	NaN	0.158208	-0.272245	0.36614	0.174406		NaN	2	2	NaN	2	2	4.9	4.9	6.0478e-09	Q8R366;G3UYZ1	Q8R366;G3UYZ1	Immunoglobulin superfamily member 8	Igsf8	2
0	0	0	NaN	NaN	0.169027	0.759156	0.827656	1.09119	+	0	5	5	0	5	5	12.2	12.2	9.0674e-80	Q8R3B1	Q8R3B1	1-phosphatidylinositol 4,5-bisphosphate phosphodiesterase delta-1	Plcd1	1
0	0	0	0.362554	0.973648	0.378844	0.354226	0.0333701	0.0497701		2	1	2	2	1	2	9	9	0.0001284	Q8R409	Q8R409	Protein HEXIM1	Hexim1	1
0	0	0	-0.0918173	-0.338652	-0.495105	-0.789112	-0.190092	-0.260981		2	5	5	2	5	5	30.2	30.2	1.4557e-51	Q8R4R6;A2ATJ2	Q8R4R6;A2ATJ2	Nucleoporin NUP53	Nup35	2
0	0	0	-0.092894	-0.052865	0.104337	-0.399426	-0.162929	-0.406694		2	4	4	2	4	4	6.1	6.1	1.5051e-79	Q8R4U7	Q8R4U7	Leucine zipper protein 1	Luzp1	1
0	0	0	-0.190059	-0.110464	0.457332	0.29725	-0.143771	-0.0284693		15	3	3	1	3	3	8.4	8.4	5.6819e-81	Q8R550-3;Q8R550;Q8R550-2;E9Q0C1;Q8R550-8;B1AZ85;Q8R550-4;E9QND4;Q8R550-5;Q8R550-6;B0R0Y8;Q8R550-7	Q8R550-3;Q8R550;Q8R550-2;E9Q0C1;Q8R550-8;B1AZ85	SH3 domain-containing kinase-binding protein 1	Sh3kbp1	12
0	0	0	-0.0966532	0.0765591	-0.100809	0.219958	0.0676387	0.268674		2	3	4	2	1	1	15.4	6.4	1.6072e-39	Q8R5C5;E0CYB4;E0CZD4	Q8R5C5;E0CYB4;E0CZD4	Beta-centractin	Actr1b	3
0	0	0	0.221568	0.399007	-0.178339	0.569199	-0.0034666	0.423847		2	1	4	2	1	4	24.5	24.5	1.4823e-18	Q8R5J9	Q8R5J9	PRA1 family protein 3	Arl6ip5	1
0	0	0	-0.182213	-0.0119952	-0.37103	-0.626447	-0.13435	-0.243797		3	2	3	3	2	3	17.2	17.2	1.6373e-35	Q8R5L1;O35658	Q8R5L1;O35658	Complement component 1 Q subcomponent-binding protein, mitochondrial	C1qbp	2
0	0	0	-0.27535	-0.129024	-0.3363	0.135009	0.33811	0.944109		2	3	2	2	3	2	14	14	1.536e-19	Q8VBT0;F6V084	Q8VBT0;F6V084	Thioredoxin-related transmembrane protein 1	Tmx1	2
0	0	0	0.0354831	-0.0505473	-0.0693459	-0.271775	-0.112022	-0.489058		5	5	5	5	5	5	36.4	36.4	8.5329e-73	Q8VBV7	Q8VBV7	COP9 signalosome complex subunit 8	Cops8	1
0	0	0	0.144568	0.104873	-0.340477	0.137635	0.235237	0.502229		3	3	4	3	3	4	14.1	14.1	2.8457e-56	Q8VCF0	Q8VCF0	Mitochondrial antiviral-signaling protein	Mavs	1
0	0	0	0.220949	-0.208578	NaN	NaN	0.492007	0.322274		2	1	2	2	1	2	5.9	5.9	2.1135e-59	Q8VCH8	Q8VCH8	UBX domain-containing protein 4	Ubxn4	1
0	0	0	-0.118845	0.00900309	0.0402613	0.0773797	-0.00987292	0.0690147		50	14	18	0	14	18	40.4	40.4	0	Q8VCQ8;E9QA16;D3Z6I7;E9Q0M9;E9QA15;F6QLP8;E9Q9F3;F6ZAW1;F6T2Z7;F6RGN9;F7CVG0	Q8VCQ8;E9QA16;D3Z6I7;E9Q0M9;E9QA15		Cald1	11
0	0	0	0.271187	0.207643	0.135798	-0.318758	0.52306	0.54893		3	1	2	3	1	2	9.3	9.3	2.5247e-19	Q8VCV2;Q9QYF9;Q8CBD0	Q8VCV2;Q9QYF9;Q8CBD0	Protein NDRG3	Ndrg3	3
0	0	0	-0.0304276	-0.246002	-0.163575	-0.191837	-0.13887	-0.13348		88	75	93	83	68	78	46.9	40.7	0	Q8VDD5;F7AUR3;E9Q3T2;F2Z494	Q8VDD5	Myosin-9	Myh9	4
0	0	0	0.643579	0.831958	0.219958	0.190552	0.781905	0.788686		2	3	3	2	3	3	7.8	7.8	1.9607e-40	Q8VDD8	Q8VDD8	WAS protein family homolog 1	Wash1	1
0	0	0	0.0143553	-0.332716	-0.0602168	-0.0918019	-0.0321526	-0.14038		34	22	26	34	22	26	23.8	23.8	4.8908e-270	Q8VDJ3	Q8VDJ3	Vigilin	Hdlbp	1
0	0	0	NaN	NaN	-0.154988	0.243181	0.134615	-0.0039005		0	3	2	0	3	2	7.5	7.5	1.2795e-37	Q8VDL4;Q8VDL4-3;Q8VDL4-2	Q8VDL4;Q8VDL4-3;Q8VDL4-2	ADP-dependent glucokinase	Adpgk	3
0	0	0	-0.0932941	-0.154185	-0.135602	-0.0827592	-0.241424	-0.128346		21	6	8	21	6	8	14.9	14.9	1.6829e-115	Q8VDM4;Q80V77	Q8VDM4;Q80V77	26S proteasome non-ATPase regulatory subunit 2	Psmd2	2
0	0	0	NaN	NaN	-0.500055	-0.260774	0.3744	0.342782		NaN	3	3	NaN	3	3	5.8	5.8	6.4745e-104	Q8VDM6;Q8VDM6-2;Q8VDM6-3	Q8VDM6;Q8VDM6-2	Heterogeneous nuclear ribonucleoprotein U-like protein 1	Hnrnpul1	3
0	0	0	-0.291733	-0.401197	-0.120812	-0.0291317	-0.162428	0.0651587		21	14	15	21	14	15	18.9	18.9	0	Q8VDN2;E9QAV3;Q8VCE0;Q6PIE5;Q6PIC6;D3YYN7;E9QNX7;Q64436;Q9WV27;Q91WH7;D3YVX6;Q9Z1W8	Q8VDN2;E9QAV3	Sodium/potassium-transporting ATPase subunit alpha-1	Atp1a1	12
0	0	0	NaN	NaN	1.31284	1.03393	1.09038	1.2734	+	NaN	6	5	NaN	6	5	10	10	5.3146e-50	Q8VDP3;Q8VDP3-3;Q8VDP3-2;E9PUI4	Q8VDP3;Q8VDP3-3;Q8VDP3-2;E9PUI4	Protein-methionine sulfoxide oxidase MICAL1	Mical1	4
0	0	0	NaN	NaN	0.316957	0.423309	0.55768	0.569297		1	3	5	1	3	5	7	7	7.3133e-27	Q8VDP4	Q8VDP4	DBIRD complex subunit KIAA1967 homolog		1
0	0	0	NaN	NaN	-0.0270133	0.138683	0.384381	0.411209		NaN	2	4	NaN	2	4	14.6	14.6	8.4343e-104	Q8VE47;D6RH76;F6VRI6	Q8VE47;D6RH76	Ubiquitin-like modifier-activating enzyme 5	Uba5	3
0	0	0	0.583615	0.41186	0.324119	0.211137	0.657366	0.548437		4	2	2	4	2	2	12.3	12.3	8.0678e-08	Q8VE88;Q8VE88-2	Q8VE88;Q8VE88-2	Protein FAM114A2	Fam114a2	2
0	0	0	NaN	NaN	0.586501	0.0535284	1.81275	1.91495	+	NaN	3	3	NaN	3	3	6.7	6.7	1.147e-20	Q8VHG2;F6QYS7;Q8VHG2-2;F6YMV1;B1AXE9	Q8VHG2;F6QYS7;Q8VHG2-2;F6YMV1;B1AXE9	Angiomotin	Amot	5
0	0	0	0.418352	0.311154	NaN	NaN	0.688136	0.986156		2	1	3	2	1	3	8.4	8.4	3.1185e-06	Q8VHI3	Q8VHI3	GDP-fucose protein O-fucosyltransferase 2	Pofut2	1
0	0	0	0.766553	0.0601858	-0.154859	-0.378588	-0.0550067	-0.0250742		7	8	10	3	3	5	18.5	12.2	3.4659e-87	Q8VHM5;A2AW41;A2AW40	Q8VHM5;A2AW41		Hnrnpr	3
0	0	0	0.338453	0.179511	0.000576887	-0.268834	0.104605	-0.0438541		3	4	4	3	4	4	13.3	13.3	3.2434e-72	Q8VHR5;Q8VHR5-2	Q8VHR5;Q8VHR5-2	Transcriptional repressor p66-beta	Gatad2b	2
0	0	0	0.501006	-0.125746	0.154194	-0.136743	-0.131851	-0.110978		7	1	5	7	1	5	5.3	5.3	1.2975e-98	Q8VI75;Q5U4C5;D6RES6	Q8VI75;Q5U4C5	Importin-4	Ipo4	3
0	0	0	-0.00494247	-0.0845938	-0.123921	-0.202605	-0.11879	-0.148225		16	8	10	14	7	9	18.3	17.2	2.4528e-201	Q8VIJ6	Q8VIJ6	Splicing factor, proline- and glutamine-rich	Sfpq	1
0	0	0	0.545968	0.702658	-0.00161668	0.303693	0.34551	0.474774		2	2	1	2	2	1	5.5	5.5	6.61e-07	Q8VIM9	Q8VIM9	Immunity-related GTPase family Q protein	Irgq	1
0	0	0	-0.413288	-0.53799	NaN	NaN	-0.760773	-0.817358	+	2	0	2	2	0	2	8.7	8.7	1.7726e-23	Q8WTY4;F7BWP1;F8WIK0	Q8WTY4;F7BWP1;F8WIK0	Anamorsin	Ciapin1	3
0	0	0	0.0483758	-1.06921	-0.323353	-0.192579	-0.530552	-0.643315		2	4	4	2	4	4	15	15	4.8666e-24	Q91V12-4;Q91V12-2;E9PYH2;Q91V12;Q91V12-3	Q91V12-4;Q91V12-2;E9PYH2;Q91V12;Q91V12-3	Cytosolic acyl coenzyme A thioester hydrolase	Acot7	5
0	0	0	NaN	NaN	0.587557	0.455755	0.368712	0.345737		NaN	2	2	NaN	2	2	2.8	2.8	8.049e-05	Q91V35;P18052;E9QLV5;P18052-2	Q91V35;P18052;E9QLV5;P18052-2	Receptor-type tyrosine-protein phosphatase alpha	Ptpra	4
0	0	0	0.523662	0.931532	0.111966	0.533962	0.635615	1	+	2	7	6	2	7	6	44.2	44.2	6.6203e-142	Q91V61;Q91V61-2;Q3U4F0	Q91V61;Q91V61-2;Q3U4F0	Sideroflexin-3	Sfxn3	3
0	0	0	-0.450952	-0.485459	NaN	NaN	1.16973	1.42449		3	1	2	3	1	2	5.4	5.4	4.1253e-09	Q91V76	Q91V76	Ester hydrolase C11orf54 homolog		1
0	0	0	NaN	NaN	-0.403561	-0.560643	-0.252948	-0.272576		0	2	2	0	2	2	5.7	5.7	7.6569e-10	Q91V89;Q60996;Q60996-4;Q60996-3;F6SCV1;Q60996-2;F8WHB2	Q91V89		Ppp2r5d	7
0	0	0	-0.118617	0.104739	0.135798	0.228603	0.220825	0.27023		4	3	3	4	3	3	10.2	10.2	7.2487e-39	Q91VA7	Q91VA7		Idh3b	1
0	0	0	-0.202124	-0.205713	-0.0131304	-0.173645	-0.0923863	-0.159589		6	5	7	3	4	6	24.3	20.4	2.7507e-133	Q91VC3;E9PV04;A2AFK7;D3YU49	Q91VC3;E9PV04;A2AFK7;D3YU49	Eukaryotic initiation factor 4A-III	Eif4a3;Gm5576;Gm8994	4
0	0	0	0.107286	0.246834	-0.242328	0.64607	0.278698	0.655352		9	6	8	9	6	8	20.8	20.8	1.3928e-33	Q91VD9	Q91VD9	NADH-ubiquinone oxidoreductase 75 kDa subunit, mitochondrial	Ndufs1	1
0	0	0	0.581207	-0.0132615	NaN	NaN	0.0304067	0.229834		3	2	4	3	2	4	15.8	15.8	3.6467e-44	Q91VH6	Q91VH6	Protein MEMO1	Memo1	1
0	0	0	0.815985	0.566279	0.352081	0.783918	0.933875	0.846874	+	10	3	8	10	3	8	19.7	19.7	2.3831e-67	Q91VI7	Q91VI7	Ribonuclease inhibitor	Rnh1	1
0	0	0	0.592732	0.511974	0.64441	0.0404014	0.588709	0.0753272		5	3	3	5	3	3	13.8	13.8	3.6065e-11	Q91VJ2	Q91VJ2	Protein kinase C delta-binding protein	Prkcdbp	1
0	0	0	NaN	NaN	-0.476599	-0.682117	-0.132705	0.107554		1	1	2	1	1	2	12.9	12.9	6.2684e-27	Q91VJ5;A2AER8;A2AER9	Q91VJ5;A2AER8;A2AER9	Polyglutamine-binding protein 1	Pqbp1	3
0	0	0	0.0299829	0.154972	NaN	NaN	-0.261846	-0.212584		16	8	9	3	1	1	25	3.6	5.3897e-42	Q91VM5	Q91VM5	RNA binding motif protein, X-linked-like-1;RNA binding motif protein, X-linked-like-1, N-terminally processed	Rbmxl1	1
0	0	0	0.0990932	-0.197203	-0.162137	-0.241697	-0.0663216	-0.163026		5	10	14	5	10	14	26.5	26.5	3.8069e-186	Q91VR5	Q91VR5	ATP-dependent RNA helicase DDX1	Ddx1	1
0	0	0	NaN	NaN	0.305912	1.14156	0.460795	0.867343	+	2	2	2	1	1	1	17.4	11.6	1.7375e-05	Q91VR7	Q91VR7	Microtubule-associated proteins 1A/1B light chain 3A	Map1lc3a	1
0	0	0	0.606063	0.98783	0.294782	0.449852	0.706287	0.682034		3	2	2	3	2	2	31.2	31.2	1.2455e-06	Q91VW3	Q91VW3	SH3 domain-binding glutamic acid-rich-like protein 3	Sh3bgrl3	1
0	0	0	-0.979146	-1.02336	-0.44436	-0.553045	-0.562325	-0.634755	+	4	6	9	4	6	9	13.6	13.6	2.0981e-67	Q80TP8;Q91W50	Q80TP8;Q91W50	Cold shock domain-containing protein E1	Csde1	2
0	0	0	0.0866479	0.0874628	0.0271541	-0.30091	0.197614	-0.0622489		4	1	2	4	1	2	8.4	8.4	2.163e-11	Q91W67	Q91W67	Ubiquitin-like protein 7	Ubl7	1
0	0	0	-0.0769041	0.729096	0.209017	-0.337831	0.0802483	0.262313		3	5	4	3	5	4	26.4	26.4	9.1884e-57	Q91W92	Q91W92	Cdc42 effector protein 1	Cdc42ep1	1
0	0	0	NaN	NaN	-0.106001	-0.470509	-0.403198	-0.680914		1	3	7	1	3	7	21	21	1.958e-37	Q91WK2;Q8BMZ8	Q91WK2;Q8BMZ8	Eukaryotic translation initiation factor 3 subunit H	Eif3h	2
0	0	0	-0.956739	-1.64264	-0.590615	-1.33792	-1.36516	-1.11519	+	6	3	2	6	3	2	13.1	13.1	9.8105e-10	Q91WN1	Q91WN1	DnaJ homolog subfamily C member 9	Dnajc9	1
0	0	0	-0.0253092	-0.0405266	NaN	NaN	-0.742289	-0.250715		2	1	2	2	1	2	17.6	17.6	2.3396e-05	Q91WS0	Q91WS0	CDGSH iron-sulfur domain-containing protein 1	Cisd1	1
0	0	0	NaN	NaN	0.500496	1.75988	0.896388	2.07128	+	0	2	2	0	2	2	8.5	8.5	9.2234e-09	Q91X76	Q91X76		Nt5dc2	1
0	0	0	0.0298416	0.488824	NaN	NaN	0.557876	0.439676		2	1	2	2	1	2	23.9	23.9	4.6671e-68	Q91XV3	Q91XV3	Brain acid soluble protein 1	Basp1	1
0	0	0	0.692784	1.05866	0.0519985	0.0874628	1.01221	1.24476		5	3	4	5	3	4	5.6	5.6	5.1879e-32	Q91XX1;Q91XW9;Q91XX0;Q91XY8;Q91XX9;Q91XY0;Q91XY7;Q91XX4;Q91XY5;O88689-3	Q91XX1;Q91XW9;Q91XX0;Q91XY8;Q91XX9;Q91XY0;Q91XY7;Q91XX4;Q91XY5;O88689-3		Pcdhgc3;Pcdhgc5;Pcdhgc4;Pcdhga11;Pcdhga9;Pcdhga8;Pcdhga12;Pcdhgb6;Pcdhga3	10
0	0	0	-0.246823	1.13277	0.0989585	0.245252	0.197362	0.613532		1	5	3	1	5	3	7.4	7.4	5.3849e-26	Q91YE8;Q91YE8-2;E9Q1U2;D3YVV9	Q91YE8;Q91YE8-2;E9Q1U2;D3YVV9	Synaptopodin-2	Synpo2	4
0	0	0	NaN	NaN	-0.224334	-0.0757329	0.311852	0.134089		0	4	2	0	4	2	12	12	1.073e-16	Q91YJ2	Q91YJ2	Sorting nexin-4	Snx4	1
0	0	0	-0.493317	-0.340624	-0.234771	-0.425269	-0.431015	-0.429013		7	2	2	7	2	2	10	10	4.306e-07	Q91YN9	Q91YN9	BAG family molecular chaperone regulator 2	Bag2	1
0	0	0	0.178874	0.213254	0.144829	0.470511	0.241596	0.372506		16	15	17	16	15	17	35.4	35.4	2.9352e-139	Q91YQ5	Q91YQ5	Dolichyl-diphosphooligosaccharide--protein glycosyltransferase subunit 1	Rpn1	1
0	0	0	0.209516	-0.0806676	0.0617071	0.258338	0.154194	0.0805212		4	5	5	3	5	5	22.6	22.6	1.086e-75	Q91YR1	Q91YR1	Twinfilin-1	Twf1	1
0	0	0	0.366476	0.896311	NaN	NaN	0.455018	0.604261	+	3	1	2	3	1	2	7.3	7.3	2.3626e-07	Q91YR9	Q91YR9	Prostaglandin reductase 1	Ptgr1	1
0	0	0	NaN	NaN	0.479334	0.00446549	0.679694	0.539035		NaN	4	4	NaN	4	4	7.6	7.6	1.2721e-89	Q91YT8	Q91YT8	Transmembrane protein 63A	Tmem63a	1
0	0	0	NaN	NaN	0.132906	-0.296563	-0.313172	-0.560068		NaN	2	3	NaN	2	3	10	10	5.0463e-09	Q91Z31-2;Q91Z31	Q91Z31-2;Q91Z31	Polypyrimidine tract-binding protein 2	Ptbp2	2
0	0	0	0.906737	0.706818	-0.242704	0.511569	0.530071	0.672018		3	3	3	3	3	3	11.6	11.6	4.8952e-14	Q91Z53;D6REG4	Q91Z53;D6REG4	Glyoxylate reductase/hydroxypyruvate reductase	Grhpr	2
0	0	0	0.528671	0.502127	-0.0568063	-0.0658384	0.311154	0.40305		3	3	3	3	3	3	5.7	5.7	3.3728e-12	Q91Z67;Q3TSN4	Q91Z67	SLIT-ROBO Rho GTPase-activating protein 2	Srgap2	2
0	0	0	NaN	NaN	-0.40855	-0.210646	0.730575	0.972619		NaN	3	5	NaN	3	5	11.3	11.3	5.9564e-22	Q91ZA3;H3BL62;D3YZC0;D3YWM4	Q91ZA3	Propionyl-CoA carboxylase alpha chain, mitochondrial	Pcca	4
0	0	0	-0.139585	-0.197302	0.00216244	0.0370308	-0.0338502	-0.208294		6	4	7	6	4	7	14.2	14.2	5.6176e-43	Q91ZJ5;Q91ZJ5-2	Q91ZJ5;Q91ZJ5-2	UTP--glucose-1-phosphate uridylyltransferase	Ugp2	2
0	0	0	NaN	NaN	-0.17119	-0.32829	-0.335554	-0.59018		1	5	7	1	4	6	7.9	7.2	1.1708e-89	Q91ZW3	Q91ZW3	SWI/SNF-related matrix-associated actin-dependent regulator of chromatin subfamily A member 5	Smarca5	1
0	0	0	0.218099	0.406428	0.0728604	0.315334	0.376179	0.542308		42	20	40	42	20	40	10.3	10.3	0	Q91ZX7;Q3U5J2;A2API5;E9Q202;Q9JI18	Q91ZX7	Prolow-density lipoprotein receptor-related protein 1;Low-density lipoprotein receptor-related protein 1 85 kDa subunit;Low-density lipoprotein receptor-related protein 1 515 kDa subunit;Low-density lipoprotein receptor-related protein 1 intracellular domain	Lrp1	5
0	0	0	0.314522	0.348232	NaN	NaN	0.646531	0.544189		8	0	2	8	0	2	6.4	6.4	4.248e-35	Q920A5;Q3U5P4	Q920A5;Q3U5P4	Retinoid-inducible serine carboxypeptidase	Scpep1	2
0	0	0	1.19962	0.24245	0.575506	0.56179	1.69399	0.673195	+	7	5	6	7	5	6	20.4	20.4	1.4119e-41	Q920E5	Q920E5	Farnesyl pyrophosphate synthase	Fdps	1
0	0	0	NaN	NaN	-0.142576	-0.750543	0.160533	-0.529552	+	NaN	2	2	NaN	2	2	8.3	8.3	2.7503e-06	Q920L1	Q920L1	Fatty acid desaturase 1	Fads1	1
0	0	0	-0.0070576	-0.171921	-0.0799659	-0.336847	-0.0915252	-0.146052		4	4	4	4	4	4	15.9	15.9	5.0137e-292	Q921F2;Q6VYI4;Q6VYI5;Q8BLD4;Q8R0B4;E9Q830;F8WIJ9	Q921F2;Q6VYI4;Q6VYI5;Q8BLD4;Q8R0B4;E9Q830;F8WIJ9	TAR DNA-binding protein 43	Tardbp	7
0	0	0	NaN	NaN	-0.140301	-0.130318	-0.265275	-0.466576		NaN	3	4	NaN	3	4	8.8	8.8	7.306e-28	Q921K2;P11103;P11103-2	Q921K2;P11103;P11103-2	Poly [ADP-ribose] polymerase 1	Parp1	3
0	0	0	-0.239583	-0.268713	-0.0307666	-0.316726	-0.115019	-0.27357		1	2	2	1	2	2	8.8	8.8	1.6267e-09	Q921Y0;Q921Y0-2;Q3UDM0;Q8BPB0	Q921Y0;Q921Y0-2;Q3UDM0;Q8BPB0	MOB kinase activator 1A;MOB kinase activator 1B	Mob1a;Mob1b	4
0	0	0	0.0579701	-0.183835	-0.00460953	0.0989585	-0.0185711	-0.0920172		17	9	15	17	9	15	37.9	37.9	1.3092e-164	Q922B2;Q8BJY7	Q922B2	Aspartate--tRNA ligase, cytoplasmic	Dars	2
0	0	0	-0.144999	-0.176299	-0.175827	0.321697	-0.198858	0.0687396		23	17	18	9	7	7	47.9	23.9	0	Q922F4	Q922F4	Tubulin beta-6 chain	Tubb6	1
0	0	0	0.356256	0.3744	-0.239583	-0.0152867	NaN	NaN		1	3	2	1	2	1	14.7	11.2	3.4594e-09	Q922Q4	Q922Q4	Pyrroline-5-carboxylate reductase 2	Pycr2	1
0	0	0	0.0536674	0.0567222	0.10017	0.0869197	0.356482	0.0777899		17	12	14	17	12	14	35.2	35.2	0	Q922R8;Q3TML0	Q922R8;Q3TML0	Protein disulfide-isomerase A6	Pdia6	2
0	0	0	NaN	NaN	-1.04305	-1.01025	0.138159	-0.0478454		0	3	3	0	3	3	10.2	10.2	1.3948e-18	Q922U1;E0CYD0	Q922U1	U4/U6 small nuclear ribonucleoprotein Prp3	Prpf3	2
0	0	0	0.356256	0.3744	-0.21677	0.511873	0.366924	0.574925		1	3	2	1	2	1	14.6	11	7.8982e-19	Q922W5;A2ABZ2;A2ABZ3	Q922W5;A2ABZ2	Pyrroline-5-carboxylate reductase 1, mitochondrial	Pycr1	3
0	0	0	0.0792927	0.0776532	0.16954	0.591775	0.114767	0.402613		2	1	2	2	1	2	6.7	6.7	9.208e-15	Q922Y1	Q922Y1	UBX domain-containing protein 1	Ubxn1	1
0	0	0	-0.291716	-0.133765	0.135404	-0.0468018	-0.157689	-0.173482		2	1	1	2	1	1	18.6	18.6	5.4918e-26	Q923D4	Q923D4	Splicing factor 3B subunit 5	Sf3b5	1
0	0	0	-0.367453	-0.328344	-0.321153	-0.750737	-0.526639	-0.885233		4	4	5	4	4	5	38.2	38.2	1.314e-194	Q923F1;Q61189	Q923F1;Q61189	Methylosome subunit pICln	Clns1a	2
0	0	0	-0.0807438	-0.0750488	-0.363809	-0.258615	0.0408223	0.146916		13	5	9	13	5	9	25.8	25.8	9.3347e-33	Q93092	Q93092	Transaldolase	Taldo1	1
0	0	0	0.0694272	-0.882332	NaN	NaN	-0.6574	-0.762412	+	2	0	2	2	0	2	8.5	8.5	0.00010918	Q99J09;F7D5L2;D6RIL4	Q99J09;F7D5L2;D6RIL4	Methylosome protein 50	Wdr77	3
0	0	0	NaN	NaN	-0.475595	-0.286762	0.119555	-0.204848		2	1	2	2	1	2	8.3	8.3	3.5414e-65	Q99J36	Q99J36	THUMP domain-containing protein 1	Thumpd1	1
0	0	0	0.820567	0.168	0.154065	0.687598	0.280956	0.380619		5	4	6	5	4	6	20.3	20.3	1.0605e-47	Q99J77	Q99J77		Nans	1
0	0	0	0.497331	0.226015	-0.797338	-0.478507	0.128161	0.20201		2	2	2	2	2	2	20.7	20.7	1.3901e-36	Q99JB2;F6WI02;A2AG39	Q99JB2;F6WI02;A2AG39	Stomatin-like protein 2	Stoml2	3
0	0	0	-0.323245	-0.472429	-0.366169	-0.493926	-0.920352	-0.876148		9	4	3	8	4	3	9.7	9.7	3.847e-25	Q99JF8;Q99JF8-2;A2BI12;F6RB63	Q99JF8;Q99JF8-2;A2BI12;F6RB63	PC4 and SFRS1-interacting protein	Psip1	4
0	0	0	0.13606	-0.171986	0.0299829	0.232784	-0.0399777	0.0160683		5	3	5	5	3	5	17	17	2.5396e-30	Q99JI4	Q99JI4	26S proteasome non-ATPase regulatory subunit 6	Psmd6	1
0	0	0	0.0190613	0.166201	0.0422241	-0.0424568	-0.299791	-0.196128		5	4	4	5	1	1	26.1	7.1	1.9132e-28	Q99JI6	Q99JI6	Ras-related protein Rap-1b	Rap1b	1
0	0	0	NaN	NaN	-0.304986	-0.0480691	0.200128	0.00762616		NaN	4	5	NaN	4	5	22	22	5.1397e-113	Q99JR1	Q99JR1	Sideroflexin-1	Sfxn1	1
0	0	0	0.473008	0.690104	NaN	NaN	0.207643	0.498149		9	1	2	9	1	2	8.8	8.8	1.175e-06	Q99JW2	Q99JW2	Aminoacylase-1	Acy1	1
0	0	0	-0.288065	-0.525663	NaN	NaN	-0.465281	-0.687567		1	0	2	1	0	1	7.8	4.8	5.3496e-21	Q99JX4;A2A701	Q99JX4;A2A701	Eukaryotic translation initiation factor 3 subunit M	Eif3m	2
0	0	0	NaN	NaN	-0.187247	-0.531156	0.0147838	-0.0880247		NaN	2	3	NaN	2	3	6.3	6.3	1.2727e-15	Q99JX7	Q99JX7	Nuclear RNA export factor 1	Nxf1	1
0	0	0	0.25411	0.619366	0.0575542	0.680774	0.384823	0.716333	+	4	4	10	4	4	10	29.7	29.7	1.617e-44	Q99JY0;D3YXU1	Q99JY0;D3YXU1	Trifunctional enzyme subunit beta, mitochondrial;3-ketoacyl-CoA thiolase	Hadhb	2
0	0	0	0.341075	0.195977	-0.360379	0.204015	-0.380315	-0.319262		11	7	11	11	7	11	31.1	31.1	7.8882e-159	Q99JY9;Q641P0;Q641P0-2	Q99JY9	Actin-related protein 3	Actr3	3
0	0	0	0.102053	0.201885	NaN	NaN	-0.557943	-0.264651		6	1	3	2	0	2	21.7	16.2	6.4595e-09	Q99JZ4;P36536	Q99JZ4;P36536	GTP-binding protein SAR1a	Sar1a	2
0	0	0	0.0668125	0.457962	-0.0565962	-0.174638	0.109829	0.276318		2	6	6	1	6	6	20.4	20.4	4.3728e-56	Q99K28-2;Q99K28	Q99K28-2;Q99K28	ADP-ribosylation factor GTPase-activating protein 2	Arfgap2	2
0	0	0	0.614568	-0.0523563	0.09815	0.311503	0.171335	0.206643		22	9	12	19	9	12	27.8	27.8	2.8542e-136	Q99K51;B1AX58;Q61233;Q3V0K9	Q99K51;B1AX58	Plastin-3	Pls3	4
0	0	0	-0.170767	-0.631198	-0.390113	0.148348	-0.501504	-0.994212		13	10	11	13	10	11	29.5	29.5	1.1266e-89	Q99K85;Q3U6K9;E9Q6P1	Q99K85;Q3U6K9	Phosphoserine aminotransferase	Psat1	3
0	0	0	0.735002	1.09721	0.964066	1.18998	1.3368	1.78367	+	3	5	9	3	5	9	14.8	14.8	2.3064e-85	Q99KC8;F6TIL5;Q8BGF0;Q6P8K4;D3Z671	Q99KC8	von Willebrand factor A domain-containing protein 5A	Vwa5a	5
0	0	0	-0.0880247	-0.126486	-0.0848845	-0.139585	0.119954	0.0592169		11	5	5	9	5	5	16.7	16.7	5.0366e-108	Q99KH8;Q9Z2W1;D3Z359;Q99JT2;A2AD84	Q99KH8	Serine/threonine-protein kinase 24;Serine/threonine-protein kinase 24 35 kDa subunit;Serine/threonine-protein kinase 24 12 kDa subunit	Stk24	5
0	0	0	0.454176	0.177471	0.179256	0.512985	0.325732	0.631989		14	14	20	14	14	20	35.9	35.9	0	Q99KI0	Q99KI0	Aconitate hydratase, mitochondrial	Aco2	1
0	0	0	NaN	NaN	-0.0456846	0.247563	0.136979	0.088413		NaN	1	2	NaN	1	2	8.8	8.8	4.2948e-05	Q99KI3	Q99KI3	Transmembrane protein 111	Tmem111	1
0	0	0	0.0159258	0.420617	0.0851526	0.138028	0.131985	0.17479		22	10	12	22	10	12	37.8	37.8	6.6221e-288	Q99KJ8	Q99KJ8	Dynactin subunit 2	Dctn2	1
0	0	0	0.248656	0.495491	0.159112	0.680144	0.415326	0.499782		5	3	6	5	3	6	13.8	13.8	9.1675e-98	Q99KK7	Q99KK7	Dipeptidyl peptidase 3	Dpp3	1
0	0	0	-0.0393845	-0.361027	-0.09411	-0.354077	-0.249548	-0.181509		2	3	6	2	3	6	19.1	19.1	1.9997e-59	Q99KP6-2;Q99KP6;Q99KP6-3	Q99KP6-2;Q99KP6;Q99KP6-3	Pre-mRNA-processing factor 19	Prpf19	3
0	0	0	1.21263	0.53655	NaN	NaN	0.436802	0.191563		4	2	4	4	2	4	11	11	5.2875e-21	Q99KQ4	Q99KQ4	Nicotinamide phosphoribosyltransferase	Nampt	1
0	0	0	0.109561	-0.179335	0.0169242	-0.293182	0.0846086	-0.111025		7	2	5	7	2	5	17	17	7.5682e-20	Q99KV1	Q99KV1	DnaJ homolog subfamily B member 11	Dnajb11	1
0	0	0	NaN	NaN	-0.329577	0.884637	0.446574	0.777199	+	NaN	2	2	NaN	2	2	10.5	10.5	4.8564e-19	Q99L04	Q99L04	Dehydrogenase/reductase SDR family member 1	Dhrs1	1
0	0	0	-0.37187	-0.30818	-0.248896	0.0597706	-0.407957	-0.453893		11	2	3	11	2	3	10.9	10.9	1.5179e-30	Q99L45;E0CXJ3	Q99L45	Eukaryotic translation initiation factor 2 subunit 2	Eif2s2	2
0	0	0	0.444243	0.560226	0.318924	0.159758	0.520447	0.399116		12	11	9	12	11	9	49.9	49.9	7.304e-262	Q99LB4;P24452;D3YTL5;D3YU77;D3YZN3;D3Z4K5;D3Z014	Q99LB4;P24452;D3YTL5	Macrophage-capping protein	Capg	7
0	0	0	1.1171	0.509341	-0.793682	0.90458	NaN	NaN		2	3	1	2	3	1	13.3	13.3	1.1212e-11	Q99LB6-2;Q99LB6;E0CYU5	Q99LB6-2;Q99LB6	Methionine adenosyltransferase 2 subunit beta	Mat2b	3
0	0	0	0.468323	0.166587	-0.101614	1.08127	0.27858	0.600841		10	7	9	10	7	9	40.5	40.5	5.9411e-111	Q99LC5	Q99LC5	Electron transfer flavoprotein subunit alpha, mitochondrial	Etfa	1
0	0	0	1.19931	1.89832	-0.119746	0.533264	1.37128	2.06098	+	8	3	5	7	3	5	25.6	25.6	5.3921e-23	Q99LD8;O08972;G3UZR0	Q99LD8;O08972	N(G),N(G)-dimethylarginine dimethylaminohydrolase 2	Ddah2	3
0	0	0	-0.626491	-0.975453	-0.690288	-0.756672	-0.779422	-1.12309	+	1	2	4	1	2	4	8.1	8.1	2.4539e-11	Q99LE6	Q99LE6	ATP-binding cassette sub-family F member 2	Abcf2	1
0	0	0	0.300182	0.260989	-1.03363	0.179384	0.0254541	0.0528332		7	6	9	7	6	9	22.4	22.4	2.8555e-59	Q99LF4	Q99LF4	tRNA-splicing ligase RtcB homolog	D10Wsu52e	1
0	0	0	NaN	NaN	-0.08804	-0.12956	0.32964	0.646347		0	4	3	0	4	3	11.1	11.1	8.8255e-101	Q99LJ0	Q99LJ0	CTTNBP2 N-terminal-like protein	Cttnbp2nl	1
0	0	0	0.742696	0.694836	0.451963	0.463099	0.956354	1.2246	+	5	2	3	5	2	3	23.7	23.7	3.0989e-12	Q99LJ6;E9PVY3	Q99LJ6	Glutathione peroxidase 7	Gpx7	2
0	0	0	0.477781	0.608336	0.153416	0.330444	0.719928	0.53963		9	3	4	9	3	4	10.1	10.1	2.9439e-18	Q99LM2;F2Z486;D6RJ46;D6RII4	Q99LM2	CDK5 regulatory subunit-associated protein 3	Cdk5rap3	4
0	0	0	-0.249616	-0.572158	0.104471	0.229957	-0.611998	-0.511115		11	3	6	11	3	6	35.5	35.5	3.2868e-15	Q99LP6	Q99LP6	GrpE protein homolog 1, mitochondrial	Grpel1	1
0	0	0	NaN	NaN	0.216362	1.08148	0.624616	1.06025	+	0	1	2	0	1	2	9	9	3.5938e-08	Q99LR1;D6RFU2	Q99LR1;D6RFU2	Monoacylglycerol lipase ABHD12	Abhd12	2
0	0	0	0.244644	0.38228	-0.265605	0.519743	0.108357	0.547154		8	4	6	8	4	6	37	37	3.6329e-32	Q99LX0;A2A813;A2A815;A2A816;A2A817	Q99LX0;A2A813;A2A815;A2A816;A2A817	Protein DJ-1	Park7	5
0	0	0	-0.727475	-0.499239	-0.0719974	-0.0468465	-0.154169	-0.188956		4	3	3	4	3	3	13.1	13.1	5.9396e-26	Q99M28;Q99M28-2;E9PVX3	Q99M28;Q99M28-2;E9PVX3	RNA-binding protein with serine-rich domain 1	Rnps1	3
0	0	0	0.296193	0.313362	NaN	NaN	0.142609	1.02304		2	1	1	2	1	1	4.9	4.9	6.9367e-07	Q99M71;Q99M71-2	Q99M71;Q99M71-2	Mammalian ependymin-related protein 1	Epdr1	2
0	0	0	-0.242601	-0.352879	-0.114441	-0.104263	NaN	NaN		2	2	1	1.5	2	1	2.1	2.1	2.1198e-11	F8VPM7;Q99MI1;E9QL63;Q99MI1-3;Q99MI1-2;Q99MI1-4	F8VPM7;Q99MI1;E9QL63;Q99MI1-3;Q99MI1-2;Q99MI1-4	ELKS/Rab6-interacting/CAST family member 1	Erc1	6
0	0	0	-0.202937	-0.323733	-0.308591	-0.432377	-0.293872	-0.379789		5	2	7	5	2	7	16.5	16.5	1.4056e-101	Q99MN1;Q8R2P8	Q99MN1;Q8R2P8	Lysine--tRNA ligase;Lysyl-tRNA synthetase	Kars	2
0	0	0	0.403595	0.112767	0.00446549	0.504061	-0.195418	-0.0320789		11	4	8	11	4	8	10.7	10.7	1.4033e-38	Q99MR6;Q99MR6-2;Q99MR6-4;Q99MR6-3	Q99MR6;Q99MR6-2;Q99MR6-4;Q99MR6-3	Serrate RNA effector molecule homolog	Srrt	4
0	0	0	NaN	NaN	-0.392952	-0.892446	-0.353764	-0.62687	+	NaN	2	2	NaN	2	2	5.6	5.6	4.5345e-07	Q99N87	Q99N87	28S ribosomal protein S5, mitochondrial	Mrps5	1
0	0	0	-0.371758	-0.141462	-0.310916	-0.194278	-0.0738184	-0.0443747		7.5	7	10	0.5	7	10	15.9	15.9	2.7635e-141	Q99P72;Q8BHF5;Q8BH78;Q99P72-3;Q99P72-1	Q99P72;Q8BHF5;Q8BH78;Q99P72-3	Reticulon-4	Rtn4	5
0	0	0	NaN	NaN	-0.79016	-0.554083	-0.352087	-0.222885		NaN	3	4	NaN	3	4	6.8	6.8	9.0111e-288	Q6ZQ45;Q99P88	Q6ZQ45;Q99P88	Nuclear pore complex protein Nup155	Nup155	2
0	0	0	0.0381553	0.115832	-0.0135672	0.0640551	0.229096	0.207143		10	7	7	10	7	7	46.1	46.1	8.4431e-190	Q99PT1	Q99PT1	Rho GDP-dissociation inhibitor 1	Arhgdia	1
0	0	0	-0.610653	-0.78024	NaN	NaN	-0.577724	-0.708868	+	2	1	1	2	1	1	9.1	9.1	1.5077e-05	Q9CPP0	Q9CPP0	Nucleoplasmin-3	Npm3	1
0	0	0	0.167358	0.461843	0.289126	0.696884	0.357383	0.670931		4	2	3	4	2	3	36.8	36.8	2.8182e-06	Q9CPQ1	Q9CPQ1	Cytochrome c oxidase subunit 6C	Cox6c	1
0	0	0	NaN	NaN	-0.285161	-0.282842	0.0963968	-0.0599912		NaN	3	3	NaN	3	3	11.5	11.5	1.4062e-25	Q9CPR5;Q9CPR5-2	Q9CPR5;Q9CPR5-2	39S ribosomal protein L15, mitochondrial	Mrpl15	2
0	0	0	0.222928	0.586501	0.251931	0.648281	0.32964	0.762391	+	10	4	7	10	4	7	35.3	35.3	8.1283e-29	Q9CPU0	Q9CPU0	Lactoylglutathione lyase	Glo1	1
0	0	0	0.607768	0.480886	0.147437	0.330558	0.417488	0.707701		14	4	9	14	4	9	47.7	47.7	4.8529e-254	Q9CPV4-3;Q9CPV4;Q9CPV4-2;E9Q197;F6ZTG3;F7BB55	Q9CPV4-3;Q9CPV4;Q9CPV4-2;E9Q197;F6ZTG3	Glyoxalase domain-containing protein 4	Glod4	6
0	0	0	-0.0424419	0.174662	0.355693	0.898866	0.482125	0.689389		6	3	3	4	3	3	26.5	26.5	5.0438e-36	Q9CPW4;Q3UA72;E9Q2K4	Q9CPW4;Q3UA72	Actin-related protein 2/3 complex subunit 5	Arpc5	3
0	0	0	-0.153591	-0.0331266	0.118493	0.136979	0.353662	0.162081		4	2	3	4	2	3	15.3	15.3	4.4977e-11	Q9CPX6	Q9CPX6	Ubiquitin-like-conjugating enzyme ATG3	Atg3	1
0	0	0	0.642193	0.227618	-0.311954	0.0776532	0.00446549	0.102994		12	9	14	12	9	14	36	36	1.3868e-111	Q9CPY7;Q9CPY7-2	Q9CPY7;Q9CPY7-2	Cytosol aminopeptidase	Lap3	2
0	0	0	0.000144286	-0.466516	0.384823	-0.182901	NaN	NaN		2	2	1	2	2	1	12	12	0.00020846	Q9CQ01	Q9CQ01	Ribonuclease T2	Rnaset2	1
0	0	0	0.357608	0.613626	0.0932897	-0.228131	NaN	NaN		5	3	1	5	3	1	25.5	25.5	1.653e-14	Q9CQ22	Q9CQ22	Ragulator complex protein LAMTOR1	Lamtor1	1
0	0	0	-1.22732	-2.32815	-1.28697	-3.09148	-1.7083	-2.42484	+	3	2	3	3	2	3	23.5	23.5	2.0116e-07	Q9CQ43;Q8VCG1	Q9CQ43;Q8VCG1		Dut	2
0	0	0	0.535655	0.855751	0.510658	0.494159	0.38416	0.744678	+	6	4	3	6	4	3	34.5	34.5	1.9801e-64	Q9CQ45	Q9CQ45	Neudesin	Nenf	1
0	0	0	0.388686	0.137766	0.154065	0.293841	0.337768	0.395831		8	7	7	8	7	7	57.2	57.2	1.8784e-71	Q9CQ60;Q8CBG6;F6X8L5;D3Z4X1	Q9CQ60;Q8CBG6	6-phosphogluconolactonase	Pgls	4
0	0	0	0.273576	0.363339	0.311736	0.687061	0.676899	0.886979		3	4	4	3	4	4	18.8	18.8	3.3034e-24	Q9CQ62	Q9CQ62	2,4-dienoyl-CoA reductase, mitochondrial	Decr1	1
0	0	0	0.0820213	-0.0105122	-0.252621	-0.175925	-0.309646	-0.0619476		3	4	6	3	4	6	35.7	35.7	2.0871e-23	Q9CQ65	Q9CQ65	S-methyl-5-thioadenosine phosphorylase	Mtap	1
0	0	0	0.145221	0.346078	NaN	NaN	0.345737	0.531269		4	1	1	4	1	1	15.9	15.9	1.1355e-07	Q9CQ69	Q9CQ69	Cytochrome b-c1 complex subunit 8	Uqcrq	1
0	0	0	-0.633569	-1.58143	-0.262054	-1.06157	NaN	NaN	+	1	2	2	1	2	2	39.7	39.7	1.3375e-09	Q9CQ71	Q9CQ71	Replication protein A 14 kDa subunit	Rpa3	1
0	0	0	0.323197	0.326077	-0.477402	-0.341647	0.237564	0.505789		2	2	2	2	2	2	24.2	24.2	5.5527e-10	Q9CQ75	Q9CQ75	NADH dehydrogenase [ubiquinone] 1 alpha subcomplex subunit 2	Ndufa2	1
0	0	0	0.350837	0.493545	0.201132	0.392757	0.1956	0.554147		3	3	3	3	3	3	29.6	29.6	1.8852e-74	Q9CQ92;G3X9U9;D3YZ32	Q9CQ92;G3X9U9	Mitochondrial fission 1 protein	Fis1	3
0	0	0	0.56267	0.57628	0.16221	0.580531	0.0822938	0.505688		10	2	6	10	2	6	23.8	23.8	9.156e-15	Q9CQA3	Q9CQA3	Succinate dehydrogenase [ubiquinone] iron-sulfur subunit, mitochondrial	Sdhb	1
0	0	0	0.31034	0.376401	0.158854	0.119157	0.197991	0.378401		6	2	2	6	2	2	27	27	8.556e-14	Q9CQB4;Q9D855	Q9CQB4;Q9D855	Cytochrome b-c1 complex subunit 7	Uqcrb	2
0	0	0	-0.241697	-0.414961	NaN	NaN	-0.19413	-0.271026		5	1	4	4	1	4	12.6	12.6	5.9717e-29	Q9CQC6	Q9CQC6	Basic leucine zipper and W2 domain-containing protein 1	Bzw1	1
0	0	0	NaN	NaN	-0.0657175	0.275245	0.344033	0.442652		4	3	3	1	2	2	17.7	13	1.1869e-20	Q9CQD1	Q9CQD1	Ras-related protein Rab-5A	Rab5a	1
0	0	0	0.00748262	-0.162832	NaN	NaN	0.32987	0.184217		13	1	4	13	1	4	19.3	19.3	2.9819e-13	Q9CQE8	Q9CQE8	UPF0568 protein C14orf166 homolog		1
0	0	0	-1.95831	-1.32341	-0.386035	-0.240691	NaN	NaN	+	2	2	1	2	2	1	14.6	14.6	3.2563e-05	Q9CQF0	Q9CQF0	39S ribosomal protein L11, mitochondrial	Mrpl11	1
0	0	0	0.0729976	-0.0937713	0.222928	0.363115	-0.0242377	-0.0361116		5	2	3	5	2	3	15.4	15.4	1.8123e-18	Q9CQF3	Q9CQF3	Cleavage and polyadenylation specificity factor subunit 5	Nudt21	1
0	0	0	-0.429479	-0.234652	-0.313119	-0.0354757	-0.403981	-0.24756		5	3	3	5	3	3	23	23	9.6242e-08	Q9CQF7;Q9CWM4	Q9CQF7;Q9CWM4	Prefoldin subunit 1	Pfdn1	2
0	0	0	0.78576	1.09336	-0.611843	0.353549	0.938022	1.25677		1	2	4	1	2	4	12.5	12.5	2.6029e-33	Q9CQF9;F7CIP8;D3Z275	Q9CQF9	Prenylcysteine oxidase	Pcyox1	3
0	0	0	NaN	NaN	0.469678	0.804467	1.29284	1.63905	+	NaN	1	1	NaN	1	1	9	9	0.0026076	Q9CQG1;Q9CQG1-2	Q9CQG1;Q9CQG1-2	Cation transport regulator-like protein 2	Chac2	2
0	0	0	0.311736	0.566377	NaN	NaN	0.145221	0.271426		2	1	2	2	1	2	22.2	22.2	0.00057552	Q9CQH7	Q9CQH7	Transcription factor BTF3 homolog 4	Btf3l4	1
0	0	0	0.0122111	0.0190613	0.0812032	0.26111	0.151729	0.276556		4	3	4	4	3	4	16.9	16.9	2.9553e-58	Q9CQI3;Q9ERL7;D3YY16;D3Z2F6	Q9CQI3	Glia maturation factor beta	Gmfb	4
0	0	0	0.207018	0.127237	0.478609	0.443395	0.392427	0.320196		4	2	2	4	2	2	11.3	11.3	0.00020977	Q9CQI6	Q9CQI6	Coactosin-like protein	Cotl1	1
0	0	0	-0.0058548	-0.268747	-0.126171	-0.494963	-0.0308403	-0.0695124		1	1	1	0	1	1	4.2	4.2	6.4323e-54	Q9CQJ4	Q9CQJ4	E3 ubiquitin-protein ligase RING2	Rnf2	1
0	0	0	0.0766959	0.111031	NaN	NaN	-0.157592	-0.22678		5	1	3	5	1	3	21.2	21.2	4.9892e-75	Q9CQJ6;E9Q0G1	Q9CQJ6;E9Q0G1	Density-regulated protein	Denr	2
0	0	0	NaN	NaN	-0.0489792	0.040682	0.040121	0.15069		NaN	2	2	NaN	2	2	13.9	13.9	0.00017507	Q9CQL5	Q9CQL5	39S ribosomal protein L18, mitochondrial	Mrpl18	1
0	0	0	0.325617	0.570754	0.0600474	0.255199	0.236952	0.578021		5	3	3	5	3	3	26.8	26.8	8.965e-33	Q9CQM5	Q9CQM5	Thioredoxin domain-containing protein 17	Txndc17	1
0	0	0	0.100574	-0.451228	-0.106746	0.105544	-0.0575268	-0.103193		12	3	6	12	3	6	32.3	32.3	2.0523e-58	Q9CQM9	Q9CQM9	Glutaredoxin-3	Glrx3	1
0	0	0	0.0851526	0.204266	0.302875	0.596554	0.369829	0.596744		7	3	3	7	3	3	16.8	16.8	6.4875e-11	Q9CQQ7	Q9CQQ7	ATP synthase subunit b, mitochondrial	Atp5f1	1
0	0	0	-0.430878	-0.437838	-0.393444	-0.421766	-0.488471	-0.519507		5	4	5	5	4	5	59	59	8.5011e-55	Q9CQR2	Q9CQR2	40S ribosomal protein S21	Rps21	1
0	0	0	0.177344	0.356256	0.24817	0.110363	0.401412	0.198368		3	3	3	3	3	3	31.9	31.9	7.4278e-30	E9PW43;Q9CQS8;F6Y8B3	E9PW43;Q9CQS8	Protein transport protein Sec61 subunit beta	Gm10320;Sec61b	3
0	0	0	0.396379	0.625364	0.372061	0.458382	0.468218	0.531868		6	2	3	6	2	3	22.4	22.4	3.2663e-32	Q9CQU0	Q9CQU0	Thioredoxin domain-containing protein 12	Txndc12	1
0	0	0	-0.124786	0.0761487	-0.397277	-0.00676763	0.0244615	0.256528		15	7	10	9	5	6	45.5	35	6.1145e-153	Q9CQV8;Q9CQV8-2;A2A5N1	Q9CQV8;Q9CQV8-2;A2A5N1	14-3-3 protein beta/alpha;14-3-3 protein beta/alpha, N-terminally processed	Ywhab	3
0	0	0	0.247685	0.134089	NaN	NaN	-0.243557	0.28889		2	0	2	2	0	2	8.6	8.6	0.00010899	Q9CQW1	Q9CQW1	Synaptobrevin homolog YKT6	Ykt6	1
0	0	0	0.441908	0.841168	NaN	NaN	0.46425	0.842778	+	2	0	2	2	0	2	9.7	9.7	1.2141e-05	Q9CQW2;Q8VEH3;F6QKK2	Q9CQW2;Q8VEH3;F6QKK2	ADP-ribosylation factor-like protein 8B;ADP-ribosylation factor-like protein 8A	Arl8b;Arl8a	3
0	0	0	0.739762	0.8062	0.168	-0.0331709	1.20032	1.10903		3	5	4	2	4	3	48.9	43.1	8.0901e-183	Q9CQW9;E9Q0C7	Q9CQW9	Interferon-induced transmembrane protein 3	Ifitm3	2
0	0	0	0.151339	0.274769	0.301822	-0.00452274	NaN	NaN		3	1	1	3	1	1	23.5	23.5	3.1409e-06	Q9CQX8	Q9CQX8	28S ribosomal protein S36, mitochondrial	Mrps36	1
0	0	0	-0.0200332	0.416407	0.204892	0.563939	0.50782	0.888539		4	2	1	4	2	1	11.5	11.5	2.0134e-05	Q9CQZ5	Q9CQZ5	NADH dehydrogenase [ubiquinone] 1 alpha subcomplex subunit 6	Ndufa6	1
0	0	0	-0.0133488	0.0817487	-0.221304	-0.456722	-0.115238	0.0360461		8	2	3	8	2	3	22.1	22.1	3.6758e-36	Q9CR00	Q9CR00	26S proteasome non-ATPase regulatory subunit 9	Psmd9	1
0	0	0	0.68715	0.319155	NaN	NaN	-0.111461	0.170438		2	1	3	2	1	3	19.2	19.2	3.2526e-07	Q9CR09	Q9CR09	Ubiquitin-fold modifier-conjugating enzyme 1	Ufc1	1
0	0	0	-0.26531	-0.302796	-0.0511301	0.044464	-0.136569	-0.236062		16	5	7	16	5	7	29.7	29.7	1.4874e-30	Q9CR16;E9Q5D3	Q9CR16	Peptidyl-prolyl cis-trans isomerase D	Ppid	2
0	0	0	NaN	NaN	0.0988237	-0.136284	0.200128	0.153676		NaN	2	2	NaN	2	2	13.6	13.6	1.5556e-138	Q9CR26;E9Q194;F6W5Q8;F8WJC2	Q9CR26;E9Q194;F6W5Q8	Vacuolar protein sorting-associated protein VTA1 homolog	Vta1	4
0	0	0	0.49917	1.00375	0.131589	0.404249	0.797594	1.06998	+	5	2	3	5	2	3	22.9	22.9	6.4348e-269	Q9CR51	Q9CR51	V-type proton ATPase subunit G 1	Atp6v1g1	1
0	0	0	-0.396726	-0.491227	-0.281649	-0.71864	-0.884567	-1.14976		5	2	4	5	2	4	17.6	17.6	3.2597e-24	Q9CWK0;Q9CR57	Q9CWK0;Q9CR57	60S ribosomal protein L14	Rpl14	2
0	0	0	0.0840642	0.0959919	0.236829	0.414027	NaN	NaN		3	1	1	3	1	1	3.2	3.2	0.00091899	Q9CR62	Q9CR62	Mitochondrial 2-oxoglutarate/malate carrier protein	Slc25a11	1
0	0	0	NaN	NaN	-0.320594	-0.344428	0.0909888	0.279531		0	3	3	0	3	3	17.5	17.5	1.1086e-21	Q9CR68	Q9CR68	Cytochrome b-c1 complex subunit Rieske, mitochondrial;Cytochrome b-c1 complex subunit 11	Uqcrfs1	1
0	0	0	-0.418369	-0.145095	-0.163963	-0.143229	-0.121565	-0.399521		1	2	1	1	2	1	9.5	9.5	1.5168e-19	Q9CR95	Q9CR95	Adaptin ear-binding coat-associated protein 1	Necap1	1
0	0	0	NaN	NaN	-0.795509	0.704872	0.234746	0.167101		1	1	2	1	1	2	11.4	11.4	2.5562e-06	Q9CRA5;Q05BZ0	Q9CRA5;Q05BZ0	Golgi phosphoprotein 3	Golph3	2
0	0	0	0.067914	-0.208144	-0.122114	0.464564	-0.0149951	-0.168544		2	3	4	2	3	4	15.8	15.8	1.0432e-31	Q9CRD2	Q9CRD2	Tetratricopeptide repeat protein 35	Ttc35	1
0	0	0	-0.129071	-0.296421	-0.0727407	-0.18968	-0.163753	-0.339144		1	3	3	1	2	1	16.4	8.8	6.1512e-25	Q9CS42	Q9CS42	Ribose-phosphate pyrophosphokinase 2	Prps2	1
0	0	0	0.010923	-0.0395179	0.244278	0.163112	-0.207861	-0.0799811		12	4	3	12	4	3	9.1	9.1	2.1347e-52	Q9CSN1	Q9CSN1	SNW domain-containing protein 1	Snw1	1
0	0	0	-0.135412	-0.211431	0.0855606	-0.0321231	-0.0295145	-0.0546919		5	4	4	4	4	4	28.8	28.8	7.5098e-60	Q9CSU0;Q9CSU0-2;F6YB25;Q9CSU0-3;F7DAY5	Q9CSU0;Q9CSU0-2;F6YB25;Q9CSU0-3;F7DAY5	Regulation of nuclear pre-mRNA domain-containing protein 1B	Rprd1b	5
0	0	0	0.964879	0.0936954	-0.0140042	-0.30123	-0.00771017	-0.0543773		3	2	6	3	2	6	5.4	5.4	3.6037e-61	Q9CU62	Q9CU62	Structural maintenance of chromosomes protein 1A	Smc1a	1
0	0	0	NaN	NaN	0.228111	-0.313387	0.00619029	-0.119542		0	5	7	0	5	7	29.1	29.1	1.4785e-43	Q9CW46;Q9CW46-2	Q9CW46	Ribonucleoprotein PTB-binding 1	Raver1	2
0	0	0	0.343465	0.671746	0.154713	0.245374	0.483983	0.673647		27	21	22	2	2	2	60.7	3.6	0	Q9CWF2	Q9CWF2	Tubulin beta-2B chain	Tubb2b	1
0	0	0	-0.0523563	-0.407536	-0.22011	-0.128409	-0.336191	-0.50034		12	11	13	12	11	13	27.9	27.9	3.3098e-167	Q9CWJ9	Q9CWJ9	Bifunctional purine biosynthesis protein PURH;Phosphoribosylaminoimidazolecarboxamide formyltransferase;IMP cyclohydrolase	Atic	1
0	0	0	0.516318	0.464041	0.232047	0.425352	0.323082	0.507008		14	10	9	12	8	7	21	17	8.768e-52	Q9CWK8	Q9CWK8	Sorting nexin-2	Snx2	1
0	0	0	-0.499545	-0.692385	-0.580957	-0.714444	-0.463052	-0.699115	+	8	1	2	7	1	2	11.2	11.2	2.8507e-53	Q9CWS0;D3YU15	Q9CWS0;D3YU15	N(G),N(G)-dimethylarginine dimethylaminohydrolase 1	Ddah1	2
0	0	0	-0.133401	-0.0856498	NaN	NaN	-0.288928	-0.316816		2	1	2	2	1	2	16	16	0.00011815	Q9CWW6	Q9CWW6	Peptidyl-prolyl cis-trans isomerase NIMA-interacting 4	Pin4	1
0	0	0	-0.0524909	-0.353082	-0.0421299	-0.368626	-0.209328	-0.483541		6	4	5	6	4	5	24.4	24.4	1.3764e-89	Q9CX34	Q9CX34	Suppressor of G2 allele of SKP1 homolog	Sugt1	1
0	0	0	-0.000230819	-0.0133488	NaN	NaN	0.271665	0.258338		4	0	2	4	0	2	13.3	13.3	5.7242e-42	Q9CX56	Q9CX56	26S proteasome non-ATPase regulatory subunit 8	Psmd8	1
0	0	0	-0.0699516	-0.0219802	NaN	NaN	-0.188924	0.0713507		5	1	3	5	1	3	11.8	11.8	7.4236e-07	Q9CX86	Q9CX86	Heterogeneous nuclear ribonucleoprotein A0	Hnrnpa0	1
0	0	0	NaN	NaN	1.30223	1.31017	1.7219	1.66907	+	NaN	1	1	NaN	1	1	16.2	16.2	1.0614e-35	Q9CXP8	Q9CXP8	Guanine nucleotide-binding protein G(I)/G(S)/G(O) subunit gamma-10	Gng10	1
0	0	0	-0.377332	-0.632651	-0.419527	-0.550697	-0.630372	-0.690638		6	3	6	6	3	6	36.7	36.7	1.1477e-97	Q9CXW3	Q9CXW3	Calcyclin-binding protein	Cacybp	1
0	0	0	0.015783	0.0593554	-0.230279	0.0999011	-0.0366887	0.273098		2	2	2	2	2	2	4.4	4.4	3.0093e-06	Q9CXY6	Q9CXY6	Interleukin enhancer-binding factor 2	Ilf2	1
0	0	0	NaN	NaN	-0.0956508	-0.373103	-0.268904	-0.428605		1	1	1	1	1	1	8.1	8.1	4.054e-17	Q9CY16	Q9CY16	28S ribosomal protein S28, mitochondrial	Mrps28	1
0	0	0	0.334225	0.00216244	-0.0232697	-0.0894209	-0.245403	-0.204067		3	1	2	3	1	2	15.9	15.9	1.6541e-09	Q9CY46;Q9QXA5;D3YTP8	Q9CY46;Q9QXA5;D3YTP8	U6 snRNA-associated Sm-like protein LSm4	Lsm4	3
0	0	0	-0.531823	-0.397771	-0.20548	-0.420048	-0.517111	-0.62687		17	6	6	17	6	6	20.1	20.1	0	Q9CY58;Q9CY58-2;Q9CY58-3;Q9CY58-4	Q9CY58;Q9CY58-2;Q9CY58-3;Q9CY58-4	Plasminogen activator inhibitor 1 RNA-binding protein	Serbp1	4
0	0	0	NaN	NaN	-1.0233	-0.442203	0.227248	0.402286		1	2	4	1	2	4	20	20	3.0305e-27	Q9CY64	Q9CY64	Biliverdin reductase A	Blvra	1
0	0	0	-0.136807	-0.152051	NaN	NaN	0.132906	-0.313154		4	1	3	4	1	3	10.6	10.6	1.5813e-08	Q9CYA0	Q9CYA0	Cysteine-rich with EGF-like domain protein 2	Creld2	1
0	0	0	NaN	NaN	-0.702163	-0.933435	-0.465341	-0.366727		1	1	2	1	1	2	4.5	4.5	3.5918e-13	Q9CYA6	Q9CYA6	Zinc finger CCHC domain-containing protein 8	Zcchc8	1
0	0	0	0.434988	0.452385	0.0677764	0.763157	0.695727	0.917164		5	2	4	5	2	4	9	9	1.1446e-09	Q9CYD3	Q9CYD3	Cartilage-associated protein	Crtap	1
0	0	0	-0.0337172	-0.0519374	NaN	NaN	-0.0703604	0.133564		6	1	3	6	1	3	11.7	11.7	6.4325e-10	Q9CYG7;Q9CYG7-2	Q9CYG7;Q9CYG7-2	Mitochondrial import receptor subunit TOM34	Tomm34	2
0	0	0	-0.596187	-0.928814	-0.679735	-1.15056	NaN	NaN	+	5	2	1	5	2	1	7.9	7.9	2.2739e-12	Q9CYH6	Q9CYH6	Ribosome biogenesis regulatory protein homolog	Rrs1	1
0	0	0	-0.216245	-0.404884	-0.405834	0.16337	NaN	NaN		6	4	2	3	2	0	15.9	10	2.1692e-73	Q9CYI4;Q9CYI4-2;D3Z765;D3YZ82	Q9CYI4;Q9CYI4-2;D3Z765	Putative RNA-binding protein Luc7-like 1	Luc7l	4
0	0	0	-0.0156221	0.075738	0.381616	0.455018	0.617675	0.654252		3	4	4	3	4	4	45.5	45.5	2.2869e-181	Q9CYL5;B1AWD6	Q9CYL5;B1AWD6	Golgi-associated plant pathogenesis-related protein 1	Glipr2	2
0	0	0	0.100305	0.0713507	0.153416	-0.137806	NaN	NaN		2	1	1	2	1	1	8.4	8.4	4.1086e-07	Q9CYN2	Q9CYN2	Signal peptidase complex subunit 2	Spcs2	1
0	0	0	0.420186	-0.182671	-0.0116752	0.160533	0.259182	0.311736		11	5	8	10	5	8	20	20	1.1431e-28	Q9CZ13;Q8K2S8	Q9CZ13	Cytochrome b-c1 complex subunit 1, mitochondrial	Uqcrc1	2
0	0	0	-0.0503082	-0.0917866	-0.114223	0.520548	-0.0750185	0.0794293		10	2	5	9	2	5	14.4	14.4	1.0425e-24	Q9CZ30;B1AYJ9;Q9CZ30-2	Q9CZ30;B1AYJ9;Q9CZ30-2	Obg-like ATPase 1	Ola1	3
0	0	0	0.450485	0.967316	0.10916	0.968865	0.344488	0.91242	+	1	2	3	1	2	3	16	16	8.5981e-09	Q9CZ42;Q9CZ42-3;Q9CZ42-2	Q9CZ42;Q9CZ42-3;Q9CZ42-2	ATP-dependent (S)-NAD(P)H-hydrate dehydratase	Carkd	3
0	0	0	-0.0793409	0.116764	0.116365	-0.014281	-0.0190534	-0.0311941		18	9	10	18	9	10	37.9	37.9	0	Q9CZ44-3;Q9CZ44;A2AT02;Q9CZ44-2	Q9CZ44-3;Q9CZ44;A2AT02;Q9CZ44-2	NSFL1 cofactor p47	Nsfl1c	4
0	0	0	0.513491	1.1129	0.253505	0.755742	1.1776	1.66061	+	5	2	3	5	2	3	9.4	9.4	5.5354e-08	Q9CZC8;D3YXW0	Q9CZC8;D3YXW0	Secernin-1	Scrn1	2
0	0	0	-0.0393993	-0.149649	-0.264478	-0.0120534	-0.0966995	-0.397391		11	8	11	11	8	11	16.6	16.6	1.4308e-135	Q9CZD3	Q9CZD3	Glycine--tRNA ligase	Gars	1
0	0	0	0.0946415	-0.340459	-0.533054	-0.0302508	-0.387204	-0.588465		12	10	14	12	10	14	28.4	28.4	1.7922e-127	Q9CZN7;P50431;G3UYY1;G3UZ26	Q9CZN7	Serine hydroxymethyltransferase	Shmt2	4
0	0	0	0.305912	0.419755	0.302524	0.22231	0.274649	0.412619		4	2	3	4	2	3	8	8	2.6791e-12	Q9CZT5	Q9CZT5	Vasorin	Vasn	1
0	0	0	NaN	NaN	-1.03083	-1.37688	-0.35986	-0.867015	+	NaN	1	2	NaN	1	2	2.3	2.3	9.2663e-17	Q9CZU3	Q9CZU3	Superkiller viralicidic activity 2-like 2	Skiv2l2	1
0	0	0	0.194465	-0.17811	-0.0938482	0.768078	-0.102915	0.0207689		9	6	9	9	6	9	25.9	25.9	4.284e-64	Q9CZU6;Q80X68	Q9CZU6	Citrate synthase, mitochondrial	Cs	2
0	0	0	NaN	NaN	0.156655	0.430499	1.327	0.925164		NaN	4	6	NaN	4	6	13.8	13.8	1.5427e-98	Q9CZW4;E9PUC2;D3Z4I4	Q9CZW4;E9PUC2	Long-chain-fatty-acid--CoA ligase 3	Acsl3	3
0	0	0	NaN	NaN	-0.494678	-0.178649	-0.0112826	0.194213		NaN	3	4	NaN	3	4	8.8	8.8	6.8372e-11	Q9CZX0-2;Q9CZX0	Q9CZX0-2;Q9CZX0	Elongator complex protein 3	Elp3	2
0	0	0	-0.411042	-0.280089	-0.330574	-0.449986	-0.495308	-0.488309		9	8	10	9	8	10	45.6	45.6	1.596e-141	F8VQH5;Q9CZX8;D3Z722;D3Z5R8;F6Q5Z8;D3YUG3;D3YUT3;F8VQL3	F8VQH5;Q9CZX8;D3Z722;D3Z5R8;F6Q5Z8;D3YUG3;D3YUT3	40S ribosomal protein S19	Rps19-ps4;Rps19;Rps19-ps1	8
0	0	0	NaN	NaN	-1.44658	-1.2576	0.125651	0.097476		NaN	2	3	NaN	2	3	21.3	21.3	1.5074e-15	Q9CZX9	Q9CZX9	Transmembrane protein 85	Tmem85	1
0	0	0	-0.247012	0.111833	0.333309	0.580531	0.404576	0.730227		3	5	5	3	5	5	17.5	17.5	5.8205e-20	Q9D051	Q9D051	Pyruvate dehydrogenase E1 component subunit beta, mitochondrial	Pdhb	1
0	0	0	-0.134651	-0.532136	NaN	NaN	-0.182688	-0.317283		6	1	2	6	1	2	9.3	9.3	3.1155e-11	Q9D0A3	Q9D0A3	UPF0552 protein C15orf38 homolog		1
0	0	0	0.272382	0.107822	0.198117	-0.113739	0.225398	0.116897		19	12	21	19	12	21	43.9	43.9	0	Q9D0E1;Q9D0E1-2;B8JK32;B8JK33;E9Q0P7;F6W322;F7C9U3	Q9D0E1;Q9D0E1-2;B8JK32;B8JK33;E9Q0P7	Heterogeneous nuclear ribonucleoprotein M	Hnrnpm	7
0	0	0	0.134484	0.263395	0.177727	0.482642	0.841087	0.477159		6	5	5	6	5	5	22.6	22.6	8.2316e-126	Q9D0F3	Q9D0F3	Protein ERGIC-53	Lman1	1
0	0	0	0.428571	1.06791	-0.540044	0.922122	0.471135	0.888071	+	6	10	13	6	10	13	30.1	30.1	1.3008e-77	Q9D0F9;A2CEK3	Q9D0F9;A2CEK3	Phosphoglucomutase-1	Pgm1;Pgm2	2
0	0	0	0.450169	0.0271541	-0.245301	0.1141	-0.36149	-0.37215		5	8	10	5	8	10	20.5	20.5	1.9236e-123	Q9D0I9	Q9D0I9	Arginine--tRNA ligase, cytoplasmic	Rars	1
0	0	0	0.613815	0.696261	0.112233	0.207268	0.469573	0.574634		1	2	1	1	2	1	13.9	13.9	1.154e-09	Q9D0J8	Q9D0J8	Parathymosin	Ptms	1
0	0	0	0.743386	0.520749	0.0268709	-0.277114	0.1141	-0.14401		2	3	5	2	3	5	18.5	18.5	5.2824e-21	Q9D0M3;Q9D0M3-2	Q9D0M3;Q9D0M3-2	Cytochrome c1, heme protein, mitochondrial	Cyc1	2
0	0	0	-0.168593	-0.222801	-0.200266	0.142348	-0.115363	-0.361676		9	7	9	9	7	9	16.6	16.6	1.0286e-85	Q9D0R2	Q9D0R2	Threonine--tRNA ligase, cytoplasmic	Tars	1
0	0	0	0.102457	0.24245	0.143655	0.549226	0.358171	0.724301		2	1	1	2	1	1	9.2	9.2	0.0031697	Q9D0S9	Q9D0S9	Histidine triad nucleotide-binding protein 2, mitochondrial	Hint2	1
0	0	0	-0.421032	-0.349235	-0.528469	-0.218968	-0.269547	-0.354409		5	2	3	5	2	3	27.3	27.3	4.736e-80	Q9D0T1;E9PZS4	Q9D0T1;E9PZS4	NHP2-like protein 1	Nhp2l1	2
0	0	0	0.859811	2.2107	0.396159	1.98743	1.9327	2.95168	+	1	3	2	1	3	2	9.5	9.5	8.3316e-24	Q9D154	Q9D154	Leukocyte elastase inhibitor A	Serpinb1a	1
0	0	0	0.657914	0.554736	0.591584	0.626673	0.675816	1.07936	+	3	4	4	3	4	4	19.9	19.9	3.182e-23	Q9D172	Q9D172	ES1 protein homolog, mitochondrial	D10Jhu81e	1
0	0	0	0.286645	0.402395	-0.0910795	0.132643	0.242206	0.19774		6	4	5	6	4	5	21.5	21.5	5.4875e-47	Q9D1A2;F6XEL6	Q9D1A2	Cytosolic non-specific dipeptidase	Cndp2	2
0	0	0	0.140386	-0.409872	NaN	NaN	0.0724488	0.122739		2	1	1	2	1	1	11.3	11.3	1.1047e-10	Q9D1C8	Q9D1C8	Vacuolar protein sorting-associated protein 28 homolog	Vps28	1
0	0	0	0.0448837	0.149519	0.101919	0.623586	0.42664	0.760945		6	3	4	6	3	4	24.2	24.2	4.8221e-61	Q9D1D4;Q9D1D4-2	Q9D1D4	Transmembrane emp24 domain-containing protein 10	Tmed10	2
0	0	0	-0.134382	-0.0623844	0.244156	0.119423	0.336969	0.477159		6	4	4	1	2	3	29.4	19.9	8.4735e-11	Q9D1G1	Q9D1G1	Ras-related protein Rab-1B	Rab1b	1
0	0	0	0.269392	0.488618	0.415326	1.15847	NaN	NaN	+	3	2	1	3	2	1	11.3	11.3	3.2374e-52	Q9D1J1;D6RFU1;F6RCM5	Q9D1J1;D6RFU1;F6RCM5	Adaptin ear-binding coat-associated protein 2	Necap2	3
0	0	0	0.0326651	0.15782	0.0848807	0.0668125	-0.0376805	0.062398		11	8	8	11	8	8	39	39	7.3033e-86	Q9D1J3	Q9D1J3	SAP domain-containing ribonucleoprotein	Sarnp	1
0	0	0	0.213129	0.144438	-0.761507	0.0962619	-0.191623	-0.146068		2	2	3	2	2	3	14.9	14.9	2.9877e-23	Q9D1M0	Q9D1M0	Protein SEC13 homolog	Sec13	1
0	0	0	-0.13538	-0.0756416	NaN	NaN	-0.582426	-0.903522		1	0	2	1	0	2	9.1	9.1	4.6948e-07	Q9D1P4	Q9D1P4	Cysteine and histidine-rich domain-containing protein 1	Chordc1	1
0	0	0	0.126973	0.365357	0.33594	0.537445	0.637378	0.690372		17	4	6	17	4	6	21.4	21.4	2.1266e-14	Q9D1Q6	Q9D1Q6	Endoplasmic reticulum resident protein 44	Erp44	1
0	0	0	0.520045	0.71642	0.334797	0.320311	0.570463	0.765874		15	5	6	15	5	6	16.9	16.9	4.3138e-113	Q9D281;D3Z2J2	Q9D281	Protein Noxp20	Fam114a1	2
0	0	0	-0.0197114	-0.0693762	-0.102264	-0.211532	-0.148945	-0.458941		2	2	2	2	2	2	23.6	23.6	3.2095e-21	Q9D287;D6RHR7;D6RGA5	Q9D287	Pre-mRNA-splicing factor SPF27	Bcas2	3
0	0	0	0.218347	0.246834	0.0833836	0.585443	0.183074	0.292428		8	2	3	8	2	3	9	9	3.5948e-29	Q9D2G2;Q9D2G2-2	Q9D2G2;Q9D2G2-2	Dihydrolipoyllysine-residue succinyltransferase component of 2-oxoglutarate dehydrogenase complex, mitochondrial	Dlst	2
0	0	0	NaN	NaN	0.151859	0.629939	0.302992	0.494774		5	2	6	1	1	3	43.4	29.7	1.5145e-147	Q9D2M8;A6X925;Q9D2M8-2;B2KF55	Q9D2M8;A6X925;Q9D2M8-2	Ubiquitin-conjugating enzyme E2 variant 2	Ube2v2	4
0	0	0	0.878608	0.51005	0.560617	0.456911	1.11243	0.630499	+	4	5	6	4	5	6	10.6	10.6	3.0537e-21	Q9D2R0	Q9D2R0	Acetoacetyl-CoA synthetase	Aacs	1
0	0	0	-0.109405	-0.0852671	NaN	NaN	0.212881	0.0184917		2	1	1	2	1	1	11.3	11.3	0.00019053	Q9D2R8	Q9D2R8	28S ribosomal protein S33, mitochondrial	Mrps33	1
0	0	0	0.126576	0.016639	0.0451634	0.209141	-0.267705	-0.0580223		2	2	4	2	2	4	25.3	25.3	5.1562e-72	Q9D358;Q561M1;Q9D358-2	Q9D358;Q561M1;Q9D358-2	Low molecular weight phosphotyrosine protein phosphatase	Acp1	3
0	0	0	NaN	NaN	0.0154976	-0.0301478	0.128689	0.147697		NaN	1	1	NaN	1	1	3.9	3.9	1.7481e-05	Q9D3B1	Q9D3B1	3-hydroxyacyl-CoA dehydratase 2	Ptplb	1
0	0	0	0.0976109	0.330099	0.151469	0.185359	0.0738203	0.378956		3	2	2	3	2	2	13.7	13.7	1.2738e-29	Q9D3D9	Q9D3D9	ATP synthase subunit delta, mitochondrial	Atp5d	1
0	0	0	-0.0290433	-0.0265577	-0.0424122	-0.100376	-0.127809	0.00834347		9	4	6	9	4	6	12.8	12.8	6.6921e-22	Q9D554	Q9D554	Splicing factor 3A subunit 3	Sf3a3	1
0	0	0	0.0618453	0.181548	0.205643	0.277033	0.462157	0.525467		3	3	3	3	3	3	16.2	16.2	1.5078e-13	Q9D5V6	Q9D5V6	Synapse-associated protein 1	Syap1	1
0	0	0	NaN	NaN	-0.323173	-0.502975	-0.109841	-0.676918		NaN	4	7	NaN	3	3	11.9	6.3	9.0065e-144	Q9D662;Q3U2Q0;A2ANA0	Q9D662;Q3U2Q0;A2ANA0	Protein transport protein Sec23B	Sec23b	3
0	0	0	0.0654344	0.360196	0.163885	0.515107	0.244278	0.695816		4	5	4	4	5	4	29.8	29.8	2.9874e-18	Q9D6J6;Q9D6J6-2	Q9D6J6	NADH dehydrogenase [ubiquinone] flavoprotein 2, mitochondrial	Ndufv2	2
0	0	0	0.783499	1.15088	0.35095	0.516116	0.632641	1.0135	+	4	2	3	4	2	3	10.3	10.3	3.7396e-16	Q9D6N1	Q9D6N1	Carbonic anhydrase 13	Ca13	1
0	0	0	-0.036304	-0.0334514	0.144177	0.747001	0.110898	0.523963		14	8	8	14	8	8	25.1	25.1	6.3247e-41	Q9D6R2;Q9D6R2-2	Q9D6R2;Q9D6R2-2	Isocitrate dehydrogenase [NAD] subunit alpha, mitochondrial	Idh3a	2
0	0	0	0.741489	0.597698	NaN	NaN	0.190172	0.23131		4	0	2	4	0	2	12.3	12.3	0.00016785	Q9D6U8	Q9D6U8	Protein FAM162A	Fam162a	1
0	0	0	NaN	NaN	-0.350633	-0.263681	-0.325413	-0.333316		1	6	12	1	6	12	20.3	20.3	6.6356e-99	Q9D6Z1;A2APD7;F7CHQ7;E0CXZ0;F7CHP9;F6V095;F6U250;F6USW7	Q9D6Z1	Nucleolar protein 56	Nop56	8
0	0	0	-0.339163	0.145091	-0.0239004	0.0848807	-0.182197	0.291721		2	2	4	2	2	4	28.7	28.7	4.6825e-13	Q9D7B7	Q9D7B7	Probable glutathione peroxidase 8	Gpx8	1
0	0	0	-0.345876	-0.38054	0.631617	1.28854	0.634593	0.564134		4	4	3	3	3	2	45.9	39.3	6.2408e-12	Q9D7S7;Q9D7S7-2	Q9D7S7;Q9D7S7-2	60S ribosomal protein L22-like 1	Rpl22l1	2
0	0	0	1.57337	0.400319	NaN	NaN	-0.137759	-0.0705574		2	1	3	2	1	3	20.1	20.1	2.3448e-08	Q9D7S9	Q9D7S9	Charged multivesicular body protein 5	Chmp5	1
0	0	0	-0.0288814	0.0563061	0.0972062	0.0418037	-0.11749	-0.202406		8	2	3	8	2	3	16.3	16.3	2.572e-66	Q9D883;G3UW94	Q9D883;G3UW94	Splicing factor U2AF 35 kDa subunit	U2af1	2
0	0	0	0.292899	0.116631	-0.118273	0.750178	NaN	NaN		5	2	1	5	2	1	10.1	10.1	7.5408e-07	Q9D892	Q9D892	Inosine triphosphate pyrophosphatase	Itpa	1
0	0	0	0.281431	0.362105	-0.187214	-0.323011	-0.167474	0.0278618		3	3	3	3	3	3	15.6	15.6	4.7257e-24	Q9D8B3	Q9D8B3	Charged multivesicular body protein 4b	Chmp4b	1
0	0	0	-0.21225	-0.275594	-0.450873	-0.659973	-0.480337	-0.649616		14	15	21	14	15	21	45.6	45.6	9.4136e-210	Q9D8E6	Q9D8E6	60S ribosomal protein L4	Rpl4	1
0	0	0	-0.280895	-0.58827	-0.55737	0.339365	-0.484045	-0.571515		12	8	10	12	8	10	26.8	26.8	4.6015e-162	Q9D8N0	Q9D8N0	Elongation factor 1-gamma	Eef1g	1
0	0	0	NaN	NaN	0.75232	0.748118	1.03801	1.06143	+	NaN	7	7	NaN	7	7	20.3	20.3	1.284e-128	Q9D8S3	Q9D8S3	ADP-ribosylation factor GTPase-activating protein 3	Arfgap3	1
0	0	0	-0.177457	-0.0869823	-0.388809	-0.230753	-0.252827	-0.162186		6	3	2	6	3	2	15.2	15.2	7.6217e-08	Q9D8S4	Q9D8S4	Oligoribonuclease, mitochondrial	Rexo2	1
0	0	0	NaN	NaN	0.118759	-0.0128102	0.507922	0.252537		1	2	2	1	2	2	29.2	29.2	2.355e-41	Q9D8S9	Q9D8S9	BolA-like protein 1	Bola1	1
0	0	0	0.0603242	0.372061	0.252658	0.387804	0.430071	0.446891		13	2	4	13	2	4	12.4	12.4	5.6907e-74	Q9D8U8	Q9D8U8	Sorting nexin-5	Snx5	1
0	0	0	-0.180871	-0.185409	NaN	NaN	-0.0957433	-0.178812		7	1	4	7	1	4	12.1	12.1	4.9797e-32	Q9D8W5;B1AT36;Q3TRH2	Q9D8W5;B1AT36;Q3TRH2	26S proteasome non-ATPase regulatory subunit 12	Psmd12	3
0	0	0	-0.453913	-0.842905	-0.348978	-0.674476	NaN	NaN	+	4	2	1	4	2	1	7.2	7.2	0.00017065	Q9D903;A2ACZ1	Q9D903;A2ACZ1	Probable rRNA-processing protein EBP2	Ebna1bp2	2
0	0	0	NaN	NaN	-1.43499	-1.2052	-0.536629	-0.192299	+	1	1	1	1	1	1	7.9	7.9	2.526e-05	Q9D967	Q9D967	Magnesium-dependent phosphatase 1	Mdp1	1
0	0	0	0.48944	0.806778	0.067914	0.669843	0.735782	1.09694	+	3	2	2	3	2	2	37.1	37.1	1.9927e-17	Q9DAK9	Q9DAK9	14 kDa phosphohistidine phosphatase	Phpt1	1
0	0	0	0.54409	-0.154731	0.0701145	-0.334425	0.0847447	-0.0490539		5	4	3	5	4	3	15.1	15.1	3.6275e-12	Q9DAR7;Q3TBW9;D6RFQ0	Q9DAR7;Q3TBW9	m7GpppX diphosphatase	Dcps	3
0	0	0	0.52687	0.0852886	-0.15859	-0.13005	0.490262	0.157561		4	1	1	3	1	1	6.9	6.9	3.4864e-144	Q9DAU1;Q9DAU1-2	Q9DAU1;Q9DAU1-2	Protein canopy homolog 3	Cnpy3	2
0	0	0	-0.0587133	0.342668	0.356256	0.326883	0.478713	0.467175		15	9	11	14	8	10	44.5	44.5	0	Q9DAW9	Q9DAW9	Calponin-3	Cnn3	1
0	0	0	0.0606008	-0.346775	-0.0927248	1.16408	0.163885	0.361881		3	3	2	2	3	2	12.9	12.9	1.6834e-64	Q9DB05	Q9DB05	Alpha-soluble NSF attachment protein	Napa	1
0	0	0	-0.159799	-0.111072	-0.176544	-0.187132	-0.132277	-0.130255		3	2	3	3	2	3	24.9	24.9	2.6817e-41	Q9DB15	Q9DB15	39S ribosomal protein L12, mitochondrial	Mrpl12	1
0	0	0	0.0201999	0.292075	0.244644	0.617957	0.484911	0.615322		11	7	7	11	2	1	37.1	11.7	4.2464e-81	Q9DB20;F7D3P8;F6XVM5	Q9DB20	ATP synthase subunit O, mitochondrial	Atp5o	3
0	0	0	1.06543	1.07608	NaN	NaN	0.247927	0.734222	+	3	1	2	3	1	2	11.2	11.2	1.2257e-14	Q9DB29	Q9DB29	Isoamyl acetate-hydrolyzing esterase 1 homolog	Iah1	1
0	0	0	-0.0758697	0.0478175	0.271426	0.357158	0.297133	0.322274		9	8	8	9	8	8	27.8	27.8	1.9263e-213	Q9DB77	Q9DB77	Cytochrome b-c1 complex subunit 2, mitochondrial	Uqcrc2	1
0	0	0	0.0867838	0.56511	0.0443242	0.421156	0.602932	0.94703		10	6	6	10	6	6	18.4	18.4	1.6165e-36	Q3TYK4;Q9DBC7;E9Q276;A2AI69	Q3TYK4;Q9DBC7;E9Q276	cAMP-dependent protein kinase type I-alpha regulatory subunit	Prkar1a	4
0	0	0	0.897473	1.24568	0.507008	0.576667	1.13632	1.25574	+	14	10	9	14	10	9	43	43	3.9246e-174	Q9DBG5	Q9DBG5	Perilipin-3	Plin3	1
0	0	0	NaN	NaN	0.090718	0.166587	0.739934	0.389016		0	2	3	0	2	3	6.1	6.1	1.4178e-11	Q9DBG7;F6VF36	Q9DBG7	Signal recognition particle receptor subunit alpha	Srpr	2
0	0	0	0.174023	-0.0252211	-0.191047	0.751721	0.262433	0.786847		2	2	3	2	2	3	39.5	39.5	9.4516e-31	Q9DBG9;B1AUD9	Q9DBG9	Tax1-binding protein 3	Tax1bp3	2
0	0	0	0.577054	0.566182	0.063779	0.673828	0.37629	0.497433		9	4	8	9	4	8	23.7	23.7	7.3077e-24	Q9DBH5	Q9DBH5	Vesicular integral-membrane protein VIP36	Lman2	1
0	0	0	0.0723116	0.0783365	-0.0328461	0.124328	-0.126848	-0.239004		14	12	13	14	12	13	55.9	55.9	1.0887e-297	Q9DBJ1;O70250	Q9DBJ1	Phosphoglycerate mutase 1	Pgam1	2
0	0	0	NaN	NaN	0.230203	0.72299	0.834064	1.44005	+	NaN	3	5	NaN	3	5	20.8	20.8	3.8411e-199	Q9DBL1;E9Q5L3	Q9DBL1;E9Q5L3	Short/branched chain specific acyl-CoA dehydrogenase, mitochondrial	Acadsb	2
0	0	0	0.107018	0.337197	0.131721	0.191184	0.142609	0.255561		11	5	4	11	5	4	34.2	34.2	3.6737e-54	Q9DBP5	Q9DBP5	UMP-CMP kinase	Cmpk1	1
0	0	0	NaN	NaN	-0.0334366	-0.456405	-0.303027	-0.317319		NaN	6	4	NaN	6	4	10.7	10.7	1.4536e-108	Q9DBR1;Q9DBR1-2	Q9DBR1;Q9DBR1-2	5-3 exoribonuclease 2	Xrn2	2
0	0	0	0.051024	0.25689	-0.0993862	-0.149713	-0.25503	-0.250989		20	3	7	17	3	7	9.3	9.3	4.9269e-53	Q9DBR7;Q9DBR7-2;A6H644;Q8BG95;F6UIT9	Q9DBR7;Q9DBR7-2	Protein phosphatase 1 regulatory subunit 12A	Ppp1r12a	5
0	0	0	0.260748	0.235359	0.228357	1.39462	0.278817	0.434134		3	2	5	3	2	5	17	17	5.3782e-16	Q9DBS1	Q9DBS1	Transmembrane protein 43	Tmem43	1
0	0	0	NaN	NaN	0.0690147	0.0855606	0.793605	0.884012		1	2	2	1	2	2	4.3	4.3	4.4407e-08	Q9DBV4;A2AD97	Q9DBV4;A2AD97	Matrix-remodeling-associated protein 8	Mxra8	2
0	0	0	-0.199703	-1.06353	-2.08602	-0.28193	-0.273919	-0.562964		4	1	2	4	1	2	10.1	10.1	4.0108e-09	Q9DBZ5;Q3TY56;Q9DBZ5-2	Q9DBZ5	Eukaryotic translation initiation factor 3 subunit K	Eif3k	3
0	0	0	NaN	NaN	-0.587576	-0.497975	-0.226324	-0.0733478		NaN	2	3	NaN	2	3	18.6	18.6	8.8237e-17	Q9DCC4	Q9DCC4	Pyrroline-5-carboxylate reductase 3	Pycrl	1
0	0	0	0.382944	-0.11541	-0.32887	-0.361324	-0.308484	-0.324798		4	2	5	4	2	5	14.9	14.9	7.0481e-104	Q9DCD0	Q9DCD0	6-phosphogluconate dehydrogenase, decarboxylating	Pgd	1
0	0	0	-0.0293819	-0.106933	-0.249582	-0.55824	-0.0824842	-0.154731		3	3	2	3	3	2	10.2	10.2	6.3107e-28	Q9DCD5	Q9DCD5	Tight junction-associated protein 1	Tjap1	1
0	0	0	-0.343238	-0.280615	-0.171287	-0.160524	NaN	NaN		2	2	1	2	2	1	21.6	21.6	7.5365e-09	Q9DCG9;Q8VCR4	Q9DCG9;Q8VCR4	tRNA methyltransferase 112 homolog	Trmt112	2
0	0	0	-0.31285	-0.932664	-1.1982	1.2097	-0.591462	-0.42713		8	3	4	8	3	4	14.4	14.4	1.4984e-107	Q9DCH4	Q9DCH4	Eukaryotic translation initiation factor 3 subunit F	Eif3f	1
0	0	0	NaN	NaN	-0.0985673	-0.272663	-0.262313	-0.434247		1	5	8	1	5	8	19.8	19.8	8.2066e-36	Q9DCL9;D6RCU8;D3Z6P1	Q9DCL9;D6RCU8;D3Z6P1	Multifunctional protein ADE2;Phosphoribosylaminoimidazole-succinocarboxamide synthase;Phosphoribosylaminoimidazole carboxylase	Paics	3
0	0	0	-2.01141	-1.66146	0.00934718	0.174662	0.120219	0.465191		1	3	3	1	3	3	25.6	25.6	4.1946e-63	Q9DCS9;D3YUK4	Q9DCS9;D3YUK4	NADH dehydrogenase [ubiquinone] 1 beta subcomplex subunit 10	Ndufb10	2
0	0	0	0.168	0.514602	NaN	NaN	-1.42388	-0.918306		2	1	2	2	1	2	10.3	10.3	0.00014847	Q9DCT2	Q9DCT2	NADH dehydrogenase [ubiquinone] iron-sulfur protein 3, mitochondrial	Ndufs3	1
0	0	0	-0.16775	0.0875986	0.246591	0.282143	0.344942	0.384934		1	2	3	1	2	3	24.6	24.6	1.0717e-14	Q9DCT5	Q9DCT5	Stromal cell-derived factor 2	Sdf2	1
0	0	0	0.10742	0.475189	0.218223	0.279887	0.277747	0.528471		7	3	3	7	3	3	33.7	33.7	1.8701e-162	Q9DCT8	Q9DCT8	Cysteine-rich protein 2	Crip2	1
0	0	0	0.175301	0.337654	0.26135	0.344033	0.319271	0.658646		13	9	10	13	9	10	38.4	38.4	1.0157e-130	Q9DCW4	Q9DCW4	Electron transfer flavoprotein subunit beta	Etfb	1
0	0	0	0.313014	0.163112	-0.198477	0.0950467	0.0156403	0.0533895		2	6	7	2	6	7	16	16	1.429e-47	Q9EP69	Q9EP69	Phosphatidylinositide phosphatase SAC1	Sacm1l	1
0	0	0	0.297602	0.111031	0.206893	-0.203735	0.24987	0.0210533		17	2	6	17	2	6	8.8	8.8	2.6554e-83	Q9EP71	Q9EP71	Ankycorbin	Rai14	1
0	0	0	-0.0676818	-0.227709	-0.554189	0.275961	0.287118	0.508023		3	3	2	3	3	2	11.2	11.2	8.9168e-06	Q9EP72	Q9EP72	UPF0480 protein C15orf24 homolog	ORF3	1
0	0	0	0.484705	0.578601	0.31429	0.123269	0.557484	0.59053		2	5	6	2	5	6	20	20	3.2801e-55	Q9EPJ9;Q3TGS9;Q9EPJ9-2	Q9EPJ9;Q3TGS9;Q9EPJ9-2	ADP-ribosylation factor GTPase-activating protein 1	Arfgap1	3
0	0	0	-0.655421	-0.972591	NaN	NaN	-0.774281	-0.874984	+	7	1	5	7	1	5	5.3	5.3	8.249e-19	Q9EPL8	Q9EPL8	Importin-7	Ipo7	1
0	0	0	-0.193453	-0.459596	-0.554167	-0.536001	-0.500177	-0.726735		5	3	5	5	3	5	7	7	1.4563e-47	Q9EPU0;Q9EPU0-2	Q9EPU0;Q9EPU0-2	Regulator of nonsense transcripts 1	Upf1	2
0	0	0	NaN	NaN	0.0257376	1.22163	0.430178	0.579566	+	NaN	1	3	NaN	1	3	3.6	3.6	2.1546e-07	Q9EQC5	Q9EQC5	N-terminal kinase-like protein	Scyl1	1
0	0	0	0.306729	0.33411	-0.351976	-0.592897	NaN	NaN		2	1	0	2	1	0	4.1	4.1	4.1746e-07	Q9EQC8	Q9EQC8		Prcc	1
0	0	0	0.331132	0.135798	0.1995	0.419539	0.210888	0.573375		9	3	4	9	3	4	7.8	7.8	4.1461e-120	Q9EQH3	Q9EQH3	Vacuolar protein sorting-associated protein 35	Vps35	1
0	0	0	-0.0251917	-0.443909	-0.288805	0.302407	-0.0508013	0.178746		4	6	7	2	5	7	17.9	15.9	1.4317e-78	Q9EQP2	Q9EQP2	EH domain-containing protein 4	Ehd4	1
0	0	0	NaN	NaN	-0.182213	0.278817	0.387914	0.479438		NaN	2	2	NaN	2	2	8.2	8.2	1.2107e-161	Q9EQQ2	Q9EQQ2	Protein YIPF5	Yipf5	1
0	0	0	-0.0435716	0.455018	-0.105411	-0.018162	-0.0743347	0.0339339		5	4	5	5	4	5	30.3	30.3	7.2298e-192	Q9ER00	Q9ER00	Syntaxin-12	Stx12	1
0	0	0	NaN	NaN	0.217479	-0.258045	0.20389	-0.255873		0	4	4	0	4	4	6.4	6.4	3.7161e-23	Q9ER72;Q9ER72-2	Q9ER72;Q9ER72-2	Cysteine--tRNA ligase, cytoplasmic	Cars	2
0	0	0	0.183709	-0.136426	0.0219061	0.353888	0.376624	0.327228		5	2	2	5	2	2	8.5	8.5	1.7443e-06	Q9ERF3;Q8BVQ0	Q9ERF3;Q8BVQ0	WD repeat-containing protein 61	Wdr61	2
0	0	0	0.259785	0.759326	0.0363276	0.345737	0.0920721	0.591392		18	5	9	18	5	9	16.9	16.9	2.2133e-35	Q9ERG0;Q9ERG0-2	Q9ERG0;Q9ERG0-2	LIM domain and actin-binding protein 1	Lima1	2
0	0	0	0.00245056	-0.302368	0.0546401	-0.064495	-0.0531194	0.040121		8	3	9	8	3	9	11.3	11.3	6.0203e-66	Q9ERK4;E9Q1T9;F6ZEW4;E9QAX7	Q9ERK4;E9Q1T9;F6ZEW4	Exportin-2	Cse1l	4
0	0	0	0.293606	0.139469	NaN	NaN	0.131589	0.352533		3	0	3	3	0	3	23.5	23.5	1.4409e-13	Q9ERR7	Q9ERR7	15 kDa selenoprotein	2013-09-15	1
0	0	0	-0.0199601	0.32987	0.1396	0.888928	0.375957	0.890797		3	3	3	3	3	3	29.9	29.9	2.0702e-09	Q9ERS2	Q9ERS2	NADH dehydrogenase [ubiquinone] 1 alpha subcomplex subunit 13	Ndufa13	1
0	0	0	NaN	NaN	-0.10372	-0.316223	-0.149409	-0.254857		0	7	10	0	7	10	4.8	4.8	6.9971e-177	Q9ERU9	Q9ERU9	E3 SUMO-protein ligase RanBP2;Putative peptidyl-prolyl cis-trans isomerase	Ranbp2	1
0	0	0	-0.463728	-0.520521	NaN	NaN	0.128689	0.179638		1	1	1	1	1	1	1.1	1.1	2.4087e-05	Q9ES97;Q9ES97-2;Q9ES97-5;Q9ES97-4;Q9ES97-3	Q9ES97;Q9ES97-2;Q9ES97-5;Q9ES97-4;Q9ES97-3	Reticulon-3	Rtn3	5
0	0	0	NaN	NaN	-0.889797	-1.08012	-0.649593	-0.638591	+	NaN	1	1	NaN	1	1	3.5	3.5	4.4637e-55	Q9ESL4-2	Q9ESL4-2			1
0	0	0	NaN	NaN	0.0557509	0.363227	-0.0590891	0.0377336		NaN	2	2	NaN	2	2	3.7	3.7	1.3725e-21	Q9ET30;Q3UH23;Q8C6F5	Q9ET30;Q3UH23;Q8C6F5	Transmembrane 9 superfamily member 3	Tm9sf3	3
0	0	0	0.399554	-0.10197	-0.120828	-0.414807	-0.56322	-0.761384		3	4	7	3	4	7	7	7	9.2663e-47	Q9ET54;Q9ET54-6;Q9ET54-2;Q9ET54-4;Q9ET54-5;Q9ET54-3;D3Z1J5;Q5DTJ9	Q9ET54;Q9ET54-6;Q9ET54-2;Q9ET54-4;Q9ET54-5;Q9ET54-3;D3Z1J5	Palladin	Palld	8
0	0	0	NaN	NaN	0.0729976	0.482745	0.906429	0.845751		1	5	6	1	5	6	40	40	4.6373e-133	Q9JHH9;F2Z4A2	Q9JHH9;F2Z4A2	Coatomer subunit zeta-2	Copz2	2
0	0	0	-0.211281	0.0880058	-0.0345445	-0.154249	0.00100953	-0.0668504		12	5	6	12	5	6	21.9	21.9	6.0423e-87	Q9JHJ0	Q9JHJ0	Tropomodulin-3	Tmod3	1
0	0	0	0.463832	0.037593	0.00848693	0.201759	0.101516	0.121944		6	5	6	6	5	6	18	18	1.1235e-32	Q9JHS4;Q6P8N8;F7BB92	Q9JHS4;Q6P8N8	ATP-dependent Clp protease ATP-binding subunit clpX-like, mitochondrial	Clpx	3
0	0	0	-0.0508461	0.000576887	-0.219723	-0.19674	-0.393842	-0.428022		2	1	2	2	1	2	15.7	15.7	1.0687e-10	Q9JHS9	Q9JHS9	Protein CWC15 homolog	Cwc15	1
0	0	0	0.641454	0.565597	-0.02283	0.538637	0.352533	0.609093		24	44	72	24	44	72	22	22	0	Q9JHU4;F6ZX84	Q9JHU4	Cytoplasmic dynein 1 heavy chain 1	Dync1h1	2
0	0	0	0.43328	0.225645	-0.548396	0.0439044	0.0443242	0.263756		3	4	3	3	4	3	20.7	20.7	6.638e-22	Q9JIA6;Q9R0N0	Q9JIA6;Q9R0N0	Galactokinase	Galk1	2
0	0	0	0.887291	0.193961	0.0553346	1.11537	0.306962	0.558562		11	5	5	11	5	5	14.8	14.8	2.9442e-37	Q9JIG7	Q9JIG7	Coiled-coil domain-containing protein 22	Ccdc22	1
0	0	0	-0.55404	-0.641739	-0.67678	-0.88622	-0.331445	-0.431287		1	2	2	1	2	2	21.3	21.3	8.3347e-119	Q9JIG8	Q9JIG8	PRA1 family protein 2	Praf2	1
0	0	0	-0.484409	-0.694975	-0.417733	-0.878534	-0.529323	-0.713734	+	1	2	2	1	2	2	9.9	9.9	1.3921e-22	Q9JIH2	Q9JIH2	Nuclear pore complex protein Nup50	Nup50	1
0	0	0	0.582556	0.750606	0.0311129	0.633478	0.343692	0.712464		9	12	10	9	12	10	35.4	35.4	9.4819e-59	Q9JII6;B1AXW3	Q9JII6;B1AXW3	Alcohol dehydrogenase [NADP(+)]	Akr1a1	2
0	0	0	NaN	NaN	-1.14003	-0.979032	-1.59484	-1.51833	+	0	7	9	0	7	9	14	14	2.2962e-109	Q9JIK5	Q9JIK5	Nucleolar RNA helicase 2	Ddx21	1
0	0	0	-0.0877488	-0.075444	NaN	NaN	-0.317696	-0.464066		6	1	1	6	1	1	5	5	0.0037462	Q9JIK9	Q9JIK9	28S ribosomal protein S34, mitochondrial	Mrps34	1
0	0	0	-0.0879318	0.342284	-0.0808201	0.959399	0.329526	0.654252		4.5	2	4	1.5	2	4	18.9	18.9	4.9873e-14	Q9JIW9;P63321	Q9JIW9;P63321	Ras-related protein Ral-B;Ras-related protein Ral-A	Ralb;Rala	2
0	0	0	NaN	NaN	0.0731348	0.135535	0.170694	0.0931545		1	6	10	1	6	10	10.4	10.4	7.131e-69	Q9JJ28	Q9JJ28	Protein flightless-1 homolog	Flii	1
0	0	0	-0.440655	-0.450636	-1.07066	-0.979828	-0.64948	-0.712859	+	5	1	3	5	1	3	32.9	32.9	6.1747e-08	Q9JJI8	Q9JJI8	60S ribosomal protein L38	Rpl38	1
0	0	0	0.271904	0.497944	0.10044	0.637193	0.325962	0.678432		7	3	3	7	3	3	36	36	9.0705e-86	Q9JJU8	Q9JJU8	SH3 domain-binding glutamic acid-rich-like protein	Sh3bgrl	1
0	0	0	0.026021	0.282025	-0.0229472	0.514703	0.161049	0.738206		16	5	6	15	5	6	21.8	21.8	1.8315e-169	Q9JK48-2;Q9JK48;Q3TYR7	Q9JK48-2;Q9JK48;Q3TYR7	Endophilin-B1	Sh3glb1	3
0	0	0	0.445833	-0.105799	-0.0158992	-0.0187318	0.114234	0.262553		8	8	8	8	8	8	27.9	27.9	4.4803e-43	Q9JK81;F8WGG3;F7A3N3	Q9JK81;F8WGG3	UPF0160 protein MYG1, mitochondrial	Myg1	3
0	0	0	NaN	NaN	-0.134905	-0.0804845	-0.104232	-0.287307		1	2	2	1	2	2	17.9	17.9	4.3931e-07	Q9JK92	Q9JK92	Heat shock protein beta-8	Hspb8	1
0	0	0	-0.0426054	0.104337	-0.143102	-0.14143	-0.00189116	0.0319598		8	3	3	8	3	3	15.7	15.7	8.3159e-87	Q9JKB1;P58321;E9Q111	Q9JKB1;P58321;E9Q111	Ubiquitin carboxyl-terminal hydrolase isozyme L3;Ubiquitin carboxyl-terminal hydrolase isozyme L4	Uchl3;Uchl4	3
0	0	0	-1.20646	-1.05334	-0.492078	-0.636369	-0.890867	-0.886086	+	8	6	8	1	1	1	42.5	7.5	5.2319e-87	Q9JKB3-2;F6TIF5;Q9Z2C8;B2RUF0;Q9Z2C8-2;Q497N3	Q9JKB3-2;F6TIF5		Csda	6
0	0	0	-0.0280426	-0.383097	-0.0713909	-0.0971161	0.144829	-0.0997418		30	15	16	30	15	16	21.8	21.8	0	Q9JKR6;E0CYZ2;F6TRP3	Q9JKR6	Hypoxia up-regulated protein 1	Hyou1	3
0	0	0	NaN	NaN	-0.797814	-0.435085	0.382059	0.624522		0	4	3	0	4	3	12.3	12.3	3.2824e-13	Q9JKS4;Q9JKS4-3;Q9JKS4-5;Q9JKS4-2;E9PYJ9;Q9JKS4-4;Q9JKS4-6	Q9JKS4;Q9JKS4-3;Q9JKS4-5;Q9JKS4-2;E9PYJ9;Q9JKS4-4	LIM domain-binding protein 3	Ldb3	7
0	0	0	-0.0532691	-0.0992781	-0.158011	-0.0823925	-0.0865533	-0.0376065		1	2	2	1	2	2	7.6	7.6	6.1172e-30	Q9JKV1;D3YUD8	Q9JKV1;D3YUD8	Proteasomal ubiquitin receptor ADRM1	Adrm1;Gm9774	2
0	0	0	-0.0161472	-0.386789	-3.96655	-3.21023	NaN	NaN	+	4	2	1	4	2	1	10.1	10.1	1.5073e-08	Q9JKX6;A2ATT5	Q9JKX6;A2ATT5	ADP-sugar pyrophosphatase	Nudt5	2
0	0	0	NaN	NaN	0.253747	0.135798	0.486869	0.608715		NaN	4	5	NaN	4	5	9.5	9.5	1.4417e-70	Q3U367;Q9JLJ2	Q3U367;Q9JLJ2	4-trimethylaminobutyraldehyde dehydrogenase	Aldh9a1	2
0	0	0	-0.0747145	0.0692898	NaN	NaN	-0.409662	-0.690149		4	1	2	4	1	2	3.8	3.8	1.9644e-08	Q9JLQ0	Q9JLQ0	CD2-associated protein	Cd2ap	1
0	0	0	NaN	NaN	-0.585713	-0.839364	-0.635809	-0.847908	+	0	1	1	0	1	1	18.9	18.9	1.4477e-74	Q9JLR9	Q9JLR9	HIG1 domain family member 1A	Higd1a	1
0	0	0	0.0625362	0.124593	-0.118382	-0.331409	0.0246034	-0.0209405		15	8	10	15	8	10	36.4	36.4	3.8818e-114	Q9JLV1	Q9JLV1	BAG family molecular chaperone regulator 3	Bag3	1
0	0	0	0.375846	0.515712	-0.0904035	0.0996318	0.434775	0.557386		3	2	3	3	2	3	20	20	9.8774e-13	Q9JM14;A2A9X5	Q9JM14;A2A9X5	5(3)-deoxyribonucleotidase, cytosolic type	Nt5c	2
0	0	0	0.0170666	0.0621218	-0.0371179	0.125916	0.0886844	0.157044		3	4	4	3	4	4	34.3	34.3	2.1777e-38	Q9JM76;H7BWZ3;D3Z2F8;D3Z2F7	Q9JM76;H7BWZ3	Actin-related protein 2/3 complex subunit 3	Arpc3	4
0	0	0	-0.932581	-1.11188	-0.928018	-1.13571	-0.793982	-1.2836	+	2	1	2	2	1	2	18.2	18.2	1.8268e-09	Q9JMG1	Q9JMG1	Endothelial differentiation-related factor 1	Edf1	1
0	0	0	0.459327	0.409472	0.320196	0.388134	0.161823	0.437334		4	3	3	4	3	3	19.6	19.6	3.5259e-23	Q9QUH0	Q9QUH0	Glutaredoxin-1	Glrx	1
0	0	0	0.269991	0.249991	NaN	NaN	0.257735	0.217851		8	2	3	3	1	1	17.6	6.2	9.4783e-13	Q9QUI0	Q9QUI0	Transforming protein RhoA	Rhoa	1
0	0	0	-0.0301919	-0.241936	NaN	NaN	-0.506435	-0.368086		4	1	4	4	1	4	17.9	17.9	1.4068e-23	Q9QUM9;E0CXB1;E0CYT2	Q9QUM9;E0CXB1	Proteasome subunit alpha type-6	Psma6	3
0	0	0	-0.330048	-0.444812	-0.502199	-0.493947	-0.545677	-0.671416		4	2	4	4	2	4	44.2	44.2	9.5286e-82	Q9QUR7	Q9QUR7	Peptidyl-prolyl cis-trans isomerase NIMA-interacting 1	Pin1	1
0	0	0	NaN	NaN	0.135141	1.50136	1.61235	2.49976	+	1	3	4	1	3	4	13	13	1.288e-33	Q9QWR8	Q9QWR8	Alpha-N-acetylgalactosaminidase	Naga	1
0	0	0	0.298893	0.948601	0.303342	0.793355	0.469678	0.944784	+	13	4	3	13	4	3	12.9	12.9	2.0119e-64	Q9QXS6;Q9QXS6-3;Q9QXS6-2;F7CPL2	Q9QXS6;Q9QXS6-3	Drebrin	Dbn1	4
0	0	0	0.541118	1.11323	0.167358	0.578214	0.537346	0.96916	+	9	4	5	9	4	5	33.5	33.5	2.2945e-46	Q9QXT0	Q9QXT0	Protein canopy homolog 2	Cnpy2	1
0	0	0	0.139469	-0.302173	0.170053	0.420725	0.160791	0.0183493		13	7	7	13	7	7	54.9	54.9	5.1749e-66	Q9QYB1	Q9QYB1	Chloride intracellular channel protein 4	Clic4	1
0	0	0	NaN	NaN	-0.902227	0.129877	0.708055	1.62016		NaN	2	3	NaN	2	3	4.9	4.9	7.827e-21	Q9QYC7	Q9QYC7	Vitamin K-dependent gamma-carboxylase	Ggcx	1
0	0	0	1.12174	0.569102	0.208018	0.125519	0.494159	0.489029		3	3	4	3	3	4	10.3	10.3	1.3138e-32	Q9QYE6	Q9QYE6	Golgin subfamily A member 5	Golga5	1
0	0	0	NaN	NaN	0.00877379	-0.494129	0.0197731	0.160533		NaN	4	5	NaN	4	5	9.4	9.4	5.3084e-86	Q9QYH6;F6YTL0	Q9QYH6;F6YTL0	Melanoma-associated antigen D1	Maged1	2
0	0	0	-0.288276	-0.379977	NaN	NaN	-0.531052	-0.707807		7	1	4	7	1	4	10	10	1.8755e-11	Q9QYJ0	Q9QYJ0	DnaJ homolog subfamily A member 2	Dnaja2	1
0	0	0	0.0297002	-0.0513095	-0.256442	0.521151	-0.0589989	-0.153687		4	2	4	2	0	2	19.2	9.4	3.6062e-31	Q9QZ23	Q9QZ23	NFU1 iron-sulfur cluster scaffold homolog, mitochondrial	Nfu1	1
0	0	0	-0.435319	-0.44548	-0.0288225	-0.109514	-0.282807	-0.421225		6	4	7	6	4	7	29.2	29.2	9.5835e-32	Q9QZD9;A2AE03	Q9QZD9;A2AE03	Eukaryotic translation initiation factor 3 subunit I	Eif3i	2
0	0	0	0.408603	0.808097	0.615605	0.839557	0.98448	0.988703	+	9	4	5	9	4	5	14.7	14.7	4.0089e-55	Q9QZF2	Q9QZF2	Glypican-1;Secreted glypican-1	Gpc1	1
0	0	0	0.0301242	0.0291349	NaN	NaN	-0.0983202	-0.509512		10	2	5	8	1	3	12.1	8.2	4.839e-225	Q9QZM0	Q9QZM0	Ubiquilin-2	Ubqln2	1
0	0	0	0.433387	0.532167	0.137241	0.139731	0.397036	0.313826		2	4	6	2	4	6	26.6	26.6	1.2539e-47	Q9QZQ8;Q9QZQ8-2;Q8CCK0;E9PZH7;E9Q4Z0	Q9QZQ8;Q9QZQ8-2	Core histone macro-H2A.1	H2afy	5
0	0	0	NaN	NaN	-0.219606	-0.65331	0.190046	-0.0518926		NaN	1	2	NaN	1	2	3.8	3.8	8.8655e-12	Q9QZS3;Q9QZS3-3;Q9QZS3-2;Q9QZS3-4;Q05BE7	Q9QZS3;Q9QZS3-3;Q9QZS3-2;Q9QZS3-4;Q05BE7	Protein numb homolog	Numb	5
0	0	0	0.451752	0.360982	0.339821	0.610984	0.410992	0.34153		3	3	6	3	3	6	14.3	14.3	2.7497e-52	Q9R0E1;F6W3Q8	Q9R0E1	Procollagen-lysine,2-oxoglutarate 5-dioxygenase 3	Plod3	2
0	0	0	NaN	NaN	0.410992	0.352871	0.891808	0.873026		0	5	7	0	5	7	12.4	12.4	2.3579e-81	Q9R0E2;A8Y5E6;E9PXE3;F6WNR1	Q9R0E2	Procollagen-lysine,2-oxoglutarate 5-dioxygenase 1	Plod1	4
0	0	0	0.259303	0.352871	NaN	NaN	-0.138632	-0.254668		3	2	3	3	2	3	2.5	2.5	3.893e-12	Q9R0L6-2;Q9R0L6	Q9R0L6-2;Q9R0L6	Pericentriolar material 1 protein	Pcm1	2
0	0	0	-0.393008	-0.506578	-0.57893	0.650856	-0.58916	-0.196128		9	4	2	8	3	2	29.1	22.4	7.9711e-14	Q9R0P5	Q9R0P5	Destrin	Dstn	1
0	0	0	0.417704	0.457752	0.170438	0.587941	0.345169	0.466758		4	6	6	4	1	1	13.9	2.3	1.3985e-29	Q9R0X4	Q9R0X4	Acyl-coenzyme A thioesterase 9, mitochondrial	Acot9	1
0	0	0	0.443182	0.508834	-0.0293083	0.116365	0.297485	0.347326		7	3	4	7	3	4	27.1	27.1	1.7243e-38	Q9R0Y5-2;Q9R0Y5	Q9R0Y5-2;Q9R0Y5	Adenylate kinase isoenzyme 1	Ak1	2
0	0	0	-0.0207063	-0.0579022	NaN	NaN	-0.188102	-0.0799049		7	2	3	7	2	3	4.1	4.1	1.4635e-12	Q9R1C7;Q9R1C7-2;A2AQW6	Q9R1C7;Q9R1C7-2	Pre-mRNA-processing factor 40 homolog A	Prpf40a	3
0	0	0	0.981707	0.395392	0.0776532	0.157691	1.43653	1.00115		2	3	4	2	3	4	16	16	4.5409e-39	Q9R1J0	Q9R1J0	Sterol-4-alpha-carboxylate 3-dehydrogenase, decarboxylating	Nsdhl	1
0	0	0	0.134221	0.044464	-0.0745322	0.778461	-0.0663367	0.0947765		7	4	5	7	4	5	29.9	29.9	4.8174e-48	Q9R1P3	Q9R1P3	Proteasome subunit beta type-2	Psmb2	1
0	0	0	-0.0830954	-0.18449	NaN	NaN	-0.256683	-0.419025		2	0	3	2	0	3	10.3	10.3	2.1747e-13	Q9R1T2;Q9R1T2-2	Q9R1T2;Q9R1T2-2	SUMO-activating enzyme subunit 1	Sae1	2
0	0	0	NaN	NaN	0.554442	0.0123541	1.07087	0.675997		0	3	4	0	3	4	9.3	9.3	2.9936e-15	Q9R1Z8	Q9R1Z8	Vinexin	Sorbs3	1
0	0	0	-0.0294702	-0.0160305	-0.00969855	-0.0577671	0.0117819	-0.248211		5	10	12	5	10	12	14.4	14.4	0	Q9WTI7;Q9WTI7-3;Q9WTI7-2;Q9WTI7-4;F8WIE8;Q5ND45	Q9WTI7;Q9WTI7-3;Q9WTI7-2;Q9WTI7-4;F8WIE8	Unconventional myosin-Ic	Myo1c	6
0	0	0	-0.0957587	-0.15117	-0.0259994	-0.143421	0.0207689	-0.203319		4	4	9	4	4	9	22	22	1.0529e-80	Q9WTM5;D3YXQ8	Q9WTM5;D3YXQ8	RuvB-like 2	Ruvbl2	2
0	0	0	-0.0321084	-0.301515	-0.00463851	0.349931	-0.503671	-0.172197		4	3	4	4	3	3	24.3	17.2	2.0257e-32	Q9WTP6;Q9WTP6-2	Q9WTP6;Q9WTP6-2	Adenylate kinase 2, mitochondrial	Ak2	2
0	0	0	0.615887	0.911653	-0.224722	0.366812	1.08977	1.43749		9	3	3	9	3	3	26.4	26.4	1.4057e-45	Q9WTP7;F6RP11	Q9WTP7	GTP:AMP phosphotransferase, mitochondrial	Ak3	2
0	0	0	1.15426	0.805375	-0.119291	1.49237	NaN	NaN	+	2	2	1	2	2	1	7.3	7.3	3.9777e-08	Q9WTX2	Q9WTX2	Interferon-inducible double stranded RNA-dependent protein kinase activator A	Prkra	1
0	0	0	-0.282684	-0.175843	-0.141892	0.0254541	-0.0347514	-0.0596453		7	3	5	7	3	5	36.4	36.4	2.4157e-39	Q9WU28;E9PZ62;E9PVG3;H7BWX1;E9Q093;E9Q5Q8	Q9WU28;E9PZ62;E9PVG3	Prefoldin subunit 5	Pfdn5	6
0	0	0	0.0311129	-0.261068	-0.144919	-0.355664	-0.0444044	-0.0123299		16	14	22	16	14	22	30.2	30.2	3.5716e-244	Q9WU78-3;Q9WU78;E9QQ36;Q9WU78-2	Q9WU78-3;Q9WU78	Programmed cell death 6-interacting protein	Pdcd6ip	4
0	0	0	-0.0255148	0.108357	-0.00167453	0.53963	-0.156257	0.0278618		2	5	7	2	5	7	18	18	1.1127e-60	Q9WUA2;E9PXM4	Q9WUA2;E9PXM4	Phenylalanine--tRNA ligase beta subunit	Farsb	2
0	0	0	-0.129134	-0.346738	0.112767	-0.212919	-0.0550216	-0.264339		9	3	4	9	3	4	18.1	18.1	1.0989e-123	Q9WUD1	Q9WUD1	STIP1 homology and U box-containing protein 1	Stub1	1
0	0	0	-0.19904	-0.148849	-0.104232	-0.116848	-0.197699	-0.205397		10	5	6	10	5	6	29.8	29.8	3.2769e-232	Q9WUK2;Q80U88;Q9WUK2-2	Q9WUK2;Q80U88;Q9WUK2-2	Eukaryotic translation initiation factor 4H	Eif4h	3
0	0	0	0.60046	0.588517	0.419	1.00259	0.735175	1.00331	+	4	2	3	4	2	3	22	22	3.3795e-12	Q9WUL7	Q9WUL7	ADP-ribosylation factor-like protein 3	Arl3	1
0	0	0	0.546265	0.877744	0.411535	0.731618	1.04942	1.28339	+	2	2	4	2	2	4	8.1	8.1	2.5098e-23	Q9WUM3	Q9WUM3	Coronin-1B	Coro1b	1
0	0	0	0.0100636	-0.30187	-0.0578271	-0.230178	0.0216219	-0.116317		2	2	3	2	2	3	9.5	9.5	1.2551e-75	Q9WUM4	Q9WUM4	Coronin-1C	Coro1c	1
0	0	0	NaN	NaN	-0.0658534	0.787349	0.171335	0.510658		2	3	4	2	3	4	20.2	20.2	5.4064e-56	Q9WUM5	Q9WUM5	Succinyl-CoA ligase [ADP/GDP-forming] subunit alpha, mitochondrial	Suclg1	1
0	0	0	-0.0312973	-0.496387	0.280006	0.376846	-0.346683	-0.375328		12	2	3	12	2	3	11.9	11.9	4.0244e-13	Q9WUP7;Q9WUP7-2	Q9WUP7;Q9WUP7-2	Ubiquitin carboxyl-terminal hydrolase isozyme L5	Uchl5	2
0	0	0	0.0719	0.0909888	-0.189878	-0.0716032	0.7433	0.552082		15	7	10	2	0	2	26.9	5.6	2.979e-31	Q9WV02;A2AFI3;Q9WV02-2;A2AFI4	Q9WV02;A2AFI3;Q9WV02-2;A2AFI4	RNA-binding motif protein, X chromosome;RNA-binding motif protein, X chromosome, N-terminally processed	Rbmx	4
0	0	0	0.316957	-0.0927401	-0.243865	-0.40855	-0.0198869	0.0506061		6	5	7	6	5	7	20.4	20.4	1.0769e-125	Q9WV32;F6THG2;D3Z6S0	Q9WV32;F6THG2	Actin-related protein 2/3 complex subunit 1B	Arpc1b	3
0	0	0	0.232784	0.329985	-0.0675457	0.194213	-0.00993102	-0.0505323		10	4	5	9	3	4	34.5	34.5	4.1853e-29	Q9WV55	Q9WV55	Vesicle-associated membrane protein-associated protein A	Vapa	1
0	0	0	1.08617	1.04194	0.500802	0.729879	1.29078	1.85997	+	6	5	6	6	5	6	10	10	1.0655e-110	Q9WV91	Q9WV91	Prostaglandin F2 receptor negative regulator	Ptgfrn	1
0	0	0	NaN	NaN	0.00719549	-0.350614	-0.0476813	-0.11115		3	7	8	1	1	0	11.2	1.4	1.2973e-80	Q9WV92-8;Q9WV92-7;F8WH44;E9QN88	Q9WV92-8;Q9WV92-7;F8WH44;E9QN88		Epb4.1l3	4
0	0	0	NaN	NaN	-0.264981	-0.354667	-0.271688	-0.206545		NaN	1	1	NaN	1	1	11.3	11.3	9.5587e-06	Q9WVA2	Q9WVA2	Mitochondrial import inner membrane translocase subunit Tim8 A	Timm8a1	1
0	0	0	-0.2768	-0.28279	NaN	NaN	-0.788489	-1.18899		3	0	2	3	0	2	8	8	1.7293e-19	Q9WVA3	Q9WVA3	Mitotic checkpoint protein BUB3	Bub3	1
0	0	0	-0.33712	-0.278234	-0.164609	-0.249188	-0.313101	-0.44091		17	15	14	17	15	14	68.8	68.8	0	Q9WVA4;Q9R1Q8	Q9WVA4	Transgelin-2	Tagln2	2
0	0	0	-0.0983202	-0.0191412	0.396598	0.363115	0.367147	0.593784		9	3	5	9	3	5	14.8	14.8	3.0557e-26	Q9WVE8	Q9WVE8	Protein kinase C and casein kinase substrate in neurons protein 2	Pacsin2	1
0	0	0	1.26789	1.65942	0.311387	1.54122	1.4043	2.61932	+	2	2	2	2	2	2	5.1	5.1	3.0785e-14	Q9WVJ3;Q9WVJ3-2	Q9WVJ3;Q9WVJ3-2	Carboxypeptidase Q	Cpq	2
0	0	0	NaN	NaN	-0.221035	-0.522281	0.125651	0.0170666		1	4	5	1	4	5	6.7	6.7	1.5467e-55	Q9WVL3;Q9WVL3-2;E9Q0L1	Q9WVL3;Q9WVL3-2;E9Q0L1	Solute carrier family 12 member 7	Slc12a7	3
0	0	0	NaN	NaN	-0.173873	0.183455	0.0568609	0.386811		NaN	1	1	NaN	1	1	5.8	5.8	1.847e-12	Q9WVQ5	Q9WVQ5	Probable methylthioribulose-1-phosphate dehydratase	Apip	1
0	0	0	0.563939	1.04977	-0.00093804	0.505485	0.790856	1.14261	+	8	3	4	8	3	4	34.2	34.2	1.0905e-52	Q9Z0J0	Q9Z0J0	Epididymal secretory protein E1	Npc2	1
0	0	0	-0.012781	0.0507454	-0.0173878	-0.544793	0.0542234	-0.14358		4	2	2	4	2	2	6.8	6.8	3.5212e-10	Q9Z0L0	Q9Z0L0	Trophoblast glycoprotein	Tpbg	1
0	0	0	-0.0956662	-0.312455	-0.144425	-0.00791317	-0.26807	-0.417733		7	4	7	7	4	7	22.9	22.9	5.8374e-102	Q9Z0N1;A2AAW9;Q9Z0N2	Q9Z0N1;A2AAW9;Q9Z0N2	Eukaryotic translation initiation factor 2 subunit 3, X-linked;Eukaryotic translation initiation factor 2 subunit 3, Y-linked	Eif2s3x;Eif2s3y	3
0	0	0	0.720541	1.38869	0.358284	0.603881	1.17753	1.43071	+	5	3	3	5	3	3	19.8	19.8	5.3917e-52	Q9Z0P4;Q9Z0P4-2	Q9Z0P4;Q9Z0P4-2	Paralemmin-1	Palm	2
0	0	0	0.0669503	-0.143198	0.354226	0.295723	0.449429	0.253989		8	9	13	8	9	13	24.4	24.4	7.7294e-101	Q9Z110;Q9Z110-2;D3Z0B4	Q9Z110;Q9Z110-2	Delta-1-pyrroline-5-carboxylate synthase;Glutamate 5-kinase;Gamma-glutamyl phosphate reductase	Aldh18a1	3
0	0	0	-0.414922	-0.441752	NaN	NaN	-0.297981	-0.738698		8	0	2	8	0	2	18.8	18.8	1.9119e-09	Q9Z1D1	Q9Z1D1	Eukaryotic translation initiation factor 3 subunit G	Eif3g	1
0	0	0	-0.0248541	-0.002657	NaN	NaN	-0.191755	-0.0720429		9	0	1	9	0	1	1.6	1.6	0.00034055	Q9Z1M8	Q9Z1M8	Protein Red	Ik	1
0	0	0	0.0110662	-0.203585	0.148348	0.395282	-0.0111227	0.0684644		12	5	7	4	5	7	17.5	17.5	1.8819e-24	Q9Z1N5;Q8VDW0;Q3UAF1;G3UXI6;Q8VDW0-2;D6RHT5	Q9Z1N5;Q8VDW0	Spliceosome RNA helicase Ddx39b;ATP-dependent RNA helicase DDX39A	Ddx39b;Ddx39a	6
0	0	0	0.209516	0.618239	0.041243	0.318808	0.557876	1.06357		4	4	4	4	4	4	37.2	37.2	3.5061e-14	Q9Z1P6;G3UXZ4	Q9Z1P6	NADH dehydrogenase [ubiquinone] 1 alpha subcomplex subunit 7	Ndufa7	2
0	0	0	0.128953	0.0427844	0.13014	0.371169	0.467697	0.302173		13	5	7	13	5	7	43.2	43.2	2.3487e-47	Q9Z1Q5	Q9Z1Q5	Chloride intracellular channel protein 1	Clic1	1
0	0	0	-0.0483376	-0.380841	-0.219119	-0.450045	-0.289157	-0.474051		6	12	19	6	12	19	19.6	19.6	2.1816e-195	Q9Z1Q9;G3UY93;G3UZ22;G3UYW2;G3UZX1	Q9Z1Q9;G3UY93	Valine--tRNA ligase	Vars	5
0	0	0	0.350271	0.396598	-0.00582579	0.0762854	0.181548	0.33182		5	5	7	5	5	7	13.2	13.2	4.5799e-34	Q9Z1X4-3;Q9Z1X4;Q9Z1X4-2;F6UW33;Q45VK5	Q9Z1X4-3;Q9Z1X4;Q9Z1X4-2;F6UW33;Q45VK5	Interleukin enhancer-binding factor 3	Ilf3	5
0	0	0	0.0743684	0.115433	0.00920381	0.448373	0.254715	0.212134		10	7	11	10	7	11	19.5	19.5	7.4029e-258	Q9Z1Z0;Q9Z1Z0-2;Q9Z1Z0-4;Q9Z1Z0-3	Q9Z1Z0;Q9Z1Z0-2;Q9Z1Z0-4	General vesicular transport factor p115	Uso1	4
0	0	0	-0.191096	-0.425695	-0.195996	-0.0950497	-0.425017	-0.51515		3	6	10	3	6	10	37.7	37.7	9.9274e-158	Q9Z1Z2	Q9Z1Z2	Serine-threonine kinase receptor-associated protein	Strap	1
0	0	0	0.410341	0.550704	0.493955	0.540226	0.666666	0.941707	+	14	6	9	13	6	9	17	17	2.9226e-30	Q9Z247	Q9Z247	Peptidyl-prolyl cis-trans isomerase FKBP9	Fkbp9	1
0	0	0	NaN	NaN	-0.19851	0.0519985	0.420617	0.246104		1	2	2	1	2	2	25.7	25.7	1.2397e-205	Q9Z266;Q9Z266-2	Q9Z266;Q9Z266-2	SNARE-associated protein Snapin	Snapin	2
0	0	0	0.847676	1.42707	NaN	NaN	0.842617	1.35248	+	2	1	2	2	1	2	4.8	4.8	9.2698e-15	Q9Z2D6-2;Q9Z2D6	Q9Z2D6-2;Q9Z2D6	Methyl-CpG-binding protein 2	Mecp2	2
0	0	0	-0.261777	-0.213303	-0.0327281	0.213752	0.22132	-0.0680296		2	3	2	2	3	2	5.6	5.6	2.8266e-15	Q9Z2I0	Q9Z2I0	LETM1 and EF-hand domain-containing protein 1, mitochondrial	Letm1	1
0	0	0	-0.356107	-0.304701	-0.448784	0.516419	0.0655723	0.401412		2	2	7	2	2	7	18.1	18.1	4.9211e-20	Q9Z2I9	Q9Z2I9	Succinyl-CoA ligase [ADP-forming] subunit beta, mitochondrial	Sucla2	1
0	0	0	0.211012	0.014641	NaN	NaN	0.0617071	-0.0285429		5	1	3	4	1	3	13.2	13.2	2.1531e-05	Q9Z2M7;O35621;Q91W01	Q9Z2M7;O35621;Q91W01	Phosphomannomutase 2;Phosphomannomutase 1	Pmm2;Pmm1	3
0	0	0	NaN	NaN	-0.240895	-0.0690432	-0.0676515	-0.0739702		NaN	3	4	NaN	3	4	13.1	13.1	5.7744e-55	Q9Z2N8;D3YVN1	Q9Z2N8;D3YVN1	Actin-like protein 6A	Actl6a	2
0	0	0	-0.0385249	-0.0666691	0.0790197	0.40414	0.0753272	0.121944		8	2	6	8	2	6	33.9	33.9	0	Q9Z2U0;Q9CWH6;B7ZMS4;F6ZKL1	Q9Z2U0;Q9CWH6;B7ZMS4	Proteasome subunit alpha type-7;Proteasome subunit alpha type-7-like;Proteasome subunit alpha type	Psma7;Psma8	4
0	0	0	0.601126	0.74442	-0.0788531	0.478195	0.178109	0.381948		5	5	7	5	5	7	19.5	19.5	1.599e-97	Q9Z2W0;Q8BPW9	Q9Z2W0;Q8BPW9	Aspartyl aminopeptidase	Dnpep	2
0	0	0	-0.158961	-0.164965	0.162855	0.308827	0.181039	0.0308304		16	8	6	14	6	4	21.7	19.3	1.9791e-132	Q9Z2X1;Q9Z2X1-2	Q9Z2X1;Q9Z2X1-2	Heterogeneous nuclear ribonucleoprotein F;Heterogeneous nuclear ribonucleoprotein F, N-terminally processed	Hnrnpf	2
0	0	0	0.260146	0.0526941	NaN	NaN	-0.00779714	0.130404		9	1	3	9	1	3	11.3	11.3	4.9544e-20	Q9Z2Y8	Q9Z2Y8	Proline synthase co-transcribed bacterial homolog protein	Prosc	1
0	0	0	0.051024	0.185105	-0.127951	-0.189878	0.0661237	-0.14229		11	4	4	11	4	4	8.3	8.3	1.0058e-30	Q9Z315	Q9Z315	U4/U6.U5 tri-snRNP-associated protein 1	Sart1	1
0	0	0	NaN	NaN	-0.272698	-0.0432445	-0.170248	0.109561		NaN	2	1	NaN	2	1	3.2	3.2	9.8762e-08	Q9Z321;O70157;Q3V3P1;Q5NCT0;Q3TPE4;B0QZI1;F6SDD7;D3YWY3;D3Z084;D3YY65;D3YW63;D3Z2F4;D3Z758	Q9Z321;O70157;Q3V3P1;Q5NCT0;Q3TPE4;B0QZI1;F6SDD7;D3YWY3;D3Z084;D3YY65;D3YW63;D3Z2F4;D3Z758	DNA topoisomerase 3-beta-1;DNA topoisomerase 3-alpha;DNA topoisomerase	Top3b;Top3a	13
