# Supplementary material for: Protein synthesis rate is the predominant regulator of protein expression during differentiation
Source: Mol Syst Biol. 2013 Sep 17;9:689. doi: 10.1038/msb.2013.47 (PMC3792347; doi:10.1038/msb.2013.47)
Supplement: Supplementary Table 3 [file msb201347-s4.xlsx]

## Sheet: THP-1 cells
Supplementary table 3: Synthesis and degradation rates in differentiating or proliferating cells
Relative synthesis and degradation rates from proliferating and differentiating THP-1 and C2C12 cells from three biological replicates, respectively. A positive value represents synthesis or degradation rate higher than the mean and a negative value represents synthesis or degradation rate smaller than the mean.
Relative degradation rate Differentiating Rep1-3	Relative degradation rates of the proteins in differentiating cells biological relica 1-3
Relative degradation rate proliferating Rep1-3	Relative degradation rates of the proteins in proliferating cells biological relica 1-3
Relative synthesis rate Differentiating Rep1-3	Relative synthesis rates of the proteins in differentiating cells biological relica 1-3
Relative synthesis rate proliferating Rep1-3	Relative degradation rates of the proteins in differentiating cells biological relica 1-3
Peptides	Number of peptides of the protein group identified in the different experiments
Unique Peptides	Number of unique peptides of the protein group identified in the different experiments
Sequence Coverage [%]	Percentage of the sequence that is covered by the identified peptides of the best protein sequence contained in the group.
Unique Sequence Coverage [%]	Percentage of the sequence that is covered by the identified unique peptides of the best protein sequence contained in the group
PEP	Posterior Error Probability of the identification. This value essentially operates as a p-value, where smaller is more significant.
Protein IDs	Identifier(s) of protein(s) contained in the protein group
Majority Protein IDs	These are the IDs of those proteins that have at least half of the peptides that the leading protein has.
Protein name	Name of first protein contained within the group.
Gene name	Gene name of first protein contained within the group.
Proteins	Number of proteins contained within the group. This corresponds to the number of entries in the colum 'Protein IDs'.
Relative degradation rate Differentiating Rep1	Relative degradation rate Differentiating Rep2	Relative degradation rate Differentiating Rep3	Relative degradation rate proliferating Rep1	Relative degradation rate proliferating Rep2	Relative degradation rate proliferating Rep3	Relative synthesis rate Differentiating Rep1	Relative synthesis rate Differentiating Rep2	Relative synthesis rate Differentiating Rep3	Relative synthesis rate proliferating Rep1	Relative synthesis rate proliferating Rep2	Relative synthesis rate proliferating Rep3	Peptides Differentiating_Rep1	Peptides Differentiating_Rep2	Peptides Differentiating_Rep3	Peptides Proliferating Rep1	Peptides Proliferating Rep2	Peptides Proliferating Rep3	Unique Peptides Differentiating Rep1	Unique Peptides Differentiating Rep2	Unique Peptides Differentiating Rep3	Unique Peptides Proliferating Rep1	Unique Peptides Proliferating Rep2	Unique Peptides Proliferating Rep3	Sequence Coverage [%]	Unique Sequence Coverage [%]	PEP	Protein IDs	Majority Protein IDs	Protein Names	Gene Names	Proteins
0.543784	NaN	-0.878392	NaN	-0.609573	NaN	-0.220214	NaN	-0.0407667	NaN	-1.24592	NaN	2	0	2	1	8	0	2	0	2	1	8	0	18.9	18.9	0	A0A962;Q96EP0;Q96EP0-3;C9JEU4;Q96EP0-2	A0A962;Q96EP0;Q96EP0-3;C9JEU4;Q96EP0-2	cDNA FLJ75313, highly similar to Homo sapiens interferon-stimulated transcription factor 3, gamma 48kDa, mRNA;Ring finger protein 31, isoform CRA_d;Ubiquitin ligase;RING finger protein 31;Zinc in-between-RING-finger ubiquitin-associated domain protein;Putative uncharacterized protein RNF31	hCG_40195;hoip;RNF31;ZIBRA	5
-0.898115	-1.02403	-3.02722	NaN	NaN	NaN	3.12363	2.76179	3.75204	NaN	NaN	NaN	3	9	5	0	1	0	3	9	5	0	1	0	17.8	17.8	1.6729e-94	A0AUX0;B7Z763;Q01432;E9PKC5;Q01432-3;E9PLK6;Q01432-2;E9PIR5;E9PPG2;F2Z3B3;Q5TF02;P23109	A0AUX0;B7Z763;Q01432;E9PKC5;Q01432-3	Adenosine monophosphate deaminase (Isoform E);Adenosine monophosphate deaminase (Isoform E), isoform CRA_b;cDNA FLJ76195, highly similar to Homo sapiens adenosine monophosphate deaminase (isoform E) (AMPD3),mRNA;Adenosine monophosphate deaminase (Isoform E), isoform CRA_a;cDNA FLJ51124, highly similar to AMP deaminase 3 (EC 3.5.4.6);AMP deaminase 3;AMP deaminase isoform E;Erythrocyte AMP deaminase	AMPD3;hCG_22452	12
-0.226144	-0.374283	0.117609	-0.561023	-0.713532	-0.33296	-0.177448	-0.000451058	-0.589643	-0.408285	-0.0524731	-0.240865	12	12	7	9	7	4	6	7	3	5	4	3	27.9	15.5	1.3252e-256	A0AV56;Q15424;F5H0H3;F5H1L1;F5GZU3	A0AV56;Q15424;F5H0H3;F5H1L1;F5GZU3	SAFB protein;Scaffold attachment factor B;HSP27 estrogen response element-TATA box-binding protein;Scaffold attachment factor B1	SAFB;HAP;HET;SAFB1	5
NaN	NaN	NaN	NaN	NaN	NaN	NaN	NaN	NaN	NaN	NaN	NaN	0	0	0	0	0	0	0	0	0	0	0	0	4.3	3.5	6.3279e-23	Q9UHW9;Q9UHW9-4;Q9UHW9-3;A0AV76;Q9UHW9-2;Q9UHW9-5;Q9UHW9-6	Q9UHW9;Q9UHW9-4;Q9UHW9-3;A0AV76;Q9UHW9-2;Q9UHW9-5;Q9UHW9-6	Electroneutral potassium-chloride cotransporter 3;K-Cl cotransporter 3;Solute carrier family 12 member 6;cDNA, FLJ96296, Homo sapiens solute carrier family 12 (potassium/chloridetransporters), member 6 (SLC12A6), mRNA;Solute carrier family 12 (Potassium/chloride transporters), member 6;Solute carrier family 12 (Potassium/chloride transporters), member 6, isoform CRA_b	KCC3;SLC12A6;hCG_1998565	7
NaN	NaN	NaN	NaN	NaN	NaN	NaN	NaN	NaN	NaN	NaN	NaN	0	0	0	0	0	0	0	0	0	0	0	0	9.9	9.9	1.3272e-65	A0AV96;A0AV96-2;B7Z8Z7;D6R9D6;D6RBS9;D6REZ6;D6R9M7;D6RFL5;D6RA49;D6RBP6;D6RCT1	A0AV96;A0AV96-2;B7Z8Z7;D6R9D6;D6RBS9;D6REZ6;D6R9M7;D6RFL5;D6RA49;D6RBP6;D6RCT1	RNA-binding motif protein 47;RNA-binding protein 47;cDNA FLJ51456, moderately similar to APOBEC1 complementation factor	RBM47	11
-0.678454	-0.648201	-1.15823	-0.861154	-0.709962	NaN	0.126694	0.137711	0.277027	-0.905036	-1.28553	NaN	13	12	4	7	14	1	13	12	4	7	14	1	32.5	32.5	8.557e-200	A0AVT1;A0AVT1-2;A0AVT1-3;A0AVT1-4	A0AVT1;A0AVT1-2	Monocyte protein 4;Ubiquitin-activating enzyme E1-like protein 2;Ubiquitin-like modifier-activating enzyme 6	MOP4;UBA6;UBE1L2	4
NaN	NaN	NaN	NaN	NaN	NaN	NaN	NaN	NaN	NaN	NaN	NaN	2	2	3	1	3	2	0	0	0	0	0	0	6.3	0	1.3673e-55	A0EJG6;Q14194;E9PD68	A0EJG6;Q14194;E9PD68	Long form collapsin response mediator protein 1;Collapsin response mediator protein 1;Dihydropyrimidinase-related protein 1;Unc-33-like phosphoprotein 3	CRMP1;DPYSL1;ULIP3	3
-0.732653	-0.520274	-0.381591	-0.776791	-0.726919	-0.424665	0.395797	-0.10442	-0.0962611	0.064595	-0.465082	-0.735845	12	10	15	8	15	5	12	10	15	8	15	5	39.1	39.1	0	A0FGR8-2;A0FGR8-6;A0FGR8;A0FGR8-4;C9JGI7;A0FGR8-5;F2Z3K9;A6NFV7	A0FGR8-2;A0FGR8-6;A0FGR8;A0FGR8-4;C9JGI7	Chr2Syt;Extended synaptotagmin-2;Putative uncharacterized protein ESYT2	ESYT2;FAM62B;KIAA1228	8
NaN	NaN	NaN	NaN	NaN	NaN	NaN	NaN	NaN	NaN	NaN	NaN	0	0	0	0	0	0	0	0	0	0	0	0	10.2	10.2	0.0045158	A0JLT2;A0JLT2-2	A0JLT2;A0JLT2-2	Lung cancer metastasis-related protein 1;Mediator complex subunit 19;Mediator of RNA polymerase II transcription subunit 19	LCMR1;MED19	2
NaN	NaN	NaN	NaN	NaN	NaN	NaN	NaN	NaN	NaN	NaN	NaN	0	1	0	0	0	0	0	1	0	0	0	0	7	7	0.0021959	B9A064;A0M8Q6;P0CF74;P0CG04;P0CG05;P0CG06	B9A064;A0M8Q6;P0CF74;P0CG04;P0CG05;P0CG06	Putative uncharacterized protein ENSP00000387251;Ig lambda-7 chain C region;Ig lambda-6 chain C region;Ig lambda-1 chain C regions;Ig lambda-2 chain C regions;Ig lambda-3 chain C regions	IGLC7;IGLC6;IGLC1;IGLC2;IGLC3	6
-0.455251	-0.38375	-0.567314	-0.293186	-0.580103	-0.448604	0.261488	0.133144	0.097797	-0.17067	-0.377388	-0.214772	7	9	3	4	8	6	2	4	1	1	3	2	76.6	37.2	6.6747e-282	A0M8W4;Q15819;E5RGE2;D6RG00	A0M8W4;Q15819	cDNA, FLJ93989, Homo sapiens ubiquitin-conjugating enzyme E2 variant 2 (UBE2V2),mRNA;Ubiquitin-conjugating enzyme E2 variant 2;Ubiquitin-conjugating enzyme E2 variant 2, isoform CRA_b;DDVit 1;Enterocyte differentiation-associated factor 1;Enterocyte differentiation-promoting factor 1;MMS2 homolog;Vitamin D3-inducible protein	hCG_1640505;UBE2V2;MMS2;UEV2	4
0.215786	0.644386	NaN	0.792057	0.140296	NaN	-0.0610093	-0.275706	NaN	0.231261	0.166298	NaN	3	2	0	2	5	0	3	2	0	2	5	0	22	22	1.9848e-116	A0MNN4;Q2TAY7	A0MNN4;Q2TAY7	CDW3/SMU1;Putative uncharacterized protein SMU1;Smu-1 suppressor of mec-8 and unc-52 homolog (C. elegans), isoform CRA_a;Smu-1 suppressor of mec-8 and unc-52 protein homolog;WD40 repeat-containing protein SMU1	hCG_30278;SMU1	2
-0.1915	-0.402274	NaN	-0.493773	-0.363237	NaN	0.273096	0.0694523	NaN	0.509769	0.10083	NaN	5	3	1	2	1	0	5	3	1	2	1	0	20	20	4.8035e-30	A0MNN5;Q9BQ67;E7EX09	A0MNN5;Q9BQ67	CDW4/GRWD1;Glutamate-rich WD repeat containing 1;Glutamate-rich WD repeat-containing protein 1	GRWD1;hCG_15273;GRWD;KIAA1942;WDR28	3
0.231898	0.259698	NaN	1.12959	0.613139	NaN	-0.635213	-0.727827	NaN	0.637487	0.514234	NaN	6	3	1	6	5	1	6	3	1	6	5	1	35.6	35.6	1.424e-139	A0MNP2;Q96DI7;B4DQJ1;Q9NSS8	A0MNP2;Q96DI7;B4DQJ1;Q9NSS8	cDNA FLJ90035 fis, clone HEMBA1001878, highly similar to WD repeat protein 57;CDW11/WDR57;WD repeat domain 57 (U5 snRNP specific), isoform CRA_a;38 kDa-splicing factor;Prp8-binding protein;U5 small nuclear ribonucleoprotein 40 kDa protein;U5 snRNP-specific 40 kDa protein;WD repeat-containing protein 57;cDNA FLJ56825, highly similar to WD repeat protein 57;Putative uncharacterized protein DKFZp434…	hCG_20041;WDR57;PRP8BP;SFP38;SNRNP40;DKFZp434D199	4
NaN	NaN	NaN	NaN	NaN	NaN	NaN	NaN	NaN	NaN	NaN	NaN	0	0	0	0	0	0	0	0	0	0	0	0	2	2	0.00095374	A0MZ66-3;A0MZ66;A0MZ66-6;A0MZ66-5;A0MZ66-4;A0MZ66-7	A0MZ66-3;A0MZ66;A0MZ66-6;A0MZ66-5;A0MZ66-4;A0MZ66-7	Shootin-1	KIAA1598	6
NaN	NaN	NaN	NaN	0.207705	NaN	NaN	NaN	NaN	NaN	-1.98732	NaN	0	0	0	0	4	0	0	0	0	0	4	0	20.8	20.8	7.153e-54	A0PJM6;Q9Y259	A0PJM6;Q9Y259	cDNA, FLJ95084, Homo sapiens choline kinase-like (CHKL), transcript variant 1,mRNA;Choline kinase beta;HCG16873, isoform CRA_a;Choline kinase-like protein;Choline/ethanolamine kinase;choline/ethanolamine kinase beta;Ethanolamine kinase;Ethanolamine kinase beta	CHKB;hCG_16873;CHETK;CHKL	2
NaN	NaN	NaN	NaN	NaN	NaN	NaN	NaN	NaN	NaN	NaN	NaN	0	0	0	0	0	1	0	0	0	0	0	1	2.4	2.4	0.0022952	A1A5D9	A1A5D9	Bicaudal D-related protein 2;Coiled-coil domain-containing protein 64B	BICDR2;CCDC64B	1
NaN	NaN	NaN	NaN	NaN	NaN	NaN	NaN	NaN	NaN	NaN	NaN	0	0	0	0	1	0	0	0	0	0	1	0	9.2	9.2	4.7596e-77	A1KXE4;A1KXE4-2;E7EVB9;B8ZZN0	A1KXE4;A1KXE4-2;E7EVB9;B8ZZN0	p20;Protein FAM168B;Putative uncharacterized protein FAM168B	FAM168B;KIAA0280L	4
NaN	NaN	NaN	NaN	-0.524347	NaN	NaN	NaN	NaN	NaN	-0.815672	NaN	0	0	0	0	5	1	0	0	0	0	5	1	19.1	19.1	3.368e-71	A1L0T0;E9PJS0;C9JNI8;A1L0T0-2;E9PL44	A1L0T0;E9PJS0	Acetolactate synthase-like protein;IlvB-like protein	AHAS;ILVBL	5
0.624151	1.69367	1.58822	2.13709	0.227198	-0.20605	0.735403	1.34715	0.879622	1.27294	2.03787	1.3891	4	5	4	2	9	4	4	5	4	2	9	4	26	26	0	A1L3A7;Q7Z417	A1L3A7;Q7Z417	cDNA FLJ75095, highly similar to Homo sapiens 82-kD FMRP Interacting Protein (182-FIP), mRNA;Nuclear fragile X mental retardation protein interacting protein 2;Nuclear fragile X mental retardation protein interacting protein 2, isoform CRA_a;82 kDa FMRP-interacting protein;Cell proliferation-inducing gene 1 protein;FMRP-interacting protein 2;Nuclear fragile X mental retardation-interacting protei…	hCG_29087;NUFIP2;KIAA1321;PIG1	2
NaN	NaN	1.88053	NaN	1.14411	NaN	NaN	NaN	0.332717	NaN	0.341616	NaN	2	0	2	0	4	0	2	0	2	0	4	0	15.7	15.7	2.9576e-102	A1L3Z9;Q2TAL8;C9JIA8;C9JAL2	A1L3Z9;Q2TAL8	cDNA FLJ77780;Glutamine-rich 1;HCG2002013, isoform CRA_c;Glutamine-rich protein 1	hCG_2002013;QRICH1	4
-0.447381	-0.328332	-0.322918	-0.851967	-0.595628	-0.53973	-0.849807	-0.819333	-0.542188	-0.521947	-0.214288	-0.213439	16	15	11	13	20	15	16	15	11	13	20	15	42.5	42.5	0	A2A274;Q99798;F5H2A5	A2A274;Q99798;F5H2A5	Aconitase 2, mitochondrial;Aconitate hydratase, mitochondrial;Citrate hydro-lyase	ACO2;RP3-347H13.8-002	3
NaN	NaN	NaN	NaN	NaN	NaN	NaN	NaN	NaN	NaN	NaN	NaN	1	0	0	1	1	0	1	0	0	1	1	0	2	2	8.8488e-19	A2A284;P19174-2;P19174	A2A284;P19174-2;P19174	Phospholipase C, gamma 1;Phospholipase C, gamma 1, isoform CRA_b;1-phosphatidylinositol-4,5-bisphosphate phosphodiesterase gamma-1;Phosphoinositide phospholipase C-gamma-1;Phospholipase C-gamma-1;Phospholipase C-II;PLC-148	hCG_2018597;PLCG1;RP3-511B24.2-013;PLC1	3
NaN	NaN	NaN	NaN	NaN	NaN	NaN	NaN	NaN	NaN	NaN	NaN	1	0	0	1	1	0	1	0	0	1	1	0	2.4	2.4	8.1323e-07	Q8NB78;F2Z2A7;A2A2C6;Q8NB78-2;Q8NB78-4	Q8NB78;F2Z2A7;A2A2C6;Q8NB78-2;Q8NB78-4	Flavin-containing amine oxidase domain-containing protein 1;Lysine-specific histone demethylase 1B;Lysine-specific histone demethylase 2;Amine oxidase (Flavin containing) domain 1;Amine oxidase (Flavin containing) domain 1, isoform CRA_b	AOF1;C6orf193;KDM1B;LSD2;hCG_2039567;RP11-204B7.3-002	5
NaN	NaN	NaN	NaN	NaN	NaN	NaN	NaN	NaN	NaN	NaN	NaN	1	1	0	0	0	0	1	1	0	0	0	0	3.3	3.3	4.728e-26	Q86X10;A2A2E9;Q86X10-3;A2A2F0;Q86X10-2;Q86X10-4	Q86X10;A2A2E9;Q86X10-3;A2A2F0;Q86X10-2;Q86X10-4	p170;Ral GTPase-activating protein subunit beta;OTTHUMP00000030968;OTTHUMP00000178925	KIAA1219;RALGAPB;RP5-1100H13.1;RP5-1100H13.1-005;RP5-1100H13.1-008	6
NaN	NaN	NaN	NaN	NaN	NaN	NaN	NaN	NaN	NaN	NaN	NaN	1	0	0	1	0	0	1	0	0	1	0	0	4.9	4.9	2.9292e-10	A2A2G4;Q9Y672	A2A2G4;Q9Y672	Asparagine-linked glycosylation 6 homolog (S. cerevisiae, alpha-1,3-glucosyltransferase);Asparagine-linked glycosylation protein 6 homolog;Dolichyl pyrophosphate Man9GlcNAc2 alpha-1,3-glucosyltransferase;Dolichyl-P-Glc:Man9GlcNAc2-PP-dolichyl glucosyltransferase	ALG6;RP5-1033M2.2-006;My046	2
NaN	NaN	NaN	NaN	1.3109	NaN	NaN	NaN	NaN	NaN	1.6061	NaN	0	1	0	0	1	0	0	1	0	0	1	0	7.8	7.8	1.1033e-10	A2A2Q9;Q9Y312	A2A2Q9;Q9Y312	Chromosome 20 open reading frame 4;Uncharacterized protein C20orf4	C20orf4;RP11-234K24.5-002;CGI-23;PRO0225	2
NaN	NaN	NaN	NaN	NaN	NaN	NaN	NaN	NaN	NaN	NaN	NaN	0	0	0	0	0	0	0	0	0	0	0	0	1.5	1.5	0.00083854	O95786;O95786-2;A2A376;F5H5W6	O95786;O95786-2;A2A376;F5H5W6	DEAD box protein 58;Probable ATP-dependent RNA helicase DDX58;Retinoic acid-inducible gene 1 protein;Retinoic acid-inducible gene I protein;DEAD (Asp-Glu-Ala-Asp) box polypeptide 58	DDX58;RP11-334P12.2-002	4
NaN	2.92964	NaN	NaN	1.08805	0.0485332	NaN	-0.375953	NaN	NaN	0.161707	2.75392	1	3	0	1	5	2	1	3	0	1	4	2	8.9	7.8	2.8357e-56	P35611-3;P35611;E7ENY0;A2A3N8;E7EV99;P35611-2;Q86XM2;D6RF25;D6RAH3;D6RJE2	P35611-3;P35611;E7ENY0;A2A3N8;E7EV99;P35611-2;Q86XM2	Alpha-adducin;Erythrocyte adducin subunit alpha;Adducin 1 (Alpha);Adducin 1 (Alpha), isoform CRA_e;ADD1 protein	ADD1;ADDA;hCG_20629;RP11-520M5.1-003;RP11-520M5.1-001	10
NaN	NaN	NaN	NaN	0.0358407	NaN	NaN	NaN	NaN	NaN	-0.546211	NaN	0	0	0	0	2	0	0	0	0	0	2	0	7.3	7.3	5.7789e-49	P48382;A2A3Q4;B7Z848	P48382;A2A3Q4;B7Z848	DNA-binding protein RFX5;Regulatory factor X 5;Regulatory factor X, 5 (Influences HLA class II expression);cDNA FLJ52375, highly similar to DNA-binding protein RFX5	RFX5;RP11-126K1.5-008	3
-0.50409	-0.578078	-0.723992	-0.526372	-0.741882	-0.506473	-0.402078	-0.11769	-0.171787	-0.248511	-0.315489	-0.0294414	8	8	7	7	6	7	4	4	4	4	3	3	34.5	26.1	1.5368e-163	A2A3R6;P62753;A2A3R5	A2A3R6;P62753;A2A3R5	cDNA FLJ78049, highly similar to Homo sapiens ribosomal protein S6 (RPS6), mRNA;cDNA, FLJ92127, Homo sapiens ribosomal protein S6 (RPS6), mRNA;Ribosomal protein S6;Ribosomal protein S6, isoform CRA_e;40S ribosomal protein S6;Phosphoprotein NP33;Ribosomal protein S6, isoform CRA_a	hCG_1741512;RP11-513M16.6-001;RPS6;OK/SW-cl.2;RP11-513M16.6-002	3
NaN	4.51092	NaN	NaN	NaN	NaN	NaN	-2.29897	NaN	NaN	NaN	NaN	4	5	3	3	3	4	0	1	0	0	0	0	46.2	6.6	1.1391e-77	A2A3R7	A2A3R7	Ribosomal protein S6	RP11-513M16.6-004;RPS6	1
-0.969802	-0.724951	-0.840754	-1.1401	-0.710382	-0.579602	3.00941	2.54322	2.19559	-1.59577	-1.80336	-2.20741	30	32	30	15	27	15	12	16	16	5	12	8	49.6	34.7	0	P06396;Q5T0I2;B7Z373;F5H1A8;A2A418;P06396-2;F5H8M4;Q5T0H9;Q5T0I0;Q5T0H8;Q5T0H7;Q5T0I1;REV__E9PEP8;REV__Q6TDU7;REV__Q6TDU7-3;REV__Q6TDU7-2;REV__F5H6T6;REV__F5H555;REV__B4DX11	P06396;Q5T0I2;B7Z373;F5H1A8;A2A418;P06396-2;F5H8M4;Q5T0H9	Actin-depolymerizing factor;AGEL;Brevin;Gelsolin;cDNA, FLJ96557, Homo sapiens gelsolin (amyloidosis, Finnish type) (GSN), mRNA;Gelsolin (Amyloidosis, Finnish type);Gelsolin (Amyloidosis, Finnish type), isoform CRA_c;cDNA FLJ53332, highly similar to Gelsolin;Gelsolin (Amyloidosis, Finnish type), isoform CRA_b;Putative uncharacterized protein GSN;cDNA FLJ38961 fis, clone NT2RI2000276, highly simila…	GSN;hCG_27454;RP11-477J21.1-001;RP11-477J21.1-013;RP11-477J21.1-005	19
2.69079	NaN	NaN	2.89609	2.48267	NaN	0.265115	NaN	NaN	-0.279313	0.967173	NaN	4	1	3	2	5	1	4	1	2	2	3	1	20.3	16.7	3.9778e-193	A2AAU0;B0S7P1;P25440-2;P25440;B0V073;B0V072;E9PIQ3;A2AAT9;B0S7N9;E9PKQ9	A2AAU0;B0S7P1;P25440-2;P25440;B0V073;B0V072	Bromodomain containing 2;Bromodomain-containing protein 2;O27.1.1;Really interesting new gene 3 protein	BRD2;DAQB-22D21.2-005;DASS-219C23.1-005;XXbac-BCX136A3.4-005;XXbac-BPG181M17.2-005;DAMA-214M2.2-005;KIAA9001;RING3;DAMC-226H3.7-005;DAMC-226H3.7-001	10
NaN	NaN	NaN	NaN	0.598365	2.64535	NaN	NaN	NaN	NaN	-0.294515	-3.116	0	0	1	0	1	1	0	0	1	0	1	1	11.5	11.5	1.1327e-13	Q5SP24;O00453;O00453-2;C9J3E8;O00453-3;A2AB39;Q5STA5;F2Z2M1;Q5STA6;O00453-4;O00453-6	Q5SP24;O00453;O00453-2;C9J3E8;O00453-3;A2AB39;Q5STA5;F2Z2M1;Q5STA6;O00453-4;O00453-6	Leukocyte specific transcript 1;Leukocyte-specific transcript 1 protein;Protein B144;Putative uncharacterized protein ENSP00000391204;Putative uncharacterized protein ENSP00000411956;Putative uncharacterized protein LST1;Leukocyte specific transcript 1, isoform CRA_c;LST1 protein	DAAP-90L16.2-022;DADB-70P7.4-022;DAMA-25N12.8-022;DAMC-81L12.3-022;DAQB-87N14.1-022;DASS-280D8.5-022;LST1;XXbac-BCX270M2.11-022;XXbac-BPG296P20.5-022;B144;DAAP-90L16.2-019;DADB-70P7.4-019;DAMA-25N12.8-019;DAMC-81L12.3-019;DAQB-87N14.1-019;DASS-280D8.5-019;hCG_43689;XXbac-BCX270M2.11-019;XXbac-BPG296P20.5-019;DAAP-90L16.2-006;DADB-70P7.4-006;DAMA-25N12.8-006;DAMC-81L12.3-006;DAQB-87N14.1-006;DASS-…	11
0.515551	0.505364	NaN	0.823017	0.623312	NaN	-0.0618749	0.342423	NaN	0.754938	0.850006	NaN	7	4	0	5	3	0	6	3	0	4	3	0	16.5	15.3	8.3457e-59	O15533-3;A2AB90;A2ABB9;A8MUD0;D3YTI9;O15533;O15533-2;E7EV64;E9PGM2;Q6P1N7;A2AB92;Q5HYV0;C9JA35	O15533-3;A2AB90;A2ABB9;A8MUD0;D3YTI9;O15533;O15533-2;E7EV64;E9PGM2;Q6P1N7	TAP binding protein (Tapasin);Putative uncharacterized protein ENSP00000393234;Putative uncharacterized protein ENSP00000404967;Putative uncharacterized protein TAPBP;Putative uncharacterized protein ENSP00000387803;Putative uncharacterized protein ENSP00000401652;NGS-17;Tapasin;TAP-associated protein;TAP-binding protein;TAPBP protein	DAMC-227D19.13-007;TAPBP;XXbac-BPG185D15.1-007;DADB-159G18.7-007;DAQB-126H3.1-007;XXbac-BCX165D10.5-007;NGS17;TAPA	13
0.990844	NaN	NaN	0.42611	NaN	NaN	-1.58944	NaN	NaN	0.636264	NaN	NaN	2	1	0	3	1	1	2	1	0	3	1	1	6.4	6.4	5.9239e-20	A2ABF9;B0UZY1;A2ABF8;B0UZY0;Q96KQ7;B0UZY3;Q96KQ7-2;A2BED7;A2BED6	A2ABF9;B0UZY1;A2ABF8;B0UZY0;Q96KQ7;B0UZY3;Q96KQ7-2;A2BED7;A2BED6	Euchromatic histone-lysine N-methyltransferase 2;Histone H3-K9 methyltransferase 3;Histone-lysine N-methyltransferase, H3 lysine-9 specific 3;HLA-B-associated transcript 8;Lysine N-methyltransferase 1C;Protein G9a	DADB-333F21.8-008;DAQB-331I12.8-009;EHMT2;XXbac-BCX40G17.8-008;XXbac-BPG254B15.8-008;DAAP-66K18.3-008;DAMC-303C24.5-008;DADB-333F21.8-009;DAQB-331I12.8-008;XXbac-BCX40G17.8-009;XXbac-BPG254B15.8-009;DAAP-66K18.3-009;DAMC-303C24.5-009;BAT8;C6orf30;G9A;KMT1C;NG36;DAAP-66K18.3-007;DAMC-303C24.5-007;DASS-36P22.3-001;DASS-36P22.3-007	9
-0.641086	-0.854749	-1.15141	-1.3454	-1.13035	-1.15783	-1.56256	-1.57698	-1.69877	-1.61215	-1.39999	-1.18026	3	4	3	2	5	5	3	4	3	2	5	5	38.4	38.4	3.5938e-110	P28065;Q5JNW4;P28065-2;A2ACR1;B0V0T3;A2ACR0;B0V0T2;A2ACQ9;B0V060;B4DZW2	P28065;Q5JNW4;P28065-2;A2ACR1;B0V0T3;A2ACR0;B0V0T2	Low molecular mass protein 2;Macropain chain 7;Multicatalytic endopeptidase complex chain 7;Proteasome chain 7;Proteasome subunit beta type-9;Proteasome subunit beta-1i;Really interesting new gene 12 protein;Proteasome subunit beta type;Proteasome (Prosome, macropain) subunit, beta type, 9 (Large multifunctional peptidase 2);Proteasome (Prosome, macropain) subunit beta type 9 (Large multifunction…	LMP2;PSMB6i;PSMB9;RING12;DADB-223G19.3-001;DAMA-91I23.6-001;DAQB-69D7.7-001;hCG_17510;XXbac-BCX32M13.7-001;DADB-223G19.3-005;DAMA-91I23.6-005;DAQB-69D7.7-005;XXbac-BCX32M13.7-005;XXbac-BPG246D15.7-005;DAAP-27A1.3-005;DAMC-226H3.3-005;DASS-67H14.4-005;DADB-223G19.3-006;DAMA-91I23.6-006;DAQB-69D7.7-006;XXbac-BCX32M13.7-006;XXbac-BPG246D15.7-006;DAAP-27A1.3-006;DAMC-226H3.3-006;DASS-67H14.4-006	10
NaN	NaN	NaN	NaN	NaN	NaN	NaN	NaN	NaN	NaN	NaN	NaN	0	0	0	0	0	0	0	0	0	0	0	0	20.6	20.6	5.9908e-07	A2BEK1;O60927;Q5SRK2	A2BEK1;O60927;Q5SRK2	cDNA, FLJ93673, Homo sapiens protein phosphatase 1, regulatory (inhibitor) subunit11 (PPP1R11), transcript variant 1, mRNA;Protein phosphatase 1, regulatory (Inhibitor) subunit 11;Protein phosphatase 1, regulatory (Inhibitor) subunit 11, isoform CRA_a;Hemochromatosis candidate gene V protein;Protein phosphatase 1 regulatory subunit 11;Protein phosphatase inhibitor 3;Putative uncharacterized prote…	DAAP-65D20.5-002;DADB-60O11.9-002;DAMA-377D17.10-002;DAMC-182C13.8-002;DASS-90B3.3-002;hCG_23774;PPP1R11;HCGV;TCTE5;DAAP-65D20.5-001;DADB-60O11.9-001;DAMA-377D17.10-001;DAMC-182C13.8-001;DAQB-215D11.3-004;DASS-90B3.3-001;XXbac-BCX218N7.4-001;XXbac-BPG250I8.9-001	3
-0.328412	-0.368143	NaN	-0.351295	-0.962071	-1.09461	0.28065	0.22332	NaN	0.00035147	0.388464	0.175287	6	5	1	3	6	1	6	5	1	3	6	1	18.1	18.1	3.9121e-220	A2BF75;Q8NE71;Q2L6I2;Q8NE71-2;E9PC67;Q5STZ8;Q5STZ7;F5GYK6	A2BF75;Q8NE71;Q2L6I2;Q8NE71-2	ATP-binding cassette sub-family F (GCN20) member 1;ATP-binding cassette, sub-family F (GCN20), member 1;ATP-binding cassette 50;ATP-binding cassette sub-family F member 1;TNF-alpha-stimulated ABC protein;ABC50 protein;ATP-binding cassette, sub-family F (GCN20), member 1, isoform CRA_a	ABCF1;DADB-129D20.7-001;DAMA-178G23.9-001;DAMC-83F13.6-001;DASS-182C6.1-001;ABC50;DADB-129D20.7-002;DAMA-178G23.9-002;DAMC-83F13.6-002;DASS-182C6.1-002;hCG_26012	8
0.111268	0.100778	NaN	0.170702	0.390821	NaN	-0.273637	-0.687132	NaN	-2.00801	-1.99686	NaN	2	3	0	2	1	1	2	3	0	2	1	1	34.4	34.4	5.4897e-12	A2BFJ3;Q9Y4H4;E9PIP3;P78548	A2BFJ3;Q9Y4H4;E9PIP3;P78548	cDNA, FLJ94561, Homo sapiens G-protein signalling modulator 3 (AGS3-like, C.elegans) (GPSM3), mRNA;G-protein signalling modulator 3 (AGS3-like, C. elegans);HCG2001537, isoform CRA_h (Hcg2044638);Activator of G-protein signaling 4;G18.1b;G-protein-signaling modulator 3;Protein G18;G18;HCG2001537, isoform CRA_f;Putative uncharacterized protein	DAAP-218M18.6-002;DAMA-358M23.6-002;DAMC-108L3.6-002;DASS-39F23.8-001;GPSM3;hCG_2001537;AGS4;C6orf9;G18	4
-0.391582	-0.72008	-0.707449	-0.344508	-0.947968	-0.503079	-0.761457	-1.67846	0.0964621	-0.313479	0.217409	0.365567	8	6	5	6	11	5	5	4	2	4	6	3	23.6	16.8	8.9979e-151	E7ES43;A2ICT2;O95757;E9PDE8;D6RJ96	E7ES43;A2ICT2;O95757;E9PDE8;D6RJ96	Heat shock 70 kDa protein 4-like protein;Heat shock 70kDa protein 4-like, isoform CRA_b;Heat shock 70 kDa protein 4L;Heat shock 70-related protein APG-1;Osmotic stress protein 94	hCG_37382;HSPA4L;APG1;OSP94	5
NaN	NaN	NaN	NaN	NaN	NaN	NaN	NaN	NaN	NaN	NaN	NaN	1	0	0	0	1	0	1	0	0	0	1	0	2.5	2.5	0.002126	Q96EI5-2;Q9H3H9;Q96EI5;A2RQR6	Q96EI5-2;Q9H3H9;Q96EI5;A2RQR6	Transcription elongation factor A protein-like 2;Transcription elongation factor S-II protein-like 2;Transcription elongation factor A protein-like 4;Transcription elongation factor S-II protein-like 4;Transcription elongation factor A (SII)-like 4 variant 1	My048;MY0876G0;TCEAL2;NPD017;TCEAL4	4
NaN	-0.732156	NaN	NaN	-0.94268	NaN	NaN	-0.352145	NaN	NaN	0.145577	NaN	1	4	0	1	4	0	0	3	0	1	4	0	3.1	2.8	4.6801e-44	A2RRP1;A2RRP1-2	A2RRP1;A2RRP1-2	Neuroblastoma-amplified gene protein;Neuroblastoma-amplified sequence	NAG;NBAS	2
NaN	NaN	NaN	NaN	NaN	NaN	NaN	NaN	NaN	NaN	NaN	NaN	2	2	1	1	2	0	0	0	0	1	1	0	4.6	2.6	3.5147e-05	A2RTX5;A2RTX5-2	A2RTX5;A2RTX5-2	Probable threonyl-tRNA synthetase 2, cytoplasmic;Threonine--tRNA ligase;Threonyl-tRNA synthetase-like protein 2	TARSL2	2
0.984732	NaN	NaN	NaN	0.662916	NaN	-0.485254	NaN	NaN	NaN	0.805752	NaN	4	1	0	1	12	0	2	0	0	1	9	0	14.2	11.7	1.6911e-293	Q7Z460;Q7Z460-3;A2RU21;F5GWS0;E7EUA5;Q7Z460-2;C9JW97;F5GWM7;F5H2E2;F5H436;C9J151;C9JP76	Q7Z460;Q7Z460-3;A2RU21;F5GWS0;E7EUA5;Q7Z460-2;C9JW97;F5GWM7;F5H2E2	CLIP-associating protein 1;Cytoplasmic linker-associated protein 1;Multiple asters homolog 1;Protein Orbit homolog 1;CLASP1 protein;Putative uncharacterized protein CLASP1	CLASP1;KIAA0622;MAST1	12
0.0800667	-0.0923292	-0.484755	0.194485	-0.0343913	0.378172	-1.23881	-0.601781	-0.584534	1.55727	1.94644	0.940265	4	5	2	7	5	8	4	5	2	7	5	8	38.5	38.5	1.6347e-33	A2RU94;P51159;P51159-2;O00194	A2RU94;P51159;P51159-2	cDNA, FLJ93274, Homo sapiens RAB27A, member RAS oncogene family (RAB27A), mRNA;RAB27A, member RAS oncogene family;RAB27A, member RAS oncogene family, isoform CRA_a;GTP-binding protein Ram;Ras-related protein Rab-27A	hCG_38865;RAB27A;RAB27	4
-0.809541	-0.523936	-0.254186	-0.522801	-0.584111	-0.444702	0.0598054	0.102847	0.0344518	0.292849	0.216509	0.391599	11	14	10	7	12	12	11	14	10	7	12	12	44.8	44.8	2.5638e-288	A2RUM7;P46777;B3KTM6;Q5T7N0	A2RUM7;P46777;B3KTM6	cDNA, FLJ95579, Homo sapiens ribosomal protein L5 (RPL5), mRNA;Ribosomal protein L5;Ribosomal protein L5, isoform CRA_c;60S ribosomal protein L5;cDNA FLJ38496 fis, clone FELIV1000137, highly similar to 60S RIBOSOMAL PROTEIN L5;Ribosomal protein L5, isoform CRA_b	hCG_2028912;RPL5;MSTP030	4
-0.391388	-0.547215	NaN	-0.323968	NaN	NaN	0.437441	0.324561	NaN	0.595686	NaN	NaN	2	2	1	2	1	0	2	2	1	2	1	0	6.3	6.3	1.2716e-06	E9PFA8;Q9Y282-3;A2TJK5;Q9Y282;Q9Y282-2;A6PVJ2	E9PFA8;Q9Y282-3;A2TJK5;Q9Y282;Q9Y282-2	Endoplasmic reticulum-localized protein ERp43;ERGIC and golgi 3, isoform CRA_a;Endoplasmic reticulum-Golgi intermediate compartment protein 3;Serologically defined breast cancer antigen NY-BR-84	ERGIC3;hCG_38214;C20orf47;CGI-54;ERV46;PRO0989;SDBCAG84	6
-0.543074	-0.511135	-0.273968	-0.849258	-0.690331	-0.670441	0.249675	-0.0995291	-0.299467	-0.685099	-0.490514	-0.525703	6	7	4	8	8	8	6	7	4	8	8	8	56.5	56.5	0	Q0P5P4;A2VCK8;A8MW06;P62328;Q5T4B6	Q0P5P4;A2VCK8;A8MW06;P62328	TMSB4X protein;cDNA, FLJ92006, Homo sapiens thymosin, beta 4, X chromosome (TMSB4X), mRNA;Thymosin beta 4, X-linked;Thymosin, beta 4, X-linked, isoform CRA_a;Thymosin beta-4-like protein 3;Fx;Hematopoietic system regulatory peptide;Seraspenide;Thymosin beta-4	TMSB4X;hCG_1646598;TMSL3;TB4X;THYB4;TMSB4	5
-0.142893	NaN	NaN	NaN	-0.516033	NaN	1.66436	NaN	NaN	NaN	0.318098	NaN	2	1	0	1	3	0	2	1	0	1	3	0	9.9	9.9	2.9381e-16	A3F769;O15226	A3F769;O15226	NF-kappaB repressing factor;NF-kappa-B-repressing factor;Protein ITBA4;Transcription factor NRF	NRF;ITBA4;NKRF	2
-0.048677	-0.217045	-0.920153	-0.169252	-0.0299039	0.358408	0.253048	0.549809	0.899439	0.376102	0.406138	0.210411	20	19	8	11	18	5	17	17	7	11	16	4	63.3	59.1	0	A3KFK8;Q96I24;A6NJ37;Q96I24-2;REV__E9PBH0	A3KFK8;Q96I24	cDNA FLJ58115, highly similar to Far upstream element-binding protein 3;Far upstream element (FUSE) binding protein 3;HCG31253, isoform CRA_a;Far upstream element-binding protein 3	FUBP3;hCG_31253;RP11-57C19.3-002;FBP3	5
NaN	NaN	-0.110598	NaN	-0.849603	NaN	NaN	NaN	NaN	NaN	-0.977835	NaN	0	0	2	0	3	0	0	0	2	0	3	0	22.2	22.2	4.4459e-34	Q13868;A3KFL5;A3KFL4;A3KFL2;A3KFL1	Q13868;A3KFL5;A3KFL4;A3KFL2;A3KFL1	Exosome complex exonuclease RRP4;Exosome component 2;Ribosomal RNA-processing protein 4;Exosome component 2, isoform CRA_b	EXOSC2;RRP4;RP11-57C19.4-003;hCG_2024976;RP11-57C19.4-002;RP11-57C19.4-006;RP11-57C19.4-005	5
0.352655	NaN	NaN	NaN	NaN	NaN	1.67482	NaN	NaN	NaN	NaN	NaN	2	0	0	1	1	0	2	0	0	1	1	0	8.9	8.9	6.9383e-10	A3KLL5;P05026;P05026-2;A6NGH2	A3KLL5;P05026;P05026-2;A6NGH2	ATPase, Na+/K+ transporting, beta 1 polypeptide, isoform CRA_a;cDNA FLJ76773, highly similar to Homo sapiens ATPase, Na+/K+ transporting, beta 1 polypeptide (ATP1B1), transcript variant 1, mRNA;Na,K-ATPase beta 1 subunit;Sodium/potassium-dependent ATPase subunit beta-1;Sodium/potassium-transporting ATPase subunit beta-1;Putative uncharacterized protein ATP1B1	ATP1B1;hCG_37798;ATP1B	4
NaN	NaN	NaN	NaN	-0.757361	NaN	NaN	NaN	NaN	NaN	0.459292	NaN	0	0	0	0	3	0	0	0	0	0	3	0	3.4	3.4	5.0434e-85	A3KMH1;A3KMH1-3;E2QRD0;A3KMH1-2	A3KMH1;A3KMH1-3;E2QRD0;A3KMH1-2	Uncharacterized protein KIAA0564	KIAA0564	4
NaN	NaN	NaN	2.29891	NaN	NaN	NaN	NaN	NaN	1.04833	NaN	NaN	1	0	0	2	2	1	0	0	0	2	1	1	4.2	2.4	2.7347e-28	A3KN83;A3KN83-2;A3KN83-3;A3KN83-4;Q9Y2G9-3;B4DL53	A3KN83;A3KN83-2;A3KN83-3;A3KN83-4	Monocyte protein 3;Protein strawberry notch homolog 1	MOP3;SBNO1	6
NaN	-0.539656	NaN	NaN	NaN	NaN	NaN	-1.5943	NaN	NaN	NaN	NaN	5	6	6	5	6	7	0	0	0	0	0	0	57.7	0	0	A4FTV9;P0C0S8;P20671;Q9BTM1;A3KPC7;Q96KK5;Q99878;C9JE22;Q9BTM1-2	A4FTV9;P0C0S8;P20671;Q9BTM1;A3KPC7;Q96KK5;Q99878;C9JE22;Q9BTM1-2	Histone H2A;Histone H2A type 1;Histone H2A/p;Histone H2A type 1-D;Histone H2A.3;Histone H2A/g;Histone H2A.J;Histone H2A type 1-H;Histone H2A/s;Histone H2A type 1-J;Histone H2A/e	hCG_1640463;hCG_1640467;hCG_1641458;hCG_1643754;hCG_1743060;HIST1H2AG;HIST1H2AI;HIST1H2AK;HIST1H2AL;HIST1H2AM;H2AFC;H2AFD;H2AFI;H2AFN;H2AFP;H2AFG;HIST1H2AD;H2AFJ;hCG_1640359;HIST1H2AH;H2AFE;HIST1H2AJ	9
NaN	NaN	NaN	NaN	NaN	8.53148	NaN	NaN	NaN	NaN	NaN	-6.62082	1	1	1	0	1	1	1	1	1	0	1	1	13.7	13.7	0	B0YIW2;A3KPE2;P02656	B0YIW2;A3KPE2;P02656	Apolipoprotein C-III variant 1;Apolipoprotein C-III;Apolipoprotein C-III variant 2;Apolipoprotein C-III variant 3;Apolipoprotein C-III, isoform CRA_a;Apolipoprotein C3	APOC3;hCG_41334	3
-0.482725	-0.165179	0.610413	-0.902789	-0.492062	-0.311175	-1.45979	-1.7253	-1.76798	0.324774	0.0114601	-0.41354	7	8	11	8	11	10	1	1	2	2	3	2	27.9	9.6	0	A3R0T8;P10412;Q02539;P22492	A3R0T8;P10412	Histone 1, H1e;Histone H1e;Histone H1.4;Histone H1b	hCG_1645742;HIST1H1E;H1F4	4
-0.464264	-0.374792	-0.480556	-0.167521	-0.691815	-0.32716	-0.417815	-0.348546	-0.450112	0.0093379	0.00196665	0.077981	16	14	7	9	22	8	16	14	7	9	22	8	49.1	49.1	0	A3RJH1;Q92499	A3RJH1;Q92499	cDNA, FLJ94573, Homo sapiens DEAD (Asp-Glu-Ala-Asp) box polypeptide 1 (DDX1), mRNA;DEAD (Asp-Glu-Ala-Asp) box polypeptide 1, isoform CRA_d;DEAD box polypeptide 1;ATP-dependent RNA helicase DDX1;DEAD box protein 1;DEAD box protein retinoblastoma	DDX1;hCG_15914	2
NaN	NaN	NaN	NaN	NaN	NaN	NaN	NaN	NaN	NaN	NaN	NaN	0	0	0	1	1	0	0	0	0	1	1	0	2.8	2.8	0.00032543	A4D0Q6;P48736	A4D0Q6;P48736	Phosphoinositide-3-kinase, catalytic, gamma polypeptide;Phosphoinositide-3-kinase, catalytic, gamma polypeptide, isoform CRA_a;p120-PI3K;Phosphatidylinositol-4,5-bisphosphate 3-kinase 110 kDa catalytic subunit gamma;Phosphatidylinositol-4,5-bisphosphate 3-kinase catalytic subunit gamma isoform	hCG_16933;PIK3CG;tcag7.94	2
-0.584935	-0.298127	0.225428	-0.80929	-0.625352	-0.255835	-0.580214	-0.531784	0.96395	-0.318942	0.141413	-0.540482	1	1	1	2	2	2	1	1	1	2	2	2	18.1	18.1	3.4805e-36	A4D0R1;Q16563;A4D0R2;Q16563-2;C9JYN0	A4D0R1;Q16563;A4D0R2;Q16563-2;C9JYN0	Synaptophysin-like 1, isoform CRA_a;Synaptophysin-like protein;Pantophysin;Synaptophysin-like protein 1;Synaptophysin-like 1, isoform CRA_b;Putative uncharacterized protein SYPL1	hCG_16932;SYPL;SYPL1;tcag7.98	5
NaN	NaN	NaN	NaN	NaN	NaN	NaN	NaN	NaN	NaN	NaN	NaN	0	0	0	0	0	0	0	0	0	0	0	0	1.8	1.8	0.00092146	A4D0R8;Q99680	A4D0R8;Q99680	G protein-coupled receptor 22;HCG1645679;Probable G-protein coupled receptor 22	GPR22;hCG_1645679;tcag7.108	2
NaN	NaN	NaN	NaN	NaN	NaN	NaN	NaN	NaN	NaN	NaN	NaN	0	1	0	1	1	0	0	1	0	1	1	0	5.3	5.3	1.0086e-17	A4D0U1;O00458;C9JA65;C9JLG5	A4D0U1;O00458;C9JA65;C9JLG5	Interferon-related developmental regulator 1;Interferon-related developmental regulator 1, isoform CRA_a;Nerve growth factor-inducible protein PC4;Putative uncharacterized protein IFRD1	hCG_15767;IFRD1;tcag7.54	4
-0.604694	-0.437665	0.107851	-0.817933	-0.0586974	-0.0633814	0.483846	0.0927	0.360128	-0.731951	0.622398	0.837402	7	6	3	2	5	2	7	6	3	2	5	2	37.8	37.8	5.4978e-92	A4D0U5;Q9UGI8;Q9UGI8-2	A4D0U5;Q9UGI8;Q9UGI8-2	Testis derived transcript (3 LIM domains);Testis derived transcript (3 LIM domains), isoform CRA_d;TESS;Testin	hCG_39086;tcag7.1;TES	3
-0.881904	-0.253598	0.260432	-0.701707	-0.628188	-0.573622	0.653928	0.468192	0.286954	-0.53703	-0.462151	-0.125367	8	10	6	6	13	8	5	7	2	4	8	6	76.6	58.4	0	A4D0V4;P47755;A8MW68;B4DE01;B4DG50;C9JUG7	A4D0V4;P47755;A8MW68;B4DE01	Capping protein (Actin filament) muscle Z-line, alpha 2;Capping protein (Actin filament) muscle Z-line, alpha 2, isoform CRA_b;cDNA, FLJ95684, Homo sapiens capping protein (actin filament) muscle Z-line, alpha2 (CAPZA2), mRNA;CapZ alpha-2;F-actin-capping protein subunit alpha-2;Putative uncharacterized protein CAPZA2;cDNA FLJ50113, highly similar to F-actin capping protein alpha-2 subunit;cDNA, F…	CAPZA2;hCG_37884;tcag7.31	6
-0.473546	-0.819758	-0.543296	-0.841834	-0.83952	-0.632854	-1.27605	-0.939939	-1.10958	0.154874	-0.186936	-0.0684865	4	4	2	3	4	3	4	4	2	3	4	3	54.2	54.2	1.0292e-122	A4D0W0;O95777;C9JNV3;F2Z2Y6;C9JIZ0	A4D0W0;O95777;C9JNV3;F2Z2Y6;C9JIZ0	cDNA, FLJ92203, Homo sapiens LSM8 homolog, U6 small nuclear RNA associated (S.cerevisiae) (LSM8), mRNA;LSM8 homolog, U6 small nuclear RNA associated (S. cerevisiae);LSM8 homolog, U6 small nuclear RNA associated (S. cerevisiae), isoform CRA_b;N-alpha-acetyltransferase 38, NatC auxiliary subunit;U6 snRNA-associated Sm-like protein LSm8;Putative uncharacterized protein NAA38;LSM8 homolog, U6 small n…	hCG_14869;LSM8;tcag7.58;NAA38	5
-0.443116	0.582379	NaN	NaN	1.28836	1.24101	1.08508	0.538504	NaN	NaN	0.794891	0.661811	6	6	2	2	7	9	2	2	0	0	1	2	60	17.8	1.182e-143	A4D0Z3;P84085;C9J1Z8	A4D0Z3;P84085;C9J1Z8	ADP-ribosylation factor 5;ADP-ribosylation factor 5, isoform CRA_a;cDNA, FLJ92389, Homo sapiens ADP-ribosylation factor 5 (ARF5), mRNA;Putative uncharacterized protein ARF5	ARF5;hCG_32325;tcag7.6	3
-0.297684	-0.451475	NaN	-0.539253	-0.731917	-0.220321	-1.46273	-1.36978	NaN	0.0204517	-0.794547	-0.488963	6	3	1	3	8	1	4	2	1	3	8	1	24	21.5	1.0278e-94	A4D0Z6;C9JV30;P20839-3;E7EQS0;B3KVM8;P20839;C9J381;B4DE09;P20839-2;C9K0R9;C9J029	A4D0Z6;C9JV30;P20839-3;E7EQS0;B3KVM8;P20839;C9J381;B4DE09;P20839-2;C9K0R9	Inosine-5-monophosphate dehydrogenase;IMPDH-I;Inosine-5-monophosphate dehydrogenase 1;Putative uncharacterized protein IMPDH1	IMPDH1;tcag7.1036;hCG_1811280;IMPD1	11
NaN	NaN	NaN	NaN	-0.314623	-0.313431	NaN	NaN	NaN	NaN	0.0507767	-0.0876802	2	1	1	1	4	4	2	1	1	1	4	4	67.8	67.8	1.9294e-42	A4D105;P35244;B5MC59	A4D105;P35244;B5MC59	cDNA, FLJ92105, Homo sapiens replication protein A3, 14kDa (RPA3), mRNA;Replication protein A3, 14kDa;Replication protein A3, 14kDa, isoform CRA_b;Replication factor A protein 3;Replication protein A 14 kDa subunit;Putative uncharacterized protein RPA3;Replication protein A3, 14kDa, isoform CRA_a	hCG_17407;RPA3;tcag7.136;REPA3;RPA14	3
2.3646	NaN	NaN	NaN	2.63	NaN	0.00636963	NaN	NaN	NaN	0.641673	NaN	1	1	0	1	2	1	1	1	0	1	2	1	11.1	11.1	3.0273e-10	A4D173;O75563;C9JQ17	A4D173;O75563	cDNA, FLJ93710, Homo sapiens src family associated phosphoprotein 2 (SCAP2), mRNA;Src family associated phosphoprotein 2;Src family associated phosphoprotein 2, isoform CRA_b;Pyk2/RAFTK-associated protein;Retinoic acid-induced protein 70;SKAP55 homolog;Src family-associated phosphoprotein 2;Src kinase-associated phosphoprotein 2;Src kinase-associated phosphoprotein 55-related protein;Src-associat…	hCG_38391;SCAP2;tcag7.158;PRAP;RA70;SAPS;SKAP2;SKAP55R	3
0.296886	-0.107446	0.212239	0.329928	0.201277	0.487664	-0.661906	-0.531136	-1.12612	0.882196	0.726736	0.384036	8	7	5	6	8	7	6	5	4	6	6	5	55.7	40.4	0	A4D177;Q13185;B8ZZ43;C9JMM0	A4D177;Q13185	Chromobox homolog 3 (HP1 gamma homolog, Drosophila);Chromobox homolog 3 (HP1 gamma homolog, Drosophila), isoform CRA_a;Coiled-coil domain containing 32, isoform CRA_c;Chromobox protein homolog 3;HECH;Heterochromatin protein 1 homolog gamma;Modifier 2 protein	CBX3;CCDC32;hCG_1745364;hCG_1999239;tcag7.173	4
-0.395229	0.908469	-0.3212	NaN	NaN	NaN	3.12245	2.98343	3.77124	NaN	NaN	NaN	7	8	4	0	0	0	7	8	4	0	0	0	23.9	23.9	2.0185e-220	A4D1B1;P16671;E7EU05;E9PLT1;E7EX47;E7EWI4;E7ERZ9;E7EVU1;E9PC45;E9PJX8	A4D1B1;P16671;E7EU05;E9PLT1	CD36 antigen (Collagen type I receptor, thrombospondin receptor);CD36 antigen (Collagen type I receptor, thrombospondin receptor), isoform CRA_a;cDNA, FLJ93369, highly similar to Homo sapiens CD36 antigen (collagen type I receptor, thrombospondinreceptor) (CD36), mRNA;Fatty acid translocase;Glycoprotein IIIb;Leukocyte differentiation antigen CD36;PAS IV;PAS-4;Platelet collagen receptor;Platelet g…	CD36;hCG_17062;tcag7.257;GP3B;GP4	10
-0.7242	-0.406543	-1.13835	-0.168976	-0.539271	0.530254	1.56223	1.67296	1.70292	0.0258184	0.196855	-0.0493043	10	10	7	5	8	3	10	10	7	5	8	3	34.6	34.6	0	A4D1C5;Q05209;E9PBR5;E9PEH9;C9J1X8;C9JJC1	A4D1C5;Q05209;E9PBR5;E9PEH9	cDNA FLJ77227, highly similar to Homo sapiens protein tyrosine phosphatase, non-receptor type 12 (PTPN12), mRNA;Protein tyrosine phosphatase, non-receptor type 12;Protein tyrosine phosphatase, non-receptor type 12, isoform CRA_a;Protein-tyrosine phosphatase G1;PTP-PEST;Tyrosine-protein phosphatase non-receptor type 12	hCG_40623;PTPN12;tcag7.1075	6
NaN	NaN	NaN	NaN	NaN	NaN	NaN	NaN	NaN	NaN	NaN	NaN	0	0	0	0	0	0	0	0	0	0	0	0	1.9	1.9	0.00034317	A4D1D2;P08183	A4D1D2;P08183	ATP-binding cassette, sub-family B (MDR/TAP), member 1;ATP-binding cassette, sub-family B (MDR/TAP), member 1, isoform CRA_c;Multidrug resistance protein 1;ATP-binding cassette sub-family B member 1;P-glycoprotein 1	ABCB1;hCG_20818;tcag7.316;MDR1;PGY1	2
NaN	NaN	NaN	NaN	NaN	NaN	NaN	NaN	NaN	NaN	NaN	NaN	0	0	0	0	0	0	0	0	0	0	0	0	2.8	2.8	0.0057695	A4D1E9;C9JNI1;C9J8R7	A4D1E9;C9JNI1;C9J8R7	GTP-binding protein 10;Protein obg homolog 2;Putative uncharacterized protein GTPBP10	GTPBP10;OBGH2;UG0751c10	3
NaN	NaN	NaN	NaN	NaN	NaN	NaN	NaN	NaN	NaN	NaN	NaN	1	1	0	0	1	0	1	1	0	0	1	0	4.5	4.5	8.1158e-39	A4D1F7;O00522;A6NNU0;C9J684;O00522-2;C9JF32;C9JIY2;C9J718	A4D1F7;O00522;A6NNU0;C9J684;O00522-2	cDNA FLJ31975 fis, clone NT2RP7008190, highly similar to Krev interaction trapped protein 1;Cerebral cavernous malformations 1;KRIT1, ankyrin repeat containing, isoform CRA_b;Cerebral cavernous malformations 1 protein;Krev interaction trapped protein 1;cDNA FLJ30743 fis, clone FEBRA2000377, highly similar to Krev interaction trapped protein 1;Putative uncharacterized protein KRIT1	CCM1;hCG_1812017;KRIT1;tcag7.266	8
-0.00257458	0.359982	0.240449	0.218936	0.303012	0.385242	1.04708	0.788308	0.520955	0.794493	0.40173	0.357476	10	9	5	7	8	5	8	8	4	5	7	4	45.1	40.8	0	A4D1G0;Q00534;P21802-11;E7EVR6;E9PES7;P11362;P11362-19;P21802-16;P21802-3;P21802;P11362-2;P11362-7;P21802-18;P21802-10;P21802-5;P21802-9;P21802-7;E9PHC6;P22455;P21802-6;P21802-12;P21802-17;P21802-13;P21802-2;P21802-8;P22455-2;E7EU09;P11362-3;E9PFE7;P11362-14;P11362-4;Q8IXC7;E7EVR7;P21802-15;P21802-20;P21802-4;E9PCR0;E7EX63;P11362-5;P11362-6;Q9UPZ9;P20794;Q547D0;E7EUW7;Q00537;P51451;Q96IN1;Q07002-…	A4D1G0;Q00534	cDNA, FLJ94044, Homo sapiens cyclin-dependent kinase 6 (CDK6), mRNA;Cyclin-dependent kinase 6;HCG19542;Cell division protein kinase 6;Serine/threonine-protein kinase PLSTIRE	CDK6;hCG_19542;tcag7.286	67
NaN	NaN	NaN	NaN	NaN	NaN	NaN	NaN	NaN	NaN	NaN	NaN	0	0	0	0	0	0	0	0	0	0	0	0	4.5	4.5	0.00072164	A4D1H7;Q15165;Q15165-1;Q15165-3	A4D1H7;Q15165;Q15165-1;Q15165-3	cDNA FLJ78444, highly similar to Homo sapiens paraoxonase 2, transcript variant 1, mRNA;Paraoxonase 2;Aromatic esterase 2;Serum aryldialkylphosphatase 2;Serum paraoxonase/arylesterase 2	PON2;tcag7.307	4
NaN	NaN	NaN	NaN	NaN	NaN	NaN	NaN	NaN	NaN	NaN	NaN	0	0	0	0	1	0	0	0	0	0	1	0	5.3	5.3	7.7852e-25	A4D1I7;O14576;O14576-2;O14576-3;F5H050	A4D1I7;O14576;O14576-2;O14576-3;F5H050	cDNA, FLJ93640, Homo sapiens dynein, cytoplasmic, intermediate polypeptide 1(DNCI1), mRNA;Dynein, cytoplasmic 1, intermediate chain 1, isoform CRA_e;Dynein, cytoplasmic, intermediate polypeptide 1;Cytoplasmic dynein 1 intermediate chain 1;Cytoplasmic dynein intermediate chain 1;Dynein intermediate chain 1, cytosolic	DNCI1;DYNC1I1;hCG_40542;tcag7.305;DNCIC1	5
0.527848	0.376167	NaN	NaN	-0.338853	-0.137717	0.750059	0.882208	NaN	NaN	0.348696	0.42994	3	4	0	0	6	5	3	4	0	0	6	5	51.7	51.7	1.728e-95	C9J2K4;A4D1K0;Q16864	C9J2K4;A4D1K0;Q16864	Putative uncharacterized protein ATP6V1F;ATPase, H+ transporting, lysosomal 14kDa, V1 subunit F;ATPase, H+ transporting, lysosomal 14kDa, V1 subunit F, isoform CRA_a;cDNA, FLJ92503, Homo sapiens ATPase, H+ transporting, lysosomal 14kDa, V1 subunit F(ATP6V1F), mRNA;Vacuolar proton pump subunit F;V-ATPase 14 kDa subunit;V-type proton ATPase subunit F	ATP6V1F;hCG_41657;tcag7.419;ATP6S14;VATF	3
2.21039	NaN	NaN	NaN	1.43237	0.0819588	0.499837	NaN	NaN	NaN	0.868599	1.92439	2	1	0	1	3	2	2	1	0	1	3	2	18.6	18.6	1.3121e-54	A4D1L5;P62256;C9JZY6;C9JZG9;A4D1L6;C9J8Q9	A4D1L5;P62256;C9JZY6;C9JZG9;A4D1L6;C9J8Q9	Ubiquitin carrier protein;UbcH2;Ubiquitin carrier protein H;Ubiquitin-conjugating enzyme E2 H;Ubiquitin-conjugating enzyme E2-20K;Ubiquitin-protein ligase H;Putative uncharacterized protein UBE2H;Ubiquitin-conjugating enzyme E2H (UBC8 homolog, yeast);Ubiquitin-conjugating enzyme E2H (UBC8 homolog, yeast), isoform CRA_c	hCG_18056;tcag7.352;UBE2H	6
0.765596	NaN	NaN	0.672107	NaN	NaN	-0.63664	NaN	NaN	0.474229	NaN	NaN	2	1	0	2	1	1	2	1	0	2	1	1	9.4	9.4	1.0819e-195	A4D1M0;Q9BYV8;Q9BYV8-2;F5H0V6;C9JXA0;C9JCX6;C9J9X8;C9J6R3;Q9BYV8-3	A4D1M0;Q9BYV8;Q9BYV8-2;F5H0V6;C9JXA0;C9JCX6;C9J9X8;C9J6R3;Q9BYV8-3	cDNA, FLJ95527, Homo sapiens testis specific, 14 (TSGA14), mRNA;Testis specific, 14;Centrosomal protein of 41 kDa;Testis-specific gene A14 protein;Putative uncharacterized protein TSGA14	hCG_18971;tcag7.357;TSGA14;CEP41	9
-0.73722	-0.970974	-0.330369	-0.765907	-0.937001	-0.743811	-0.598331	-0.319737	-1.01673	0.0847208	-0.210062	-0.0998623	7	7	3	4	7	6	7	7	3	4	7	6	34.1	34.1	2.2472e-175	C9JRZ6;A4D1N4;Q9NX63	C9JRZ6;A4D1N4;Q9NX63	Putative uncharacterized protein CHCHD3;Coiled-coil-helix-coiled-coil-helix domain containing 3;Coiled-coil-helix-coiled-coil-helix domain containing 3, isoform CRA_d;Coiled-coil-helix-coiled-coil-helix domain-containing protein 3, mitochondrial	CHCHD3;hCG_2014841;tcag7.1158	3
NaN	-0.239084	NaN	-0.674754	-0.844863	NaN	NaN	-1.5943	NaN	-1.17267	-1.19322	NaN	1	2	0	5	7	1	1	2	0	5	7	1	14.2	14.2	1.525e-67	A4D1P6;B5MDH8;C9J1X0;A4D1P6-2;A4D1P6-3	A4D1P6;B5MDH8;C9J1X0;A4D1P6-2;A4D1P6-3	WD repeat-containing protein 91;Putative uncharacterized protein WDR91	HSPC049;WDR91	5
NaN	NaN	NaN	NaN	NaN	NaN	NaN	NaN	NaN	NaN	NaN	NaN	0	0	0	0	1	0	0	0	0	0	1	0	3	3	7.9924e-05	A4D1T0;Q9H0J9	A4D1T0;Q9H0J9	Poly (ADP-ribose) polymerase family, member 12, isoform CRA_b;Zinc finger CCCH type domain containing 1;Poly [ADP-ribose] polymerase 12;Zinc finger CCCH domain-containing protein 1	hCG_1811077;PARP12;tcag7.1054;ZC3HDC1	2
NaN	NaN	NaN	NaN	NaN	NaN	NaN	NaN	NaN	NaN	NaN	NaN	1	1	0	1	0	1	1	1	0	1	0	1	21.4	21.4	0.00030443	F5H3P2;A4D1T3;Q9Y291;C9JBY7	F5H3P2;A4D1T3;Q9Y291;C9JBY7	Mitochondrial ribosomal protein S33;Mitochondrial ribosomal protein S33, isoform CRA_a;28S ribosomal protein S33, mitochondrial;Putative uncharacterized protein MRPS33	hCG_40133;MRPS33;tcag7.371;CGI-139;PTD003	4
-0.485057	-0.745455	-0.293277	-0.765907	-0.905881	-0.69464	-0.505807	-0.284957	-0.577916	-0.370592	-0.0497368	0.112462	5	5	4	3	8	7	0	0	0	0	1	0	58.8	12.8	0	A4D1U3;Q04837;E7EUY5;C9K0U8	A4D1U3;Q04837;E7EUY5;C9K0U8	cDNA, FLJ93504, Homo sapiens single-stranded DNA binding protein 1 (SSBP1), mRNA;Single-stranded DNA binding protein 1;Single-stranded DNA binding protein 1, isoform CRA_a;PWP1-interacting protein 17;Single-stranded DNA-binding protein, mitochondrial;Putative uncharacterized protein SSBP1	hCG_2014251;SSBP1;tcag7.401;SSBP	4
NaN	-0.893022	NaN	NaN	-0.999057	NaN	NaN	-0.305165	NaN	NaN	-1.21103	NaN	1	3	0	1	4	0	1	3	0	1	4	0	30.1	30.1	1.0015e-52	A4D1U5;Q53H12;E9PC15;E9PG39	A4D1U5;Q53H12;E9PC15;E9PG39	Multiple substrate lipid kinase, isoform CRA_a;Putative uncharacterized protein FLJ10842;Acylglycerol kinase, mitochondrial;Multiple substrate lipid kinase	FLJ10842;hCG_39451;MULK;tcag7.330;AGK	4
NaN	NaN	NaN	NaN	NaN	NaN	NaN	NaN	NaN	NaN	NaN	NaN	1	0	0	0	1	0	1	0	0	0	1	0	14	14	1.55e-123	A4D1W6;Q8TAP9	A4D1W6;Q8TAP9	cDNA FLJ76008;Chromosome 7 open reading frame 11;TTD non-photosensitive 1 protein	C7orf11;hCG_1780582;tcag7.446;TTDN1	2
-0.456065	-0.533386	NaN	-0.854132	-0.896054	NaN	-0.772698	-1.15913	NaN	-0.522441	-0.573366	NaN	4	2	1	3	5	2	3	2	1	3	4	2	16.4	14	1.2122e-65	A4D1X5;Q92556;Q92556-3;Q92556-2;C9IZR8;C9JIW2;B4DVN0;C9JB20;C9J5X3	A4D1X5;Q92556	cDNA FLJ77700, highly similar to Homo sapiens engulfment and cell motility 1 (ELMO1), transcript variant 1, mRNA;Engulfment and cell motility 1 (Ced-12 homolog, C. elegans);Engulfment and cell motility 1, isoform CRA_c;Engulfment and cell motility protein 1;Protein ced-12 homolog	ELMO1;hCG_18181;tcag7.471;KIAA0281	9
NaN	NaN	NaN	NaN	0.560455	NaN	NaN	NaN	NaN	NaN	-0.389947	NaN	4	3	0	5	6	2	0	0	0	0	0	0	12	0	2.9841e-71	A4D1Z4;E9PM37	A4D1Z4	KIAA0415 gene product	KIAA0415;tcag7.1310	2
NaN	NaN	NaN	NaN	0.464802	NaN	NaN	NaN	NaN	NaN	1.13225	NaN	0	0	0	0	4	0	0	0	0	0	4	0	8.7	8.7	4.9877e-41	A4D273;O75127;C9JGL8;C9JQN9	A4D273;O75127	cDNA FLJ76276, highly similar to Homo sapiens pentatricopeptide repeat domain 1 (PTCD1), mRNA;Pentatricopeptide repeat domain 1;Pentatricopeptide repeat-containing protein 1	hCG_2023422;PTCD1;tcag7.1151;KIAA0632	4
-1.00666	-0.647429	-0.812619	-0.806893	-0.845259	-0.622312	0.695327	0.314072	0.54022	-0.513688	-0.373738	-0.276514	12	13	12	9	12	7	6	8	8	4	6	4	54.6	30.6	0	A4D275;O15143;C9J6C8;C9JEY1;C9J4Z7;C9K057;C9JBJ7;C9JM51	A4D275;O15143	Actin related protein 2/3 complex, subunit 1B, 41kDa;Actin related protein 2/3 complex, subunit 1B, 41kDa, isoform CRA_a;cDNA, FLJ95695, Homo sapiens actin related protein 2/3 complex, subunit 1B, 41kDa(ARPC1B), mRNA;Actin-related protein 2/3 complex subunit 1B;Arp2/3 complex 41 kDa subunit;p41-ARC	ARPC1B;hCG_19475;tcag7.662;ARC41	8
0.1817	NaN	NaN	NaN	-0.0973265	NaN	-0.859533	NaN	NaN	NaN	-0.741344	NaN	2	1	1	0	2	0	2	1	1	0	2	0	13.7	13.7	3.1081e-12	B4DT11;P49848;A4D299;P49848-2;C9JTY6;C9JFL8;C9J088;E5RHA1;C9JIS2;C9J7C4;E5RKA5;C9JHQ8	B4DT11;P49848;A4D299;P49848-2	cDNA FLJ55523, highly similar to Transcription initiation factor TFIID subunit 6;RNA polymerase II TBP-associated factor subunit E;Transcription initiation factor TFIID 70 kDa subunit;Transcription initiation factor TFIID 80 kDa subunit;Transcription initiation factor TFIID subunit 6;TAF6 RNA polymerase II, TATA box binding protein (TBP)-associated factor, 80kDa	TAF2E;TAF6;TAFII70;tcag7.663	12
-0.328907	-0.258849	0.290566	-0.221707	-0.420745	-0.386202	0.744347	1.06704	0.474909	-0.133627	0.705253	0.113913	7	6	3	2	2	2	7	6	3	2	2	2	46.5	46.5	1.4963e-46	A4D2J0;O15498;B4DR94	A4D2J0;O15498;B4DR94	cDNA, FLJ93006, Homo sapiens SNARE protein Ykt6 (YKT6), mRNA;SNARE protein Ykt6;SNARE protein Ykt6, isoform CRA_a;Synaptobrevin homolog YKT6;cDNA FLJ50174, highly similar to Homo sapiens SNARE protein Ykt6 (YKT6), mRNA	hCG_18297;tcag7.798;YKT6	3
1.87059	2.15082	NaN	0.684582	0.441045	0.645558	-1.72493	-1.71821	NaN	0.897958	-0.0405548	0.455811	3	2	0	2	3	2	3	2	0	2	3	2	14.9	14.9	2.2968e-144	A4D2J4;P49005;C9JEQ6;C9JHC7;C9JLE1;C9J8Z7;C9IZD2	A4D2J4;P49005;C9JEQ6;C9JHC7;C9JLE1;C9J8Z7;C9IZD2	cDNA FLJ78293, highly similar to Homo sapiens polymerase (DNA directed), delta 2, regulatory subunit 50kDa (POLD2), mRNA;Polymerase (DNA directed), delta 2, regulatory subunit 50kDa;DNA polymerase delta subunit 2;DNA polymerase delta subunit p50;Putative uncharacterized protein POLD2	hCG_1745196;POLD2;tcag7.802	7
1.49157	2.09395	2.16273	0.68039	0.761956	0.91089	-0.55759	-0.770152	-0.830901	-0.116163	-0.355899	-0.301237	9	9	5	7	8	9	2	2	2	2	3	2	49.3	13.7	1.3913e-169	A4D2P0;P63000-2;A4D2P1;P63000;A4D2P2	A4D2P0;P63000-2;A4D2P1;P63000;A4D2P2	cDNA FLJ77333, highly similar to Homo sapiens ras-related C3 botulinum toxin substrate 1 (rho family, small GTP binding protein Rac1) (RAC1), transcript variant Rac1b, mRNA;Ras-related C3 botulinum toxin substrate 1 (Rho family, small GTP binding protein Rac1);Ras-related C3 botulinum toxin substrate 1 (Rho family, small GTP binding protein Rac1), isoform CRA_e;cDNA FLJ30431 fis, clone BRACE20089…	hCG_14926;RAC1;tcag7.839;MIG5;TC25	5
NaN	NaN	NaN	NaN	NaN	NaN	NaN	NaN	NaN	NaN	NaN	NaN	0	0	0	0	0	0	0	0	0	0	0	0	3	3	9.8843e-06	A4F1W8;Q15025;A4F1W9;Q15025-2;Q6N077;E7ET96;E7EPY1;E7ERB0;F5GYD7;F5H4X3;E7EMV7	A4F1W8;Q15025;A4F1W9;Q15025-2;Q6N077;E7ET96;E7EPY1;E7ERB0;F5GYD7;F5H4X3;E7EMV7	Nef-associated factor 1 isoform 1;Nef-associated factor 1 isoform 3;TNFAIP3 interacting protein 1, isoform CRA_a;HIV-1 Nef-interacting protein;Nef-associated factor 1;Nip40-1;TNFAIP3-interacting protein 1;Virion-associated nuclear shuttling protein;Nef-associated factor 1 isoform 2;Nef-associated factor 1 isoform 4;TNFAIP3 interacting protein 1, isoform CRA_c;Putative uncharacterized protein DKFZ…	hCG_39151;NAF1;TNIP1;KIAA0113;DKFZp686L19154	11
NaN	NaN	NaN	NaN	NaN	NaN	NaN	NaN	NaN	NaN	NaN	NaN	3	0	0	1	1	0	0	0	0	0	0	0	5.7	0	3.4262e-09	A4FU28;P0CG41;Q8IX94	A4FU28;P0CG41;Q8IX94	LOC643854 protein;Cutaneous T-cell lymphoma-associated antigen 4	LOC643854;CTAGE4	3
-0.537442	NaN	NaN	NaN	NaN	NaN	-1.04263	NaN	NaN	NaN	NaN	NaN	6	5	0	3	3	2	2	0	0	0	1	0	9.3	3.6	2.4751e-17	A4FU51;Q6N069;Q6N069-2;Q6N069-3;Q6N069-4	A4FU51;Q6N069;Q6N069-2;Q6N069-3;Q6N069-4	cDNA FLJ77538, highly similar to Homo sapiens NMDA receptor regulated 1-like (NARG1L), transcript variant 1, mRNA;NMDA receptor regulated 1-like;NMDA receptor regulated 1-like, isoform CRA_c;N-alpha-acetyltransferase 16, NatA auxiliary subunit;NMDA receptor-regulated 1-like protein	hCG_2020106;NARG1L;NAA16;NAT2	5
NaN	NaN	NaN	NaN	NaN	NaN	NaN	NaN	NaN	NaN	NaN	NaN	11	7	2	9	18	3	0	0	0	0	0	0	25.2	0.8	0	A4QN19	A4QN19	SEC16A protein	SEC16A	1
0.180896	-0.244539	NaN	NaN	-0.237794	-2.34926	1.23308	1.38604	NaN	NaN	-0.376321	0.822095	5	3	1	1	6	2	3	2	0	0	3	2	24.9	16.5	8.5625e-121	A4QPA9;Q02750;Q02750-2	A4QPA9;Q02750;Q02750-2	cDNA FLJ76051, highly similar to Homo sapiens mitogen-activated protein kinase kinase 1 (MAP2K1), mRNA;Mitogen-activated protein kinase kinase 1;Mitogen-activated protein kinase kinase 1, isoform CRA_a;Dual specificity mitogen-activated protein kinase kinase 1;ERK activator kinase 1;MAPK/ERK kinase 1	hCG_24510;MAP2K1;MEK1;PRKMK1	3
NaN	NaN	NaN	NaN	NaN	NaN	NaN	NaN	NaN	NaN	NaN	NaN	0	1	1	0	1	0	0	1	1	0	1	0	20.7	20.7	8.4701e-07	A5JHP3;P81605;Q53YJ2	A5JHP3;P81605;Q53YJ2	Dermcidin isoform 2;DCD-1;Dermcidin;Preproteolysin;Survival-promoting peptide;Proteolysis inducing factor	DCD;AIDD;DSEP;hCG_1820620;PIF	3
NaN	NaN	NaN	0.0866044	NaN	NaN	NaN	NaN	NaN	0.0942177	NaN	NaN	1	0	0	1	1	0	1	0	0	1	1	0	7.4	7.4	0.00022039	F5GXC3;A5PLN9-5;A5PLN9;A5PLN9-4;A5PLN9-2;A5PLN9-7;D6RB83	F5GXC3;A5PLN9-5;A5PLN9;A5PLN9-4;A5PLN9-2;A5PLN9-7	UPF0533 protein C5orf44	C5orf44	7
-0.269008	-0.0761602	-1.02928	-0.0896051	-0.501806	-0.119549	-0.203985	-0.206513	0.32105	0.216307	0.459909	0.202112	18	11	4	8	13	6	17	11	4	8	13	6	16.2	16	0	A5YKK6;A5YKK6-2;A5YKK6-3;A5YKK6-4;B5MDN3;F5H1F4	A5YKK6;A5YKK6-2;A5YKK6-3;A5YKK6-4;B5MDN3	CCR4-associated factor 1;CCR4-NOT transcription complex subunit 1;Negative regulator of transcription subunit 1 homolog;Putative uncharacterized protein CNOT1	AD-005;CDC39;CNOT1;KIAA1007;NOT1	6
-0.675052	-1.24601	-1.09027	-1.48445	-1.03271	-1.40488	-0.306575	-0.359619	-0.181832	-0.956042	-0.969027	-0.351006	7	3	4	2	7	3	7	3	4	2	7	3	33.2	33.2	1.7582e-130	A5YVE9;P08559;Q5JPU3;P29803;Q5JPU1;Q5JPT9;Q5JPU0;Q5JPU2	A5YVE9;P08559	cDNA FLJ59461, highly similar to Pyruvate dehydrogenase E1 component alpha subunit, somatic form, mitochondrial (EC 1.2.4.1);Mitochondrial PDHA1;PDHE1-A type I;Pyruvate dehydrogenase E1 component subunit alpha, somatic form, mitochondrial	PDHA1;PHE1A	8
NaN	NaN	NaN	NaN	0.875688	NaN	NaN	NaN	NaN	NaN	0.201159	NaN	0	0	0	0	1	0	0	0	0	0	1	0	2.2	2.2	9.6097e-29	A5Z0M6;Q5PRF9	A5Z0M6;Q5PRF9	Sterile alpha motif domain containing 4B;Sterile alpha motif domain containing 4B, isoform CRA_c;Protein Smaug homolog 2;Sterile alpha motif domain-containing protein 4B	hCG_43361;SAMD4B;SMAUG2	2
-0.415756	-0.303905	-1.04786	-0.552826	-0.454935	-0.363004	-0.0946833	-0.213557	0.339088	0.315489	0.147194	0.0117274	8	9	5	10	8	3	7	8	5	9	8	3	15.8	15.3	6.1063e-231	A6H8V0;Q9H2M9;Q9H2M9-2	A6H8V0;Q9H2M9	cDNA FLJ78421, highly similar to Homo sapiens RAB3 GTPase activating protein subunit 2 (non-catalytic) (RAB3GAP2), mRNA;RAB3 GTPase activating protein subunit 2 (Non-catalytic);Rab3 GTPase-activating protein 150 kDa subunit;Rab3 GTPase-activating protein non-catalytic subunit;Rab3-GAP p150;Rab3-GAP regulatory subunit;RGAP-iso	hCG_25741;RAB3GAP2;KIAA0839	3
NaN	NaN	NaN	NaN	NaN	-0.472878	NaN	NaN	NaN	NaN	NaN	0.86777	4	3	5	2	5	3	0	0	0	0	0	1	14.8	1.3	0	A6H8W4;Q6Y7W6-3;E9PC50;C9JHW1;C9JRZ2;C9JHT0;C9J0V6;C9JH18;C9IYH5;C9JXQ0;C9JPV7;C9JH78;C9JW88	A6H8W4;Q6Y7W6-3;E9PC50;C9JHW1	GIGYF2 protein;Putative uncharacterized protein GIGYF2	GIGYF2	13
NaN	NaN	NaN	-0.673574	NaN	NaN	NaN	NaN	NaN	-0.471924	NaN	NaN	1	1	0	2	1	0	1	1	0	2	1	0	9.2	9.2	5.8585e-47	Q6UWP7;A6H8Z7;Q6UWP7-2;C9K0C3	Q6UWP7;A6H8Z7	1-acylglycerol-3-phosphate O-acyltransferase 8;Acyl-CoA:lysocardiolipin acyltransferase 1;Lysocardiolipin acyltransferase 1;Putative uncharacterized protein LCLAT1	AGPAT8;ALCAT1;LCLAT1;LYCAT;UNQ1849/PRO3579	4
-0.318277	-0.292043	0.378546	-1.03419	0.260336	-0.726832	-1.67076	-1.71746	-0.760749	0.0847208	-1.0486	-1.01472	4	4	2	2	5	2	4	4	2	2	5	2	25.5	25.5	4.3551e-58	A6NC48;Q10588	A6NC48;Q10588	Putative uncharacterized protein BST1;ADP-ribosyl cyclase 2;Bone marrow stromal antigen 1;Cyclic ADP-ribose hydrolase 2	BST1	2
NaN	NaN	NaN	NaN	NaN	NaN	NaN	NaN	NaN	NaN	NaN	NaN	1	1	0	0	0	0	1	1	0	0	0	0	7.8	7.8	5.9507e-38	A6NC86	A6NC86	Uncharacterized protein ENSP00000244321		1
0.522044	0.0943087	-0.0403301	-0.422012	-0.375916	-0.158914	-0.717247	-0.760773	-0.778633	-0.356926	-0.641505	-0.957834	3	4	5	4	8	2	3	3	5	3	8	2	17	16.6	1.2897e-181	A6NC98;A6NC98-4;A6NC98-2;A6NC98-3;B9ZVL8;A6NC98-5;A6NC98-6	A6NC98;A6NC98-4;A6NC98-2	Brain leucine zipper domain-containing protein;Coiled-coil domain-containing protein 88B;Hook-related protein 3	BRLZ;CCDC88B	7
1.80448	NaN	NaN	NaN	0.343749	0.80704	-1.03092	NaN	NaN	NaN	1.11797	1.10474	2	0	0	1	9	3	2	0	0	1	9	3	19.7	19.7	0	Q5T6F2;F5H2C8;F5H2U4;A6NCA8;F5H4D5;E7EWG4;A2A306;A2A305;Q5JV03;E7ESH1;E9PD34;Q5JV08	Q5T6F2;F5H2C8;F5H2U4;A6NCA8;F5H4D5;E7EWG4;A2A306	Ubiquitin-associated protein 2;Putative uncharacterized protein UBAP2;Ubiquitin associated protein 2	KIAA1491;UBAP2;RP11-176F3.6-008	12
NaN	NaN	NaN	NaN	NaN	NaN	NaN	NaN	NaN	NaN	NaN	NaN	0	0	0	0	1	0	0	0	0	0	1	0	5.2	5.2	0.0011811	Q9Y5U2;Q9Y5U2-2;C9JJV1;C9JHT9;E9PME3;A6NCC9	Q9Y5U2;Q9Y5U2-2;C9JJV1;C9JHT9;E9PME3;A6NCC9	Protein TSSC4;Tumor-suppressing STF cDNA 4 protein;Tumor-suppressing subchromosomal transferable fragment candidate gene 4 protein;Putative uncharacterized protein TSSC4	TSSC4	6
-1.66862	-0.600459	NaN	NaN	-1.05852	NaN	-0.390533	-0.817684	NaN	NaN	-0.517167	NaN	5	3	0	0	7	1	5	3	0	0	7	1	22	22	2.085e-104	A6NCK0;Q13564;A6NFN4;A8MU28	A6NCK0;Q13564;A6NFN4;A8MU28	Putative uncharacterized protein NAE1;Amyloid beta precursor protein-binding protein 1, 59 kDa;Amyloid protein-binding protein 1;NEDD8-activating enzyme E1 regulatory subunit;Proto-oncogene protein 1;cDNA FLJ55878, highly similar to NEDD8-activating enzyme E1 regulatory subunit	NAE1;APPBP1;HPP1	4
NaN	7.8071	NaN	NaN	NaN	NaN	NaN	-4.06431	NaN	NaN	NaN	NaN	20	21	0	0	0	0	1	4	0	0	0	0	43.2	5.6	0	A6NCN2	A6NCN2	Keratin-81-like protein		1
-0.837643	-0.49301	-0.463819	-1.54055	-1.03181	-0.982651	-0.377198	-0.771104	-0.33367	-1.29255	-2.07999	-1.65465	3	5	3	3	8	5	2	4	2	2	6	4	42.6	34	1.1527e-304	B4DRS6;A6NCZ6;Q9BWM7	B4DRS6;A6NCZ6;Q9BWM7	cDNA FLJ58980, highly similar to Sideroflexin-3;Putative uncharacterized protein SFXN3;Sideroflexin 3;Sideroflexin-3	hCG_24661;SFXN3	3
NaN	-0.265599	NaN	NaN	NaN	NaN	NaN	-1.08436	NaN	NaN	NaN	NaN	2	3	2	2	2	3	0	1	0	0	0	1	39.4	13.8	6.6206e-89	P56134;Q6IBB3;A6ND55;C9JU26;F5H4H2	P56134;Q6IBB3;A6ND55;C9JU26;F5H4H2	ATP synthase subunit f, mitochondrial;ATP synthase, H+ transporting, mitochondrial F0 complex, subunit f, isoform 2;ATP synthase, H+ transporting, mitochondrial F0 complex, subunit F2;ATP5J2 protein;Putative uncharacterized protein ATP5J2	ATP5J2;ATP5JL;hCG_2023419;tcag7.652	5
NaN	NaN	NaN	NaN	NaN	NaN	NaN	NaN	NaN	NaN	NaN	NaN	1	1	0	1	1	0	1	1	0	1	1	0	3.7	3.7	4.3682e-31	Q99871-2;Q99871;Q99871-3;A6NDA1	Q99871-2;Q99871;Q99871-3;A6NDA1	26S proteasome-associated UCH37-interacting protein 1;HAUS augmin-like complex subunit 7;UCHL5-interacting protein;X-linked protein STS1769;Putative uncharacterized protein HAUS7	HAUS7;UCHL5IP;UIP1	4
NaN	1.21916	NaN	1.13846	1.30576	NaN	NaN	NaN	NaN	1.67485	0.228412	NaN	1	2	0	3	3	0	1	2	0	3	3	0	12.7	12.7	2.1084e-20	Q7LDG7-2;A6NDC7;Q7LDG7;E7EM78;A6NJ28;Q7LDG7-3;E7EU75;E7EWQ7;E7EMB4	Q7LDG7-2;A6NDC7;Q7LDG7	cDNA FLJ35563 fis, clone SPLEN2005342, highly similar to Homo sapiens RAS guanyl releasing protein 2 (calcium and DAG-regulated) (RASGRP2), transcript variant 2, mRNA;Putative uncharacterized protein RASGRP2;Calcium and DAG-regulated guanine nucleotide exchange factor I;Cdc25-like protein;F25B3.3 kinase-like protein;RAS guanyl-releasing protein 2	RASGRP2;CDC25L;MCG7	9
NaN	NaN	NaN	NaN	NaN	NaN	NaN	NaN	NaN	NaN	NaN	NaN	0	0	0	0	1	0	0	0	0	0	1	0	6.6	6.6	3.9699e-64	Q9BRX8;A6NDF1	Q9BRX8;A6NDF1	Uncharacterized protein C10orf58;Putative uncharacterized protein C10orf58	C10orf58;PRO2290;PSEC0139;UNQ611/PRO1198	2
-0.674015	-0.546559	-0.470175	-0.856295	-0.576243	-0.64838	-1.57403	-1.41081	0.592504	-0.917077	-0.859233	-0.618794	5	7	2	3	6	5	5	7	2	3	6	5	36.8	36.8	1.5949e-73	A6NDG6	A6NDG6	Phosphoglycolate phosphatase	PGP	1
NaN	-0.957827	NaN	NaN	-1.36519	NaN	NaN	-0.680532	NaN	NaN	-0.684131	NaN	1	2	0	1	3	0	1	2	0	1	3	0	17.2	17.2	4.7503e-36	O14734;A6NDT2;E9PJN0;E9PRD4;E9PIS4;E9PMC4;Q9BR14	O14734;A6NDT2;E9PJN0;E9PRD4	Acyl-CoA thioesterase 8;Acyl-coenzyme A thioesterase 8;Choloyl-coenzyme A thioesterase;HIV-Nef-associated acyl-CoA thioesterase;Peroxisomal acyl-coenzyme A thioester hydrolase 1;Peroxisomal long-chain acyl-CoA thioesterase 1;PTE-2;Thioesterase II;Acyl-CoA thioesterase 8, isoform CRA_c;Putative uncharacterized protein ACOT8	ACOT8;ACTEIII;PTE1;PTE2;hCG_38371	7
NaN	NaN	NaN	NaN	NaN	NaN	NaN	NaN	NaN	NaN	NaN	NaN	0	0	0	0	1	0	0	0	0	0	1	0	2.9	2.9	2.8566e-06	A6NED2	A6NED2	RCC1 domain-containing protein 1	RCCD1	1
0.0961641	NaN	NaN	NaN	NaN	NaN	-1.03092	NaN	NaN	NaN	NaN	NaN	3	1	0	0	1	0	3	1	0	0	1	0	31.9	31.9	1.5806e-22	A6NEL0;P05114;A6NL93;D3DWY4	A6NEL0;P05114;A6NL93	Putative uncharacterized protein HMGN1;High mobility group nucleosome-binding domain-containing protein 1;Non-histone chromosomal protein HMG-14	HMGN1;HMG14	4
-0.265218	-0.0979203	-0.149671	-0.502633	-0.547815	-0.366743	-0.502903	-0.537004	-0.927463	-0.504341	-0.78109	-0.485086	16	14	7	12	13	4	1	1	0	0	1	0	18.2	1.9	0	A6NEM2;P51610-3;REV__Q8NI17-2;REV__Q8NI17-12;REV__Q8NI17;REV__Q8NI17-5;REV__Q8NI17-3;REV__Q8NI17-11;REV__Q8NI17-6;REV__Q8NI17-10;REV__Q8NI17-8;REV__Q8NI17-9;REV__Q8NI17-7;REV__Q8NI17-4	A6NEM2	Putative uncharacterized protein HCFC1	HCFC1	14
NaN	NaN	NaN	NaN	NaN	NaN	NaN	NaN	NaN	NaN	NaN	NaN	0	0	0	1	1	0	0	0	0	1	1	0	8.9	8.9	1.5169e-07	Q92643;A6NEM5;B4E2M3;B1AK81	Q92643;A6NEM5;B4E2M3;B1AK81	GPI8 homolog;GPI-anchor transamidase;Phosphatidylinositol-glycan biosynthesis class K protein;Putative uncharacterized protein PIGK;cDNA FLJ58228, highly similar to GPI-anchor transamidase (EC 3.-.-.-);Phosphatidylinositol glycan anchor biosynthesis, class K;Phosphatidylinositol glycan, class K, isoform CRA_c	GPI8;PIGK;hCG_22810;RP4-564M11.1-002	4
NaN	-0.524269	NaN	-0.539274	NaN	NaN	NaN	0.0128404	NaN	-0.426425	NaN	NaN	1	1	0	1	1	0	1	1	0	1	1	0	2.4	2.4	0.0033574	O14681;A6NES3;E9PS58;E9PM05;E9PL33;E9PLB8;E9PNX3;E9PK61;E9PQN7	O14681;A6NES3;E9PS58;E9PM05;E9PL33;E9PLB8;E9PNX3;E9PK61;E9PQN7	Etoposide-induced protein 2.4 homolog;p53-induced gene 8 protein;Putative uncharacterized protein EI24	EI24;PIG8	9
NaN	NaN	NaN	NaN	NaN	NaN	NaN	NaN	NaN	NaN	NaN	NaN	0	0	0	0	0	0	0	0	0	0	0	0	8.2	8.2	0.0073653	E7EM95;Q99942;A6NEX8;E9PN08	E7EM95;Q99942;A6NEX8;E9PN08	E3 ubiquitin-protein ligase RNF5;Protein G16;Ram1 homolog;RING finger protein 5;Putative uncharacterized protein RNF5	G16;NG2;RMA1;RNF5	4
NaN	NaN	NaN	NaN	1.27245	NaN	NaN	NaN	NaN	NaN	1.43456	NaN	1	1	0	0	5	0	1	1	0	0	5	0	14.1	14.1	0	Q9Y2X9;A6NF48;F5H1Z5	Q9Y2X9;A6NF48;F5H1Z5	GC-box-binding zinc finger protein 1;Transcription factor ZBP-99;Zinc finger DNA-binding protein 99;Zinc finger protein 281;Putative uncharacterized protein ZNF281	GZP1;ZBP99;ZNF281	3
NaN	0.905644	NaN	NaN	NaN	NaN	NaN	0.538368	NaN	NaN	NaN	NaN	1	1	0	1	1	1	1	1	0	1	1	1	6.6	6.6	0.00035012	P49459;A6NGR2;A6NFE9	P49459;A6NGR2;A6NFE9	RAD6 homolog A;Ubiquitin carrier protein A;Ubiquitin-conjugating enzyme E2 A;Ubiquitin-protein ligase A;cDNA FLJ50812, highly similar to Homo sapiens ubiquitin-conjugating enzyme E2A (UBE2A), transcript variant 2, mRNA;Putative uncharacterized protein UBE2A;Ubiquitin-conjugating enzyme E2A (RAD6 homolog), isoform CRA_a;Ubiquitin carrier protein	RAD6A;UBE2A;hCG_23186	3
NaN	2.64784	NaN	NaN	1.9492	NaN	NaN	-0.553184	NaN	NaN	-0.157531	NaN	1	2	0	1	2	0	1	2	0	1	2	0	4.4	4.4	4.2854e-25	A6NFI3	A6NFI3	Zinc finger protein 316	ZNF316	1
-0.364157	-0.764848	0.163981	NaN	-0.397113	NaN	0.890284	0.97655	-0.517881	NaN	0.0548442	NaN	2	2	1	1	5	0	2	2	1	1	3	0	16.5	11.6	7.012e-78	A6NFN2;Q8IZP0;E9PHV7;A8MPR9;Q8IZP0-9;Q8IZP0-6;Q8IZP0-5;Q8IZP0-3;Q8IZP0-4;Q5T2R9;Q8IZP0-2;B6VEX3;Q8IZP0-7;F5H1G9;Q8IZP0-8;Q8IZP0-10;Q9NYB9;Q9NYB9-4;E7EP65;E7EW77;E9PEZ7;E7EWJ7	A6NFN2;Q8IZP0;E9PHV7;A8MPR9;Q8IZP0-9;Q8IZP0-6;Q8IZP0-5;Q8IZP0-3;Q8IZP0-4;Q5T2R9;Q8IZP0-2;B6VEX3;Q8IZP0-7;F5H1G9;Q8IZP0-8;Q8IZP0-10	Putative uncharacterized protein ABI1;Abelson interactor 1;Abl interactor 1;Abl-binding protein 4;e3B1;Eps8 SH3 domain-binding protein;Nap1-binding protein;Spectrin SH3 domain-binding protein 1;Abl-interactor 1, isoform CRA_c;cDNA FLJ76671, highly similar to Homo sapiens Abl-interactor protein 1 long (AbI1) mRNA;Spectrin SH3 domain binding protein 1;Abl-interactor 1 variant 41	ABI1;SSH3BP1;hCG_25238;RP13-16H11.4-003;SSH3BP	22
NaN	NaN	NaN	NaN	-0.353476	NaN	NaN	NaN	NaN	NaN	-2.48649	NaN	4	3	4	2	6	3	1	1	1	0	2	1	20.1	13.9	1.1198e-55	Q92599;A6NFQ9;C9J9B6;A6NMH6;Q92599-2;Q92599-3;C9JV02;C9J4G8;C9JCN3	Q92599;A6NFQ9;C9J9B6;A6NMH6;Q92599-2;Q92599-3	Septin-8;Putative uncharacterized protein SEPT8	KIAA0202;SEPT8	9
-0.627725	-0.758794	NaN	-1.04195	-0.674159	-0.249093	1.09018	1.1095	NaN	-0.177444	-0.675954	-0.0672491	5	6	1	2	7	3	5	6	1	2	7	3	46.1	46.1	1.6236e-55	A6NFX8;Q9UKK9;A6NHE8;A6NJU6;A6NCQ0;C9JYY9	A6NFX8;Q9UKK9;A6NHE8;A6NJU6;A6NCQ0	Putative uncharacterized protein NUDT5;ADP-sugar pyrophosphatase;Nucleoside diphosphate-linked moiety X motif 5;YSA1H	NUDT5;HSPC115	6
0.389949	-0.494432	0.696216	NaN	1.66459	1.59508	1.2233	1.41555	1.78684	NaN	0.133995	-0.464904	4	4	3	0	4	2	4	4	3	0	4	2	26.1	26.1	8.1126e-236	Q969T9;A6NG10;B4DFG2;E7EX86;B4DV07;E7EWS2;Q53EQ6	Q969T9;A6NG10;B4DFG2;E7EX86;B4DV07	WW domain-binding protein 2;Putative uncharacterized protein THEM4;cDNA FLJ57063, highly similar to WW domain-binding protein 2;cDNA FLJ59995, highly similar to WW domain-binding protein 2	WBP2;THEM4	7
NaN	NaN	NaN	NaN	NaN	NaN	NaN	NaN	NaN	NaN	NaN	NaN	0	0	0	0	0	0	0	0	0	0	0	0	2	2	0.0035833	Q99941;Q99941-2;A6NG35	Q99941;Q99941-2;A6NG35	Activating transcription factor 6 beta;cAMP response element-binding protein-related protein;cAMP-responsive element-binding protein-like 1;Cyclic AMP-dependent transcription factor ATF-6 beta;Processed cyclic AMP-dependent transcription factor ATF-6 beta;Protein G13;Putative uncharacterized protein ATF6B	ATF6B;CREBL1;G13	3
NaN	1.27825	1.75329	0.548869	0.692536	1.01294	NaN	-0.557947	NaN	0.331062	0.127255	0.191457	1	2	2	2	7	2	1	2	2	2	7	2	28.3	28.3	0	Q92733;A6NG79;E9PGC6	Q92733;A6NG79;E9PGC6	Papillary renal cell carcinoma translocation-associated gene protein;Proline-rich protein PRCC;Putative uncharacterized protein PRCC	PRCC;TPRC	3
NaN	NaN	NaN	NaN	NaN	NaN	NaN	NaN	NaN	NaN	NaN	NaN	0	0	0	0	0	0	0	0	0	0	0	0	2.8	2.8	5.2713e-10	Q96DT6;F5GY61;A6NGQ4;C9JC51	Q96DT6;F5GY61;A6NGQ4;C9JC51	AUT-like 3 cysteine endopeptidase;Autophagin-3;Autophagy-related cysteine endopeptidase 3;Autophagy-related protein 4 homolog C;Cysteine protease ATG4C;Putative uncharacterized protein ATG4C	APG4C;ATG4C;AUTL1;AUTL3	4
NaN	NaN	NaN	NaN	NaN	NaN	NaN	NaN	NaN	NaN	NaN	NaN	0	0	0	0	1	1	0	0	0	0	1	1	9.5	9.5	0.0033169	A6NGQ6;Q96B45	A6NGQ6;Q96B45	Putative uncharacterized protein C10orf32;UPF0693 protein C10orf32	C10orf32	2
-0.123638	-0.436614	-0.223461	0.18118	-0.523501	0.0918367	-1.06502	-1.07485	1.12316	0.811782	0.582837	0.512076	8	4	2	7	10	4	8	4	2	7	10	4	17	17	2.7964e-145	Q8WUM0;F5H5C2;A6NGS4;Q5T8N1;Q5TDI3	Q8WUM0;F5H5C2;A6NGS4;Q5T8N1	133 kDa nucleoporin;Nuclear pore complex protein Nup133;Nucleoporin Nup133;Putative uncharacterized protein NUP133;Nucleoporin 133kDa	NUP133;RP5-1068B5.4-002	5
NaN	NaN	NaN	NaN	NaN	NaN	NaN	NaN	NaN	NaN	NaN	NaN	1	1	1	2	2	1	0	0	0	1	0	0	12.4	3	3.1528e-05	B4DSU4;A6NH01;E9PE78;REV__F5H394	B4DSU4;A6NH01;E9PE78	cDNA FLJ52741, highly similar to Mus musculus adaptor-related protein complex 1, sigma 2 subunit (Ap1s2), mRNA;Putative uncharacterized protein AP1S2	AP1S2	4
-1.28773	NaN	NaN	-0.0521509	0.52812	NaN	-0.196196	NaN	NaN	0.151067	-0.174927	NaN	4	1	0	4	4	0	3	1	0	4	4	0	10.9	10.1	0	A6NHB5;Q14202;Q14202-2;A6NHN7;A6NL54;Q96E26	A6NHB5;Q14202;Q14202-2;A6NHN7	Putative uncharacterized protein ZMYM3;Zinc finger MYM-type protein 3;Zinc finger protein 261	ZMYM3;DXS6673E;KIAA0385;ZNF261	6
NaN	NaN	NaN	NaN	NaN	NaN	NaN	NaN	NaN	NaN	NaN	NaN	3	4	4	3	3	3	0	1	0	0	0	0	8.5	3.8	4.9585e-62	A6NHL2;A6NHL2-2	A6NHL2;A6NHL2-2	Tubulin alpha chain-like 3	TUBAL3	2
-0.271688	-0.0605139	NaN	-0.341164	-0.529554	-0.0912287	-0.0689454	-0.600253	NaN	-0.0223853	0.0617688	-0.117554	8	7	0	5	14	1	8	6	0	5	14	1	14.6	14.3	0	A6NHR9;A6NHR9-2;A6NHR9-3;REV__Q13156	A6NHR9;A6NHR9-2	Structural maintenance of chromosomes flexible hinge domain-containing protein 1	KIAA0650;SMCHD1	4
NaN	NaN	NaN	NaN	NaN	NaN	NaN	NaN	NaN	NaN	NaN	NaN	0	1	0	0	2	0	0	1	0	0	0	0	7.6	3.1	3.3154e-06	A6NHV6;B4DZM6	A6NHV6;B4DZM6	Putative uncharacterized protein PKMYT1;cDNA FLJ61000, highly similar to Membrane-associated tyrosine- andthreonine-specific cdc2-inhibitory kinase (EC 2.7.11.1)	PKMYT1	2
1.18002	NaN	NaN	NaN	0.601296	0.890654	0.0296978	NaN	NaN	NaN	-1.40637	-1.82775	3	2	1	2	5	4	2	1	0	1	4	3	5.7	4.6	1.5501e-18	Q5JWF2;Q5JWF2-2;A6NI00;P63092;P63092-2;P63092-3	Q5JWF2;Q5JWF2-2;A6NI00;P63092;P63092-2;P63092-3	Adenylate cyclase-stimulating G alpha protein;Extra large alphas protein;Guanine nucleotide-binding protein G(s) subunit alpha isoforms XLas;Putative uncharacterized protein GNAS;Guanine nucleotide-binding protein G(s) subunit alpha isoforms short	GNAS;GNAS1;GSP	6
-0.0873677	-0.184754	NaN	-0.66075	-0.411068	NaN	-0.298155	0.436325	NaN	-0.0814673	0.587936	NaN	2	4	1	2	3	1	2	4	1	2	3	1	14.7	14.7	2.2977e-24	Q9BVL2;A6NI12;E2QRF6;C9JDH3;Q9BVL2-2;Q5JRG1	Q9BVL2;A6NI12;E2QRF6;C9JDH3;Q9BVL2-2;Q5JRG1	Nucleoporin p58/p45;Nucleoporin-like protein 1;Putative uncharacterized protein NUPL1;Nucleoporin like 1	KIAA0410;NUPL1;RP11-206I15.1-004	6
0.602551	1.29283	-0.61633	NaN	0.548818	NaN	1.25323	1.64692	2.64455	NaN	-1.20418	NaN	2	3	2	0	3	0	2	3	2	0	3	0	15.3	15.3	2.4146e-42	A6NI72;F5GZC8;P14598;A8MVU1;P14598-2;F5GWJ0;F5H2I7;C9J155;F5GZP7	A6NI72;F5GZC8;P14598;A8MVU1;P14598-2;F5GWJ0;F5H2I7;C9J155	Putative neutrophil cytosol factor 1B;Putative SH3 and PX domain-containing protein 1B;47 kDa autosomal chronic granulomatous disease protein;47 kDa neutrophil oxidase factor;NCF-47K;Neutrophil cytosol factor 1;Neutrophil NADPH oxidase factor 1;Nox organizer 2;Nox-organizing protein 2;p47-phox;SH3 and PX domain-containing protein 1A;Putative neutrophil cytosol factor 1C;Putative SH3 and PX domain…	NCF1B;SH3PXD1B;NCF1;NOXO2;SH3PXD1A;NCF1C;SH3PXD1C	9
NaN	NaN	NaN	NaN	-1.08828	NaN	NaN	NaN	NaN	NaN	-0.193748	NaN	1	0	0	0	1	0	1	0	0	0	1	0	16.2	16.2	0.0006669	Q96EL2;A6NI76	Q96EL2;A6NI76	28S ribosomal protein S24, mitochondrial;bMRP-47;Putative uncharacterized protein MRPS24	HSPC335;MRPS24	2
NaN	NaN	NaN	NaN	NaN	NaN	NaN	NaN	NaN	NaN	NaN	NaN	0	0	0	0	1	0	0	0	0	0	1	0	1.9	1.9	0.00018218	A6NIF0;Q96Q05-2;Q96Q05;Q96Q05-3	A6NIF0;Q96Q05-2;Q96Q05;Q96Q05-3	Putative uncharacterized protein TRAPPC9;NIK- and IKBKB-binding protein;Trafficking protein particle complex subunit 9;Tularik gene 1 protein	TRAPPC9;KIAA1882;NIBP;T1	4
-1.83906	-0.621132	NaN	NaN	NaN	NaN	0.66562	-0.416829	NaN	NaN	NaN	NaN	2	2	0	0	1	0	2	2	0	0	1	0	14.5	14.5	1.1171e-06	E9PLN8;Q9BQB6;Q9BQB6-2;A8MSV6;A6NIQ6	E9PLN8;Q9BQB6;Q9BQB6-2;A8MSV6;A6NIQ6	Vitamin K epoxide reductase complex subunit 1;Vitamin K1 2,3-epoxide reductase subunit 1;Putative uncharacterized protein VKORC1;cDNA FLJ76521, highly similar to Homo sapiens vitamin K epoxide reductase complex, subunit 1 (VKORC1), transcript variant 2, mRNA;Vitamin K epoxide reductase complex, subunit 1, isoform CRA_c	MSTP134;MSTP576;UNQ308/PRO351;VKOR;VKORC1;hCG_1818183	5
NaN	NaN	NaN	NaN	NaN	NaN	NaN	NaN	NaN	NaN	NaN	NaN	2	1	1	1	1	2	1	0	1	0	0	0	20.8	10.4	0.00012702	A6NIV2	A6NIV2	Putative uncharacterized protein TOMM7	TOMM7	1
NaN	NaN	NaN	NaN	NaN	0.617463	NaN	NaN	NaN	NaN	NaN	-1.15501	1	1	0	1	1	1	1	1	0	1	1	1	7.6	7.6	6.9002e-79	P14209;A6NIW1	P14209;A6NIW1	12E7;CD99 antigen;E2 antigen;Protein MIC2;T-cell surface glycoprotein E2;CD99 antigen, isoform CRA_b;Putative uncharacterized protein CD99	CD99;MIC2;MIC2X;MIC2Y;hCG_1733152	2
-0.753807	-0.0720227	NaN	-0.973279	-0.38772	NaN	0.623498	-0.361005	NaN	-1.14161	-0.738674	NaN	2	4	0	3	7	1	2	4	0	3	6	1	10.4	9.6	2.9789e-117	A6NIW2;Q5JSL3;Q6ZSL5;E9PFM9	A6NIW2;Q5JSL3	Putative uncharacterized protein DOCK11;Activated Cdc42-associated guanine nucleotide exchange factor;Dedicator of cytokinesis protein 11;Zizimin-2	DOCK11;ZIZ2	4
NaN	NaN	NaN	NaN	NaN	NaN	NaN	NaN	NaN	NaN	NaN	NaN	5	5	2	5	8	5	0	0	0	0	1	0	44.9	8.1	1.1731e-94	A6NIW5	A6NIW5	Peroxiredoxin 2, isoform CRA_a;Putative uncharacterized protein PRDX2	hCG_172488;PRDX2	1
-0.516188	-0.542947	-0.326612	-0.576538	-0.454651	-0.731493	-0.310068	-0.16097	-0.135401	-0.209207	-0.0368411	-0.105982	8	9	2	7	8	5	8	9	2	7	8	5	29.6	29.6	1.3202e-99	P54578;A6NJA2;REV__O43704;REV__Q5VV23;REV__D6RD70	P54578;A6NJA2	Deubiquitinating enzyme 14;Ubiquitin carboxyl-terminal hydrolase 14;Ubiquitin thioesterase 14;Ubiquitin-specific-processing protease 14;Ubiquitin carboxyl-terminal hydrolase	TGT;USP14	5
NaN	-0.400234	NaN	NaN	-0.634069	-0.573622	NaN	-0.399587	NaN	NaN	0.4189	0.605868	1	2	0	1	1	3	1	2	0	1	1	3	23.6	23.6	6.767e-65	A8MYK1;A8MVT4;A6NJD9;Q16540;A6NGQ5	A8MYK1;A8MVT4;A6NJD9;Q16540;A6NGQ5	Putative uncharacterized protein MRPL23;39S ribosomal protein L23, mitochondrial;L23 mitochondrial-related protein;Ribosomal protein L23-like	MRPL23;L23MRP;RPL23L	5
-0.159156	NaN	NaN	0.486841	0.147726	NaN	0.144763	NaN	NaN	0.291847	0.715736	NaN	2	1	0	2	2	0	2	1	0	2	2	0	4.9	4.9	8.2306e-09	Q8IYS2-2;A6NJM2;Q8IYS2;F5GYZ9	Q8IYS2-2;A6NJM2;Q8IYS2;F5GYZ9	Putative uncharacterized protein KIAA2013;Uncharacterized protein KIAA2013	KIAA2013	4
NaN	NaN	NaN	NaN	-0.678213	NaN	NaN	NaN	NaN	NaN	-1.0114	NaN	1	1	0	0	2	0	1	1	0	0	2	0	5.7	5.7	9.4296e-05	P32189;P32189-2;A6NJP5;P32189-1;Q14409;Q14410;A6NP46	P32189;P32189-2;A6NJP5;P32189-1;Q14409	ATP:glycerol 3-phosphotransferase;Glycerol kinase;Putative uncharacterized protein GK;ATP:glycerol 3-phosphotransferase 3;Glycerol kinase, testis specific 1;Putative glycerol kinase 3	GK;GK3P;GKP3;GKTB	7
NaN	NaN	NaN	NaN	NaN	NaN	NaN	NaN	NaN	NaN	NaN	NaN	1	1	1	0	1	0	1	1	1	0	1	0	6	6	7.1564e-10	A6NJZ9;Q8WTT2;F5H677	A6NJZ9;Q8WTT2;F5H677	Putative uncharacterized protein NOC3L;Factor for adipocyte differentiation 24;NOC3-like protein;Nucleolar complex protein 3 homolog;Nucleolar complex-associated protein 3-like protein	NOC3L;AD24;C10orf117;FAD24	3
NaN	NaN	NaN	NaN	NaN	NaN	NaN	NaN	NaN	NaN	NaN	NaN	1	1	0	0	0	0	1	1	0	0	0	0	9.7	9.7	0.00030531	Q9BXD5;Q9BXD5-2;Q9BXD5-3;Q9BXD5-4;A6NK93	Q9BXD5;Q9BXD5-2;Q9BXD5-3;Q9BXD5-4;A6NK93	N-acetylneuraminate lyase;N-acetylneuraminate pyruvate-lyase;N-acetylneuraminic acid aldolase;Sialate lyase;Sialate-pyruvate lyase;Sialic acid aldolase;Sialic acid lyase;Putative uncharacterized protein NPL	C1orf13;NPL	5
NaN	NaN	NaN	NaN	NaN	NaN	NaN	NaN	NaN	NaN	NaN	NaN	1	0	0	0	2	0	1	0	0	0	1	0	2.8	1.6	7.9761e-06	Q9UI47;A6NKP0	Q9UI47;A6NKP0	Alpha T-catenin;Cadherin-associated protein;Catenin alpha-3;Putative uncharacterized protein CTNNA3	CTNNA3	2
NaN	NaN	NaN	NaN	NaN	NaN	NaN	NaN	NaN	NaN	NaN	NaN	14	15	4	6	9	5	0	0	0	0	0	0	49.2	0	0	A6NKT1;C9J2G8;Q5JYR4;F2Z3K5;Q5JYR2;Q5JYR3	A6NKT1;C9J2G8	Putative uncharacterized protein RPN2	RPN2	6
NaN	NaN	NaN	NaN	NaN	NaN	NaN	NaN	NaN	NaN	NaN	NaN	6	5	0	8	12	3	0	0	0	0	0	0	12	0.8	1.4349e-298	A6NKT7	A6NKT7	RanBP2-like and GRIP domain-containing protein 3	RGP3;RGPD3	1
-0.723912	-0.20517	NaN	NaN	NaN	NaN	0.724479	2.23266	NaN	NaN	NaN	NaN	4	2	0	2	0	0	3	2	0	2	0	0	13.6	12.2	2.8348e-08	P51606;A6NKZ2;P51606-2	P51606;A6NKZ2	AGE;GlcNAc 2-epimerase;N-acetyl-D-glucosamine 2-epimerase;N-acylglucosamine 2-epimerase;Renin-binding protein;Putative uncharacterized protein RENBP	RENBP	3
NaN	NaN	NaN	NaN	NaN	NaN	NaN	NaN	NaN	NaN	NaN	NaN	0	1	0	1	0	0	0	1	0	1	0	0	5.3	5.3	0.0039121	B9A026;A6NL45;B8ZZY7;C9JQZ0;P84101;B5MCG1;B9A031	B9A026;A6NL45;B8ZZY7;C9JQZ0;P84101;B5MCG1;B9A031	Putative uncharacterized protein SERF2;Gastric cancer-related protein VRG107;Protein 4F5-related;Small EDRK-rich factor 2	SERF2;FAM2C	7
NaN	NaN	NaN	NaN	NaN	NaN	NaN	NaN	NaN	NaN	NaN	NaN	1	0	0	0	0	0	1	0	0	0	0	0	13.9	13.9	3.7025e-43	Q8IY57;A6NL56;Q8IY57-2	Q8IY57;A6NL56;Q8IY57-2	YY1-associated factor 2;Putative uncharacterized protein YAF2;YY1 associated factor 2, isoform CRA_e	YAF2;hCG_1997687	3
1.89599	0.64885	NaN	NaN	3.539	NaN	1.41768	1.32979	NaN	NaN	1.2129	NaN	3	2	0	0	3	0	3	2	0	0	3	0	11.1	11.1	4.9121e-140	Q13438;A6NLB2;Q13438-2;Q9BW99;E9PEY5;Q13438-3;E7ENT8;B4E321;E7EW91	Q13438;A6NLB2;Q13438-2;Q9BW99;E9PEY5;Q13438-3;E7ENT8;B4E321;E7EW91	Amplified in osteosarcoma 9;Protein OS-9;cDNA FLJ58173, highly similar to Protein OS-9;Putative uncharacterized protein OS9;Amplified in osteosarcoma, isoform CRA_d;Osteosarcoma amplified 9, endoplasmic reticulum associated protein;cDNA FLJ58567, highly similar to Homo sapiens amplified in osteosarcoma (OS9), transcript variant 2, mRNA	OS9;hCG_40161	9
NaN	NaN	NaN	NaN	NaN	NaN	NaN	NaN	NaN	NaN	NaN	NaN	1	1	0	1	0	0	1	1	0	1	0	0	2.3	2.3	0.00014245	E2QRA4;Q9NRI5;Q5T409;Q9NRI5-2;A6NLH2;F5H1F1;Q9NRI5-3;Q9NRI5-4	E2QRA4;Q9NRI5;Q5T409;Q9NRI5-2;A6NLH2;F5H1F1;Q9NRI5-3;Q9NRI5-4	Disrupted in schizophrenia 1 protein;Disrupted in schizophrenia 1;Putative uncharacterized protein DISC1	DISC1;KIAA0457;RP4-730B13.1-002	8
NaN	NaN	NaN	NaN	-0.57631	-0.603354	NaN	NaN	NaN	NaN	-0.0237605	-0.455333	0	0	0	0	1	1	0	0	0	0	1	1	14.4	14.4	2.077e-06	Q9P003;A6NLH6	Q9P003;A6NLH6	Protein cornichon homolog 4;Putative uncharacterized protein CNIH4	CNIH4;HSPC163	2
-0.534861	-0.66096	-0.336771	-0.511689	-0.305906	-0.168986	0.106524	0.0382225	-0.277083	0.122921	0.149503	-0.113749	11	12	13	9	17	15	11	12	13	9	17	15	35.1	35.1	0	P22307;A6NM69;C9JC79;B4DHP6;P22307-2;E1B6W5;B4E0J3;E9PLD1;Q6NXF4;F2Z3J1	P22307;A6NM69;C9JC79;B4DHP6;P22307-2;E1B6W5;B4E0J3	Non-specific lipid-transfer protein;Propanoyl-CoA C-acyltransferase;SCP-chi;SCPX;Sterol carrier protein 2;Sterol carrier protein X;Putative uncharacterized protein SCP2;cDNA FLJ53991, highly similar to Nonspecific lipid-transfer protein (EC 2.3.1.176);cDNA FLJ58965, highly similar to Nonspecific lipid-transfer protein (EC 2.3.1.176)	SCP2	10
-1.10238	-1.06153	NaN	NaN	-1.03072	-0.201756	0.0435347	0.106143	NaN	NaN	0.310502	0.504175	4	3	0	1	8	2	4	3	0	1	8	2	47.2	47.2	1.4519e-119	P41227;A6NM98;A8MWP7;C9JN83;Q9BSU3;C9JW55	P41227;A6NM98	N-alpha-acetyltransferase 10, NatA catalytic subunit;N-terminal acetyltransferase complex ARD1 subunit homolog A;ARD1 homolog A, N-acetyltransferase (S. cerevisiae), isoform CRA_b;Putative uncharacterized protein NAA10	ARD1;ARD1A;NAA10;TE2;hCG_39228	6
NaN	-0.954235	NaN	-0.897145	-0.633416	NaN	NaN	-0.671409	NaN	-0.74874	-0.136906	NaN	1	3	0	2	4	1	1	3	0	2	4	1	24.9	24.9	2.9083e-26	O95825;A6NMA8;A6NHJ8;A6NND8;B3KQ77;C9JZK8;C9JAL0;C9K0F7;C9JQD0	O95825;A6NMA8;A6NHJ8;A6NND8;B3KQ77;C9JZK8;C9JAL0	Protein 4P11;Quinone oxidoreductase homolog 1;Quinone oxidoreductase-like protein 1;Zeta-crystallin homolog;Putative uncharacterized protein CRYZL1;cDNA FLJ33042 fis, clone THYMU2000436, highly similar to Quinone oxidoreductase-like 1 (EC 1.-.-.-)	4P11;CRYZL1	9
2.00521	2.66049	NaN	2.57177	3.07124	3.31812	1.9178	1.68316	NaN	2.35959	2.70553	1.99665	2	2	0	1	2	1	2	2	0	1	2	1	21.5	21.5	0	A6NMH8;E9PIF1;P60033;E9PRJ8;E9PJK1;E9PM31	A6NMH8;E9PIF1;P60033;E9PRJ8;E9PJK1	Putative uncharacterized protein CD81;26 kDa cell surface protein TAPA-1;CD81 antigen;Target of the antiproliferative antibody 1;Tetraspanin-28	CD81;TAPA1;TSPAN28	6
-0.448659	NaN	NaN	NaN	-0.0483374	0.0578078	-0.246362	NaN	NaN	NaN	0.214482	-0.265745	2	0	0	0	4	2	2	0	0	0	4	2	10.4	10.4	3.0455e-150	F5H7I1;A8MSQ4;O60879;C9J6U3;O60879-3;A6NML8;O60879-2	F5H7I1;A8MSQ4;O60879;C9J6U3;O60879-3;A6NML8;O60879-2	Diaphanous homolog 2 (Drosophila), isoform CRA_a;Putative uncharacterized protein DIAPH2;Diaphanous-related formin-2;Protein diaphanous homolog 2;Diaphanous homolog 2 (Drosophila), isoform CRA_c	DIAPH2;hCG_1811114;DIA	7
NaN	NaN	NaN	NaN	-1.03072	NaN	NaN	NaN	NaN	NaN	-0.400722	NaN	1	0	0	0	2	0	1	0	0	0	2	0	11.6	11.6	5.3401e-09	A6NMP3;Q7L5Y1;Q7L5Y1-2;F5H1W8	A6NMP3;Q7L5Y1;Q7L5Y1-2	Putative uncharacterized protein ENOSF1;Antisense RNA to thymidylate synthase;Mitochondrial enolase superfamily member 1	ENOSF1;RTS;TYMSAS	4
NaN	NaN	NaN	1.57856	0.652012	NaN	NaN	NaN	NaN	1.39446	1.44482	NaN	1	1	1	2	2	0	1	1	1	2	2	0	3.4	3.4	2.2089e-19	A6NMQ1;P09884	A6NMQ1;P09884	DNA polymerase;DNA polymerase alpha catalytic subunit;DNA polymerase alpha catalytic subunit p180	POLA1;POLA	2
0.155836	0.190284	1.01544	0.116963	0.371274	0.143226	0.253336	0.140617	0.022925	0.441257	0.461348	0.433227	9	7	1	7	9	7	8	6	0	6	8	6	48.7	42.8	0	Q5T5H1;C9JUF4;A6NMQ3;O43768-4;O43768-3;E9PB69;O43768;O43768-2;D6RE62;O43768-7;O43768-5;O43768-6;O43768-8	Q5T5H1;C9JUF4;A6NMQ3;O43768-4;O43768-3;E9PB69;O43768;O43768-2;D6RE62;O43768-7;O43768-5;O43768-6;O43768-8	Endosulfine alpha;Putative uncharacterized protein ENSA;Alpha-endosulfine;ARPP-19e	ENSA;RP11-54A4.10-004	13
NaN	NaN	NaN	NaN	NaN	NaN	NaN	NaN	NaN	NaN	NaN	NaN	0	1	0	1	0	0	0	1	0	1	0	0	14.5	14.5	0.00082028	P60604;A6NMQ7	P60604;A6NMQ7	Ubiquitin carrier protein G2;Ubiquitin-conjugating enzyme E2 G2;Ubiquitin-protein ligase G2;Ubiquitin carrier protein	UBE2G2;hCG_1641424	2
NaN	NaN	NaN	NaN	0.00687937	NaN	NaN	NaN	NaN	NaN	-1.84238	NaN	1	1	1	1	4	1	1	1	1	1	4	1	19.8	19.8	2.9316e-33	Q08257;A6NN60;A6NP24;C9JH92;Q5HYE7	Q08257;A6NN60;A6NP24;C9JH92	NADPH:quinone reductase;Quinone oxidoreductase;Zeta-crystallin;Putative uncharacterized protein CRYZ	CRYZ	5
-0.468794	-0.381923	-0.622455	-0.69685	-0.518189	-0.516228	-2.06998	-2.25893	-1.91402	-1.26171	-1.16277	-0.811831	38	38	39	21	45	27	2	1	0	1	2	2	74.5	3	0	A6NN80;E5RK69;E5RK63;E5RJF5;E5RFF0;E5RI05;E5RJR0;E5RIU8;REV__E9PEJ6;REV__P98196;REV__E9PCW5	A6NN80;E5RK69	Annexin A6, isoform CRA_c;Putative uncharacterized protein ANXA6	ANXA6;hCG_39152	11
-0.477448	-0.553434	0.322991	-0.435422	-0.55283	-0.330768	-0.481965	-0.181877	-0.519643	-0.241997	-0.19165	-0.244732	6	6	8	5	7	8	5	5	7	5	6	7	34	34	7.0628e-145	Q16629;C9JAB2;A6NNE8;Q16629-2;Q16629-3	Q16629;C9JAB2;A6NNE8;Q16629-2;Q16629-3	Splicing factor 9G8;Splicing factor, arginine/serine-rich 7;Putative uncharacterized protein SFRS7	SFRS7	5
NaN	NaN	NaN	NaN	NaN	NaN	NaN	NaN	NaN	NaN	NaN	NaN	1	1	0	0	0	0	1	1	0	0	0	0	4.4	4.4	0.0064193	P21926;A6NNI4	P21926;A6NNI4	5H9 antigen;CD9 antigen;Cell growth-inhibiting gene 2 protein;Leukocyte antigen MIC3;Motility-related protein;p24;Tetraspanin-29;Putative uncharacterized protein CD9	CD9;GIG2;MIC3;TSPAN29	2
NaN	NaN	NaN	NaN	-0.221541	NaN	NaN	NaN	NaN	NaN	-0.943643	NaN	0	0	0	0	2	0	0	0	0	0	2	0	4.2	4.2	1.2468e-160	Q12888-2;Q12888;A6NNK5	Q12888-2;Q12888;A6NNK5	Tumor suppressor p53-binding protein 1;Putative uncharacterized protein TP53BP1	TP53BP1	3
7.17886	NaN	NaN	2.01236	NaN	NaN	-3.20547	NaN	NaN	-2.40266	NaN	NaN	1	0	0	1	1	0	1	0	0	1	1	0	15.3	15.3	1.2611e-22	Q15004;A6NNU5	Q15004;A6NNU5	Hepatitis C virus NS5A-transactivated protein 9;Overexpressed in anaplastic thyroid carcinoma 1;p15PAF;PCNA-associated factor;Putative uncharacterized protein KIAA0101	KIAA0101;L5;NS5ATP9;PAF	2
NaN	NaN	NaN	NaN	0.611722	NaN	NaN	NaN	NaN	NaN	2.06578	NaN	1	0	0	0	1	0	1	0	0	0	1	0	8.7	8.7	2.0585e-137	O95229;A6NNV6;A6NH27	O95229;A6NNV6;A6NH27	ZW10 interactor;ZW10-interacting protein 1;Putative uncharacterized protein ZWINT;cDNA FLJ36489 fis, clone THYMU2018126, highly similar to ZW10 interactor;cDNA FLJ60420, highly similar to ZW10 interactor	ZWINT	3
NaN	1.14756	NaN	NaN	1.62465	NaN	NaN	NaN	NaN	NaN	1.26181	NaN	2	2	0	0	3	0	0	0	0	0	0	0	8.2	0	3.9774e-19	A6NP81;A6NCM5	A6NP81	Golgin subfamily A member 8-like protein 2		2
-0.493078	-0.805638	NaN	NaN	-0.462777	NaN	-0.600248	-0.581941	NaN	NaN	-0.785667	NaN	2	2	1	0	4	1	2	2	1	0	4	1	22.6	22.6	6.6758e-28	Q15257;A6PVN5;Q15257-2;Q15257-3;B4DZF8;Q15257-4;A6PVN9;Q5T948;Q5T949;Q68CR8;A6PVN6;B7ZBQ0;B4DDQ6;C9IZ76;A6PVN8;B7ZBP7;A6PVN7;B7ZBP9	Q15257;A6PVN5;Q15257-2;Q15257-3;B4DZF8;Q15257-4;A6PVN9;Q5T948;Q5T949;Q68CR8	Phosphotyrosyl phosphatase activator;PP2A, subunit B, PR53 isoform;Serine/threonine-protein phosphatase 2A activator;Serine/threonine-protein phosphatase 2A regulatory subunit 4;Serine/threonine-protein phosphatase 2A regulatory subunit B;Protein phosphatase 2A activator, regulatory subunit 4;cDNA FLJ54705, highly similar to Serine/threonine-protein phosphatase 2A regulatory subunit B;Putative un…	PPP2R4;PTPA;RP11-247A12.4-020;RP11-247A12.4-017;RP11-247A12.4-013;RP11-247A12.4-012;DKFZp781M17165;RP11-247A12.4-015	18
NaN	NaN	NaN	NaN	NaN	NaN	NaN	NaN	NaN	NaN	NaN	NaN	1	0	0	0	0	0	1	0	0	0	0	0	11.2	11.2	1.62e-34	A6PW55;Q15906	A6PW55;Q15906	Vacuolar protein sorting 72 homolog (S. cerevisiae);Protein YL-1;Transcription factor-like 1;Vacuolar protein sorting-associated protein 72 homolog	RP11-68I18.8-002;VPS72;TCFL1;YL1	2
NaN	2.32441	NaN	1.79027	NaN	NaN	NaN	-1.30063	NaN	0.954465	NaN	NaN	1	2	0	3	0	0	1	2	0	3	0	0	10.5	10.5	7.7963e-08	Q8N884;A6PW79;Q8N884-2	Q8N884;A6PW79;Q8N884-2	Uncharacterized protein C6orf150;Chromosome 6 open reading frame 150	C6orf150;RP11-398K22.2-004	3
NaN	-0.649589	NaN	NaN	NaN	0.478601	NaN	-0.470328	NaN	NaN	NaN	-1.06384	1	2	1	0	0	1	1	2	1	0	0	1	8.7	8.7	1.1103e-10	Q6UXH1-5;Q6UXH1-6;Q6UXH1;Q6UXH1-4;Q6UXH1-2;Q6UXH1-3;A6PWM2	Q6UXH1-5;Q6UXH1-6;Q6UXH1;Q6UXH1-4;Q6UXH1-2;Q6UXH1-3;A6PWM2	Cysteine-rich with EGF-like domain protein 2;Cysteine-rich with EGF-like domains 2	CRELD2;UNQ185/PRO211;CITF22-1A6.1-008	7
NaN	0.763175	NaN	NaN	NaN	NaN	NaN	0.0422398	NaN	NaN	NaN	NaN	6	5	1	3	5	2	1	3	0	1	0	0	10.4	4.1	1.2326e-47	Q9HBD4;A7E2E1;P51532;B1A8Z5;B1A8Z6;B1A8Z4;F5H0X5;REV__Q8N5H7;REV__E7EUN5;REV__Q8N5H7-4;REV__Q8N5H7-2;REV__Q5JU31;REV__E9PG48;REV__Q8N5H7-3	Q9HBD4;A7E2E1;P51532;B1A8Z5;B1A8Z6;B1A8Z4;F5H0X5	SMARCA4 isoform 2;SWI/SNF related, matrix associated, actin dependent regulator of chromatin, subfamily a, member 4, isoform CRA_c;cDNA FLJ77531, highly similar to Homo sapiens SWI/SNF related, matrix associated, actin dependent regulator of chromatin, subfamily a, member 4 (SMARCA4), mRNA;SWI/SNF related, matrix associated, actin dependent regulator of chromatin, subfamily a, member 4;SWI/SNF re…	hCG_29955;SMARCA4;BAF190A;BRG1;SNF2B;SNF2L4	14
-0.83362	-0.520608	-1.24426	-0.484509	-0.341959	-0.36371	1.39468	1.17265	1.46401	-0.823995	-0.388874	-0.57285	13	13	7	9	9	4	13	13	7	8	9	4	34.7	33.4	9.8122e-192	A7MAP1;Q9ULV4;REV__P29992	A7MAP1;Q9ULV4	Coronin-1C_i3 protein;Coronin-1C;Coronin-3;hCRNN4	CORO1C;CRNN4	3
1.48533	1.3206	NaN	1.10063	0.418278	NaN	0.167325	0.168327	NaN	0.603403	0.692469	NaN	2	2	0	2	5	0	2	2	0	2	5	0	15.3	15.3	1.2123e-48	A7MD20;Q92615;B5MCU2	A7MD20;Q92615	cDNA FLJ75864, highly similar to Homo sapiens La ribonucleoprotein domain family, member 5 (LARP5), mRNA;La ribonucleoprotein domain family, member 5;La ribonucleoprotein domain family, member 5, isoform CRA_a;La ribonucleoprotein domain family member 4B;La ribonucleoprotein domain family member 5;La-related protein 4B;La-related protein 5	hCG_24702;LARP5;KIAA0217;LARP4B	3
NaN	NaN	NaN	-0.477734	0.218215	NaN	NaN	NaN	NaN	0.0589271	-0.766141	NaN	0	1	0	2	3	1	0	1	0	2	3	1	8.6	8.6	5.2486e-31	Q9Y223-2;Q9Y223;Q9Y223-3;A7UNU7;F5H499;F5H1D9	Q9Y223-2;Q9Y223;Q9Y223-3;A7UNU7;F5H499	Bifunctional UDP-N-acetylglucosamine 2-epimerase/N-acetylmannosamine kinase;ManAc kinase;N-acetylmannosamine kinase;UDP-GlcNAc-2-epimerase;UDP-GlcNAc-2-epimerase/ManAc kinase;UDP-N-acetylglucosamine 2-epimerase;Uridine diphosphate-N-acetylglucosamine-2-epimerase;Mutant UDP-N-acetylglucosamine 2-epimerase/N-acetylmannosamine kinase	GLCNE;GNE	6
-0.446086	-0.427532	0.0148435	-0.397628	-0.531879	NaN	0.068197	0.226193	0.00984561	-0.176314	0.179338	NaN	23	23	18	13	20	11	9	9	5	4	8	2	41.6	22.5	0	A7YIJ8;B0YJ88;P35241;F5H1A7;A7YIK3;A7YIK0;E9PNV3;E9PQ82	A7YIJ8;B0YJ88;P35241;F5H1A7	Radixin isoform b;Radixin isoform e;Radixin isoform f;Radixin, isoform CRA_a;cDNA, FLJ93349, Homo sapiens radixin (RDX), mRNA;Radixin;Radixin, isoform CRA_b	hCG_39182;RDX	8
-0.74858	-0.704638	NaN	-0.457362	-0.697528	-0.419636	0.534838	0.771492	NaN	-0.275836	-0.224086	-0.351129	7	7	1	4	8	7	7	7	1	4	8	7	49.8	49.8	3.2018e-223	P55957-2;A8ASI8;P55957;B2ZP79;P55957-4;P55957-3;B2ZP78	P55957-2;A8ASI8;P55957;B2ZP79;P55957-4	BH3 interacting domain death agonist, isoform CRA_d;BID isoform L(2);cDNA, FLJ94329, Homo sapiens BH3 interacting domain death agonist (BID), mRNA;Desmocollin type 4;BH3-interacting domain death agonist;BH3-interacting domain death agonist p11;BH3-interacting domain death agonist p13;BH3-interacting domain death agonist p15;p11 BID;p13 BID;p15 BID;p22 BID;BH3 interacting domain death agonist, iso…	BID;hCG_21529	7
-0.421203	-0.683622	-0.28134	-0.317979	-0.493592	-0.324744	0.443656	0.588412	0.291967	0.650916	0.529298	0.450393	31	36	37	21	31	21	31	36	37	21	31	21	60.5	60.5	0	A8C1Z0;Q9Y4L1;F5H4Z5;E9PL22;F5H4X7;F5GXI3;F5GWH9;E9PJ21;E9PSI5;Q9BXT5	A8C1Z0;Q9Y4L1;F5H4Z5;E9PL22;F5H4X7;F5GXI3;F5GWH9;E9PJ21	150 kDa oxygen-regulated protein;cDNA, FLJ94899, Homo sapiens hypoxia up-regulated 1 (HYOU1), mRNA;Oxigen-regulated protein 150;170 kDa glucose-regulated protein;Hypoxia up-regulated protein 1	HYOU1;ORP150;GRP170	10
NaN	-0.342295	NaN	-0.549467	NaN	NaN	NaN	-0.279543	NaN	0.0308205	NaN	NaN	1	1	0	1	1	0	1	1	0	1	1	0	7.4	7.4	5.9061e-13	A8C4L5;Q9NV56	A8C4L5;Q9NV56	Chromosome 20 open reading frame 20, isoform CRA_a;URCC4 protein;MRG-binding protein	C20orf20;hCG_23417;URCC4;MRGBP	2
NaN	NaN	NaN	0.514556	NaN	NaN	NaN	NaN	NaN	1.64496	NaN	NaN	1	1	0	1	1	0	1	1	0	1	1	0	3.9	3.9	5.8717e-06	A8CG34;A8CG34-2;Q96HA1;A8MXF9;Q96HA1-3;Q96HA1-2;A6NF01;C9JFL1	A8CG34;A8CG34-2;Q96HA1;A8MXF9;Q96HA1-3;Q96HA1-2;A6NF01	Nuclear envelope pore membrane protein POM 121C;Nuclear pore membrane protein 121-2;Pore membrane protein of 121 kDa C;Nuclear envelope pore membrane protein POM 121;Nuclear envelope pore membrane protein POM 121A;Nucleoporin Nup121;Pore membrane protein of 121 kDa;Putative uncharacterized protein POM121;Putative nuclear envelope pore membrane protein POM 121B	POM121C;KIAA0618;NUP121;POM121;POM121A;POM121B	8
NaN	NaN	NaN	NaN	NaN	NaN	NaN	NaN	NaN	NaN	NaN	NaN	1	0	0	1	2	0	0	0	0	0	1	0	2.1	1.2	1.2489e-25	E9PD98;Q15811;A8CTX8;A8CTY3;Q15811-4;CON__ENSEMBL:ENSBTAP00000001528;Q15811-2;B4DTM2;E7ERJ0;E7ERI9;Q15811-3;F5H153;E7ERJ1;A7Y322;A8DCP3	E9PD98;Q15811;A8CTX8;A8CTY3;Q15811-4	Intersectin-1;SH3 domain-containing protein 1A;SH3P17;Intersectin 1 long form variant 2;Intersectin 1 long form variant 3	ITSN;ITSN1;SH3D1A	15
0.956541	0.508976	NaN	0.608719	0.401826	NaN	0.0970783	0.313159	NaN	0.949952	-0.438307	NaN	4	3	0	2	3	1	4	3	0	2	3	1	13	13	4.7819e-65	A8IE48;Q06546	A8IE48;Q06546	GA binding protein transcription factor, alpha subunit 60kDa;GA binding protein transcription factor, alpha subunit 60kDa, isoform CRA_a;Nuclear respiratory factor 2 alpha subunit;GA-binding protein alpha chain;Nuclear respiratory factor 2 subunit alpha;Transcription factor E4TF1-60	GABPA;hCG_401151;E4TF1A	2
NaN	NaN	NaN	NaN	NaN	NaN	NaN	NaN	NaN	NaN	NaN	NaN	0	0	0	0	0	0	0	0	0	0	0	0	6.4	6.4	1.7995e-23	E7EQB6;Q9H2P9-5;Q9H2P9;Q9H2P9-4;A8JZY6;E7EN60;E7EPS3;Q9H2P9-2;Q9H2P9-3	E7EQB6;Q9H2P9-5;Q9H2P9;Q9H2P9-4;A8JZY6;E7EN60;E7EPS3;Q9H2P9-2;Q9H2P9-3	Diphthamide biosynthesis methyltransferase;Diphthine synthase	AD-018;CGI-30;DPH5;HSPC143;NPD015	9
0.827428	0.642678	1.72252	-0.182746	0.269493	NaN	-0.431873	-0.119539	-0.420729	0.375448	-0.999539	NaN	3	3	3	5	5	0	2	3	2	4	3	0	23.2	15.8	2.328e-37	A8JZZ0;Q06587;E7ENS6;Q06587-2;B4DMN3	A8JZZ0;Q06587;E7ENS6;Q06587-2	cDNA FLJ76639, highly similar to Homo sapiens ring finger protein 1 (RING1), mRNA;Ring finger protein 1;E3 ubiquitin-protein ligase RING1;Polycomb complex protein RING1;Really interesting new gene 1 protein;RING finger protein 1	DADB-100D22.6-001;DAMA-258A19.5-001;DAMC-227D19.8-001;RING1;RNF1	5
NaN	NaN	NaN	4.58036	NaN	NaN	NaN	NaN	NaN	1.57824	NaN	NaN	2	0	1	1	0	1	2	0	1	1	0	1	11.7	11.7	5.0471e-162	A8K031;O14777;F5H1J6	A8K031;O14777;F5H1J6	cDNA FLJ77925, highly similar to Homo sapiens kinetochore associated 2, mRNA;cDNA, FLJ93683, Homo sapiens kinetochore associated 2 (KNTC2), mRNA;Kinetochore associated 2, isoform CRA_a;Highly expressed in cancer protein;Kinetochore protein Hec1;Kinetochore protein NDC80 homolog;Kinetochore-associated protein 2;Retinoblastoma-associated protein HEC	hCG_38410;KNTC2;HEC;HEC1;NDC80	3
NaN	NaN	NaN	NaN	NaN	NaN	NaN	NaN	NaN	NaN	NaN	NaN	1	0	0	0	0	1	1	0	0	0	0	1	10.3	10.3	4.4686e-36	Q9Y6M4-2;Q9Y6M4;A8K040;Q9Y6M4-3;Q8IXA3;Q9HCP0;P78368;Q9HCP0-2;B4DSH2	Q9Y6M4-2;Q9Y6M4;A8K040;Q9Y6M4-3;Q8IXA3;Q9HCP0;P78368;Q9HCP0-2	Casein kinase I isoform gamma-3;Casein kinase 1, gamma 3, isoform CRA_f;cDNA FLJ76641, highly similar to Homo sapiens casein kinase 1, gamma 3 (CSNK1G3), transcript variant 2, mRNA;Casein kinase I gamma 1 isoform;HCG2004507, isoform CRA_d;Casein kinase I isoform gamma-1;Casein kinase I isoform gamma-2	CSNK1G3;hCG_21492;hCG_2004507;CSNK1G1;CSNK1G2	9
1.40673	1.27428	0.871425	NaN	0.491571	0.452093	-0.222546	-0.258089	0.0304203	NaN	0.257164	0.259475	2	3	3	1	4	3	2	3	3	1	4	3	43	43	1.7391e-50	A8K0N0;P49458;P49458-2;E9PE20	A8K0N0;P49458;P49458-2;E9PE20	cDNA FLJ76514, highly similar to Homo sapiens signal recognition particle 9kDa (SRP9), mRNA;HCG1781062;Signal recognition particle 9kDa, isoform CRA_a;Signal recognition particle 9 kDa protein	hCG_1781062;hCG_1984300;SRP9	4
NaN	NaN	NaN	NaN	NaN	NaN	NaN	NaN	NaN	NaN	NaN	NaN	0	0	0	0	1	0	0	0	0	0	1	0	5.3	5.3	0.0015997	A8K0X6;Q9Y657	A8K0X6;Q9Y657	cDNA FLJ78312, highly similar to Homo sapiens spindlin, mRNA;cDNA FLJ78729;cDNA, FLJ79503, highly similar to Spindlin-1;Spindlin, isoform CRA_a;Ovarian cancer-related protein;Spindlin-1	hCG_29747;SPIN;OCR;SPIN1	2
NaN	NaN	NaN	NaN	NaN	NaN	NaN	NaN	NaN	NaN	NaN	NaN	1	1	0	0	1	0	1	1	0	0	1	0	4.6	4.6	0.0013543	Q8TE02-4;Q8TE02;A8K1M5;Q8TE02-2;Q8TE02-3	Q8TE02-4;Q8TE02;A8K1M5;Q8TE02-2;Q8TE02-3	Dermal papilla-derived protein 6;S-phase 2 protein;cDNA FLJ77023, highly similar to Homo sapiens S-phase 2 protein (DERP6), mRNA	C17orf81;DERP6;HSPC002;MSTP071	5
-0.296805	-0.358017	0.15222	-0.861513	-0.55592	-0.224074	-0.449067	-0.52596	-0.652215	-0.315429	-1.0135	-0.645713	13	13	13	12	14	14	5	5	4	3	5	5	75.2	27.3	0	A8K220;P62937;C9J5S7;F5H284;Q9Y536;E5RIZ5;A2BFH1	A8K220;P62937;C9J5S7	Peptidyl-prolyl cis-trans isomerase;Cyclophilin A;Cyclosporin A-binding protein;Peptidyl-prolyl cis-trans isomerase A;Rotamase A	PPIA;CYPA	7
1.24809	0.685372	1.2503	0.304742	0.858153	0.512285	0.441174	0.701965	0.216738	1.19526	-0.327154	0.51339	6	6	2	3	6	4	6	6	2	3	6	4	73.9	73.9	0	A8K287;O00161;O00161-2	A8K287;O00161;O00161-2	Synaptosomal-associated protein;Synaptosomal-associated protein 23;Vesicle-membrane fusion protein SNAP-23	hCG_40424;SNAP23	3
-0.699302	-0.726571	-0.466756	-0.805232	-0.897791	-0.584413	0.186854	0.269304	0.0920653	-0.213006	-0.293535	-0.114473	12	13	9	7	12	2	12	13	9	7	12	2	69.4	67.7	0	A8K2M0;P43686;P43686-2	A8K2M0;P43686;P43686-2	cDNA FLJ78505, highly similar to Homo sapiens proteasome (prosome, macropain) 26S subunit, ATPase, 4 (PSMC4), transcript variant 1, mRNA;cDNA, FLJ93682, Homo sapiens proteasome (prosome, macropain) 26S subunit, ATPase, 4(PSMC4), transcript variant 1, mRNA;Proteasome (Prosome, macropain) 26S subunit, ATPase, 4, isoform CRA_b;26S protease regulatory subunit 6B;26S proteasome AAA-ATPase subunit RPT3…	hCG_43346;PSMC4;MIP224;TBP7	3
-0.983203	-0.802827	-0.685434	-0.535578	-0.443652	-0.172363	1.1713	1.52313	1.72386	0.0945692	0.987676	0.456352	21	21	16	12	17	10	21	21	16	12	17	10	56.1	56.1	0	A8K2Y9;P52209;F5H7U0;F5H0L3;A9Z1X1	A8K2Y9;P52209;F5H7U0;F5H0L3;A9Z1X1	6-phosphogluconate dehydrogenase, decarboxylating;cDNA FLJ51182, highly similar to 6-phosphogluconate dehydrogenase, decarboxylating (EC 1.1.1.44);Putative uncharacterized protein PGD	hCG_2006054;PGD;RP4-736L20.2-001;PGDH	5
-0.752114	NaN	NaN	NaN	NaN	NaN	-0.0550902	NaN	NaN	NaN	NaN	NaN	1	0	0	0	0	1	1	0	0	0	0	1	9.9	9.9	8.95e-07	A8K3L7;O14735;B3KSW0	A8K3L7;O14735;B3KSW0	cDNA FLJ40372 fis, clone TESTI2034940, highly similar to CDP-diacylglycerol--inositol3-phosphatidyltransferase (EC 2.7.8.11);cDNA FLJ77674, highly similar to Homo sapiens CDP-diacylglycerol--inositol 3-phosphatidyltransferase (phosphatidylinositol synthase) (CDIPT), transcript variant 1, mRNA;CDP-diacylglycerol--inositol 3-phosphatidyltransferase (Phosphatidylinositol synthase), isoform CRA_a;CDP…	CDIPT;hCG_21626;PIS;PIS1	3
-0.597876	-0.280038	-0.516252	-0.42647	-0.148967	NaN	0.532067	0.479	0.864411	-1.05151	0.0175276	NaN	10	6	4	3	5	0	10	6	4	3	5	0	42.5	42.5	6.8874e-89	A8K3M3;P18031	A8K3M3;P18031	cDNA FLJ75657, highly similar to Homo sapiens protein tyrosine phosphatase, non-receptor type 1 (PTPN1), mRNA;cDNA, FLJ92897, Homo sapiens protein tyrosine phosphatase, non-receptor type 1 (PTPN1), mRNA;Protein tyrosine phosphatase, non-receptor type 1, isoform CRA_c;Protein-tyrosine phosphatase 1B;Tyrosine-protein phosphatase non-receptor type 1	hCG_37134;PTPN1;PTP1B	2
-0.777888	-0.574372	-0.476022	-0.627634	-0.838926	-0.616264	-0.401348	-0.486535	-0.346333	0.00215041	0.184127	0.254084	12	12	13	11	11	12	12	12	13	11	11	12	49.4	49.4	0	B5MDF5;A8K3Z8;P62826;F5H018	B5MDF5;A8K3Z8;P62826;F5H018	Putative uncharacterized protein RAN;RAN, member RAS oncogene family, isoform CRA_c;cDNA FLJ78394, highly similar to Homo sapiens RAN, member RAS oncogene family (RAN), mRNA;cDNA, FLJ92821, Homo sapiens RAN, member RAS oncogene family (RAN), mRNA;RAN, member RAS oncogene family, isoform CRA_b;Androgen receptor-associated protein 24;GTPase Ran;GTP-binding nuclear protein Ran;Ras-like protein TC4;R…	hCG_1744585;RAN;ARA24;OK/SW-cl.81	4
-0.405245	-0.681052	-0.403696	-0.495467	-0.681834	-0.599732	-0.684477	-0.495074	-0.715405	-0.415803	-0.139733	0.0228986	13	13	8	9	13	11	13	13	8	9	13	11	84.6	84.6	0	A8K401;P35232;C9JW96;E9PCW0;E7ESE2;C9JZ20;B4DY47;D6RBK0	A8K401;P35232;C9JW96;E9PCW0;E7ESE2;C9JZ20;B4DY47	cDNA FLJ78511, highly similar to Homo sapiens prohibitin (PHB), mRNA;cDNA, FLJ93035, Homo sapiens prohibitin (PHB), mRNA;Prohibitin, isoform CRA_a;Prohibitin;Putative uncharacterized protein PHB;cDNA FLJ51562, highly similar to Prohibitin	hCG_29613;PHB	8
NaN	NaN	NaN	NaN	NaN	NaN	NaN	NaN	NaN	NaN	NaN	NaN	0	0	0	0	1	0	0	0	0	0	1	0	8.6	8.6	2.5993e-38	A8K403;Q7Z6M1;Q7Z6M1-2;Q5T1S5;Q5T1S4	A8K403;Q7Z6M1;Q7Z6M1-2;Q5T1S5;Q5T1S4	cDNA FLJ75673, highly similar to Homo sapiens Rab9 effector protein with kelch motifs, mRNA;Rab9 effector protein with kelch motifs;Rab9 effector protein with kelch motifs, isoform CRA_c;40 kDa Rab9 effector protein;p40	hCG_29658;RABEPK;RP11-65N13.1-001;RAB9P40;RP11-65N13.1-003;RP11-65N13.1-002	5
-0.638514	-0.528419	-0.0919617	-0.551033	-0.832574	-0.548939	-0.187484	-0.102056	-0.407912	0.00430823	0.130744	0.14254	9	9	9	7	8	6	9	9	9	7	8	6	38.4	38.4	5.2733e-216	A8K4C8;P26373;F5H1S2	A8K4C8;P26373;F5H1S2	60S ribosomal protein L13;Breast basic conserved protein 1	hCG_1723872;RPL13;BBC1;OK/SW-cl.46	3
0.407983	0.377223	NaN	-0.321849	0.126892	NaN	-1.41125	-1.71347	NaN	0.568709	-0.308361	NaN	3	2	0	3	7	0	3	2	0	3	7	0	21.7	21.7	9.6945e-98	A8K4H7;Q06203;D6RCC8;D6RE15	A8K4H7;Q06203;D6RCC8	cDNA FLJ78123, highly similar to Homo sapiens phosphoribosyl pyrophosphate amidotransferase (PPAT), mRNA;cDNA, FLJ92602, highly similar to Homo sapiens phosphoribosyl pyrophosphate amidotransferase (PPAT), mRNA;Phosphoribosyl pyrophosphate amidotransferase, isoform CRA_b;Amidophosphoribosyltransferase;Glutamine phosphoribosylpyrophosphate amidotransferase	hCG_2027246;PPAT;GPAT	4
-0.330959	NaN	NaN	NaN	-0.420985	-0.17302	-2.24381	NaN	NaN	NaN	-1.39974	-1.35415	7	8	9	6	10	9	1	1	0	0	2	1	30	11.3	0	A8K4I2;P16403	A8K4I2;P16403	cDNA FLJ76039, highly similar to Homo sapiens histone 1, H1c (HIST1H1C), mRNA;Histone 1, H1c;Histone H1.2;Histone H1d	hCG_1640485;HIST1H1C;H1F2	2
0.45017	0.297669	1.11086	0.23678	-0.301307	-0.138122	-0.175957	-0.057102	-0.575656	0.17041	0.741025	0.353204	4	3	4	4	7	4	0	0	0	0	0	0	30.6	2.3	4.1537e-109	A8K4L9	A8K4L9	cDNA FLJ75459		1
-0.735366	-0.6227	-0.485723	-0.832925	-0.547272	-0.525147	-0.543185	-0.601968	-0.655901	-0.752621	-0.786092	-0.505499	25	29	33	20	30	21	20	22	26	13	24	17	88.7	76.7	0	A8K4W6;P00558;B4E1H9;E7ERH5;B4DWQ3	A8K4W6;P00558;B4E1H9;E7ERH5	Phosphoglycerate kinase;Cell migration-inducing gene 10 protein;Phosphoglycerate kinase 1;Primer recognition protein 2	hCG_20034;PGK1;MIG10;OK/SW-cl.110;PGKA	5
NaN	NaN	NaN	NaN	NaN	NaN	NaN	NaN	NaN	NaN	NaN	NaN	1	0	0	1	0	0	1	0	0	1	0	0	5.7	5.7	3.465e-55	C9K060;A8K501;O43709	C9K060;A8K501;O43709	Putative uncharacterized protein WBSCR22;cDNA FLJ78132, highly similar to Homo sapiens Williams Beuren syndrome chromosome region 22 (WBSCR22), mRNA;cDNA, FLJ95974, Homo sapiens Williams Beuren syndrome chromosome region 22(WBSCR22), mRNA;Williams Beuren syndrome chromosome region 22, isoform CRA_b;Uncharacterized methyltransferase WBSCR22;Williams-Beuren syndrome chromosomal region 22 protein	WBSCR22;hCG_18991;HUSSY-03;PP3381	3
NaN	NaN	NaN	NaN	-0.0382424	NaN	NaN	NaN	NaN	NaN	0.821782	NaN	1	1	0	0	1	1	1	1	0	0	1	1	24.5	24.5	3.1001e-157	A8K513;Q8WVK2;B8ZZ98	A8K513;Q8WVK2	cDNA FLJ78125, highly similar to Homo sapiens putative nucleic acid binding protein RY-1 (RY1), mRNA;cDNA, FLJ92318, Homo sapiens putative nucleic acid binding protein RY-1 (RY1),mRNA;HCG1994066, isoform CRA_a;Nucleic acid-binding protein RY-1;U4/U6.U5 small nuclear ribonucleoprotein 27 kDa protein;U4/U6.U5 tri-snRNP-associated 27 kDa protein;U4/U6.U5 tri-snRNP-associated protein 3	hCG_1994066;SNRNP27	3
-0.850185	-0.557675	-0.238826	-0.922776	-0.991858	-0.747546	-0.0654673	-0.115128	-0.37435	-0.222138	-0.328726	0.0164746	4	3	2	1	2	2	3	3	2	1	2	2	28	23.8	1.3015e-41	A8K517;P62266;D6RD47;D6R9I7;D6RIX0;D6RDJ2	A8K517;P62266;D6RD47	cDNA FLJ77921, highly similar to Homo sapiens ribosomal protein S23 (RPS23), mRNA;cDNA, FLJ92033, Homo sapiens ribosomal protein S23 (RPS23), mRNA;Ribosomal protein S23, isoform CRA_a;40S ribosomal protein S23	hCG_38189;RPS23	6
NaN	NaN	NaN	NaN	NaN	NaN	NaN	NaN	NaN	NaN	NaN	NaN	0	0	0	1	1	0	0	0	0	1	1	0	7.6	7.6	3.172e-67	A8K555;Q13641	A8K555;Q13641	cDNA FLJ78281, highly similar to Homo sapiens trophoblast glycoprotein (TPBG), mRNA;cDNA FLJ90309 fis, clone NT2RP2000903, highly similar to Trophoblast glycoprotein;Trophoblast glycoprotein;5T4 oncofetal antigen;5T4 oncofetal trophoblast glycoprotein;M6P1	hCG_401114;TPBG;5T4	2
-0.228427	-0.472423	-0.0635478	-0.257909	-0.623822	-0.282678	-0.47567	-0.0619633	-0.512143	-0.846813	-0.237118	-0.758161	24	25	23	15	25	12	10	10	9	6	12	6	57.3	31	0	A8K5I0;P08107;F5GZ62;F5H1D3;E7EQL7;E7EP94;Q5SP16;E7EP11;C9IYI3;P48741	A8K5I0;P08107;F5GZ62;F5H1D3;E7EQL7;E7EP94;Q5SP16	cDNA FLJ75127, highly similar to Homo sapiens heat shock 70kDa protein 1A, mRNA;Heat shock 70kDa protein 1A;Heat shock 70kDa protein 1B;Heat shock 70 kDa protein 1/2;Heat shock 70 kDa protein 1A/1B	DAAP-21F2.7-001;DAAP-21F2.8-001;DADB-333F21.2-001;DADB-333F21.4-001;hCG_1820593;hCG_43726;HSPA1A;HSPA1B;HSPA1;DAAP-21F2.8-002;DADB-333F21.4-002;DAQB-147D11.2-002;XXbac-BCX40G17.4-002;XXbac-BPG254B15.2-002	10
-0.294504	-0.195783	0.314364	-0.281984	-0.710382	-0.25498	-0.513212	-0.494497	-0.752206	0.0518308	-0.107788	-0.264572	7	6	3	8	11	3	7	6	3	8	11	3	35.4	35.4	3.9826e-219	A8K5J1;P11172;P11172-2;E9PFD2;B5LY72;F2Z303;F2Z3P2	A8K5J1;P11172;P11172-2;E9PFD2	cDNA FLJ75687, highly similar to Homo sapiens uridine monophosphate synthetase (orotate phosphoribosyl transferase and orotidine-5-decarboxylase) (UMPS), mRNA;Uridine monophosphate synthetase (Orotate phosphoribosyl transferase and orotidine-5-decarboxylase), isoform CRA_b;Uridine monophosphate synthetase isoform A;OMPdecase;Orotate phosphoribosyltransferase;Orotidine 5-phosphate decarboxylase;Ur…	hCG_1780791;UMPS;OK/SW-cl.21	7
0.174182	0.274638	-0.0900225	0.0974063	-0.289411	-0.0497019	-0.991955	-0.877969	-0.373293	0.690325	0.289776	0.60336	12	11	3	12	17	8	12	11	3	11	17	8	45	44.2	0	A8K639;P49915;E9PCK3;F5H626;E7EP55;F5H4X4	A8K639;P49915;E9PCK3	cDNA FLJ75406, highly similar to Homo sapiens guanine monphosphate synthetase (GMPS), mRNA;cDNA, FLJ79481, highly similar to GMP synthase (glutamine-hydrolyzing) (EC6.3.5.2);Guanine monphosphate synthetase, isoform CRA_b;Glutamine amidotransferase;GMP synthase [glutamine-hydrolyzing];GMP synthetase	GMPS;hCG_1811302	6
-0.602373	-0.185569	-1.38523	-1.02657	-0.690543	-0.106139	0.385362	-0.0798198	0.561224	0.0150776	-0.30158	-0.565107	2	5	3	3	10	5	1	1	1	1	1	1	23.3	1.1	4.0142e-61	A8K6F7;Q9H3U1-2;Q9H3U1-3	A8K6F7;Q9H3U1-2	cDNA FLJ43733 fis, clone TESTI1000545, highly similar to Homo sapiens unc-45 homolog A (UNC45A), transcript variant 3, mRNA;cDNA FLJ77677;Unc-45 homolog A (C. elegans), isoform CRA_a	hCG_32584;UNC45A	3
NaN	NaN	NaN	NaN	0.703563	NaN	NaN	NaN	NaN	NaN	0.178882	NaN	0	0	0	1	5	0	0	0	0	1	5	0	18.3	18.3	3.7083e-141	A8K6K3;Q15750;Q8IZW2	A8K6K3;Q15750;Q8IZW2	cDNA FLJ78598, highly similar to Homo sapiens mitogen-activated protein kinase kinase kinase 7 interacting protein 1 (MAP3K7IP1), transcript variant alpha, mRNA;cDNA, FLJ92811, Homo sapiens mitogen-activated protein kinase kinase kinase 7interacting protein 1 (MAP3K7IP1), mRNA;Mitogen-activated protein kinase kinase kinase 7 interacting protein 1, isoform CRA_f;Mitogen-activated protein kinase ki…	hCG_41717;MAP3K7IP1;TAB1;RP3-407F17.2-002	3
NaN	NaN	NaN	NaN	NaN	NaN	NaN	NaN	NaN	NaN	NaN	NaN	3	2	2	1	3	1	0	1	0	0	0	0	17.6	1.6	1.6962e-176	O00506;A8K6Z3;F5H0B2;C9J232;C9JCC0;C9J6L2;C9JDH9	O00506;A8K6Z3;F5H0B2;C9J232;C9JCC0;C9J6L2;C9JDH9	Serine/threonine-protein kinase 25;Ste20-like kinase;Sterile 20/oxidant stress-response kinase 1;cDNA FLJ78718;Putative uncharacterized protein STK25	SOK1;STK25;YSK1	7
NaN	NaN	NaN	NaN	NaN	NaN	NaN	NaN	NaN	NaN	NaN	NaN	1	0	0	0	0	0	1	0	0	0	0	0	4.7	4.7	1.3666e-79	A8K727;Q9HB19;F5GZK0	A8K727;Q9HB19;F5GZK0	cDNA FLJ75843, highly similar to Homo sapiens pleckstrin homology domain containing, family A (phosphoinositide binding specific) member 2 (PLEKHA2), mRNA;Pleckstrin homology domain-containing family A member 2;Tandem PH domain-containing protein 2	PLEKHA2;TAPP2	3
0.0939736	-0.144765	NaN	-0.178956	-0.338952	-0.22661	-1.43431	-1.31002	NaN	0.124664	-0.112364	0.254384	5	4	1	3	4	5	5	4	1	3	4	5	55.2	55.2	2.619e-53	A8K761;O96000	A8K761;O96000	cDNA FLJ78612, highly similar to Homo sapiens NADH dehydrogenase (ubiquinone) 1 beta subcomplex, 10, 22kDa (NDUFB10), mRNA;cDNA, FLJ92003, Homo sapiens NADH dehydrogenase (ubiquinone) 1 beta subcomplex, 10,22kDa (NDUFB10), mRNA;NADH dehydrogenase (Ubiquinone) 1 beta subcomplex, 10, 22kDa, isoform CRA_b;Complex I-PDSW;NADH dehydrogenase [ubiquinone] 1 beta subcomplex subunit 10;NADH-ubiquinone oxi…	hCG_42700;NDUFB10	2
NaN	NaN	NaN	NaN	NaN	NaN	NaN	NaN	NaN	NaN	NaN	NaN	0	0	0	0	1	1	0	0	0	0	1	1	7.3	7.3	0.007286	A8K7B5;Q8WWZ3-2	A8K7B5;Q8WWZ3-2	cDNA FLJ78050, highly similar to Homo sapiens EDAR-associated death domain (EDARADD), transcript variant B, mRNA;cDNA, FLJ95477, Homo sapiens EDAR-associated death domain (EDARADD), transcriptvariant B, mRNA;EDAR-associated death domain, isoform CRA_e;Putative uncharacterized protein EDARADD	EDARADD;hCG_1640319	2
-0.352835	-0.54344	0.04987	-0.207603	-0.286459	-0.348779	0.19454	0.325876	0.0188534	-0.0086552	-0.0659447	0.0313194	26	27	10	13	20	12	21	23	9	11	16	11	59.8	48.2	0	A8K7B7;P30153;B4DQY1;F5H3X9;E9PH38;B4E1Q0;C9J9C1;E9PNM7	A8K7B7;P30153;B4DQY1;F5H3X9;E9PH38	cDNA FLJ78455, highly similar to Homo sapiens protein phosphatase 2 (formerly 2A), regulatory subunit A (PR 65), alpha isoform (PPP2R1A), mRNA;cDNA, FLJ96799, Homo sapiens protein phosphatase 2 (formerly 2A), regulatory subunit A (PR 65), alpha isoform (PPP2R1A), mRNA;Protein phosphatase 2 (Formerly 2A), regulatory subunit A (PR 65), alpha isoform;Medium tumor antigen-associated 61 kDa protein;PP…	hCG_19686;PPP2R1A	8
0.671663	0.588915	0.39151	0.833995	0.264517	0.223838	0.0728717	0.32489	0.489984	0.471359	0.22213	-0.0379543	10	8	7	9	12	7	2	1	1	2	2	2	48.6	6.3	0	Q6IPF4;Q15366;A8K7X6;B4DRD7;P57721;P57721-4;E9PFP8;P57721-5;P57721-3;P57721-2;A8MX33;P57723;E7EST1;P57723-2;C9J0A4;C9JZY3;C9JTY5;C9J5V4;C9JSA6;C9J7A9;C9IZV9;C9K0A2	Q6IPF4;Q15366;A8K7X6;B4DRD7	Poly(RC) binding protein 2;Poly(RC) binding protein 2, isoform CRA_d;Alpha-CP2;Heterogeneous nuclear ribonucleoprotein E2;Poly(rC)-binding protein 2;cDNA FLJ77432, highly similar to Homo sapiens poly(rC) binding protein 2 (PCBP2), transcript variant 2, mRNA;Poly(RC) binding protein 2, isoform CRA_b;cDNA FLJ54752, highly similar to Poly(rC)-binding protein 2	hCG_2017557;PCBP2	22
-0.565249	-0.728631	-0.118352	-0.194567	-0.408081	-0.45516	0.501101	0.849874	0.0232299	-0.838375	-0.75108	-0.175154	6	5	2	2	4	3	6	5	2	2	4	3	48.6	48.6	6.5219e-37	A8K878;P55145	A8K878;P55145	cDNA FLJ77177, highly similar to Homo sapiens arginine-rich, mutated in early stage tumors (ARMET), mRNA;Arginine-rich protein;Mesencephalic astrocyte-derived neurotrophic factor;Protein ARMET	ARMET;ARP;MANF	2
-0.519207	-0.322526	NaN	-0.420791	-0.675226	NaN	-0.259542	-0.192036	NaN	0.49426	0.130744	NaN	7	4	0	5	8	0	6	4	0	4	8	0	48.1	46.5	2.5243e-256	A8K882;P78406;E9PQ57;E9PPG9;REV__P19634;REV__E5RG17;REV__Q5TBB3;REV__Q6P1N9;REV__Q6P1N9-2;REV__Q5TBB2;REV__E5RGF2;B0QZ36	A8K882;P78406;E9PQ57	cDNA FLJ75499, highly similar to Homo sapiens RAE1 RNA export 1 homolog (S. pombe) (RAE1), mRNA;RAE1 RNA export 1 homolog (S. pombe);RAE1 RNA export 1 homolog (S. pombe), isoform CRA_a;mRNA export factor;mRNA-associated protein mrnp 41;Rae1 protein homolog	hCG_2018215;RAE1;RP4-800J21.2-001;MRNP41	12
0.458014	0.775892	1.44018	0.0559561	0.439841	0.434597	1.68712	1.28916	1.07404	0.760572	0.903488	0.407192	12	11	7	8	12	6	10	9	5	6	9	4	54.5	47.2	1.742e-93	A8K8L7;Q9Y376	A8K8L7;Q9Y376	Calcium binding protein 39, isoform CRA_a;cDNA FLJ78295, highly similar to Homo sapiens calcium binding protein 39 (CAB39), mRNA;cDNA, FLJ96790, Homo sapiens MO25 protein (MO25), mRNA;Calcium-binding protein 39;Protein Mo25	CAB39;hCG_34334;CGI-66;MO25	2
NaN	NaN	NaN	NaN	0.457616	NaN	NaN	NaN	NaN	NaN	1.58593	NaN	1	1	0	1	4	0	0	0	0	1	4	0	10.5	9.8	1.5991e-246	P33981;A8K8U5;D6RIC6;D6REX1;D6RF82	P33981;A8K8U5	Dual specificity protein kinase TTK;Phosphotyrosine picked threonine-protein kinase;cDNA FLJ77795, highly similar to Homo sapiens TTK protein kinase, mRNA	MPS1;MPS1L1;TTK	5
-0.160133	NaN	NaN	NaN	-0.472324	-0.202865	-0.759083	NaN	NaN	NaN	-0.617862	0.0478861	2	0	0	0	3	4	2	0	0	0	3	4	31.3	31.3	5.9806e-34	A8K9A6;Q9UBW8;F5H248;F5GYF7;F5H7C6;F5H4U8;F5H7D4;F5H3D9;F5GXT7;F5H3M6;F5H4Z0	A8K9A6;Q9UBW8;F5H248;F5GYF7;F5H7C6;F5H4U8;F5H7D4	cDNA FLJ11659 fis, clone HEMBA1004604, highly similar to COP9 signalosome complex subunit 7a;cDNA FLJ78300, highly similar to Homo sapiens COP9 constitutive photomorphogenic homolog subunit 7A (Arabidopsis) (COPS7A), mRNA;COP9 constitutive photomorphogenic homolog subunit 7A (Arabidopsis), isoform CRA_a;COP9 signalosome complex subunit 7a;Dermal papilla-derived protein 10;JAB1-containing signalos…	COPS7A;hCG_25925;CSN7A;DERP10	11
1.92061	2.04688	2.00873	-0.135054	0.947969	0.13378	-2.0217	-1.6746	-1.85907	0.119431	-0.499438	-0.730801	4	4	5	3	6	2	4	4	5	3	6	2	34	34	8.6162e-174	A8K9B1;P16150;C9JUK7	A8K9B1;P16150;C9JUK7	cDNA FLJ77999, highly similar to Homo sapiens sialophorin (gpL115, leukosialin, CD43), mRNA;cDNA, FLJ94351, Homo sapiens sialophorin (gpL115, leukosialin, CD43) (SPN), mRNA;Sialophorin (GpL115, leukosialin, CD43), isoform CRA_a;Galactoglycoprotein;Leukocyte sialoglycoprotein;Leukosialin;Sialophorin;Putative uncharacterized protein SPN	hCG_21624;SPN;CD43	3
NaN	NaN	NaN	NaN	0.486827	NaN	NaN	NaN	NaN	NaN	-1.04417	NaN	1	1	0	0	1	0	1	1	0	0	1	0	6.7	6.7	1.2812e-52	Q00653;A8K9D9;Q00653-4;Q00653-3;D3DR86	Q00653;A8K9D9;Q00653-4	DNA-binding factor KBF2;H2TF1;Lymphocyte translocation chromosome 10 protein;Nuclear factor NF-kappa-B p100 subunit;Nuclear factor NF-kappa-B p52 subunit;Nuclear factor of kappa light polypeptide gene enhancer in B-cells 2;Oncogene Lyt-10;cDNA FLJ75135, highly similar to Homo sapiens nuclear factor of kappa light polypeptide gene enhancer in B-cells 2 (p49/p100), mRNA;Nuclear factor of kappa ligh…	LYT10;NFKB2;hCG_25639	5
NaN	NaN	NaN	NaN	-0.611991	NaN	NaN	NaN	NaN	NaN	3.44783	NaN	0	0	0	1	3	0	0	0	0	1	3	0	4.6	4.6	5.1212e-68	A8K9T0;Q9ULG6;Q9ULG6-2;Q9ULG6-4;Q9ULG6-3	A8K9T0;Q9ULG6;Q9ULG6-2;Q9ULG6-4	cDNA FLJ77204;Cell cycle progression protein 1;Cell cycle progression restoration protein 8	CCP8;CCPG1;CPR8;KIAA1254	5
NaN	NaN	NaN	NaN	NaN	NaN	NaN	NaN	NaN	NaN	NaN	NaN	0	0	0	0	1	0	0	0	0	0	1	0	4.1	4.1	1.1569e-07	A8KA40;Q8IXK0-5;Q8IXK0;Q8IXK0-4;B3KPJ4;Q8IXK0-2;C9J3D2;Q8IXK0-3	A8KA40;Q8IXK0-5;Q8IXK0;Q8IXK0-4;B3KPJ4;Q8IXK0-2;C9J3D2;Q8IXK0-3	cDNA FLJ75506, highly similar to Homo sapiens polyhomeotic-like 2 (Drosophila) (PHC2), transcript variant 1, mRNA;Polyhomeotic-like 2 (Drosophila), isoform CRA_b;Early development regulatory protein 2;Polyhomeotic-like protein 2;cDNA FLJ31867 fis, clone NT2RP7001856, highly similar to Polyhomeotic-like protein 2;Putative uncharacterized protein PHC2	hCG_2032082;PHC2;EDR2;PH2	8
-0.479922	-0.582418	0.697483	-0.627835	-0.884241	NaN	1.11366	0.36929	0.464518	-0.643976	-0.0852728	NaN	4	4	1	2	4	1	4	4	1	2	4	1	29.6	29.6	8.5301e-97	A8KA82;Q13217	A8KA82;Q13217	cDNA FLJ77657, highly similar to Homo sapiens DnaJ (Hsp40) homolog, subfamily C, member 3 (DNAJC3), mRNA;cDNA, FLJ93304, Homo sapiens DnaJ (Hsp40) homolog, subfamily C, member 3 (DNAJC3),mRNA;DnaJ (Hsp40) homolog, subfamily C, member 3;DnaJ homolog subfamily C member 3;Interferon-induced, double-stranded RNA-activated protein kinase inhibitor;Protein kinase inhibitor of 58 kDa	DNAJC3;hCG_28703;P58IPK;PRKRI	2
-1.89541	-0.222691	NaN	NaN	NaN	NaN	2.88916	1.6139	NaN	NaN	NaN	NaN	7	10	7	4	6	7	1	2	1	0	1	0	53.3	15.2	0	A8KAH9;P62834;F5GYB5;F5H500;F5H0B7;F5H491;F5GWU8;F5H077;F5GYH7;F5H4H0	A8KAH9;P62834	cDNA FLJ75985, highly similar to Homo sapiens RAP1A, member of RAS oncogene family (RAP1A), transcript variant 2, mRNA;RAP1A, member of RAS oncogene family;Ras-related protein Rap-1A;C21KG;G-22K;GTP-binding protein smg p21A;Ras-related protein Krev-1	hCG_1818872;RAP1A;RP4-773A18.1-001;KREV1	10
NaN	NaN	NaN	NaN	3.52603	NaN	NaN	NaN	NaN	NaN	1.6244	NaN	0	1	0	0	1	1	0	1	0	0	1	1	15.8	15.8	1.5896e-05	Q9H5V9;F5GWL7;A8MPX7	Q9H5V9;F5GWL7;A8MPX7	UPF0428 protein CXorf56;cDNA FLJ38978 fis, clone NT2RI2004209;Chromosome X open reading frame 56, isoform CRA_b;Putative uncharacterized protein CXorf56	CXorf56;hCG_23192	3
NaN	NaN	NaN	NaN	NaN	NaN	NaN	NaN	NaN	NaN	NaN	NaN	0	0	0	0	1	0	0	0	0	0	1	0	3.1	3.1	1.6307e-14	A8MPX9;O75140-4;O75140;O75140-3;O75140-7;O75140-5;C9JIN9;O75140-6	A8MPX9;O75140-4;O75140;O75140-3;O75140-7;O75140-5	Putative uncharacterized protein DEPDC5;DEP domain-containing protein 5	DEPDC5;KIAA0645	8
NaN	NaN	NaN	NaN	-0.355279	NaN	NaN	NaN	NaN	NaN	-0.408129	NaN	1	2	1	1	2	0	0	1	0	1	1	0	12.8	8.5	7.7632e-87	Q06787;Q06787-3;Q06787-7;Q06787-5;Q06787-4;Q06787-2;Q06787-6;Q06787-8;A8MQB8;Q8IXW7	Q06787;Q06787-3;Q06787-7;Q06787-5;Q06787-4;Q06787-2;Q06787-6;Q06787-8;A8MQB8;Q8IXW7	Fragile X mental retardation 1 protein;Putative uncharacterized protein FMR1;FMR1 protein	FMR1	10
-1.46764	NaN	NaN	NaN	-0.724832	NaN	0.92484	NaN	NaN	NaN	-1.18106	NaN	2	0	1	1	3	0	2	0	0	1	3	0	12.8	11.9	3.6876e-14	Q567U6;A8MQC0;REV__F5GZZ5;REV__C9JEM6	Q567U6;A8MQC0	Coiled-coil domain-containing protein 93;Putative uncharacterized protein CCDC93	CCDC93	4
NaN	NaN	NaN	NaN	0.2008	NaN	NaN	NaN	NaN	NaN	0.372373	NaN	1	0	0	1	2	0	1	0	0	1	2	0	9.9	8.1	1.5766e-18	Q8TF68;Q8TF68-2;A8MQD1;Q8TF68-3;E9PHB3;F5H8L7;F5H420;F5H105	Q8TF68;Q8TF68-2;A8MQD1;Q8TF68-3;E9PHB3;F5H8L7	CAG repeat protein 1;CAS-interacting zinc finger protein;Nuclear matrix transcription factor 4;Trinucleotide repeat-containing gene 1 protein;Zinc finger protein 384;Putative uncharacterized protein ZNF384	CAGH1;CIZ;NMP4;TNRC1;ZNF384	8
NaN	NaN	NaN	NaN	NaN	NaN	NaN	NaN	NaN	NaN	NaN	NaN	0	0	0	0	0	0	0	0	0	0	0	0	2.6	2.6	1.135e-22	A8MQU7;O43820;O43820-2;C9JB51	A8MQU7;O43820;O43820-2;C9JB51	Putative uncharacterized protein HYAL3;Hyaluronidase-3;Hyaluronoglucosaminidase-3;Lung carcinoma protein 3	HYAL3;LUCA3	4
NaN	NaN	NaN	NaN	NaN	NaN	NaN	NaN	NaN	NaN	NaN	NaN	0	0	0	0	1	0	0	0	0	0	1	0	16	16	0.0059425	A8MRB1;P04271	A8MRB1;P04271	Putative uncharacterized protein S100B;Protein S100-B;S100 calcium-binding protein B;S-100 protein beta chain;S-100 protein subunit beta	S100B	2
NaN	NaN	NaN	NaN	NaN	NaN	NaN	NaN	NaN	NaN	NaN	NaN	0	0	0	0	1	0	0	0	0	0	1	0	1.8	1.8	2.9059e-08	Q8NHM5;E7EML5;Q8NHM5-3;E7ET57;Q8NHM5-2;A8MRS1;E9PBI6	Q8NHM5;E7EML5;Q8NHM5-3;E7ET57;Q8NHM5-2;A8MRS1;E9PBI6	[Histone-H3]-lysine-36 demethylase 1B;CXXC-type zinc finger protein 2;F-box and leucine-rich repeat protein 10;F-box protein FBL10;F-box/LRR-repeat protein 10;JmjC domain-containing histone demethylation protein 1B;Jumonji domain-containing EMSY-interactor methyltransferase motif protein;Lysine-specific demethylase 2B;Protein-containing CXXC domain 2;cDNA FLJ45399 fis, clone BRHIP3028246, highly …	CXXC2;FBL10;FBXL10;JHDM1B;KDM2B;PCCX2	7
2.06284	2.58385	3.2372	NaN	1.01888	0.770222	-0.199063	-0.85207	-0.684621	NaN	1.38	1.41271	4	1	2	1	4	2	4	1	2	1	4	2	24	24	6.3623e-89	Q6GTX8;D3YTC8;A8MRU2;Q6GTX8-2;A8MZ84;Q6GTX8-3;Q6GTX8-4;Q6ISS4;Q6ISS4-2;C9IZB2;C9JFQ0;C9JMH1	Q6GTX8;D3YTC8;A8MRU2;Q6GTX8-2;A8MZ84;Q6GTX8-3;Q6GTX8-4	Leukocyte-associated immunoglobulin-like receptor 1;Putative uncharacterized protein LAIR1	CD305;LAIR1	12
-0.741915	-0.626456	NaN	-0.61189	-0.927692	-0.735428	-0.228253	-0.171273	NaN	-0.265808	-1.11303	-0.649684	9	9	1	3	9	4	9	9	1	3	9	4	33.2	33.2	3.1425e-207	Q8NC56;A8MS91;E7EVT2;D6RBV0;D6R958	Q8NC56;A8MS91	LEM domain-containing protein 2;Putative uncharacterized protein LEMD2	LEMD2	5
1.71231	NaN	NaN	NaN	NaN	NaN	0.592019	NaN	NaN	NaN	NaN	NaN	2	0	0	0	0	0	2	0	0	0	0	0	6.5	6.5	5.4869e-05	A8MSH5;Q9BY42;A2A2L5;A2A2L6	A8MSH5;Q9BY42;A2A2L5;A2A2L6	Putative uncharacterized protein C20orf43;UPF0549 protein C20orf43;Chromosome 20 open reading frame 43	C20orf43;AD-007;CDA05;HSPC164;HSPC169;RP5-1153D9.1-006;RP5-1153D9.1-004	4
0.0311085	NaN	-0.684858	0.237359	-0.0909074	0.245221	0.0300428	NaN	0.101792	0.323118	0.317231	0.440602	3	1	2	2	5	2	2	1	2	2	5	2	16.2	12.8	3.8035e-130	A8MSH7;Q13619;Q13619-2	A8MSH7;Q13619;Q13619-2	Putative uncharacterized protein CUL4A;Cullin-4A	CUL4A	3
NaN	NaN	NaN	NaN	-0.879576	NaN	NaN	NaN	NaN	NaN	-0.437761	NaN	0	0	1	1	3	0	0	0	0	1	3	0	3	2.7	3.7562e-54	Q2PPJ7;Q2PPJ7-2;Q2PPJ7-3;A8MSM5	Q2PPJ7;Q2PPJ7-2;Q2PPJ7-3;A8MSM5	250 kDa substrate of Akt;p220;Ral GTPase-activating protein subunit alpha-2;Putative uncharacterized protein RALGAPA2	C20orf74;KIAA1272;RALGAPA2	4
NaN	NaN	NaN	NaN	0.960803	NaN	NaN	NaN	NaN	NaN	0.699808	NaN	4	3	2	2	4	1	0	0	0	0	2	0	8.7	4.2	4.4447e-16	Q04727-3;Q04727;A8MSP9;Q04727-2;B3KQ29;Q04724	Q04727-3;Q04727;A8MSP9;Q04727-2;B3KQ29;Q04724	Transducin-like enhancer protein 4;cDNA FLJ58005, highly similar to Transducin-like enhancer protein 4;Putative uncharacterized protein TLE4;cDNA FLJ32674 fis, clone TESTI1000142, highly similar to TRANSDUCIN-LIKE ENHANCER PROTEIN 4;E(Sp1) homolog;Enhancer of split groucho-like protein 1;Transducin-like enhancer protein 1	KIAA1261;TLE4;TLE1	6
NaN	NaN	NaN	NaN	0.290932	NaN	NaN	NaN	NaN	NaN	-0.195323	NaN	1	1	0	1	2	1	1	1	0	1	2	1	4.5	4.5	1.8775e-115	A8MSQ1;O94880;O94880-2	A8MSQ1;O94880;O94880-2	Putative uncharacterized protein PHF14;PHD finger protein 14	PHF14;KIAA0783	3
NaN	NaN	NaN	NaN	NaN	NaN	NaN	NaN	NaN	NaN	NaN	NaN	0	0	0	0	0	0	0	0	0	0	0	0	10.5	10.5	0.00010533	A8MST8;Q9NYR9;C9JPP2;Q9NYR9-2;B4DNM3	A8MST8;Q9NYR9;C9JPP2;Q9NYR9-2;B4DNM3	Putative uncharacterized protein NKIRAS2;I-kappa-B-interacting Ras-like protein 2;NF-kappa-B inhibitor-interacting Ras-like protein 2;cDNA FLJ52709, moderately similar to NF-kappa-B inhibitor-interacting Ras-like protein 2	NKIRAS2;KBRAS2	5
NaN	NaN	NaN	NaN	NaN	NaN	NaN	NaN	NaN	NaN	NaN	NaN	0	0	0	0	1	0	0	0	0	0	1	0	12.3	12.3	8.9899e-10	Q969Q5;A8MSV4;Q8WY67	Q969Q5;A8MSV4;Q8WY67	Ras-related protein Rab-24;Putative uncharacterized protein RAB24;PP4748;RAB24, member RAS oncogene family, isoform CRA_d	RAB24;hCG_2039395	3
NaN	NaN	NaN	NaN	0.351865	NaN	NaN	NaN	NaN	NaN	0.557192	NaN	0	0	1	0	2	1	0	0	1	0	2	1	15.6	15.6	9.5902e-11	Q9H446;A8MT24;E5RGQ3;E5RGS5;E5RJE3	Q9H446;A8MT24;E5RGQ3;E5RGS5	DRG family-regulatory protein 2;RWD domain-containing protein 1;cDNA FLJ50243, highly similar to RWD domain-containing protein 1;Putative uncharacterized protein RWDD1;RWD domain containing 1, isoform CRA_b	CGI-24;DFRP2;PTD013;RWDD1;hCG_20867	5
1.6673	1.58436	2.28484	1.00017	0.914209	0.47207	-0.557884	-0.300482	-0.375436	0.351838	0.237584	0.603611	3	3	2	2	4	2	3	3	2	2	4	2	15	15	9.717e-77	E1P660;O43670;O43670-2;A8MTG3;O43670-3	E1P660;O43670;O43670-2;A8MTG3;O43670-3	Zinc finger protein 207;Putative uncharacterized protein ZNF207	ZNF207	5
NaN	NaN	NaN	-0.879049	-0.9406	NaN	NaN	NaN	NaN	2.20178	-0.190078	NaN	2	2	0	2	4	0	1	1	0	2	4	0	12.5	11.6	1.5638e-43	Q8IUR7;A8MTG8;Q8IUR7-2;F5GWK4;B7Z441;Q8IUR7-3;B7Z637;Q8IUR7-6;C9J2I1;C9JBY2;C9JAA7;C9J8P8	Q8IUR7;A8MTG8;Q8IUR7-2;F5GWK4;B7Z441;Q8IUR7-3;B7Z637	Armadillo repeat-containing protein 8;Putative uncharacterized protein ARMC8;cDNA FLJ56387, highly similar to Mus musculus armadillo repeat containing 8 (Armc8), mRNA;Armadillo repeat containing 8, isoform CRA_g;cDNA FLJ53383, highly similar to Homo sapiens armadillo repeat containing 8 (ARMC8), transcript variant 2, mRNA	ARMC8;S863-2;hCG_1818291	12
-0.221959	-0.522772	-0.712981	-0.434142	-0.717514	-0.499878	-0.730644	-0.818316	-0.626594	0.2377	-0.177793	-0.25891	6	6	1	3	9	6	6	6	1	3	9	6	61.1	61.1	5.2668e-89	P30626;A8MTH6;C9J0K6;B4DKK2;B4DHQ6	P30626;A8MTH6;C9J0K6;B4DKK2;B4DHQ6	22 kDa protein;CP-22;Sorcin;V19;Putative uncharacterized protein SRI;cDNA FLJ60640, highly similar to Sorcin;cDNA FLJ54267, moderately similar to Sorcin	SRI	5
NaN	NaN	NaN	NaN	1.40954	NaN	NaN	NaN	NaN	NaN	1.97508	NaN	0	0	0	1	1	0	0	0	0	1	1	0	8.2	8.2	6.5827e-29	Q15398;A8MTM6;E7EP14;Q15398-1	Q15398;A8MTM6;E7EP14;Q15398-1	Discs large homolog 7;Disks large-associated protein 5;Disks large-associated protein DLG7;Hepatoma up-regulated protein;Discs, large homolog 7 (Drosophila), isoform CRA_c;Putative uncharacterized protein DLGAP5	DLG7;DLGAP5;KIAA0008;hCG_22118	4
NaN	NaN	NaN	NaN	1.16867	NaN	NaN	NaN	NaN	NaN	1.59845	NaN	1	1	0	1	1	1	1	0	0	1	1	1	6.5	4.2	1.6965e-08	Q9Y2R4;A8MTP9;REV__Q9BXP5;REV__Q9BXP5-3;REV__Q9BXP5-2;REV__Q9BXP5-4;REV__Q9BXP5-5	Q9Y2R4;A8MTP9	ATP-dependent RNA helicase ROK1-like;DEAD box protein 52;Probable ATP-dependent RNA helicase DDX52;Putative uncharacterized protein DDX52	DDX52;HUSSY-19;ROK1	7
NaN	NaN	NaN	NaN	NaN	NaN	NaN	NaN	NaN	NaN	NaN	NaN	0	0	0	0	0	0	0	0	0	0	0	0	5.3	5.3	0.001419	O14832;B1ALH6;A8MTS8;C9IYS5	O14832;B1ALH6;A8MTS8;C9IYS5	Phytanic acid oxidase;Phytanoyl-CoA alpha-hydroxylase;Phytanoyl-CoA dioxygenase, peroxisomal;Phytanoyl-CoA 2-hydroxylase;Putative uncharacterized protein PHYH	PAHX;PHYH;RP11-24J20.1-005	4
NaN	NaN	NaN	NaN	NaN	NaN	NaN	NaN	NaN	NaN	NaN	NaN	0	0	0	0	0	0	0	0	0	0	0	0	1.5	1.5	0.0010046	Q86V71;O75437;A8MTY0;Q03923;Q03936;F5H2M4;Q14593;Q03923-2;Q03936-3;Q03936-2;C9IZS8;Q14593-2;F5H2C5	Q86V71;O75437;A8MTY0;Q03923;Q03936;F5H2M4;Q14593;Q03923-2;Q03936-3;Q03936-2;C9IZS8;Q14593-2;F5H2C5	Zinc finger protein 429;Bone marrow zinc finger 5;Hematopoietic cell-derived zinc finger protein 1;Zinc finger protein 254;Zinc finger protein 539;Zinc finger protein 91-like;Putative zinc finger protein 724;Zinc finger protein 85;Zinc finger protein HPF4;Zinc finger protein HTF1;Zinc finger protein 92;Zinc finger protein HTF12;Zinc finger protein 273;Zinc finger protein HZF9;Putative uncharacter…	ZNF429;BMZF5;ZNF254;ZNF539;ZNF91L;ZNF724P;ZNF85;ZNF92;ZNF273	13
0.737718	0.53746	0.646914	0.39974	0.445656	0.65245	-0.282101	-0.0518372	-0.00473423	0.912803	0.314194	0.429117	1	1	1	3	1	1	0	0	0	2	0	0	17	8.8	6.1305e-29	A8MU27;B4DUW4;A8MUA9;P55854	A8MU27;B4DUW4;A8MUA9;P55854	Putative uncharacterized protein SUMO3;cDNA FLJ57440, moderately similar to Small ubiquitin-related modifier 3;SMT3 suppressor of mif two 3 homolog 3 (Yeast), isoform CRA_d;Small ubiquitin-related modifier 3;SMT3 homolog 1;SUMO-2;Ubiquitin-like protein SMT3A	SUMO3;hCG_401304;SMT3A;SMT3H1	4
NaN	NaN	NaN	NaN	0.0552031	NaN	NaN	NaN	NaN	NaN	-0.679693	NaN	0	1	0	1	1	0	0	1	0	1	1	0	3.5	3.5	3.8042e-06	Q14790-9;Q14790-4;Q14790;Q14790-2;Q14790-3;A8MU92;Q14790-7;Q14790-8;Q14790-5;Q14790-6;E7EQ06;E7ETB7;C9JB29;E7EVN1;E7EQ01	Q14790-9;Q14790-4;Q14790;Q14790-2;Q14790-3;A8MU92;Q14790-7;Q14790-8;Q14790-5;Q14790-6;E7EQ06;E7ETB7;C9JB29;E7EVN1;E7EQ01	Apoptotic cysteine protease;Apoptotic protease Mch-5;CAP4;Caspase-8;Caspase-8 subunit p10;Caspase-8 subunit p18;FADD-homologous ICE/ced-3-like protease;FADD-like ICE;ICE-like apoptotic protease 5;MORT1-associated ced-3 homolog;Putative uncharacterized protein CASP8	CASP8;MCH5	15
NaN	-0.460791	0.0573735	-0.449008	0.194773	-0.146278	NaN	-0.580585	-0.799671	-1.19011	-1.95711	-0.877015	17	21	21	17	22	18	1	2	2	2	3	2	56	7.6	0	P68366;A8MUB1;C9JDS9;C9JJQ8;C9JQ00;C9JEV8;C9JDL2;C9K0S6	P68366;A8MUB1	Alpha-tubulin 1;Testis-specific alpha-tubulin;Tubulin alpha-1 chain;Tubulin alpha-4A chain;Tubulin H2-alpha;cDNA FLJ58687, highly similar to Tubulin alpha-4 chain;Putative uncharacterized protein TUBA4A;Tubulin, alpha 1 (Testis specific), isoform CRA_a	TUBA1;TUBA4A;hCG_2013418	8
NaN	1.81031	NaN	NaN	1.52048	NaN	NaN	-0.967854	NaN	NaN	-0.183537	NaN	1	2	0	1	3	1	0	0	0	1	0	0	34.2	3.8	2.3434e-150	Q8NHJ6;Q8NHJ6-2;A8MUE1;C9JST2	Q8NHJ6;Q8NHJ6-2;A8MUE1;C9JST2	CD85 antigen-like family member K;Immunoglobulin-like transcript 3;Leukocyte immunoglobulin-like receptor 5;Leukocyte immunoglobulin-like receptor subfamily B member 4;Monocyte inhibitory receptor HM18;Putative uncharacterized protein LILRB4	ILT3;LILRB4;LIR5	4
-0.409088	NaN	-1.33513	NaN	-0.563389	NaN	0.536068	NaN	0.0313286	NaN	-0.0661948	NaN	3	0	2	0	2	0	3	0	2	0	2	0	15.5	15.5	4.8899e-21	A8MUM1;Q53HC9;D3YTH5;C9J0U9;C9JVR6	A8MUM1;Q53HC9;D3YTH5;C9J0U9	Putative uncharacterized protein TSSC1;Protein TSSC1;Tumor-suppressing STF cDNA 1 protein;Tumor-suppressing subchromosomal transferable fragment candidate gene 1 protein	TSSC1	5
NaN	NaN	NaN	NaN	NaN	NaN	NaN	NaN	NaN	NaN	NaN	NaN	6	10	1	4	6	2	0	1	0	0	0	0	13.2	2.3	8.3244e-27	A8MUM2	A8MUM2	Putative uncharacterized protein CYFIP2	CYFIP2	1
0.0484128	-0.313647	NaN	NaN	-0.75345	-0.659718	-1.11882	-0.930819	NaN	NaN	-0.233655	-0.085895	4	5	1	0	6	1	3	5	1	0	5	1	31.9	27.5	0	A8MUW5;Q52LJ0	A8MUW5;Q52LJ0	Putative uncharacterized protein FAM98B;Protein FAM98B	FAM98B	2
NaN	NaN	NaN	NaN	NaN	NaN	NaN	NaN	NaN	NaN	NaN	NaN	0	0	0	0	0	0	0	0	0	0	0	0	9.5	9.5	1.364e-21	O75575;B4E198;C9J2T4;O75575-2;A8MUZ4	O75575;B4E198;C9J2T4;O75575-2;A8MUZ4	Calcitonin gene-related peptide-receptor component protein;DNA-directed RNA polymerase III subunit RPC9;cDNA FLJ58973, highly similar to Homo sapiens calcitonin gene-related peptide-receptor component protein, transcript variant 2, mRNA;Putative uncharacterized protein CRCP	CRCP	5
-0.507575	-0.753587	NaN	NaN	-0.977759	NaN	1.17823	0.971087	NaN	NaN	0.783439	NaN	6	2	0	1	1	0	6	2	0	1	1	0	14.1	14.1	1.2166e-33	A8MV58;Q16643;Q16643-2;D6R9W4;D6RFI1;D6R9Q9;D6RCR4	A8MV58;Q16643;Q16643-2;D6R9W4;D6RFI1	Putative uncharacterized protein DBN1;Developmentally-regulated brain protein;Drebrin	DBN1;D0S117E	7
0.12632	0.390322	NaN	1.57542	0.493384	NaN	-1.06529	-1.89512	NaN	-0.615184	0.317014	NaN	2	2	0	2	4	0	1	2	0	2	4	0	9.2	8.6	5.7674e-90	Q5M775;A8MV89;Q5M775-4;Q5M775-2;Q5M775-3;Q5M775-5;F5H2Z1;C9JLR6	Q5M775;A8MV89;Q5M775-4;Q5M775-2;Q5M775-3;Q5M775-5;F5H2Z1	Cytospin-B;Nuclear structure protein 5;Sperm antigen HCMOGT-1;Sperm antigen with calponin homology and coiled-coil domains 1;Putative uncharacterized protein CYTSB	CYTSB;NSP5;SPECC1	8
NaN	NaN	NaN	NaN	0.240258	NaN	NaN	NaN	NaN	NaN	0.702251	NaN	0	0	0	0	2	0	0	0	0	0	2	0	9	9	1.4326e-15	Q9BQC3;B4DNI8;A8MVC9	Q9BQC3;B4DNI8;A8MVC9	Diphthamide biosynthesis protein 2;Diphthamide biosynthesis protein 2 homolog-like 2;DPH2 homolog;cDNA FLJ55730, highly similar to Homo sapiens DPH2 homolog (DPH2), transcript variant 1, mRNA;Putative uncharacterized protein DPH2	DPH2;DPH2L2	3
NaN	NaN	NaN	NaN	NaN	NaN	NaN	NaN	NaN	NaN	NaN	NaN	1	0	0	0	0	0	1	0	0	0	0	0	7.1	7.1	8.6245e-86	Q6NW34;Q6NW34-2;E7EUG8;E7EN80;A8MVI8;E7EQH6;E7ENV3	Q6NW34;Q6NW34-2;E7EUG8;E7EN80;A8MVI8;E7EQH6;E7ENV3	Uncharacterized protein C3orf17;Chromosome 3 open reading frame 17, isoform CRA_c;Putative uncharacterized protein C3orf17	C3orf17;hCG_17536	7
-0.754371	-0.371862	0.051513	-0.952055	-0.699641	-0.538551	1.08523	0.655206	0.150433	-1.72723	-1.21514	-1.19603	8	7	4	4	7	5	6	5	3	3	5	3	22.1	14.3	9.7994e-259	E9PF82;Q13557-11;Q13557-4;Q13557-6;E9PBG7;Q13557-3;Q13557;D6R938;Q13557-5;Q13557-10;Q13557-9;A8MVS8;Q13557-8;A8K161;Q9UQM7-2;Q7LDD5;Q9UQM7;E7EQE4;E9PBE8;D6RHX9	E9PF82;Q13557-11;Q13557-4;Q13557-6;E9PBG7;Q13557-3;Q13557;D6R938;Q13557-5;Q13557-10;Q13557-9;A8MVS8;Q13557-8	Calcium/calmodulin-dependent protein kinase type II subunit delta;cDNA FLJ31080 fis, clone HSYRA2001615, highly similar to Calcium/calmodulin-dependent protein kinase type II delta chain (EC 2.7.11.17);Putative uncharacterized protein CAMK2D	CAMK2D;CAMKD	20
NaN	NaN	NaN	NaN	0.512988	NaN	NaN	NaN	NaN	NaN	-0.655525	NaN	1	0	0	0	2	0	1	0	0	0	2	0	2.2	2.2	4.801e-13	Q9UMN6;A8MVY7;Q9UMN6-2	Q9UMN6;A8MVY7	Histone-lysine N-methyltransferase MLL4;Lysine N-methyltransferase 2D;Myeloid/lymphoid or mixed-lineage leukemia protein 4;Trithorax homolog 2;WW domain-binding protein 7;Putative uncharacterized protein ENSP00000380130	HRX2;KIAA0304;KMT2D;MLL2;MLL4;TRX2;WBP7	3
NaN	NaN	NaN	NaN	NaN	NaN	NaN	NaN	NaN	NaN	NaN	NaN	0	0	0	0	0	0	0	0	0	0	0	0	1.5	1.5	1.2683e-67	Q13029;A8MW16;A8MWY4;Q13029-2;Q13029-3;Q5THJ1	Q13029;A8MW16;A8MWY4;Q13029-2;Q13029-3;Q5THJ1	GATA-3-binding protein G3B;Lysine N-methyltransferase 8;MTB-ZF;MTE-binding protein;PR domain zinc finger protein 2;PR domain-containing protein 2;Retinoblastoma protein-interacting zinc finger protein;Zinc finger protein RIZ;Putative uncharacterized protein PRDM2;PR domain containing 2, with ZNF domain	KMT8;PRDM2;RIZ;RP5-1177E19.1-004	6
-0.161698	0.952155	NaN	NaN	0.322631	0.557919	0.00648686	-0.0350577	NaN	NaN	0.61096	0.575186	2	4	0	1	5	2	2	4	0	1	5	2	30.9	30.9	9.4997e-101	A8MW61;O43660;O43660-2;D6RA26;B7Z982	A8MW61;O43660;O43660-2;D6RA26	Putative uncharacterized protein PLRG1;Pleiotropic regulator 1	PLRG1	5
NaN	NaN	NaN	NaN	1.15124	NaN	NaN	NaN	NaN	NaN	-0.260468	NaN	1	1	0	0	6	1	1	1	0	0	6	1	6.1	6.1	2.6471e-156	B1ALU4;B1ALU5;O95490;B1ALU3;B1ALU2;O95490-2;E9PEC7;B1ALU1;E7ERX4;O95490-4;A8MW65;O95490-3	B1ALU4;B1ALU5;O95490;B1ALU3;B1ALU2;O95490-2;E9PEC7;B1ALU1;E7ERX4;O95490-4;A8MW65;O95490-3	Latrophilin 2;Latrophilin 2, isoform CRA_o;Latrophilin 2, isoform CRA_s;Calcium-independent alpha-latrotoxin receptor 2;Latrophilin homolog 1;Latrophilin-2;Lectomedin-1;Latrophilin 2, isoform CRA_k;Latrophilin 2, isoform CRA_g;Putative uncharacterized protein LPHN2	hCG_14669;LPHN2;RP11-563M18.1-010;RP11-563M18.1-011;KIAA0786;LEC1;LPHH1;RP11-563M18.1-009;RP11-563M18.1-008;RP11-563M18.1-005	12
-0.255811	-0.415811	NaN	0.519334	-0.227513	-0.0785167	0.714659	0.559133	NaN	-0.195563	0.446309	0.874879	7	5	1	4	8	4	4	3	1	2	7	3	29.2	22.6	5.0386e-246	O15371;A8MWD3;B0QYA5;B0QYA7;B0QYA6;B0QYA4;B0QYA8	O15371;A8MWD3;B0QYA5	eIF3 p66;eIF-3-zeta;Eukaryotic translation initiation factor 3 subunit 7;Eukaryotic translation initiation factor 3 subunit D;Putative uncharacterized protein EIF3D;Eukaryotic translation initiation factor 3, subunit D	EIF3D;EIF3S7;RP5-1119A7.12-005	7
-0.532114	-0.535204	NaN	NaN	-0.408659	-0.423419	-0.515127	0.227448	NaN	NaN	0.190043	0.454458	2	1	1	0	2	2	2	1	1	0	2	2	26.3	26.3	3.9251e-204	A8MWD9;P62308;F5H013;Q49AN9;C9JVQ0;F5H5R7	A8MWD9;P62308;F5H013;Q49AN9	Small nuclear ribonucleoprotein G-like protein;Sm protein G;Small nuclear ribonucleoprotein G;SNRPG protein	PBSCG;SNRPG	6
NaN	NaN	NaN	NaN	1.13643	NaN	NaN	NaN	NaN	NaN	0.260488	NaN	1	0	0	1	4	0	1	0	0	0	4	0	8.2	7.8	1.7868e-196	Q9UMZ2;Q9UMZ2-5;A8MWU4;Q9UMZ2-3;Q9UMZ2-4;REV__B8ZZV5	Q9UMZ2;Q9UMZ2-5;A8MWU4;Q9UMZ2-3;Q9UMZ2-4	AP1 subunit gamma-binding protein 1;Gamma-synergin;Synergin gamma;Putative uncharacterized protein SYNRG	AP1GBP1;SYNG;SYNRG	6
NaN	NaN	NaN	NaN	NaN	NaN	NaN	NaN	NaN	NaN	NaN	NaN	0	1	0	0	1	0	0	1	0	0	1	0	10.9	10.9	4.1392e-06	A8MWX0;Q96HR9;B4DF39	A8MWX0;Q96HR9;B4DF39	Putative uncharacterized protein REEP6;Receptor accessory protein 6, isoform CRA_a;Polyposis locus protein 1-like 1;Receptor expression-enhancing protein 6;cDNA FLJ59119, highly similar to Receptor expression-enhancing protein 6	hCG_21584;REEP6;C19orf32;DP1L1	3
NaN	NaN	NaN	NaN	NaN	NaN	NaN	NaN	NaN	NaN	NaN	NaN	1	0	0	0	1	0	1	0	0	0	0	0	1.3	0.5	2.8355e-05	D3YTH2;E9PCD6;Q9BZ29-4;A8MWZ5;Q9BZ29;Q9BZ29-5;Q9BZ29-3;F5GZE8;F5H1Q4;Q5JUD3	D3YTH2;E9PCD6;Q9BZ29-4;A8MWZ5;Q9BZ29;Q9BZ29-5;Q9BZ29-3;F5GZE8;F5H1Q4	Putative uncharacterized protein DOCK9;Cdc42 guanine nucleotide exchange factor zizimin-1;Dedicator of cytokinesis protein 9	DOCK9;KIAA1058	10
0.602714	0.54581	NaN	0.360655	0.506884	NaN	-1.98812	-2.61017	NaN	-0.0347113	-0.444119	NaN	4	4	0	3	5	0	4	4	0	3	5	0	25.3	25.3	4.8092e-278	P40938;C9JU95;A8MX32	P40938;C9JU95;A8MX32	Activator 1 38 kDa subunit;Activator 1 subunit 3;Replication factor C 38 kDa subunit;Replication factor C subunit 3;Putative uncharacterized protein RFC3	RFC3	3
0.470691	NaN	NaN	2.30623	NaN	NaN	-1.23603	NaN	NaN	-0.340007	NaN	NaN	3	0	0	2	1	0	3	0	0	2	1	0	6.4	6.4	2.0926e-34	P18074;A8MX75;E9PM96;Q7KZU6;E7EVE9	P18074;A8MX75;E9PM96;Q7KZU6;E7EVE9	Basic transcription factor 2 80 kDa subunit;CXPD;DNA excision repair protein ERCC-2;DNA repair protein complementing XP-D cells;TFIIH basal transcription factor complex 80 kDa subunit;TFIIH basal transcription factor complex helicase subunit;Xeroderma pigmentosum group D-complementing protein;Putative uncharacterized protein ERCC2;Excision repair cross-complementing rodent repair deficiency, comp…	ERCC2;XPD;XPDC	5
0.265295	0.623074	0.168028	0.611271	1.05102	0.747324	1.78649	1.38999	1.28209	1.56572	0.812968	1.44797	9	10	5	2	6	3	9	10	5	2	6	3	36.1	36.1	1.1705e-286	A8MX97;Q13492;Q13492-2;Q13492-3;E9PN05;E9PLJ8;E9PI56;E9PKP6;E9PK13;F5GWN7;O60641;E9PDG8;E5RI02;O60641-3;E5RGY9;E5RIJ5;E5RK51;E5RFC6;E5RHK9;E5RFU0;E9PJT1	A8MX97;Q13492;Q13492-2;Q13492-3;E9PN05	Putative uncharacterized protein PICALM;Clathrin assembly lymphoid myeloid leukemia protein;Phosphatidylinositol-binding clathrin assembly protein	PICALM;CALM	21
NaN	NaN	NaN	NaN	NaN	NaN	NaN	NaN	NaN	NaN	NaN	NaN	0	0	1	0	0	0	0	0	1	0	0	0	3.6	3.6	0.0023597	F5H0G2;Q14849;A8MXA4	F5H0G2;Q14849;A8MXA4	Metastatic lymph node gene 64 protein;Protein CAB1;StAR-related lipid transfer protein 3;START domain-containing protein 3;cDNA FLJ59424, highly similar to MLN 64 protein;Putative uncharacterized protein STARD3	CAB1;MLN64;STARD3	3
NaN	1.28262	NaN	NaN	NaN	NaN	NaN	-3.53943	NaN	NaN	NaN	NaN	5	5	1	2	3	0	0	2	0	0	0	0	17.5	5.9	3.4204e-80	Q9H0B6;A8MXL7;A8MZ87;A8MX29;E9PQ02	Q9H0B6;A8MXL7;A8MZ87	Kinesin light chain 2;cDNA FLJ37274 fis, clone BRAMY2012162, highly similar to Kinesin light chain 2;Putative uncharacterized protein KLC2	KLC2	5
-0.110415	0.0783157	0.205981	-0.330567	-0.281028	-0.259614	-0.10013	0.0220093	-0.0171826	0.323449	-0.215081	0.0771602	24	24	18	18	24	14	24	23	18	17	24	14	46	45.4	0	A8MXP9;P43243;D6REM6;D6R991;B7ZAV5;B3KM87;Q68E03;D6RIA2;D6RBK5;D6R8Z5;D6RE02;D6RBI2;D6REK4;D6RCM3;D6RBS2;D6RAY2;D6RAM9;D6R9F3;D6RB45;O43734-3	A8MXP9;P43243;D6REM6;D6R991	Putative uncharacterized protein MATR3;Matrin-3	MATR3;KIAA0723	20
NaN	NaN	NaN	NaN	-0.372833	NaN	NaN	NaN	NaN	NaN	-0.622229	NaN	0	1	1	0	3	0	0	0	1	0	3	0	11.7	10.1	4.8015e-09	A8MXV4	A8MXV4	Nucleoside diphosphate-linked moiety X motif 19, mitochondrial	NUDT19	1
NaN	-0.673622	NaN	NaN	NaN	NaN	NaN	-0.751684	NaN	NaN	NaN	NaN	1	2	0	0	1	0	1	2	0	0	1	0	6.6	6.6	0.00039395	O75880;A8MY34	O75880;A8MY34	Protein SCO1 homolog, mitochondrial;Putative uncharacterized protein SCO1	SCO1;SCOD1	2
0.010548	0.404047	NaN	NaN	0.0978695	NaN	0.58893	0.20437	NaN	NaN	-0.731804	NaN	3	2	0	1	2	0	3	2	0	1	2	0	14.8	14.8	7.5715e-29	O14874;A8MY43;Q96G95;E9PF13	O14874;A8MY43;Q96G95;E9PF13	[3-methyl-2-oxobutanoate dehydrogenase [lipoamide]] kinase, mitochondrial;Branched-chain alpha-ketoacid dehydrogenase kinase;Branched chain ketoacid dehydrogenase kinase, isoform CRA_c;Putative uncharacterized protein BCKDK;BCKDK protein;Branched chain ketoacid dehydrogenase kinase, isoform CRA_a	BCKDK;hCG_21145	4
0.0889372	0.3892	NaN	-0.662728	-0.3029	NaN	-0.386761	-0.389307	NaN	-0.558269	-1.59128	NaN	2	2	0	2	3	0	2	2	0	2	3	0	4.4	4.4	1.4327e-10	Q8NEB9;A8MYT4	Q8NEB9;A8MYT4	hVps34;Phosphatidylinositol 3-kinase catalytic subunit type 3;Phosphatidylinositol 3-kinase p100 subunit;Phosphoinositide-3-kinase class 3;Putative uncharacterized protein PIK3C3	PIK3C3;VPS34	2
NaN	NaN	NaN	NaN	NaN	NaN	NaN	NaN	NaN	NaN	NaN	NaN	0	0	0	0	1	0	0	0	0	0	1	0	1.5	1.5	0.00012173	C9JDG0;Q9NSV4;C9JDG1;Q9NSV4-4;C9JL55;Q9NSV4-5;A8MYX0;Q9NSV4-6;Q9NSV4-7	C9JDG0;Q9NSV4;C9JDG1;Q9NSV4-4;C9JL55;Q9NSV4-5;A8MYX0;Q9NSV4-6;Q9NSV4-7	Putative uncharacterized protein DIAPH3;Diaphanous-related formin-3;Protein diaphanous homolog 3	DIAPH3;DIAP3	9
NaN	NaN	NaN	NaN	NaN	NaN	NaN	NaN	NaN	NaN	NaN	NaN	0	0	0	0	1	0	0	0	0	0	1	0	2.3	2.3	5.9487e-23	Q9UPQ9;C9J5L7;A8MYY3;Q9UPQ9-1;Q9UPQ9-2	Q9UPQ9;C9J5L7;A8MYY3;Q9UPQ9-1	Trinucleotide repeat-containing gene 6B protein;Putative uncharacterized protein TNRC6B	KIAA1093;TNRC6B	5
-0.566516	-0.62223	0.0872212	-0.610066	-0.421248	-0.374795	-0.755789	-0.847077	-1.21546	-0.540624	-0.781351	-0.456519	11	10	7	10	12	8	9	8	6	8	10	6	40.9	38.3	0	A8MZ22;F5HFY4;Q99733;C9JZI7;C9J6D1;A8MXH2;E9PKT8;E9PNJ7;E9PS34;E9PJJ2;E9PNW0;E9PP22;E9PKI2;C9J1B1	A8MZ22;F5HFY4;Q99733;C9JZI7;C9J6D1;A8MXH2;E9PKT8;E9PNJ7;E9PS34;E9PJJ2;E9PNW0	Nucleosome assembly protein 1-like 4b;Putative uncharacterized protein NAP1L4;Nucleosome assembly protein 1-like 4;Nucleosome assembly protein 2	NAP1L4;NAP1L4b;NAP2	14
NaN	NaN	NaN	NaN	-0.529736	NaN	NaN	NaN	NaN	NaN	-0.569892	NaN	0	0	1	0	6	1	0	0	1	0	6	1	27.1	27.1	1.3664e-76	P40937;A8MZ62;E9PBA2;F5H5S0;C9JH72;F5H0U6;E9PEP3;F5H304	P40937;A8MZ62;E9PBA2	Activator 1 36 kDa subunit;Activator 1 subunit 5;Replication factor C 36 kDa subunit;Replication factor C subunit 5;cDNA FLJ37256 fis, clone BRAMY2009612, highly similar to Replication factor C subunit 5;Putative uncharacterized protein RFC5	RFC5	8
0.337516	0.105113	NaN	NaN	0.0478112	1.28853	-0.575418	-0.61722	NaN	NaN	-0.757612	-0.579614	2	2	0	1	2	2	1	1	0	1	1	1	20	11.3	1.1351e-60	E1P538;D6RGV5;D6RIE3;A8MZ71;P14406	E1P538;D6RGV5;D6RIE3;A8MZ71;P14406	Putative uncharacterized protein COX7A2;Cytochrome c oxidase subunit 7A2, mitochondrial;Cytochrome c oxidase subunit VIIa-liver/heart	COX7A2;COX7AL	5
-0.63366	-0.776747	-0.626031	-1.10587	-0.871779	-0.424665	-0.69683	-0.57476	-0.756143	-0.216428	-0.397239	-0.341365	13	14	11	10	14	11	13	14	11	10	14	11	67.7	67.7	0	C9JE52;A8MZ76;Q86SZ7;Q9UL46	C9JE52;A8MZ76;Q86SZ7;Q9UL46	Putative uncharacterized protein PSME2;Full-length cDNA clone CS0DJ015YJ12 of T cells (Jurkat cell line) of Homo sapiens (human);PSME2 protein;11S regulator complex subunit beta;Activator of multicatalytic protease subunit 2;Proteasome activator 28 subunit beta;Proteasome activator complex subunit 2	PSME2	4
NaN	-0.403937	NaN	-0.620786	NaN	NaN	NaN	-0.140592	NaN	0.243453	NaN	NaN	1	2	0	1	1	1	1	2	0	1	1	1	8.8	8.8	5.2993e-09	P55039;A8MZF9	P55039;A8MZF9	Developmentally-regulated GTP-binding protein 2;Putative uncharacterized protein DRG2	DRG2	2
-0.297347	-0.432334	-1.4164	-0.68886	-0.712272	-1.69626	-1.01747	-1.059	-0.204777	-1.50433	-1.68568	-0.00343849	5	7	4	5	7	2	5	7	4	5	7	2	14.2	14.2	3.6081e-102	Q3YEC7-2;A8QVZ7;Q3YEC7;C9JJY3;A8QVZ8;Q3YEC7-3;F2Z2T0;Q3YEC7-5;C6K8I5;Q3YEC7-4;B1AMX5;B1AMX4	Q3YEC7-2;A8QVZ7;Q3YEC7;C9JJY3;A8QVZ8;Q3YEC7-3;F2Z2T0;Q3YEC7-5;C6K8I5;Q3YEC7-4	Rab-like GTP-binding protein 1A;Partner of ARF;Putative GTP-binding protein Parf;Putative uncharacterized protein C9orf86;Chromosome 9 open reading frame 86;Rab-like GTP-binding protein 1B;Rab-like GTP-binding protein 1D	C9orf86;PARF;RP11-216L13.9-005;RBEL1	12
NaN	NaN	NaN	4.00912	6.18495	NaN	NaN	NaN	NaN	1.53693	1.95398	NaN	1	1	0	1	2	0	1	1	0	1	2	0	8	8	5.0957e-15	A8YXX4;P15104;E7ESR6	A8YXX4;P15104;E7ESR6	Glutamine synthetase;Glutamate decarboxylase;Glutamate--ammonia ligase	GLUL;hCG_24393;PIG59;GLNS	3
NaN	NaN	NaN	NaN	NaN	NaN	NaN	NaN	NaN	NaN	NaN	NaN	0	0	0	0	0	0	0	0	0	0	0	0	19.7	19.7	5.06e-11	A9C4B2;Q96BZ8	A9C4B2;Q96BZ8	Leukocyte receptor cluster (LRC) member 1;Leukocyte receptor cluster member 1	hCG_20953;LENG1;XXbac-BCX105G6.2-001;XXbac-BPG111L9.2-001	2
NaN	NaN	NaN	NaN	0.0535387	NaN	NaN	NaN	NaN	NaN	-0.030663	NaN	0	0	0	0	2	0	0	0	0	0	2	0	7.4	7.4	2.4486e-33	E7EQB3;Q9BSV6;A9C4B9;B0V3J0	E7EQB3;Q9BSV6;A9C4B9;B0V3J0	Leukocyte receptor cluster member 5;tRNA-intron endonuclease Sen34;tRNA-splicing endonuclease subunit Sen34;tRNA splicing endonuclease 34 homolog (S. cerevisiae)	LENG5;SEN34;TSEN34;XXbac-BCX105G6.5-005;XXbac-BCX105G6.5-004;XXbac-BPG111L9.5-004	4
-0.739356	-0.727454	-0.0113968	-0.672591	-0.97627	-0.637355	-0.089893	-0.0253816	-0.412686	-0.198591	0.122364	0.249429	11	13	13	10	14	12	11	13	13	10	14	12	45.9	45.9	1.9151e-60	A9C4C1;P46781;C9JM19;B5MCT8;A8MXK4;F2Z3C0	A9C4C1;P46781;C9JM19;B5MCT8	Ribosomal protein S9;Ribosomal protein S9, isoform CRA_a;40S ribosomal protein S9;Putative uncharacterized protein RPS9;Ribosomal protein S9, isoform CRA_e;Ribosomal protein S9, isoform CRA_c	hCG_2009111;RPS9;XXbac-BCX105G6.6-001;XXbac-BPG111L9.6-001	6
-0.988582	-0.956673	NaN	-0.442336	-0.56258	-0.860782	-0.535908	-0.630019	NaN	-0.823462	-0.448183	-0.258131	7	9	1	4	9	6	7	9	1	4	9	6	44.6	44.6	1.6677e-79	A9LN06;Q96HS1;Q96HS1-2;F5GXG4;Q8NFJ8	A9LN06;Q96HS1;Q96HS1-2	Phosphoglycerate mutase 5, long isoform;Bcl-XL-binding protein v68;Phosphoglycerate mutase family member 5;Serine/threonine-protein phosphatase PGAM5, mitochondrial	PGAM5-L;PGAM5	5
1.93558	2.13001	1.44328	3.27473	1.89591	2.66318	0.555198	0.55552	0.329362	1.09076	1.06668	0.708249	13	18	5	11	17	9	0	0	0	0	1	1	62.5	4.9	0	A9R9N7;P01892;Q53Z42;A9R9N8;P30459;P10314;Q5RJ27;Q9GJ45;A2BDY9;B0UXQ0;P30512;E9PNV0;B0UXQ1;E7EW36;B4DVX9	A9R9N7;P01892;Q53Z42;A9R9N8;P30459;P10314;Q5RJ27;Q9GJ45;A2BDY9	Major histocompatibility complex, class I, A;HLA class I histocompatibility antigen, A-2 alpha chain;MHC class I antigen A*2;MHC class I antigen;Aw-19;Aw-74;HLA class I histocompatibility antigen, A-74 alpha chain;MHC class I antigen A*74;HLA class I histocompatibility antigen, A-32 alpha chain;MHC class I antigen A*32	DADB-123D8.3-002;HLA-A;HLAA;DADB-123D8.3-001;DADB-123D8.3-003;DASS-101N5.7-001;DASS-101N5.7-003	15
-0.205941	NaN	NaN	NaN	-0.634939	NaN	0.462854	NaN	NaN	NaN	-0.0719541	NaN	2	1	0	0	4	0	2	1	0	0	4	0	27.3	27.3	5.8937e-14	A9UGY9;Q9H1Y0;Q9H1Y0-2;Q7Z3H3	A9UGY9;Q9H1Y0;Q9H1Y0-2	ATG5 autophagy related 5 homolog (S. cerevisiae), isoform CRA_b;ATG5 autophagy related 5-like;APG5-like;Apoptosis-specific protein;Autophagy protein 5	ATG5;hCG_32959;APG5L;ASP	4
NaN	NaN	NaN	NaN	1.26029	3.23608	NaN	NaN	NaN	NaN	1.59146	0.44985	0	0	0	0	1	1	0	0	0	0	1	1	5.1	5.1	1.1777e-76	A9UHW6-2;A9UHW6	A9UHW6-2;A9UHW6	MIF4G domain-containing protein;SLBP-interacting protein 1	MIF4GD;SLIP1	2
-0.0753449	-0.293456	NaN	-0.349479	-0.66667	NaN	-1.11123	-0.686749	NaN	-0.322927	-0.359468	NaN	5	5	1	4	4	1	5	5	1	4	4	1	9.9	9.9	2.4198e-171	E9PCT1;A9Z1X7;Q8IYB3;Q8IYB3-2	E9PCT1;A9Z1X7;Q8IYB3;Q8IYB3-2	Putative uncharacterized protein SRRM1;Serine/arginine repetitive matrix 1;Ser/Arg-related nuclear matrix protein;Serine/arginine repetitive matrix protein 1;SR-related nuclear matrix protein of 160 kDa	RP11-373M8.1-002;SRRM1;SRM160	4
-0.581801	0.146508	-1.39849	-0.497245	-0.608693	-1.51261	-0.501901	-1.78894	-1.0976	-2.63964	-2.25956	-3.05726	5	5	4	8	15	7	5	5	4	8	15	7	28.8	28.8	0	B0I1T2;B0I1T2-4;B0I1T2-3;B0I1T2-2	B0I1T2;B0I1T2-4	Minor histocompatibility antigen HA-2;Myosin-Ig	MYO1G	4
1.83358	1.84805	2.15667	1.02108	2.13177	2.11293	-0.0876183	0.164356	-0.0475474	1.70567	1.49557	0.616736	14	17	11	13	18	15	14	17	11	13	18	15	82.5	82.5	0	B0LPF3;P62993;P62993-2	B0LPF3;P62993;P62993-2	cDNA, FLJ96637, Homo sapiens growth factor receptor-bound protein 2 (GRB2), mRNA;Growth factor receptor-bound protein 2;Growth factor receptor-bound protein 2, isoform CRA_a;Adapter protein GRB2;Protein Ash;SH2/SH3 adapter GRB2	GRB2;hCG_27179;ASH	3
0.588611	1.31123	1.20103	NaN	1.86724	2.2707	0.975574	0.466236	0.56742	NaN	0.0433438	-0.14605	9	10	9	1	11	5	9	10	9	1	11	5	42.8	42.8	0	B0QY62;Q9UH99;E9PGW0;E9PDF7;B0QY60;B0QY63;B0QY64;REV__B2RMW6;REV__Q8WXX5;B0QY67;B0QY66;B0QY68	B0QY62;Q9UH99	Unc-84 homolog B (C. elegans);Protein unc-84 homolog B;Rab5-interacting protein;Sad1/unc-84 protein-like 2;SUN domain-containing protein 2	RP3-508I15.15-002;UNC84B;FRIGG;KIAA0668;RAB5IP;SUN2	12
NaN	NaN	NaN	NaN	2.05081	3.60033	NaN	NaN	NaN	NaN	1.46481	-0.110494	1	0	0	0	3	1	1	0	0	0	3	1	10.4	9.3	4.3288e-76	Q969V6;E9PCL0;B0QY83;E7ER32;B0QY84	Q969V6;E9PCL0;B0QY83;E7ER32	Megakaryoblastic leukemia 1 protein;Megakaryocytic acute leukemia protein;MKL/myocardin-like protein 1;Myocardin-related transcription factor A;Megakaryoblastic leukemia (Translocation) 1	KIAA1438;MAL;MKL1;RP5-1042K10.11-002	5
-0.458114	-0.0792243	-0.373358	0.636013	0.0453822	0.615338	0.359727	0.466236	0.71256	0.323781	0.60532	0.898213	19	20	8	11	16	5	19	20	8	11	16	5	42.2	42.2	0	B0QY89;Q9Y262;B0QY90;B4DEH4;C9K0Q7;C9JHP4;E2QC29;B0QY85	B0QY89;Q9Y262;B0QY90	Eukaryotic translation initiation factor 3, subunit E interacting protein;Eukaryotic translation initiation factor 3 subunit 6-interacting protein;Eukaryotic translation initiation factor 3 subunit E-interacting protein;Eukaryotic translation initiation factor 3 subunit L;cDNA FLJ36221 fis, clone THYMU2000950, highly similar to Eukaryotic translation initiation factor 3 subunit 6-interacting prot…	AL022311.1-001;EIF3EIP;EIF3L;EIF3S6IP;HSPC021;HSPC025;MSTP005;AL022311.1-002;hCG_41840	8
NaN	-0.683471	-0.893914	NaN	NaN	NaN	NaN	-1.32156	-0.874098	NaN	NaN	NaN	4	3	1	2	2	1	1	1	1	0	1	0	23.8	5.2	2.5508e-07	B0QYA3	B0QYA3	Eukaryotic translation initiation factor 3, subunit D	EIF3D;RP5-1119A7.12-009	1
NaN	NaN	NaN	NaN	NaN	NaN	NaN	NaN	NaN	NaN	NaN	NaN	0	0	0	0	1	0	0	0	0	0	1	0	3.6	3.6	0.00056581	Q00587;Q00587-2;B0QYC8;B0QYC7;B0QYC6	Q00587;Q00587-2;B0QYC8;B0QYC7;B0QYC6	Binder of Rho GTPases 5;Cdc42 effector protein 1;Serum protein MSE55;CDC42 effector protein (Rho GTPase binding) 1	BORG5;CDC42EP1;CEP1;MSE55;RP5-1177I5.4-002;RP5-1177I5.4-004;RP5-1177I5.4-003	5
-0.277847	-0.478038	0.261124	-0.636864	-0.496071	-0.0828524	-0.291334	-0.213716	-0.556195	-0.730389	-0.841704	-0.966827	7	7	7	6	7	3	7	7	7	6	7	3	15.9	15.9	0	Q96MX4;Q01844;Q96FE8;B0QYK0;B0QYK1;C9JGE3;Q01844-2;Q9BWA2	Q96MX4;Q01844;Q96FE8;B0QYK0;B0QYK1;C9JGE3;Q01844-2	cDNA FLJ31747 fis, clone NT2RI2007377, highly similar to RNA-BINDING PROTEIN EWS;Ewing sarcoma breakpoint region 1, isoform CRA_h;Ewing sarcoma breakpoint region 1 protein;EWS oncogene;RNA-binding protein EWS;Ewing sarcoma breakpoint region 1;Ewing sarcoma breakpoint region 1, isoform CRA_b;EWSR1 protein;Ewing sarcoma breakpoint region 1, isoform CRA_g;Ewing sarcoma breakpoint region 1, isoform C…	EWSR1;hCG_2010995;EWS;AC002059.7-002;AC002059.7-007;AC002059.7-008	8
0.152428	0.283602	0.512149	-0.178831	-0.338878	-0.158678	-0.247451	-0.361307	-0.300392	-0.214526	-0.436009	-0.411284	7	6	2	4	8	6	7	6	2	4	8	6	33.7	33.7	4.2473e-94	B0QYN7;P63279	B0QYN7;P63279	Ubiquitin carrier protein;p18;SUMO-conjugating enzyme UBC9;SUMO-protein ligase;Ubiquitin carrier protein 9;Ubiquitin carrier protein I;Ubiquitin-conjugating enzyme E2 I;Ubiquitin-protein ligase I	LA16c-358B7.1-006;UBE2I;UBC9;UBCE9	2
0.0807745	0.0660951	-0.349818	-0.15673	NaN	NaN	1.45023	1.36671	1.72714	-0.404252	NaN	NaN	2	3	3	3	2	0	1	2	2	2	1	0	10.7	9.6	8.9438e-19	Q6IC75;Q9UJY5;B0QYR7;Q86YA9;Q9UJY5-2;B0QYR6;B0QYS5;B0QYS4;B0QYS3	Q6IC75;Q9UJY5;B0QYR7;Q86YA9;Q9UJY5-2;B0QYR6	GGA1 protein;Golgi associated, gamma adaptin ear containing, ARF binding protein 1;ADP-ribosylation factor-binding protein GGA1;Gamma-adaptin-related protein 1;Golgi-localized, gamma ear-containing, ARF-binding protein 1;cDNA FLJ16562 fis, clone SYNOV4005256, highly similar to ADP-ribosylation factor-binding protein GGA1	GGA1;RP1-37E16.3-002;RP1-37E16.3-003;RP1-37E16.3-016	9
NaN	NaN	NaN	NaN	0.948861	NaN	NaN	NaN	NaN	NaN	1.09131	NaN	1	1	0	0	2	0	1	1	0	0	2	0	7.7	7.7	2.9112e-44	B0QYS7;B0QYS6;P19484;P19484-2;B1AKB5;B1AKB4;B1AKB2;B1AKB1	B0QYS7;B0QYS6;P19484;P19484-2;B1AKB5;B1AKB4;B1AKB2;B1AKB1	Transcription factor EB;Class E basic helix-loop-helix protein 35;cDNA FLJ37742 fis, clone BRHIP2022054, highly similar to Transcription factor EB	RP4-696P19.3-015;TFEB;RP4-696P19.3-010;BHLHE35;RP4-696P19.3-003;RP4-696P19.3-004;RP4-696P19.3-006;RP4-696P19.3-008;RP4-696P19.3-002	8
-0.547085	-0.443049	-0.511174	-0.718714	-0.332652	-0.44038	-0.402273	-0.51435	-0.383399	-0.793146	-1.30575	-0.665146	9	8	7	5	11	6	9	8	7	5	11	6	29.2	29.2	1.2695e-255	B0QZ18;Q99829;F2Z2V0;A6PVH9;E7ENH5;Q5JX44;Q5JX60;Q5JX59;Q5JX58;Q5JX45;Q5JX56;Q5JX52;Q5JX61;Q5JX55;Q5JX54;E7EV27;Q5JX57;Q5JX53	B0QZ18;Q99829;F2Z2V0;A6PVH9;E7ENH5;Q5JX44;Q5JX60;Q5JX59;Q5JX58;Q5JX45	Copine I;HCG38213, isoform CRA_b;Copine-1	CPNE1;hCG_38213;RP1-309K20.2-005;CPN1;RP1-309K20.2-032;RP1-309K20.2-007;RP1-309K20.2-009;RP1-309K20.2-008;RP1-309K20.2-016;RP1-309K20.2-013	18
NaN	NaN	NaN	NaN	NaN	NaN	NaN	NaN	NaN	NaN	NaN	NaN	1	0	0	0	0	0	1	0	0	0	0	0	1.9	1.9	2.7174e-06	P41229;B0QZ44;P41229-2;P41229-3;F5H3T1	P41229;B0QZ44;P41229-2;P41229-3;F5H3T1	Histone demethylase JARID1C;Jumonji/ARID domain-containing protein 1C;Lysine-specific demethylase 5C;Protein SmcX;Protein Xe169;Jumonji, AT rich interactive domain 1C;Smcy homolog, X-linked (Mouse), isoform CRA_a	DXS1272E;JARID1C;KDM5C;SMCX;XE169;hCG_19161;RP11-258C19.2-009	5
-1.28956	-0.862909	NaN	NaN	NaN	NaN	-0.739147	0.259246	NaN	NaN	NaN	NaN	2	3	0	0	0	1	2	3	0	0	0	1	27.5	27.5	3.6708e-27	B0S7P4;Q9Y676;Q5STN0	B0S7P4;Q9Y676;Q5STN0	cDNA, FLJ92156, Homo sapiens mitochondrial ribosomal protein S18B (MRPS18B),nuclear gene encoding mitochondrial protein, mRNA;Mitochondrial ribosomal protein S18B;28S ribosomal protein S18-2, mitochondrial;28S ribosomal protein S18b, mitochondrial;Putative uncharacterized protein ENSP00000365691	DAMA-178G23.8-001;DAMC-83F13.5-001;MRPS18B;C6orf14;HSPC183;PTD017;DADB-129D20.6-003;DAMA-178G23.8-003;DAMC-83F13.5-003;DAQB-47P19.5-003;DASS-182C6.3-003;XXbac-BCX48F10.3-003;XXbac-BPG249D20.2-003	3
NaN	NaN	NaN	NaN	-0.635808	-0.447783	NaN	NaN	NaN	NaN	-2.15114	-1.12282	1	1	0	1	1	1	1	1	0	1	1	1	16.1	16.1	1.9004e-74	Q14657;B0S8I7	Q14657;B0S8I7	L antigen family member 3;Protein ESO-3;Protein ITBA2;L antigen family, member 3	DXS9879E;ESO3;ITBA2;LAGE3;XX-FW81657B9.4-002	2
1.07542	0.762923	0.501378	0.759122	0.292289	0.62891	-0.0257853	0.14631	0.37825	0.350522	0.607461	0.527785	9	8	4	5	10	3	9	8	4	5	10	3	20.8	20.8	4.1161e-112	P46379-3;P46379;B0UX83;P46379-2;E7EMZ4;B0UX85;B0UZ59;B0UZE0;B0UZM1;B0UX86;B0UZ60;B0UZE1;B0UZM2;B1B0J3;Q5SQ39;Q5SRP7;Q5STB9;A2AB52;A2AB53;A2ADK5;A6PWG5;B0UX91;B0UX92;B0UZ40;B0UZ41;B0UZM7;B0UZM8;B1B0J8;B1B0J9;Q5SQ40;Q5STC0;A2AB49;A2ADK3;A6PWF9;A6PWU2;B0UX94;B0UZ43;B0UZN0;B1B0K1;A2AB48;A2ADK1;A6PWG4;A6PWT9;B0UX87;B0UZ36;B0UZM3;B1B0J4;A2AB51;A2AB56;A2ADJ9;A2ADK2;A6PWF8;A6PWG3;A6PWT8;A6PWU1;B0UX88;B0U…	P46379-3;P46379;B0UX83;P46379-2;E7EMZ4	HLA-B-associated transcript 3;Large proline-rich protein BAT3;Protein G3;HLA-B associated transcript 3;HLA-B associated transcript 3, isoform CRA_a	BAT3;G3;DADB-70P7.10-003;DAMA-236L13.16-003;DAMC-157M7.11-003;hCG_2005629	106
0.161829	0.469706	1.20886	-0.0460154	0.035104	0.242071	0.22019	0.428104	0.218458	0.635041	0.447548	0.0815876	6	7	3	4	6	5	6	7	3	4	6	5	38	38	1.6349e-168	Q5SRQ6;B0UXA9;P67870;Q5SRQ3;B4DUJ4	Q5SRQ6;B0UXA9;P67870;Q5SRQ3	Casein kinase 2 beta polypeptide;Casein kinase 2, beta polypeptide;Casein kinase 2, beta polypeptide, isoform CRA_d;Casein kinase 2, beta polypeptide, isoform CRA_b;cDNA, FLJ92126, Homo sapiens casein kinase 2, beta polypeptide (CSNK2B), mRNA;Casein kinase II subunit beta;Phosvitin;Protein G5a	CSNK2B;DADB-127H9.2-004;DAMA-236L13.2-004;DAMC-157M7.2-004;DAQB-195H10.8-004;DASS-336N12.7-004;hCG_43725;XXbac-BCX88C14.4-004;DADB-127H9.2-001;DAMA-236L13.2-001;DAMC-157M7.2-001;DASS-336N12.7-001;CK2N;G5A;DADB-127H9.2-002;DAMA-236L13.2-002;DAMC-157M7.2-002;DAQB-195H10.8-002;DASS-336N12.7-002;XXbac-BCX88C14.4-002;XXbac-BPG32J3.6-002	5
-0.622533	-0.232067	NaN	-0.417434	-0.652049	NaN	0.750447	0.316228	NaN	-0.760177	0.0329991	NaN	3	4	0	4	5	0	3	4	0	4	5	0	22.5	22.5	2.6994e-77	B0UXB6;O95870;B7Z4R6;A2ABS2;A2ADL2;A2BEY2;A6PWU5;B0UXB5;B0UZ66;B0UZL1;B0V013;F2Z3H2;F2Z3G6	B0UXB6;O95870;B7Z4R6;A2ABS2;A2ADL2;A2BEY2;A6PWU5;B0UXB5;B0UZ66;B0UZL1;B0V013	HLA-B associated transcript 5;HLA-B associated transcript 5, isoform CRA_b;HLA-B-associated transcript 5;Protein BAT5;Protein G5;cDNA FLJ53140, highly similar to HLA-B-associated transcript 5	BAT5;DADB-127H9.4-001;DAMA-236L13.6-001;DAMC-157M7.5-001;hCG_43724;G5;NG26;PP199;XXbac-BPG32J3.11-005;XXbac-BCX88C14.5-005;DASS-312M4.1-005;DAQB-195H10.5-005;DAMA-236L13.6-005;DADB-127H9.4-005;DAMC-157M7.5-005	13
0.637238	NaN	NaN	2.56625	NaN	NaN	-0.201038	NaN	NaN	0.98787	NaN	NaN	2	1	0	2	0	0	2	1	0	2	0	0	4.4	4.4	1.2605e-30	B0UZZ8;O15213	B0UZZ8;O15213	cDNA, FLJ96697;WD repeat domain 46;WD repeat domain 46, isoform CRA_d;WD repeat-containing protein 46;WD repeat-containing protein BING4	DADB-159G18.3-001;DAMC-227D19.9-001;hCG_17524;WDR46;BING4;C6orf11;FP221	2
-0.93801	-0.529579	-0.923546	-0.500796	-0.674585	-0.397042	-0.0908167	-0.462352	-0.247844	-0.365808	-0.482818	-0.242797	41	35	28	26	31	19	41	35	28	26	31	19	47.2	47.2	0	B0V043;P26640;E7EVJ6;Q5SP20;B4DZ61;A2ABF4;B0V044	B0V043;P26640	Valyl-tRNA synthetase;Protein G7a;Valine--tRNA ligase	DAAP-21F2.2-001;DAMC-117B11.3-001;VARS;G7A;VARS2	7
NaN	NaN	NaN	NaN	NaN	NaN	NaN	NaN	NaN	NaN	NaN	NaN	7	8	3	3	5	3	0	0	0	0	0	0	31.2	0	6.7576e-153	B0V0C1;B0V0B9;P04222;Q53YP1;B0V0C2;Q5RJ85;P17693;Q6DU14;Q31611	B0V0C1;B0V0B9;P04222;Q53YP1;B0V0C2	Major histocompatibility complex, class I, C;HLA class I histocompatibility antigen, Cw-3 alpha chain;MHC class I antigen Cw*3;MHC class I antigen	DAMC-153L10.2-003;HLA-C;DAMC-153L10.2-002;HLAC;DAMC-153L10.2-001;HLA-Cw;DAMC-153L10.2-004	9
NaN	NaN	NaN	NaN	NaN	NaN	NaN	NaN	NaN	NaN	NaN	NaN	0	1	1	1	0	0	0	1	0	1	0	0	2	1.2	2.6448e-05	O60231;Q5SQH4;B0V0F8	O60231;Q5SQH4;B0V0F8	ATP-dependent RNA helicase #3;DEAH-box protein 16;Putative pre-mRNA-splicing factor ATP-dependent RNA helicase DHX16;cDNA, FLJ92560, highly similar to Homo sapiens DEAH (Asp-Glu-Ala-His) box polypeptide 16 (DHX16), mRNA;DBP2 protein;DEAD/H (Asp-Glu-Ala-Asp/His) box polypeptide 16;DEAH (Asp-Glu-Ala-His) box polypeptide 16;DEAH (Asp-Glu-Ala-His) box polypeptide 16, isoform CRA_e	DBP2;DDX16;DHX16;KIAA0577;DADB-129D20.3-001;DAMA-178G23.3-001;DAMC-83F13.2-001;DASS-182C6.7-001;hCG_26008;XXbac-BCX48F10.8-001;XXbac-BPG27H4.6-001;DAAP-285E11.5-001	3
0.164337	0.471004	0.0476603	0.321499	-0.251317	0.00284722	0.7795	0.661691	0.551964	0.380022	0.871597	0.461754	15	14	6	11	17	6	15	14	6	11	17	6	40.8	40.8	5.0534e-151	B0YIW6;B0YIW5;P48444;E9PEU4;E9PK34	B0YIW6;B0YIW5;P48444;E9PEU4	Archain 1, isoform CRA_a;Coatomer subunit delta variant 2;Archain 1, isoform CRA_b;cDNA, FLJ92603, Homo sapiens archain 1 (ARCN1), mRNA;Coatomer subunit delta variant 1;Archain;Coatomer subunit delta;Delta-coat protein	ARCN1;hCG_40220;COPD	5
-0.17695	-0.182226	-0.318613	0.204513	0.770167	NaN	2.01293	2.03413	1.26908	-0.188003	-0.0235143	NaN	11	11	4	3	8	0	11	11	4	3	8	0	41.6	41.6	1.3101e-141	B0YIY3;Q14012;C9JES6;Q8IU85;Q5SQQ7;Q8IU85-2	B0YIY3;Q14012	Calcium/calmodulin-dependent protein kinase I, isoform CRA_a;Calcium/calmodulin-dependent protein kinase type 1;cDNA, FLJ95825, Homo sapiens calcium/calmodulin-dependent protein kinase I (CAMK1),mRNA;CaM kinase I;CaM kinase I alpha	CAMK1;hCG_21548	6
NaN	NaN	NaN	NaN	-0.715628	NaN	NaN	NaN	NaN	NaN	-0.273138	NaN	0	0	1	0	4	0	0	0	1	0	4	0	10.8	10.8	1.9288e-107	B0YJ56;Q9BXW6;Q9BXW6-3;Q6GSK5;Q9BXW6-2	B0YJ56;Q9BXW6;Q9BXW6-3;Q6GSK5;Q9BXW6-2	Oxysterol-binding protein;Oxysterol-binding protein-related protein 1	hCG_2020467;OSBPL1A;ORP1;OSBP8;OSBPL1;OSBPL1B	5
1.33524	NaN	NaN	2.62376	1.17944	3.32089	-0.634685	NaN	NaN	0.819669	2.14256	3.05552	2	1	1	2	4	2	2	1	1	2	4	2	32.6	32.6	2.1235e-131	B0YJ76;P00374;B4DM58;B4DDD2;Q86XF0;C9JJ68	B0YJ76;P00374;B4DM58;B4DDD2	cDNA, FLJ93028, Homo sapiens dihydrofolate reductase (DHFR), mRNA;Dihydrofolate reductase;cDNA FLJ51500, highly similar to Dihydrofolate reductase (EC 1.5.1.3);cDNA FLJ53008, highly similar to Dihydrofolate reductase (EC 1.5.1.3)	DHFR;DYR;DHFRP1	6
NaN	NaN	NaN	NaN	1.94695	NaN	NaN	NaN	NaN	NaN	2.87177	NaN	0	0	0	0	3	0	0	0	0	0	3	0	9.1	9.1	3.4998e-06	B0YJ89;O14730;O14730-2;E7ESK5	B0YJ89;O14730;O14730-2;E7ESK5	cDNA FLJ32730 fis, clone TESTI2001099, highly similar to Serine/threonine-protein kinase RIO3 (EC 2.7.11.1);RIO kinase 3 (Yeast), isoform CRA_a;Serine/threonine-protein kinase RIO3;RIO kinase 3;sudD homolog	hCG_37755;RIOK3;SUDD	4
-0.674311	-0.776032	-0.0559183	-0.598881	-0.813409	-0.575553	-0.42589	-0.0488821	-0.425481	-0.147804	0.135388	0.360887	9	9	9	8	10	11	9	9	9	8	10	11	47.6	47.6	1.984e-258	B0ZBD0;P39019	B0ZBD0;P39019	40S ribosomal protein S19;cDNA, FLJ92047, Homo sapiens ribosomal protein S19 (RPS19), mRNA;Ribosomal protein S19, isoform CRA_a	hCG_1995572;RPS19	2
2.97029	NaN	NaN	3.63022	1.19534	1.44058	-2.15533	NaN	NaN	1.29522	3.14135	3.17127	4	0	1	2	7	5	4	0	1	2	7	5	24.3	24.3	1.774e-246	B0ZBE2;P01019;E7EUC5	B0ZBE2;P01019;E7EUC5	Angiotensinogen (Serpin peptidase inhibitor, clade A, member 8);Angiotensinogen (Serpin peptidase inhibitor, clade A, member 8), isoform CRA_a;Angiotensin I;Angiotensin II;Angiotensin III;Angiotensin-1;Angiotensin-2;Angiotensin-3;Angiotensinogen;Des-Asp[1]-angiotensin II;Serpin A8	AGT;hCG_14741;RP11-505D24.1-001;SERPINA8	3
-0.25901	-0.297175	NaN	-0.850523	-0.443889	-0.482994	-1.38218	-2.05521	NaN	-1.38901	-1.40336	-0.0941202	2	3	0	2	6	2	2	3	0	2	5	2	43	40.9	0	E7ERL2;P25325;Q6FHN9;E7ENL2;B1AH49	E7ERL2;P25325;Q6FHN9;E7ENL2;B1AH49	3-mercaptopyruvate sulfurtransferase;Mercaptopyruvate sulfurtransferase, isoform CRA_a;MPST protein;Putative uncharacterized protein MPST;Mercaptopyruvate sulfurtransferase	MPST;TST2;hCG_41447;LL22NC01-146D10.4-005	5
NaN	0.155632	NaN	0.694357	0.338163	0.906118	NaN	0.216556	NaN	0.513873	0.527695	0.110366	1	2	0	1	1	1	1	2	0	1	1	1	12.9	12.9	5.9934e-12	Q9BW83;Q9BW83-2;F5GZ09;B1AH57;E9PE51;B1AH58	Q9BW83;Q9BW83-2;F5GZ09;B1AH57;E9PE51;B1AH58	Putative GTP-binding protein RAY-like;Rab-like protein 4;RAB, member of RAS oncogene family-like 4	RABL4;RAYL;LL22NC01-132D12.2-002;LL22NC01-132D12.2-005	6
-1.07912	-0.899538	-0.344234	-0.97974	-0.795288	-0.392873	-1.23615	-1.1357	-1.88565	-1.0635	-1.11959	-2.39689	3	3	1	2	2	3	3	3	1	2	2	3	27.2	27.2	2.3299e-65	P30536;B1AH87	P30536;B1AH87	Mitochondrial benzodiazepine receptor;Peripheral-type benzodiazepine receptor;PKBS;Translocator protein;Translocator protein (18kDa)	BZRP;MBR;TSPO;RP3-526I14.4-005	2
-0.714691	-0.575984	-0.919397	-0.653215	-0.792861	-0.606208	-0.793512	-0.910464	-0.207201	-0.7463	-0.536892	-0.0557946	13	11	3	10	16	8	13	11	3	10	16	8	50.6	50.6	0	Q14166;B1AH89;E9PGR8	Q14166;B1AH89	Tubulin--tyrosine ligase-like protein 12;Tubulin tyrosine ligase-like family, member 12	KIAA0153;TTLL12;Z82214.4-003	3
0.0862591	0.273672	-0.173498	-0.435532	-0.725458	-0.319052	-1.40644	-2.01615	-1.43231	-0.42081	-0.871333	-0.436992	20	22	12	16	22	7	20	22	12	16	22	7	49.5	49.5	3.8905e-202	B1AHB0;P33992;B1AHB1;E7EQY5;B1AHA9;C9JMJ8;B1AHB2	B1AHB0;P33992;B1AHB1;E7EQY5	cDNA, FLJ92902, Homo sapiens MCM5 minichromosome maintenance deficient 5, celldivision cycle 46 (S. cerevisiae) (MCM5), mRNA;MCM5 minichromosome maintenance deficient 5, cell division cycle 46 (S. cerevisiae), isoform CRA_a;Minichromosome maintenance complex component 5;CDC46 homolog;DNA replication licensing factor MCM5;P1-CDC46;MCM5 minichromosome maintenance deficient 5, cell division cycle 46…	hCG_41525;MCM5;RP5-824I19__A.1-001;CDC46;RP5-824I19__A.1-002	7
NaN	NaN	NaN	NaN	0.157579	NaN	NaN	NaN	NaN	NaN	1.16783	NaN	0	1	0	0	2	1	0	1	0	0	2	1	12.7	12.7	3.0135e-13	Q9UBK9;B1AJQ0	Q9UBK9;B1AJQ0	Androgen receptor trapped clone 27 protein;Protein UXT;Ubiquitously expressed transcript protein;Ubiquitously-expressed transcript	HSPC024;UXT;RP1-212G6.2-003	2
-0.285378	0.411054	1.68586	-0.89944	-0.0885127	0.149182	1.39913	1.34118	1.22822	-1.10281	-0.0286889	-0.156566	6	5	5	2	7	6	6	5	5	2	7	6	38.5	38.5	0	E9PBB7;Q86Y82;B1AJQ6	E9PBB7;Q86Y82;B1AJQ6	Syntaxin-12;Syntaxin 12	STX12;RP3-426I6.4-002	3
NaN	-0.600777	NaN	NaN	-0.333026	-0.799831	NaN	0.00348731	NaN	NaN	-0.119499	0.421698	3	5	1	4	4	3	0	1	1	0	1	1	7.3	1.3	1.2116e-14	P28370;P28370-2;E9PCY3;B1AJV0;B1ALF5	P28370;P28370-2;E9PCY3;B1AJV0;B1ALF5	ATP-dependent helicase SMARCA1;Nucleosome-remodeling factor subunit SNF2L;Probable global transcription activator SNF2L1;SWI/SNF-related matrix-associated actin-dependent regulator of chromatin subfamily A member 1;SWI/SNF related, matrix associated, actin dependent regulator of chromatin, subfamily a, member 1	SMARCA1;SNF2L;SNF2L1;RP3-353H6.2-001	5
NaN	NaN	NaN	NaN	NaN	NaN	NaN	NaN	NaN	NaN	NaN	NaN	0	0	0	1	0	0	0	0	0	0	0	0	9.3	7	4.0702e-66	B1AJV5;Q13761-2;Q13761;F5H4J4;E9PH34	B1AJV5;Q13761-2;Q13761;F5H4J4;E9PH34	Runt-related transcription factor 3;Runt-related transcription factor 3, isoform CRA_b;Acute myeloid leukemia 2 protein;Core-binding factor subunit alpha-3;Oncogene AML-2;Polyomavirus enhancer-binding protein 2 alpha C subunit;SL3/AKV core-binding factor alpha C subunit;SL3-3 enhancer factor 1 alpha C subunit	hCG_1812030;RP3-398I9.1-002;RUNX3;AML2;CBFA3;PEBP2A3	5
-0.579604	-0.832655	NaN	-1.39506	0.402557	NaN	-0.119548	0.169931	NaN	-0.209967	-2.29903	NaN	2	3	0	2	2	0	2	2	0	1	2	0	15.4	11.4	3.3354e-114	P35914;Q6IBC0;B1AK13;B4DUP4;F5GYT9	P35914;Q6IBC0;B1AK13;B4DUP4;F5GYT9	3-hydroxy-3-methylglutarate-CoA lyase;Hydroxymethylglutaryl-CoA lyase, mitochondrial;3-hydroxymethyl-3-methylglutaryl-Coenzyme A lyase (Hydroxymethylglutaricaciduria);3-hydroxymethyl-3-methylglutaryl-Coenzyme A lyase (Hydroxymethylglutaricaciduria), isoform CRA_a;cDNA, FLJ94502, highly similar to Homo sapiens 3-hydroxymethyl-3-methylglutaryl-Coenzyme A lyase(hydroxymethylglutaricaciduria) (HMGCL)…	HMGCL;hCG_37683;RP5-886K2.8-001	5
NaN	NaN	NaN	NaN	NaN	NaN	NaN	NaN	NaN	NaN	NaN	NaN	0	0	0	0	1	0	0	0	0	0	1	0	3.1	3.1	0.001902	Q96C11-3;Q96C11;F2Z2V1;B1AK94;Q96C11-4;Q9NV20;Q96C11-2	Q96C11-3;Q96C11;F2Z2V1;B1AK94;Q96C11-4;Q9NV20;Q96C11-2	FGGY carbohydrate kinase domain-containing protein;cDNA FLJ30280 fis, clone BRACE2002792, weakly similar to sugar kinase YDR109C (EC 2.7.1.-);FGGY carbohydrate kinase domain containing;cDNA FLJ10986 fis, clone PLACE1001869, weakly similar to L-RIBULOKINASE (EC 2.7.1.16);Putative uncharacterized protein FLJ10986	FGGY;RP11-242B9.1-006;FLJ10986;hCG_1811961;RP11-242B9.1-002	7
0.739063	0.605464	NaN	NaN	1.98681	NaN	1.32285	1.73063	NaN	NaN	-0.393251	NaN	4	3	0	1	7	1	3	3	0	1	7	0	9	7.7	0	E9PD20;B1AKC7;Q9UJF2	E9PD20;B1AKC7;Q9UJF2	RAS protein activator like 2;Ras GTPase-activating protein nGAP;RAS protein activator-like 2	RASAL2;RP4-593C16.1-002;NGAP	3
0.390092	0.604254	-0.13553	1.61911	1.01221	0.957326	0.330665	0.206289	0.706469	0.568709	0.967684	1.25492	14	12	7	11	17	2	13	11	7	10	16	2	17.9	17.4	3.3703e-176	B1AKJ5;O43847-2;O43847;F5H6R2;F5H7V1;E9PHF8;Q8N4U5	B1AKJ5;O43847-2;O43847;F5H6R2;F5H7V1	Nardilysin (N-arginine dibasic convertase);Nardilysin (N-arginine dibasic convertase), isoform CRA_d;Nardilysin;N-arginine dibasic convertase	hCG_40292;NRD1;RP4-657D16.2-002	7
1.60588	NaN	NaN	1.01873	NaN	NaN	0.721965	NaN	NaN	0.305517	NaN	NaN	2	1	0	2	1	0	2	1	0	2	1	0	4.3	4.3	7.1987e-06	B3KPQ4;B1AKJ6;Q96SU4;Q96SU4-2;Q86YQ3;E9PJW9;Q96SU4-3;Q96SU4-4;Q96SU4-5	B3KPQ4;B1AKJ6;Q96SU4;Q96SU4-2;Q86YQ3;E9PJW9;Q96SU4-3;Q96SU4-4;Q96SU4-5	Oxysterol-binding protein;Oxysterol-binding protein-related protein 9	hCG_1780933;OSBPL9;RP4-657D16.1-004;ORP9;OSBP4;RP4-657D16.1-005	9
-0.052464	-1.12115	NaN	-0.696072	-0.166435	NaN	-1.55831	NaN	NaN	0.0425859	-1.95751	NaN	1	2	0	2	2	1	1	1	0	1	2	1	14.4	11.6	1.4873e-48	B1AKK2;O94760;Q5HYC8	B1AKK2;O94760;Q5HYC8	cDNA, FLJ92778, Homo sapiens dimethylarginine dimethylaminohydrolase 1 (DDAH1), mRNA;Dimethylarginine dimethylaminohydrolase 1;Dimethylarginine dimethylaminohydrolase 1, isoform CRA_b;DDAHI;Dimethylargininase-1;N(G),N(G)-dimethylarginine dimethylaminohydrolase 1;Dimethylarginine dimethylaminohydrolase 1, isoform CRA_a;Putative uncharacterized protein DKFZp686N2176	DDAH1;hCG_2040048;RP4-621F18.1-001;DDAH;DKFZp686N2176	3
NaN	NaN	NaN	NaN	-0.551927	NaN	NaN	NaN	NaN	NaN	1.1702	NaN	0	0	0	0	2	0	0	0	0	0	2	0	2.5	2.5	5.7788e-05	Q9NRA8;B1AKL4;B1AKL3;Q9NRA8-2;B0QYZ7	Q9NRA8;B1AKL4;B1AKL3;Q9NRA8-2;B0QYZ7	Eukaryotic translation initiation factor 4E nuclear import factor 1;Eukaryotic translation initiation factor 4E transporter	EIF4ENIF1;RP11-247I13.2-005;RP11-247I13.2-001;RP11-247I13.2-012	5
NaN	NaN	NaN	1.08068	NaN	NaN	NaN	NaN	NaN	1.22562	NaN	NaN	1	0	0	2	1	0	1	0	0	2	1	0	3.9	3.9	1.0181e-05	Q9Y483;B1AKT6;Q9Y483-3;F5GXQ2;Q9Y483-2	Q9Y483;B1AKT6;Q9Y483-3;F5GXQ2;Q9Y483-2	Metal regulatory transcription factor 2;Metal-response element DNA-binding protein M96;Metal-response element-binding transcription factor 2;Polycomb-like protein 2;Metal response element binding transcription factor 2	MTF2;PCL2;RP5-976O13.1-003	5
NaN	NaN	NaN	NaN	2.8465	NaN	NaN	NaN	NaN	NaN	0.893017	NaN	0	0	0	0	1	0	0	0	0	0	1	0	2.7	2.7	4.7247e-39	Q96KR7;B1AKX0;B1AN68;Q96KR7-2	Q96KR7;B1AKX0;B1AN68;Q96KR7-2	Phosphatase and actin regulator 3;Scaffold-associated PP1-inhibiting protein;cDNA, FLJ78946, highly similar to Phosphatase and actin regulator 3;Phosphatase and actin regulator 3, isoform CRA_a	C20orf101;PHACTR3;SCAPIN1;RP5-899C14.1-003;hCG_27667;RP5-899C14.1-002	4
-0.0960461	-0.0742452	NaN	NaN	-0.00487143	0.443058	2.05334	1.97699	NaN	NaN	0.91704	0.0552045	7	6	1	1	4	3	7	6	1	1	4	3	66.9	66.9	3.6648e-196	B1AKZ3;B1AKZ4;Q15121;B1AKZ5	B1AKZ3;B1AKZ4;Q15121;B1AKZ5	cDNA FLJ38560 fis, clone HCHON2003642, highly similar to Astrocytic phosphoprotein PEA-15;Phosphoprotein enriched in astrocytes 15;Phosphoprotein enriched in astrocytes 15, isoform CRA_b;cDNA, FLJ92023, Homo sapiens phosphoprotein enriched in astrocytes 15 (PEA15),mRNA;Phosphoprotein enriched in astrocytes 15, isoform CRA_a;15 kDa phosphoprotein enriched in astrocytes;Astrocytic phosphoprotein PE…	hCG_39732;PEA15;RP11-536C5.8-002;RP11-536C5.8-001;RP11-536C5.8-003	4
NaN	NaN	NaN	NaN	-0.00296077	NaN	NaN	NaN	NaN	NaN	-0.610404	NaN	0	0	0	0	2	0	0	0	0	0	2	0	7.3	7.3	3.1311e-48	E7EUA8;B1ALE7;Q9Y2L9;Q9Y2L9-2	E7EUA8;B1ALE7;Q9Y2L9;Q9Y2L9-2	Leucine-rich repeats and calponin homology (CH) domain containing 1;Calponin homology domain-containing protein 1;Leucine-rich repeat and calponin homology domain-containing protein 1;Neuronal protein 81	LRCH1;RP11-147L20.3-001;CHDC1;KIAA1016	4
-0.619472	-0.769732	NaN	-0.560192	-0.195023	NaN	0.83233	0.616888	NaN	1.30529	0.721708	NaN	3	2	2	4	5	4	1	1	1	2	3	2	15.6	7.8	0	Q14155-5;B1ALK7;Q14155-1;Q14155;Q14155-3;Q14155-2;Q14155-6;E7EUY6;E9PDQ5;E7EU80;E7ENL8;B1ANY6;C9JDI6;C9JAD7	Q14155-5;B1ALK7;Q14155-1;Q14155;Q14155-3;Q14155-2;Q14155-6;E7EUY6;E9PDQ5	Rho guanine nucleotide exchange factor (GEF) 7;Beta-Pix;COOL-1;p85;PAK-interacting exchange factor beta;Rho guanine nucleotide exchange factor 7	ARHGEF7;RP11-494P5.1-001;COOL1;KIAA0142;Nbla10314;P85SPR;PAK3BP;PIXB	14
-0.264112	-0.363243	-0.638192	-0.532528	-0.360949	-0.303795	0.752129	0.49714	0.475943	-0.868641	-0.553552	-0.782034	24	23	10	11	17	11	24	23	10	11	17	11	32.6	32.6	0	B1ALS2;P08575;E9PC28;B1ALS3;P08575-2;F5GXY8;F5H547;F5GXZ3;E9PMF8;E9PKH0;E9PMF7	B1ALS2;P08575;E9PC28;B1ALS3;P08575-2;F5GXY8;F5H547;F5GXZ3;E9PMF8	Protein tyrosine phosphatase, receptor type, C;Protein tyrosine phosphatase, receptor type, C, isoform CRA_d;Leukocyte common antigen;Receptor-type tyrosine-protein phosphatase C;T200	hCG_1811178;PTPRC;RP11-553K8.4-001;CD45;RP11-553K8.4-002	11
0.0173878	-0.603949	NaN	NaN	NaN	NaN	0.0927118	0.516868	NaN	NaN	NaN	NaN	2	2	0	1	1	0	2	2	0	1	1	0	7.7	7.7	4.7421e-17	B1ALW7;Q14746;Q86U99;F5H1E5	B1ALW7;Q14746;Q86U99;F5H1E5	cDNA, FLJ93071, Homo sapiens component of oligomeric golgi complex 2 (COG2), mRNA;Component of oligomeric golgi complex 2;Component of oligomeric golgi complex 2, isoform CRA_a;Component of oligomeric Golgi complex 2;Conserved oligomeric Golgi complex subunit 2;Low density lipoprotein receptor defect C-complementing protein;Component of oligomeric golgi complex 2, isoform CRA_b	COG2;hCG_15926;RP11-543E8.3-001;LDLC;RP11-543E8.3-002	4
-0.223994	-0.0895696	0.805314	-0.406191	-0.467591	NaN	-0.122881	-0.0383393	-0.125204	-0.504137	-0.239786	NaN	6	5	5	5	8	3	3	2	2	2	4	1	34.9	30.1	0	O95758-4;O95758-5;O95758;O95758-2;B1ALY5;O95758-1;B1ALY6;B1ALY2	O95758-4;O95758-5;O95758;O95758-2;B1ALY5;O95758-1;B1ALY6	Regulator of differentiation 1;cDNA FLJ51619, highly similar to Regulator of differentiation 1;ROD1 regulator of differentiation 1 (S. pombe)	ROD1;RP11-165N19.1-004;RP11-165N19.1-005	8
-0.0953475	0.144148	NaN	-0.335965	-0.31701	-0.0279824	-0.500076	-0.713632	NaN	0.0942177	-0.100684	0.373765	5	5	0	6	6	3	5	5	0	6	6	3	46.5	46.5	4.9336e-187	B1AM93;P51970;F5H7V7	B1AM93;P51970	cDNA, FLJ94833, Homo sapiens NADH dehydrogenase (ubiquinone) 1 alpha subcomplex, 8, 19kDa (NDUFA8), mRNA;NADH dehydrogenase (Ubiquinone) 1 alpha subcomplex, 8, 19kDa;Complex I-19kD;Complex I-PGIV;NADH dehydrogenase [ubiquinone] 1 alpha subcomplex subunit 8;NADH-ubiquinone oxidoreductase 19 kDa subunit	hCG_29045;NDUFA8;RP11-456D21.1-001	3
-0.546764	NaN	NaN	-1.00052	-0.294365	NaN	-1.7355	NaN	NaN	-0.718087	-1.51655	NaN	8	5	4	6	9	2	2	0	1	2	3	0	28	12.9	0	E7ETH8;F5H1J5;Q6B514;Q14141;B1AMS2;Q14141-4;Q548C9;Q14141-2;Q541S4;Q14141-3	E7ETH8;F5H1J5;Q6B514;Q14141;B1AMS2;Q14141-4;Q548C9;Q14141-2;Q541S4	Septin 6 isoform E;Septin-6;Septin 6;Septin 6, isoform CRA_b;cDNA FLJ77872, highly similar to Homo sapiens SEPTIN6 type V (SEPTIN6) mRNA;Septin 6, isoform CRA_e;cDNA FLJ58747, highly similar to Septin-6;Septin 6, isoform CRA_d	KIAA0128;SEP2;SEPT6;hCG_23191;RP5-876A24.2-002;RP5-876A24.2-004;RP5-876A24.2-003	10
0.274046	NaN	NaN	-0.293186	-0.73898	NaN	-0.125702	NaN	NaN	-0.107645	-0.152618	NaN	2	1	0	1	1	0	2	1	0	1	1	0	12.8	12.8	2.084e-16	Q9Y3B2;B1AMU7;B1AMU4;B1AMU3	Q9Y3B2;B1AMU7;B1AMU4;B1AMU3	3-5 exoribonuclease CSL4 homolog;Exosome component 1;Exosomal core protein CSL4	CGI-108;CSL4;EXOSC1;RP11-452K12.9;RP11-452K12.9-004;RP11-452K12.9-009;RP11-452K12.9-008	4
NaN	NaN	NaN	NaN	NaN	NaN	NaN	NaN	NaN	NaN	NaN	NaN	0	0	0	0	1	0	0	0	0	0	1	0	3.9	3.9	0.0036399	B1AN63;Q9HAN9	B1AN63;Q9HAN9	cDNA, FLJ96727, Homo sapiens nicotinamide nucleotide adenylyltransferase 1(NMNAT1), mRNA;Nicotinamide nucleotide adenylyltransferase 1;Nicotinamide nucleotide adenylyltransferase 1, isoform CRA_a;Nicotinamide mononucleotide adenylyltransferase 1;Nicotinate-nucleotide adenylyltransferase 1	hCG_1820992;NMNAT1;RP11-807G9.1-001;NMNAT	2
NaN	NaN	NaN	NaN	NaN	NaN	NaN	NaN	NaN	NaN	NaN	NaN	1	0	0	1	2	0	0	0	0	0	1	0	6.2	2.7	4.7847e-05	B1AN89;O43432-2;B1AN92;B1AN91	B1AN89;O43432-2	Eukaryotic translation initiation factor 4 gamma, 3	EIF4G3;RP11-190H11.1-002	4
NaN	NaN	NaN	NaN	NaN	NaN	NaN	NaN	NaN	NaN	NaN	NaN	0	0	1	0	0	0	0	0	1	0	0	0	4.3	4.3	1.2246e-07	P35030;E7ES07;P35030-2;P35030-3;B1AN99	P35030;E7ES07;P35030-2;P35030-3;B1AN99	Brain trypsinogen;Mesotrypsinogen;Serine protease 3;Serine protease 4;Trypsin III;Trypsin IV;Trypsin-3;Protease, serine, 3	PRSS3;PRSS4;TRY3;TRY4;RP11-176F3.3-002	5
-0.786758	-0.926784	-0.700902	-0.961667	-0.841699	-0.947287	-0.727087	-0.876113	-0.889259	-0.0653318	-0.495442	-0.346659	12	15	15	12	17	12	11	14	14	11	16	11	47.8	47.8	0	B1ANK7;P07954;P07954-2;A6NCI4;F5GZN1;Q9BQI0-2;Q9BQI0;Q9BQI0-3;Q9BQI0-4;Q5JUP3	B1ANK7;P07954;P07954-2	cDNA, FLJ92753, Homo sapiens fumarate hydratase (FH), nuclear gene encodingmitochondrial protein, mRNA;Fumarate hydratase;Fumarate hydratase, isoform CRA_c;Fumarate hydratase, mitochondrial	FH;hCG_40671;RP11-527D7.2-001	10
0.760779	0.32575	0.440102	NaN	0.254729	0.384291	-0.832199	-0.0889558	-0.419763	NaN	0.927418	0.755932	3	6	2	1	11	9	3	6	2	1	11	9	61.4	61.4	0	B1APC6;Q99598;Q5VVQ1;Q7Z3N9	B1APC6;Q99598	cDNA, FLJ93547, Homo sapiens translin-associated factor X (TSNAX), mRNA;Translin-associated factor X;Translin-associated factor X, isoform CRA_c;Translin-associated protein X	hCG_14691;RP11-17H4.1-001;TSNAX;TRAX	4
0.0326656	0.0750735	0.590922	0.0517137	-0.33848	0.0163555	0.371866	0.537892	-0.0121454	0.898531	0.857459	0.850822	3	5	4	4	7	4	3	5	4	4	7	4	44.8	44.8	1.7436e-204	B1AQP2;Q9UHV9	B1AQP2;Q9UHV9	cDNA, FLJ96845, Homo sapiens prefoldin 2 (PFDN2), mRNA;Prefoldin subunit 2	hCG_1995291;PFDN2;RP11-544M22.10-001;HSPC231;PFD2	2
1.07996	NaN	NaN	NaN	0.201627	NaN	0.504177	NaN	NaN	NaN	0.962406	NaN	2	1	0	0	3	0	2	1	0	0	3	0	7.7	7.7	2.0015e-16	Q9Y692;B1AT47;Q9Y692-2;B1AT46	Q9Y692;B1AT47;Q9Y692-2;B1AT46	DNA-binding protein p96PIF;Glucocorticoid modulatory element-binding protein 1;Parvovirus initiation factor p96;cDNA, FLJ96492, Homo sapiens glucocorticoid modulatory element binding protein 1(GMEB1), transcript variant 2, mRNA;Glucocorticoid modulatory element binding protein 1;Glucocorticoid modulatory element binding protein 1, isoform CRA_a	GMEB1;hCG_1787575;RP11-318E23.1-001;RP11-318E23.1-004	4
1.58772	0.622578	NaN	NaN	NaN	NaN	2.49825	2.37658	NaN	NaN	NaN	NaN	1	5	0	0	1	0	1	5	0	0	1	0	10.4	10.4	1.0341e-35	B1AVU8;Q59EN5;C9J7I6;P07602-3;C9JIZ6;P07602-2;P07602;Q53Y86;F5H0X6;Q5BJH1	B1AVU8;Q59EN5;C9J7I6;P07602-3;C9JIZ6;P07602-2;P07602;Q53Y86;F5H0X6;Q5BJH1	Prosaposin;Prosaposin variant;Putative uncharacterized protein PSAP;A1 activator;Cerebroside sulfate activator;Co-beta-glucosidase;Component C;Dispersin;Glucosylceramidase activator;Proactivator polypeptide;Protein A;Protein C;Saposin-A;Saposin-B;Saposin-B-Val;Saposin-C;Saposin-D;Sphingolipid activator protein 1;Sphingolipid activator protein 2;Sulfatide/GM1 activator;Prosaposin (Variant Gaucher …	PSAP;RP11-472K8.1-002;GLBA;SAP1;hCG_1787837;RP11-472K8.1-001	10
-0.441834	-0.744582	-0.883795	-0.756478	-0.842886	-0.396032	-0.584954	-0.523347	-1.02961	-0.531336	-0.554212	-0.709652	8	4	1	3	6	3	8	4	1	3	6	3	24.6	24.6	1.1013e-213	B1AZV3;Q03518;F5H648;O94774	B1AZV3;Q03518;F5H648	Transporter 1 ATP-binding cassette sub-family B (MDR/TAP);Antigen peptide transporter 1;ATP-binding cassette sub-family B member 2;Peptide supply factor 1;Peptide transporter involved in antigen processing 1;Peptide transporter PSF1;Peptide transporter TAP1;Really interesting new gene 4 protein	DASS-67H14.3-001;ABCB2;PSF1;RING4;TAP1;Y3	4
-1.50791	-1.23031	-2.27453	NaN	NaN	NaN	3.7157	3.49543	3.90636	NaN	NaN	NaN	16	15	6	0	1	0	16	15	6	0	1	0	23.3	23.3	3.6251e-246	B2CI53;C9JXL3;E9PDL9;B5M453;B5M452;Q9Y6M7-2;Q9Y6M7;C9JRP1;Q9Y6M7-3;E9PFN4;E9PGC1;Q9Y6M7-4;C9J9I5;Q9Y6M7-5;B6DY53;B6DY52;Q6U841;C9JZZ4;C9J240;C9JV56;Q6U841-2;E7EW28	B2CI53;C9JXL3;E9PDL9;B5M453;B5M452;Q9Y6M7-2;Q9Y6M7;C9JRP1;Q9Y6M7-3;E9PFN4;E9PGC1;Q9Y6M7-4;C9J9I5;Q9Y6M7-5;B6DY53	Solute carrier family 4 sodium bicarbonate cotransporter member 7;Putative uncharacterized protein SLC4A7;Sodium bicarbonate cotransporter 2;Sodium bicarbonate cotransporter 2b;Sodium bicarbonate cotransporter 3;Solute carrier family 4 member 7;Solute carrier family 4 sodium bicarbonate cotransporter member 7 type 1 variant;Solute carrier family 4 sodium bicarbonate cotransporter member 7 type 2 …	SLC4A7;BT;NBC2;NBC2B;NBC3;SBC2;SLC4A6	22
-0.779416	-0.630984	-0.375591	-0.613105	-0.837339	-0.49587	-0.373324	-0.172383	-0.333435	-0.201242	-0.0577041	0.129797	20	22	18	16	20	19	9	10	9	6	9	7	71.1	39.9	0	B2R491;P62701;A6NH36;C9JQ55	B2R491;P62701	cDNA FLJ40595 fis, clone THYMU2010705, highly similar to 40S RIBOSOMAL PROTEIN S4, X ISOFORM;cDNA, FLJ92004, Homo sapiens ribosomal protein S4, X-linked (RPS4X), mRNA;Ribosomal protein S4, X-linked, isoform CRA_c;40S ribosomal protein S4, X isoform;SCR10;Single copy abundant mRNA protein	hCG_18634;RPS4X;CCG2;RPS4;SCAR	4
NaN	NaN	NaN	NaN	NaN	NaN	NaN	NaN	NaN	NaN	NaN	NaN	0	0	0	0	1	1	0	0	0	0	1	1	35	35	3.5253e-07	B2R4A9;Q9Y5J6;F2Z2B0	B2R4A9;Q9Y5J6;F2Z2B0	cDNA FLJ11268 fis, clone PLACE1009186, highly similar to Mitochondrial import inner membrane translocase subunit Tim9B;cDNA, FLJ92024, Homo sapiens fracture callus 1 homolog (rat) (FXC1), mRNA;Fracture callus 1 homolog (Rat);Fracture callus protein 1;FxC1;Mitochondrial import inner membrane translocase subunit Tim9 B;TIMM10B	FXC1;hCG_1992888;TIM9B;TIMM9B	3
3.27642	3.91891	NaN	3.03043	-0.304643	1.08711	-3.06624	-1.74923	NaN	-1.88764	2.47485	1.73784	3	2	0	6	1	2	3	2	0	6	1	2	36.5	36.5	3.2028e-224	B2R4C5;P61626	B2R4C5;P61626	Lysozyme C;1,4-beta-N-acetylmuramidase C	hCG_24462;LYZ;LZM	2
0.19064	0.135754	0.831152	1.03169	-0.123641	0.287955	-0.0710619	0.182864	0.203932	-0.0245577	1.17839	0.860634	4	5	6	3	5	5	3	4	5	2	4	4	3.5	2.9	0	E9PAV3;B2R4P8;Q13765	E9PAV3;B2R4P8;Q13765	cDNA FLJ33331 fis, clone BRACE2000489, highly similar to Nascent polypeptide-associated complex subunit alpha;cDNA, FLJ92170, Homo sapiens nascent-polypeptide-associated complex alpha polypeptide (NACA), mRNA;HCG2016482, isoform CRA_b;Putative uncharacterized protein NACA;Alpha-NAC;Nascent polypeptide-associated complex subunit alpha	hCG_2016482;NACA;HSD48	3
-0.909687	NaN	NaN	NaN	NaN	NaN	-0.432305	NaN	NaN	NaN	NaN	NaN	6	7	6	5	7	7	1	1	0	0	0	0	57.4	23.5	2.263e-97	B2R4P9;P84243;Q16695;Q6NXT2;B4DEB1	B2R4P9;P84243;Q16695;Q6NXT2;B4DEB1	Histone H3;Histone H3.3;H3/g;Histone H3.1t;Histone H3-like	H3F3A;H3F3B;hCG_1984517;hCG_1989319;H3.3A;H3.3B;H3F3;PP781;H3FT;HIST3H3	5
-1.12441	-1.1586	-0.571157	-1.17006	-1.13729	-0.882707	-1.23222	-1.65966	-1.10666	-0.496447	-0.596436	-0.622969	12	13	12	10	14	15	12	13	12	10	14	15	66	66	0	B2R4R0;P62805	B2R4R0;P62805	Histone H4	HIST1H4J;HIST1H4L;H4/A;H4/B;H4/C;H4/D;H4/E;H4/G;H4/H;H4/I;H4/J;H4/K;H4/M;H4/N;H4/O;H4F2;H4FA;H4FB;H4FC;H4FD;H4FE;H4FG;H4FH;H4FI;H4FJ;H4FK;H4FM;H4FN;H4FO;HIST1H4A;HIST1H4B;HIST1H4C;HIST1H4D;HIST1H4E;HIST1H4F;HIST1H4H;HIST1H4I;HIST1H4K;HIST2H4;HIST2H4A;HIST2H4B;HIST4H4	2
-0.549646	-0.850244	-0.542671	-0.601938	-0.765573	-0.597823	-0.275689	0.106542	-0.180307	0.181419	-0.01663	0.240389	2	2	2	2	2	3	2	2	2	2	2	3	36.2	36.2	3.0762e-95	B2R4R9;P62857	B2R4R9;P62857	cDNA, FLJ92192, Homo sapiens ribosomal protein S28 (RPS28), mRNA;HCG26477;Ribosomal protein S28, isoform CRA_a;40S ribosomal protein S28	hCG_23961;hCG_26477;RPS28	2
-0.726927	-0.756915	-0.441638	-1.20645	-1.01741	-0.724498	-1.74668	-1.86958	-1.62448	-0.685099	-0.724726	-0.673803	7	9	7	7	11	9	2	2	2	2	2	3	72.2	9.5	0	B2R4S9;P62807;O60814;P57053;P58876;Q5QNW6;Q93079;Q99877;Q99879;Q99880;B4DR52;Q96A08	B2R4S9;P62807;O60814;P57053;P58876;Q5QNW6;Q93079;Q99877;Q99879;Q99880;B4DR52;Q96A08	Histone H2B;Histone H2B type 1-C/E/F/G/I;Histone H2B.1 A;Histone H2B.a;Histone H2B.g;Histone H2B.h;Histone H2B.k;Histone H2B.l;HIRA-interacting protein 1;Histone H2B type 1-K;Histone H2B type F-S;Histone H2B.s;HIRA-interacting protein 2;Histone H2B type 1-D;Histone H2B.1 B;Histone H2B.b;Histone H2B type 2-F;Histone H2B type 1-H;Histone H2B.j;Histone H2B type 1-N;Histone H2B.d;Histone H2B type 1-M…	hCG_1640484;hCG_1640985;hCG_1641780;hCG_1787353;hCG_1787365;HIST1H2BC;HIST1H2BE;HIST1H2BF;HIST1H2BG;HIST1H2BI;H2BFA;H2BFG;H2BFH;H2BFK;H2BFL;H2BFT;HIRIP1;HIST1H2BK;H2BFS;H2BFB;HIRIP2;HIST1H2BD;HIST2H2BF;H2BFJ;HIST1H2BH;H2BFD;HIST1H2BN;H2BFE;HIST1H2BM;H2BFC;HIST1H2BL;HIST1H2BA;TSH2B	12
-0.106109	NaN	NaN	NaN	-0.141554	0.42886	-0.341282	NaN	NaN	NaN	-0.0470039	-0.204128	1	1	0	0	3	3	1	1	0	0	3	3	30.6	30.6	2.0491e-119	B2R4V0;Q8WVJ2;E5RFP0	B2R4V0;Q8WVJ2;E5RFP0	cDNA, FLJ92225;NudC domain containing 2;NudC-like protein 2;NudC domain-containing protein 2	hCG_1979333;NUDCD2	3
-0.533084	-0.541302	-0.384326	-0.641663	-0.998689	-0.629659	-0.346672	-0.155351	-0.245424	-0.288602	0.220108	0.222945	6	6	7	5	7	6	6	6	7	5	7	6	76.2	76.2	3.9507e-79	B2R4W8;P62244	B2R4W8;P62244	cDNA FLJ30359 fis, clone BRACE2007760, highly similar to 40S RIBOSOMAL PROTEIN S15A;cDNA, FLJ92249, Homo sapiens ribosomal protein S15a (RPS15A), mRNA;HCG1994130, isoform CRA_a;40S ribosomal protein S15a	hCG_1994130;OK/SW-cl.82;RPS15A	2
NaN	NaN	NaN	NaN	NaN	NaN	NaN	NaN	NaN	NaN	NaN	NaN	0	0	0	0	1	0	0	0	0	0	1	0	9.7	9.7	3.3918e-05	B2R532;Q9Y3B8;F5GYG5;Q9Y3B8-2;F5GX07	B2R532;Q9Y3B8;F5GYG5;Q9Y3B8-2;F5GX07	cDNA, FLJ92319, highly similar to Homo sapiens REX2, RNA exonuclease 2 homolog (S. cerevisiae) (REXO2), mRNA;REX2, RNA exonuclease 2 homolog (S. cerevisiae);REX2, RNA exonuclease 2 homolog (S. cerevisiae), isoform CRA_b;Oligoribonuclease, mitochondrial;RNA exonuclease 2 homolog;Small fragment nuclease	hCG_38016;REXO2;CGI-114;SFN;SMFN	5
-0.923593	-0.7488	-1.31566	-0.0431671	-0.814612	-0.3667	1.39847	2.01735	2.58443	0.647563	0.990206	0.682158	8	11	9	6	12	4	8	10	9	6	12	4	30.8	28.5	6.7522e-263	Q16881;Q16881-6;E7EW10;Q16881-3;E7ESI6;E9PNQ6;Q16881-4;Q16881-2;E2QRB9;Q16881-5;B2R5P6;E9PIR7;E9PMY9;F5H780;E9PKD3;E9PIZ5;E9PKI4;E9PLT3;E9PQI3;E9PRI8;E9PJU2	Q16881;Q16881-6;E7EW10;Q16881-3;E7ESI6;E9PNQ6;Q16881-4;Q16881-2;E2QRB9;Q16881-5;B2R5P6;E9PIR7;E9PMY9;F5H780;E9PKD3	Gene associated with retinoic and interferon-induced mortality 12 protein;KM-102-derived reductase-like factor;Thioredoxin reductase 1, cytoplasmic;Thioredoxin reductase TR1;cDNA, FLJ92557, highly similar to Homo sapiens thioredoxin reductase 1 (TXNRD1), mRNA	GRIM12;KDRF;TXNRD1	21
0.994198	1.12095	3.15239	1.39418	2.23477	3.60683	1.20302	1.17362	1.14258	2.18206	-0.199	-0.288925	4	4	1	3	11	6	1	1	0	1	2	1	58.7	12.4	0	B2R5Q7;O00560;O00560-3;E9PBU7;B4DHN5	B2R5Q7;O00560;O00560-3;E9PBU7;B4DHN5	cDNA, FLJ92571, highly similar to Homo sapiens syndecan binding protein (syntenin) (SDCBP), mRNA;Syndecan binding protein (Syntenin);Syndecan binding protein (Syntenin), isoform CRA_c;Melanoma differentiation-associated protein 9;Pro-TGF-alpha cytoplasmic domain-interacting protein 18;Scaffold protein Pbp1;Syndecan-binding protein 1;Syntenin-1;cDNA FLJ55055, moderately similar to Syntenin-1	hCG_1787561;SDCBP;MDA9;SYCL	5
1.10117	0.770606	1.51756	NaN	NaN	3.70316	1.00847	1.31403	1.48784	NaN	NaN	-0.00634855	5	6	3	1	1	2	5	6	3	1	1	2	28.1	28.1	3.6705e-65	B2R5T5;P10644;P31321;C9JSK5	B2R5T5;P10644	cDNA FLJ40261 fis, clone TESTI2025609, highly similar to cAMP-dependent protein kinase type I-alpha regulatory subunit;cDNA, FLJ92612, Homo sapiens protein kinase, cAMP-dependent, regulatory, type I, alpha (tissue specific extinguisher 1) (PRKAR1A), mRNA;Protein kinase, cAMP-dependent, regulatory, type I, alpha (Tissue specific extinguisher 1), isoform CRA_a;cAMP-dependent protein kinase type I-a…	hCG_28462;PRKAR1A;PKR1;PRKAR1;TSE1	4
0.0803261	0.051543	-0.217288	0.118028	0.230738	NaN	0.389425	1.33316	1.39668	-0.492404	-0.562116	NaN	11	17	2	2	9	1	5	9	1	0	5	0	55.1	40.8	4.9605e-215	B2R5U3;Q9H4M9;F5H5B6;B4DZH9;C9JC03;C9J2Z4;C9JDQ8;C9IZH1;C9JIJ3	B2R5U3;Q9H4M9;F5H5B6;B4DZH9;C9JC03;C9J2Z4	cDNA FLJ40523 fis, clone TESTI2046872, highly similar to EH-domain-containing protein 1;cDNA, FLJ92624, highly similar to Homo sapiens EH-domain containing 1 (EHD1), mRNA;EH-domain containing 1, isoform CRA_b;EH domain-containing protein 1;PAST homolog 1;Testilin;cDNA FLJ55166, highly similar to EH-domain-containing protein 1;Putative uncharacterized protein EHD1	EHD1;hCG_23386;CDABP0131;PAST;PAST1	9
2.06268	1.57209	NaN	1.28565	2.16382	NaN	1.40117	1.32769	NaN	0.171099	-0.419349	NaN	3	4	1	2	3	1	0	1	0	0	1	1	17.7	3.6	8.4019e-121	B2R6C3;P78324;P78324-4;P78324-2;O00241;O00241-2;B1AQU3	B2R6C3;P78324;P78324-4;P78324-2	cDNA, FLJ92887, Homo sapiens protein tyrosine phosphatase, non-receptor typesubstrate 1 (PTPNS1), mRNA;Brain Ig-like molecule with tyrosine-based activation motifs;CD172 antigen-like family member A;Inhibitory receptor SHPS-1;Macrophage fusion receptor;MyD-1 antigen;p84;Signal-regulatory protein alpha-1;Signal-regulatory protein alpha-2;Signal-regulatory protein alpha-3;Tyrosine-protein phosphata…	BIT;MFR;MYD1;PTPNS1;SHPS1;SIRP;SIRPA	7
-0.568099	-0.611222	0.0220474	-0.407979	-0.566823	-0.190936	-0.598236	-0.415389	-0.690957	-0.136607	-0.503587	-0.435584	8	8	6	6	9	8	7	7	5	6	8	7	50	50	2.2448e-157	B2R6F3;P84103;B4E241;REV__Q5VSN0	B2R6F3;P84103;B4E241	cDNA, FLJ92926, Homo sapiens splicing factor, arginine/serine-rich 3 (SFRS3), mRNA;Splicing factor arginine/serine-rich 3;Splicing factor, arginine/serine-rich 3, isoform CRA_d;Pre-mRNA-splicing factor SRP20;Splicing factor, arginine/serine-rich 3;cDNA FLJ52832, highly similar to Splicing factor, arginine/serine-rich 3;Splicing factor, arginine/serine-rich 3, isoform CRA_a	hCG_14802;SFRS3;SRP20	4
-0.0638369	-0.0514656	0.0512937	0.239158	-0.266068	-0.00494132	0.858082	0.352573	-0.257535	-0.162408	-0.25735	-0.34285	11	10	3	7	9	3	10	9	3	6	8	3	36.4	34.2	4.3465e-245	B2R6Q4;P41240;E7EQW6;P42685	B2R6Q4;P41240;E7EQW6	cDNA FLJ45770 fis, clone NETRP2002197, highly similar to Tyrosine-protein kinase CSK (EC 2.7.10.2);cDNA, FLJ93062, Homo sapiens c-src tyrosine kinase (CSK), mRNA;C-src tyrosine kinase, isoform CRA_a;C-Src kinase;Protein-tyrosine kinase CYL;Tyrosine-protein kinase CSK	CSK;hCG_40804	4
0.412118	0.364935	NaN	-1.23907	0.170356	-0.0463677	-0.032413	-0.178139	NaN	1.04613	0.393104	0.844067	4	4	0	1	6	3	4	4	0	1	6	3	51.1	51.1	8.6921e-167	B2R7W3;O75934	B2R7W3;O75934	Breast carcinoma amplified sequence 2;Breast carcinoma amplified sequence 2, isoform CRA_a;cDNA, FLJ93631, Homo sapiens breast carcinoma amplified sequence 2 (BCAS2), mRNA;Breast carcinoma-amplified sequence 2;DNA amplified in mammary carcinoma 1 protein;Pre-mRNA-splicing factor SPF27;Spliceosome-associated protein SPF 27	BCAS2;hCG_38455;DAM1	2
-0.621003	-0.603315	-1.02004	-0.67829	-0.65722	NaN	-0.275205	-0.42962	0.11792	-1.08363	-0.999397	NaN	3	4	3	3	4	0	2	3	3	3	3	0	18.9	15.5	6.3564e-23	Q96DV4;B2R894	Q96DV4;B2R894	39S ribosomal protein L38, mitochondrial;cDNA, FLJ93795, Homo sapiens mitochondrial ribosomal protein L38 (MRPL38), nucleargene encoding mitochondrial protein, mRNA;Mitochondrial ribosomal protein L38, isoform CRA_b	HSPC262;MRPL38;hCG_1776092	2
NaN	NaN	NaN	NaN	NaN	NaN	NaN	NaN	NaN	NaN	NaN	NaN	0	0	0	0	1	0	0	0	0	0	1	0	6.9	6.9	8.391e-22	Q96DU3;B2R8X8;Q96DU3-2;Q5TAS6	Q96DU3;B2R8X8;Q96DU3-2;Q5TAS6	Activating NK receptor;NK-T-B-antigen;SLAM family member 6;cDNA FLJ43636 fis, clone SPLEN2037722, highly similar to SLAM family member 6;cDNA, FLJ94109, Homo sapiens activating NK receptor (KALI), mRNA;SLAM family member 6, isoform CRA_c;cDNA FLJ50700, highly similar to SLAM family member 6	KALI;SLAMF6;UNQ6123/PRO20080;hCG_1766501;RP11-528G1.1-003	4
-0.542913	-0.302291	NaN	NaN	NaN	NaN	0.677065	1.0811	NaN	NaN	NaN	NaN	3	5	1	1	1	0	3	5	1	1	1	0	18.1	18.1	1.443e-11	Q9Y639;B2RAL7;Q9Y639-1;F5GZD0;Q9Y639-5;E9PG23;Q9Y639-4;Q9Y639-3;F5GYM7	Q9Y639;B2RAL7;Q9Y639-1;F5GZD0;Q9Y639-5;E9PG23;Q9Y639-4;Q9Y639-3;F5GYM7	Neuroplastin;Stromal cell-derived receptor 1;cDNA, FLJ94993, Homo sapiens stromal cell derived factor receptor 1 (SDFR1),transcript variant alpha, mRNA;Neuroplastin, isoform CRA_b	NPTN;SDFR1;SDR1;hCG_38795	9
NaN	NaN	NaN	NaN	NaN	NaN	NaN	NaN	NaN	NaN	NaN	NaN	3	3	1	1	5	3	0	0	0	0	2	0	26.4	13	5.41e-13	B2RB70;P61601;E5RGA9;E5RIA5;E5RIZ1;E5RIG4;E5RHC8;E5RI78;E5RHE8;E5RI95;E5RGZ0;E5RJJ6;E5RJT1;E5RFL9;E5RK89	B2RB70;P61601;E5RGA9	cDNA FLJ30511 fis, clone BRAWH2000636, highly similar to NEUROCALCIN DELTA;cDNA FLJ39196 fis, clone OCBBF2005066, highly similar to NEUROCALCIN DELTA;cDNA, FLJ95342, highly similar to Homo sapiens neurocalcin delta (NCALD), mRNA;Neurocalcin delta, isoform CRA_a;Neurocalcin-delta	hCG_16241;NCALD	15
NaN	NaN	NaN	NaN	NaN	NaN	NaN	NaN	NaN	NaN	NaN	NaN	3	1	0	0	0	0	3	1	0	0	0	0	14	14	3.0241e-06	B2RDA1;P10451;Q4W597;P10451-2;C9JXD2;P10451-4;P10451-3;Q567T5;CON__P31096;D6R9C5	B2RDA1;P10451;Q4W597;P10451-2;C9JXD2;P10451-4;P10451-3;Q567T5	cDNA, FLJ96520, Homo sapiens secreted phosphoprotein 1 (osteopontin, bonesialoprotein I, early T-lymphocyte activation 1) (SPP1), mRNA;Secreted phosphoprotein 1 (Osteopontin, bone sialoprotein I, early T-lymphocyte activation 1), isoform CRA_c;Bone sialoprotein 1;Nephropontin;Osteopontin;Secreted phosphoprotein 1;Urinary stone protein;Uropontin;cDNA FLJ78337, highly similar to Homo sapiens secret…	hCG_38538;SPP1;BNSP;OPN;PSEC0156	10
0.340255	0.638164	-0.388933	1.39684	0.370039	0.155869	0.487523	0.590298	0.985916	1.00126	2.0003	1.62687	8	6	3	9	4	2	7	5	3	8	3	2	20.9	19.9	5.3197e-16	B2RDF2;O00541;O00541-2;B5MCF9;B3KXD6;C9JXJ1;Q674R7;F5GZS8;A8MT76	B2RDF2;O00541;O00541-2;B5MCF9;B3KXD6	cDNA, FLJ96584, Homo sapiens pescadillo homolog 1, containing BRCT domain(zebrafish) (PES1), mRNA;Pescadillo homolog 1;Pescadillo homolog 1, containing BRCT domain (Zebrafish), isoform CRA_a;Putative uncharacterized protein PES1;Pescadillo homolog;cDNA FLJ45250 fis, clone BRHIP2008756, highly similar to Pescadillo homolog 1;Pescadillo homolog 1, containing BRCT domain (Zebrafish), isoform CRA_b	hCG_2010949;PES1	9
-0.535829	-0.732743	0.0297136	-0.417412	-0.624259	0.208494	-0.169754	0.00752086	-0.572587	-0.963219	-0.249143	-0.26598	10	11	8	4	10	2	9	10	8	4	10	2	34	32.6	1.0617e-80	Q8NBS9;B2RDM2	Q8NBS9;B2RDM2	Endoplasmic reticulum resident protein 46;Thioredoxin domain-containing protein 5;Thioredoxin-like protein p46;cDNA, FLJ96678, Homo sapiens thioredoxin domain containing 5 (TXNDC5), mRNA;HCG1811539, isoform CRA_b	TLP46;TXNDC5;UNQ364/PRO700;hCG_1811539	2
NaN	0.202605	NaN	NaN	0.680222	NaN	NaN	-0.46769	NaN	NaN	-3.1486	NaN	0	2	0	0	3	0	0	2	0	0	3	0	21.2	21.2	4.7058e-26	B2RDU6;Q03426;F5H8H2;F5H092;F5GXC0	B2RDU6;Q03426;F5H8H2	cDNA, FLJ96772, Homo sapiens mevalonate kinase (mevalonic aciduria) (MVK), mRNA;Mevalonate kinase;Mevalonate kinase (Mevalonic aciduria), isoform CRA_c;Mevalonate kinase 1	hCG_40321;MVK	5
1.25188	1.47239	1.8496	2.08373	1.76014	2.06049	0.729558	0.773705	0.895838	1.09539	1.20077	0.504175	9	9	6	8	8	8	9	9	6	8	8	8	59.6	59.6	1.4817e-296	B2RDW1;P62979;P0CG48;F5H041;F5H7K6;P0CG47;Q5U5U6;F5GXK7;F5H747;F5H388;F5H7Y5;F5H265;F5H2Z3;F5GYU3;P62987;Q3MIH3;F5H6Q2;F5H4D8;F5GYX6;F5GZ39	B2RDW1;P62979;P0CG48;F5H041;F5H7K6;P0CG47;Q5U5U6;F5GXK7;F5H747;F5H388;F5H7Y5;F5H265;F5H2Z3;F5GYU3;P62987;Q3MIH3;F5H6Q2;F5H4D8;F5GYX6;F5GZ39	cDNA, FLJ96793, Homo sapiens ribosomal protein S27a (RPS27A), mRNA;Ribosomal protein S27a, isoform CRA_c;40S ribosomal protein S27a;Ubiquitin B;Ubiquitin B, isoform CRA_a;60S ribosomal protein L40;CEP52;cDNA, FLJ95576, Homo sapiens ubiquitin A-52 residue ribosomal protein fusionproduct 1 (UBA52), mRNA;Ubiquitin A-52 residue ribosomal protein fusion product 1;Ubiquitin A-52 residue ribosomal prote…	hCG_1987923;RPS27A;UBA80;UBCEP1;hCG_1998947;UBB;UBA52;UBCEP2;hCG_37048	20
NaN	NaN	NaN	NaN	1.97861	NaN	NaN	NaN	NaN	NaN	1.78167	NaN	1	0	0	0	1	0	1	0	0	0	1	0	4.7	4.7	3.2117e-177	B2RE76;Q9UQN3;C9J0A7;B4DJG8	B2RE76;Q9UQN3;C9J0A7;B4DJG8	cDNA FLJ11303 fis, clone PLACE1009995, highly similar to Charged multivesicular body protein 2b;cDNA FLJ11318 fis, clone PLACE1010274, highly similar to Charged multivesicular body protein 2b;cDNA, FLJ95104;Chromatin modifying protein 2B;Charged multivesicular body protein 2b;CHMP2.5;Chromatin-modifying protein 2b;Vacuolar protein sorting-associated protein 2-2;Putative uncharacterized protein CH…	CHMP2B;hCG_27849;CGI-84	4
2.64287	2.22088	NaN	1.35718	0.894277	NaN	0.29283	0.366996	NaN	1.72493	0.69228	NaN	1	1	0	1	2	0	0	0	0	0	1	0	13.6	11.3	4.1228e-43	P17544;B2RMP1;P17544-3;P17544-2;P17544-4;E9PEK8;Q8TAR1	P17544;B2RMP1;P17544-3;P17544-2;P17544-4	Activating transcription factor 7;Cyclic AMP-dependent transcription factor ATF-7;Transcription factor ATF-A;Activating transcription factor 7, isoform CRA_b	ATF7;ATFA;hCG_23359	7
0.254121	NaN	NaN	NaN	NaN	0.845784	-1.16779	NaN	NaN	NaN	NaN	-0.65899	4	1	1	2	1	2	4	1	1	2	1	2	21.5	21.5	1.0866e-12	B2RMW6;Q8WXX5	B2RMW6;Q8WXX5	cDNA FLJ36843 fis, clone ASTRO2012552, highly similar to DnaJ homolog subfamily C member 9;DnaJ (Hsp40) homolog, subfamily C, member 9;HCG2024613, isoform CRA_a;DnaJ homolog subfamily C member 9;DnaJ protein SB73	DNAJC9;hCG_2024613	2
NaN	NaN	NaN	NaN	NaN	NaN	NaN	NaN	NaN	NaN	NaN	NaN	1	2	0	1	1	0	1	0	0	0	0	0	4.8	2.8	0.00030278	B2RNB1	B2RNB1	MORC family CW-type zinc finger 2;MORC family CW-type zinc finger 2, isoform CRA_a	hCG_40076;MORC2	1
2.49249	2.12504	NaN	0.697474	0.502436	NaN	2.10583	2.02397	NaN	0.848741	0.47671	NaN	2	1	0	1	2	0	2	1	0	1	2	0	5.5	5.5	7.6157e-17	B2RNB2;P78536;P78536-2;E7EUI5	B2RNB2;P78536;P78536-2	ADAM metallopeptidase domain 17;ADAM metallopeptidase domain 17 (Tumor necrosis factor, alpha, converting enzyme), isoform CRA_b;ADAM metallopeptidase domain 18;Disintegrin and metalloproteinase domain-containing protein 17;Snake venom-like protease;TNF-alpha convertase;TNF-alpha-converting enzyme	ADAM17;ADAM18;hCG_23065;CSVP;TACE	4
NaN	NaN	NaN	NaN	NaN	NaN	NaN	NaN	NaN	NaN	NaN	NaN	0	0	0	0	1	0	0	0	0	0	1	0	2.4	2.4	0.00061905	B2RNT7;Q9P2K6;F5H523	B2RNT7;Q9P2K6;F5H523	cDNA FLJ38086 fis, clone CTONG2018632, highly similar to Kelch domain-containing protein 5;Kelch domain containing 5;Kelch domain containing 5, isoform CRA_b;Kelch domain-containing protein 5	hCG_1811238;KLHDC5;KIAA1340	3
-0.701925	-0.586906	-0.727506	NaN	-0.364246	NaN	1.76637	1.79444	2.1263	NaN	-0.635281	NaN	5	10	2	1	6	1	5	10	2	1	6	1	16.6	16.6	1.5822e-93	Q9ULH1-2;B2RNV3;Q9ULH1;O43150;O43150-2;E5RHD7	Q9ULH1-2;B2RNV3;Q9ULH1	ArfGAP with SH3 domain, ankyrin repeat and PH domain 1;Development and differentiation enhancing factor 1, isoform CRA_a;130 kDa phosphatidylinositol 4,5-biphosphate-dependent ARF1 GTPase-activating protein;ADP-ribosylation factor-directed GTPase-activating protein 1;Arf-GAP with SH3 domain, ANK repeat and PH domain-containing protein 1;Development and differentiation-enhancing factor 1;PIP2-depe…	ASAP1;DDEF1;hCG_2009092;KIAA1249	6
NaN	NaN	NaN	NaN	0.846242	NaN	NaN	NaN	NaN	NaN	-1.78962	NaN	0	0	0	0	3	0	0	0	0	0	3	0	4.1	4.1	7.8948e-14	E9PGC5;B7ZMG0;Q5TG12;F5GXI4;B2RTQ8;Q15262-2;Q15262;F5GWP2	E9PGC5;B7ZMG0;Q5TG12;F5GXI4;B2RTQ8;Q15262-2;Q15262;F5GWP2	PTPRK protein;Protein tyrosine phosphatase, receptor type, K;Receptor-type tyrosine-protein phosphatase kappa	PTPRK;RP3-480J14.1-004;PTPK	8
0.306487	0.59476	NaN	0.306097	0.0200389	-0.109161	-0.306305	-0.333689	NaN	0.434822	0.843067	0.363724	8	5	0	6	16	7	6	4	0	6	13	7	16.5	14	0	B2RTR1;E7EW49;E7ERI8;F5H604;E3W994;O75122;E9PBA6;F5H3X0;E7ENG2;B3KR06;O75122-2;D6RBU8;C9J668	B2RTR1;E7EW49;E7ERI8;F5H604;E3W994;O75122;E9PBA6;F5H3X0	CLASP2 protein;CLIP-associating protein 2;Cytoplasmic linker-associated protein 2;Protein Orbit homolog 2	CLASP2;KIAA0627	13
NaN	0.194884	NaN	NaN	0.228517	NaN	NaN	0.0795034	NaN	NaN	-0.0144211	NaN	0	2	0	0	8	1	0	2	0	0	8	1	19.3	19.3	5.0983e-65	B2RUW0;Q8ND24;B4DTD1;E9PN76;E9PL13;E9PRE9	B2RUW0;Q8ND24;B4DTD1;E9PN76	cDNA FLJ54868, weakly similar to Ubiquitin ligase protein DZIP3 (EC 6.3.2.-);Putative uncharacterized protein DKFZp547C195;Ring finger protein 214;RING finger protein 214;cDNA FLJ58281	DKFZp547C195;hCG_38328;RNF214	6
0.0230033	-0.256645	0.0749633	-0.183567	-0.552424	-0.454341	-0.466125	-0.108573	-0.137498	0.154874	0.80286	0.603611	26	16	7	24	35	9	24	15	7	22	35	9	29.7	27.6	0	B2ZZ83;O75369;Q60FE7;O75369-2;O75369-3;O75369-6;O75369-7;E7EN95;O75369-4;O75369-5;E9KL45;P21333;P21333-2;Q5HY54;A6NDY9;Q8WXT3	B2ZZ83;O75369;Q60FE7;O75369-2;O75369-3;O75369-6;O75369-7;E7EN95;O75369-4;O75369-5	Filamin B;ABP-278;ABP-280 homolog;Actin-binding-like protein;Beta-filamin;Filamin homolog 1;Filamin-3;Filamin-B;Thyroid autoantigen;Truncated actin-binding protein	FLNB;FLN1L;FLN3;TABP;TAP	16
1.11014	1.26896	1.29079	-0.748525	-0.389738	-0.324984	-1.09098	-1.57574	-1.22472	-0.0822021	-0.59345	-0.750326	16	14	10	15	39	15	2	3	0	4	5	1	32.2	3.8	0	B2ZZ89;Q01082;Q01082-2;E7ENE6;O95084;B4E2J3;E9PRR2	B2ZZ89;Q01082;Q01082-2	Spectrin beta non-erythrocytic 1;Spectrin, beta, non-erythrocytic 1, isoform CRA_d;Beta-II spectrin;Fodrin beta chain;Spectrin beta chain, brain 1;Spectrin, non-erythroid beta chain 1	hCG_17370;SPTBN1;SPTB2	7
-0.179786	-0.0145249	NaN	-0.262205	-0.258086	NaN	-1.1615	-1.68495	NaN	-0.994425	-1.58788	NaN	5	4	1	4	7	1	5	4	1	4	7	1	7.6	7.6	1.9395e-295	Q13085-4;B2ZZ90;Q13085;Q13085-2;Q13085-3;O00763;O00763-2	Q13085-4;B2ZZ90;Q13085;Q13085-2;Q13085-3	Acetyl-Coenzyme A carboxylase alpha;HCG30204, isoform CRA_b;ACC-alpha;Acetyl-CoA carboxylase 1;Biotin carboxylase	ACACA;hCG_30204;ACAC;ACC1;ACCA	7
-1.27008	-0.554087	-1.63759	0.133369	-0.239564	NaN	2.77472	2.48979	2.55141	0.376102	0.861177	NaN	24	28	5	5	10	1	24	28	5	5	9	1	22.4	22	1.3391e-167	Q96BY6;B3FL70;E7EV00;Q96BY6-2;Q5JUD8	Q96BY6;B3FL70	Dedicator of cytokinesis protein 10;Zizimin-3;DOCK10.2	DOCK10;KIAA0694;ZIZ3;DOCK10.2	5
-1.1446	NaN	NaN	NaN	NaN	NaN	0.973733	NaN	NaN	NaN	NaN	NaN	1	0	1	0	1	1	1	0	1	0	1	1	20	20	8.8991e-05	Q5RI15-2;B3KM21;Q5RI15	Q5RI15-2;B3KM21;Q5RI15	cDNA FLJ10004 fis, clone HEMBA1000076, highly similar to Protein FAM36A;cDNA FLJ43269 fis, clone KIDNE2000665, highly similar to Protein FAM36A;Family with sequence similarity 36, member A, isoform CRA_a;Protein FAM36A	FAM36A;hCG_1640805	3
-0.503465	NaN	NaN	NaN	-0.701751	NaN	0.581693	NaN	NaN	NaN	-0.0925882	NaN	2	0	1	1	2	0	2	0	1	1	2	0	4.1	4.1	1.9235e-09	O75170;O75170-5;O75170-3;O75170-4;O75170-2;O75170-6;B3KMJ7;F2Z3M7	O75170;O75170-5;O75170-3;O75170-4;O75170-2;O75170-6;B3KMJ7;F2Z3M7	SAPS domain family member 2;Serine/threonine-protein phosphatase 6 regulatory subunit 2;cDNA FLJ11201 fis, clone PLACE1007730, highly similar to SAPS domain family member 2	KIAA0685;PP6R2;SAPS2	8
-0.569521	-0.387074	-0.310665	0.139583	-0.730877	NaN	0.886979	0.810935	0.880012	0.452813	0.0553225	NaN	7	7	2	5	3	1	7	7	2	5	3	1	21.4	21.4	7.5187e-19	B4DR61;B3KNF6;P61619;Q9H9S3;E9PDA3;Q9H9S3-2;Q8TC24;P61619-3;A6NGV2;C9JJV4;A6NIF9;F2Z2C7;A6NK38;C9JXC6;Q96J94;Q96J94-2;Q96J94-3	B4DR61;B3KNF6;P61619;Q9H9S3;E9PDA3;Q9H9S3-2;Q8TC24;P61619-3	cDNA FLJ59739, highly similar to Protein transport protein Sec61 subunit alpha isoform 1;cDNA FLJ14517 fis, clone NT2RM1000833, highly similar to Protein transport protein Sec61 subunit alpha isoform 1;cDNA FLJ90225 fis, clone NT2RM1000855, highly similar to Protein transport protein Sec61 subunit alpha isoform 1;Sec61 alpha 1 subunit (S. cerevisiae), isoform CRA_c;Protein transport protein Sec61…	hCG_40108;SEC61A1;SEC61A;SEC61A2;hCG_24888	17
2.61808	NaN	NaN	3.93453	NaN	NaN	0.380589	NaN	NaN	1.80943	NaN	NaN	1	1	0	2	1	0	1	1	0	2	1	0	10.7	10.7	9.0183e-30	Q5VZE3;B3KNK9;Q8NBJ4;Q8NBJ4-2;C9JYM4	Q5VZE3;B3KNK9;Q8NBJ4;Q8NBJ4-2	Golgi membrane protein 1;cDNA FLJ14811 fis, clone NT2RP4001975, highly similar to Golgi phosphoprotein 2;cDNA PSEC0257 fis, clone NT2RP3003642, highly similar to golgi phosphoprotein 2;Golgi phosphoprotein 2, isoform CRA_a;Golgi membrane protein GP73;Golgi phosphoprotein 2	GOLM1;RP11-379P1.2-001;GOLPH2;hCG_29469;C9orf155;PSEC0242;UNQ686/PRO1326	5
-0.827566	-0.366974	0.221535	1.004	-0.0943832	-0.11866	1.25765	1.4001	0.954982	0.425473	0.109979	0.194552	7	6	4	2	9	2	3	3	1	0	3	0	39.3	13.3	6.0489e-231	B3KPG9;O43852;Q6IAW5;F5H4F5;F5H879;F5H1Q9;F5H3F1	B3KPG9;O43852;Q6IAW5;F5H4F5;F5H879;F5H1Q9	Calumenin, isoform CRA_c;cDNA FLJ31776 fis, clone NT2RI2008141, highly similar to CALUMENIN;Calumenin;Crocalbin;IEF SSP 9302;CALU protein;Calumenin, isoform CRA_b;cDNA, FLJ92797, Homo sapiens calumenin (CALU), mRNA	CALU;hCG_41656;tcag7.422	7
0.968452	0.638197	0.959677	1.53503	0.195375	NaN	0.330394	0.691376	0.260899	0.746623	1.50658	NaN	5	4	2	2	5	0	5	4	2	2	5	0	15.4	15.4	4.3177e-23	Q12849;F5H5I6;B3KPW0	Q12849;F5H5I6;B3KPW0	G-rich sequence factor 1;cDNA FLJ32329 fis, clone PROST2004526, highly similar to G-rich sequence factor 1;cDNA FLJ37487 fis, clone BRAWH2014511, highly similar to G-rich sequence factor 1;cDNA FLJ38480 fis, clone FEBRA2022911, highly similar to G-rich sequence factor 1;cDNA FLJ39736 fis, clone SMINT2016313, highly similar to G-rich sequence factor 1;G-rich RNA sequence binding factor 1, isoform …	GRSF1;hCG_17000	3
NaN	NaN	NaN	NaN	NaN	NaN	NaN	NaN	NaN	NaN	NaN	NaN	12	12	13	8	13	12	1	0	0	0	0	0	34	1.5	0	C9J2C0;Q9NY65;B3KPW9	C9J2C0;Q9NY65;B3KPW9	Putative uncharacterized protein TUBA8;Alpha-tubulin 8;Tubulin alpha chain-like 2;Tubulin alpha-8 chain;cDNA FLJ32385 fis, clone SKMUS1000110, highly similar to Tubulin alpha-8 chain;Tubulin, alpha 8, isoform CRA_b	TUBA8;TUBAL2;hCG_21536	3
NaN	-1.28553	NaN	-0.671212	-0.759212	NaN	NaN	0.0673901	NaN	-1.37865	-0.976324	NaN	1	2	0	4	4	0	1	2	0	4	4	0	18.7	18.7	1.4167e-22	B4DW13;Q6YP21;B3KQ13;Q6YP21-2	B4DW13;Q6YP21;B3KQ13	cDNA FLJ56161, highly similar to Homo sapiens kynurenine aminotransferase III (KAT3), transcript variant 1, mRNA;cDNA, FLJ78816, highly similar to Homo sapiens kynurenine aminotransferase III (KAT3), transcript variant 1, mRNA;HCG23341, isoform CRA_d;Cysteine-S-conjugate beta-lyase 2;Kynurenine aminotransferase III;Kynurenine--glyoxylate transaminase;Kynurenine--oxoglutarate transaminase 3;Kynure…	hCG_23341;CCBL2;KAT3;RBMXL1	4
NaN	NaN	NaN	NaN	NaN	NaN	NaN	NaN	NaN	NaN	NaN	NaN	0	0	0	0	1	0	0	0	0	0	1	0	7.2	7.2	4.4576e-197	P30281;Q5T8J1;E9PAS4;B3KQ22;E9PB36	P30281;Q5T8J1;E9PAS4;B3KQ22;E9PB36	G1/S-specific cyclin-D3;Cyclin D3;cDNA FLJ32644 fis, clone SYNOV2001239, highly similar to G1/S-specific cyclin-D3	CCND3;RP5-973N23.3-002	5
-0.702653	-0.935119	-0.48201	-0.256107	-0.527295	-0.398135	1.48246	1.52014	1.11797	0.788026	0.667477	0.397739	8	10	8	3	9	9	8	10	8	3	9	9	29.7	29.7	0	B3KQ79;P51572;C9J0M4;C9JQ75;C9JSP1;C9JMD7;C9JM14	B3KQ79;P51572;C9J0M4;C9JQ75;C9JSP1;C9JMD7	B-cell receptor-associated protein 31, isoform CRA_b;cDNA FLJ33051 fis, clone TRACH1000063, highly similar to B-cell receptor-associated protein 31;cDNA FLJ43643 fis, clone STOMA2008546, highly similar to B-cell receptor-associated protein 31;6C6-AG tumor-associated antigen;B-cell receptor-associated protein 31;p28;Protein CDM;Putative uncharacterized protein BCAP31	BCAP31;hCG_2004982;BAP31;DXS1357E	7
NaN	NaN	NaN	NaN	NaN	NaN	NaN	NaN	NaN	NaN	NaN	NaN	1	0	0	0	1	0	1	0	0	0	1	0	6.7	6.7	3.9152e-24	Q96BR1;B3KQC2;E5RHY6;E5RHX2;E5RK28;E5RJV7	Q96BR1;B3KQC2;E5RHY6;E5RHX2;E5RK28;E5RJV7	Serine/threonine-protein kinase Sgk3;Serum/glucocorticoid-regulated kinase 3;Serum/glucocorticoid-regulated kinase-like	SGK2;SGK3;SGKL	6
-0.88633	0.932159	-1.31927	NaN	NaN	NaN	3.09798	2.58177	3.69061	NaN	NaN	NaN	5	8	2	0	0	0	5	8	2	0	0	0	21.6	21.6	4.656e-63	P21589;B3KQI8;E9PGM0;Q96B60	P21589;B3KQI8	5-nucleotidase;Ecto-5-nucleotidase;cDNA FLJ90527 fis, clone NT2RP4001467, highly similar to 5-nucleotidase (EC 3.1.3.5)	NT5;NT5E;NTE	4
NaN	NaN	NaN	2.57224	0.56285	NaN	NaN	NaN	NaN	1.72146	2.63061	NaN	1	1	0	2	2	0	1	1	0	1	2	0	7.5	6.4	7.9056e-119	B3KQV7;Q99808	B3KQV7;Q99808	cDNA FLJ33172 fis, clone ADRGL2002029, highly similar to Equilibrative nucleoside transporter 1;Solute carrier family 29 (Nucleoside transporters), member 1, isoform CRA_b;Equilibrative nitrobenzylmercaptopurine riboside-sensitive nucleoside transporter;Equilibrative nucleoside transporter 1;Nucleoside transporter, es-type;Solute carrier family 29 member 1	hCG_19000;SLC29A1;ENT1	2
NaN	NaN	NaN	NaN	NaN	NaN	NaN	NaN	NaN	NaN	NaN	NaN	1	1	1	1	2	0	0	0	0	0	1	0	4.3	3.3	4.1431e-07	Q9UKI8-2;Q9UKI8;B3KR15;B4DX87;Q9UKI8-3	Q9UKI8-2;Q9UKI8;B3KR15;B4DX87;Q9UKI8-3	PKU-beta;Serine/threonine-protein kinase tousled-like 1;Tousled-like kinase 1;cDNA FLJ33460 fis, clone BRAMY2000653, highly similar to Serine/threonine-protein kinase tousled-like 1 (EC 2.7.11.1);cDNA FLJ59778, highly similar to Serine/threonine-protein kinase tousled-like 1 (EC 2.7.11.1)	KIAA0137;TLK1	5
NaN	NaN	NaN	NaN	NaN	NaN	NaN	NaN	NaN	NaN	NaN	NaN	0	0	0	0	1	0	0	0	0	0	1	0	3.1	3.1	7.23e-05	Q6ZS38;F5GXJ1;C9JKS5;O75251;Q7LD69;Q8NAS7;B3KRI2;F5H5N1	Q6ZS38;F5GXJ1;C9JKS5;O75251;Q7LD69;Q8NAS7;B3KRI2;F5H5N1	cDNA FLJ45860 fis, clone OCBBF2036019, moderately similar to NADH-ubiquinone oxidoreductase 20 kDa subunit, mitochondrial (EC 1.6.5.3);Putative uncharacterized protein NDUFS7;Complex I-20kD;NADH dehydrogenase [ubiquinone] iron-sulfur protein 7, mitochondrial;NADH-ubiquinone oxidoreductase 20 kDa subunit;PSST subunit;NADH:ubiquinone oxidoreductase PSST subunit;NADH-ubiquinone oxidoreductase Fe-S p…	NDUFS7	8
NaN	NaN	NaN	NaN	0.243008	0.651439	NaN	NaN	NaN	NaN	1.13672	0.67564	6	5	3	5	8	6	1	0	0	1	5	3	28.5	18	0	Q92769;B3KRS5;E5RFP9;E5RG37;E5RH52;E5RHE7;E5RGV4;E5RJ04;E5RFI6;E5RK19	Q92769;B3KRS5	Histone deacetylase 2;cDNA FLJ34837 fis, clone NT2NE2010632, highly similar to HISTONE DEACETYLASE 2;Histone deacetylase 2, isoform CRA_a	HDAC2;hCG_21384	10
-0.0323179	-0.0890949	NaN	0.823138	0.0289541	-0.387851	0.329036	0.605917	NaN	0.267725	0.580873	2.69505	6	5	2	2	5	3	6	5	2	2	5	3	25.4	25.4	3.0678e-146	B3KS98;O15372;Q6IB98;E5RJT0;E5RGU4	B3KS98;O15372;Q6IB98;E5RJT0	cDNA FLJ35809 fis, clone TESTI2006016, highly similar to Eukaryotic translation initiation factor 3 subunit 3;Eukaryotic translation initiation factor 3, subunit 3 gamma, 40kDa, isoform CRA_b;eIF3 p40 subunit;eIF-3-gamma;Eukaryotic translation initiation factor 3 subunit 3;Eukaryotic translation initiation factor 3 subunit H;EIF3S3 protein;Eukaryotic translation initiation factor 3, subunit 3 gam…	EIF3S3;hCG_20900;EIF3H	5
-0.00178968	-0.39699	-0.145329	-0.0290016	-0.283478	-0.332244	-0.32751	0.202998	-0.089192	0.619408	0.59674	0.75361	8	6	6	4	10	7	8	6	6	4	10	7	37.6	37.6	0	B3KSH1;O00303;E9PQV8	B3KSH1;O00303	cDNA FLJ36192 fis, clone TESTI2027450, highly similar to Eukaryotic translation initiation factor 3 subunit 5;HCG1784554, isoform CRA_a;eIF3 p47;eIF-3-epsilon;Eukaryotic translation initiation factor 3 subunit 5;Eukaryotic translation initiation factor 3 subunit F	hCG_1784554;EIF3F;EIF3S5	3
NaN	NaN	NaN	NaN	NaN	NaN	NaN	NaN	NaN	NaN	NaN	NaN	2	3	1	1	2	2	0	1	0	0	0	0	23.2	6.6	1.9699e-209	B3KTE6	B3KTE6	cDNA FLJ38139 fis, clone D9OST2002397, weakly similar to Chitinase-3-like protein 1		1
NaN	NaN	NaN	NaN	NaN	NaN	NaN	NaN	NaN	NaN	NaN	NaN	0	0	0	0	0	1	0	0	0	0	0	1	3.4	3.4	0.0045176	B3KTJ4;P32242	B3KTJ4;P32242	cDNA FLJ38361 fis, clone FEBRA2000532, highly similar to HOMEOBOX PROTEIN OTX1;Orthodenticle homolog 1 (Drosophila), isoform CRA_b;Putative uncharacterized protein OTX1;Homeobox protein OTX1;Orthodenticle homolog 1	hCG_22157;OTX1	2
NaN	NaN	NaN	NaN	-0.300017	NaN	NaN	NaN	NaN	NaN	1.9966	NaN	1	0	0	1	5	0	1	0	0	1	4	0	25.6	21.8	8.1988e-22	B3KTM8;Q9UBU8;Q9UBU8-2	B3KTM8;Q9UBU8;Q9UBU8-2	cDNA FLJ38504 fis, clone HCHON2000156, highly similar to Mortality factor 4-like protein 1;MORF-related gene 15 protein;Mortality factor 4-like protein 1;Protein MSL3-1;Transcription factor-like protein MRG15	FWP006;HSPC008;HSPC061;MORF4L1;MRG15;PP368	3
NaN	NaN	NaN	NaN	-0.659156	NaN	NaN	NaN	NaN	NaN	0.636675	NaN	2	0	0	1	2	0	1	0	0	1	1	0	19.3	15.6	2.2663e-194	Q8NCA5;Q8NCA5-2;B3KTW4;E9PH82	Q8NCA5;Q8NCA5-2;B3KTW4	Protein FAM98A;cDNA FLJ38868 fis, clone MESAN2013211, highly similar to Protein FAM98A	FAM98A	4
-0.145359	-0.11056	-0.630193	-0.192461	-0.182058	0.316675	0.290963	0.42171	0.297441	0.655484	-0.199788	-1.13853	7	6	2	3	6	4	5	5	2	3	5	3	46	37.2	8.5201e-208	B3KUN1;P67775;P62714;E5RHC1;E7ESG8;E5RHP4;E5RFI3	B3KUN1;P67775;P62714;E5RHC1	Serine/threonine-protein phosphatase;Replication protein C;Serine/threonine-protein phosphatase 2A catalytic subunit alpha isoform;Serine/threonine-protein phosphatase 2A catalytic subunit beta isoform	hCG_16586;PPP2CA;PPP2CB	7
NaN	NaN	NaN	NaN	NaN	NaN	NaN	NaN	NaN	NaN	NaN	NaN	0	0	0	0	1	0	0	0	0	0	1	0	3.1	3.1	3.5551e-55	P49761;P49761-1;P49761-3;B3KUU7	P49761;P49761-1;P49761-3;B3KUU7	CDC-like kinase 3;Dual specificity protein kinase CLK3;cDNA FLJ40663 fis, clone THYMU2020289, highly similar to Dual specificity protein kinase CLK3 (EC 2.7.12.1)	CLK3	4
NaN	NaN	NaN	NaN	NaN	NaN	NaN	NaN	NaN	NaN	NaN	NaN	7	7	3	7	7	6	0	0	0	0	0	0	25.4	4.3	0	B3KV44	B3KV44	cDNA FLJ16112 fis, clone 3NB692001853, highly similar to NUCLEOSOME ASSEMBLY PROTEIN 1-LIKE 1;Nucleosome assembly protein 1-like 1, isoform CRA_c	hCG_2015037;NAP1L1	1
1.16429	NaN	NaN	0.541975	0.0202148	NaN	-1.38908	NaN	NaN	0.122921	-0.127421	NaN	4	1	1	2	7	1	4	1	1	2	7	1	21.3	21.3	1.6817e-121	B3KVH1;O95785;O95785-2	B3KVH1;O95785;O95785-2	cDNA FLJ16541 fis, clone OCBBF2034823, highly similar to Mus musculus widely-interspaced zinc finger motifs (Wiz), transcript variant 1, mRNA;Protein Wiz;Widely-interspaced zinc finger-containing protein;Zinc finger protein 803	WIZ;ZNF803	3
NaN	NaN	NaN	NaN	NaN	NaN	NaN	NaN	NaN	NaN	NaN	NaN	0	1	0	1	1	0	0	1	0	1	1	0	5	5	6.4977e-06	Q14393;Q14393-2;Q14393-3;B3KVL4;E9PBL7	Q14393;Q14393-2;Q14393-3;B3KVL4;E9PBL7	AXL receptor tyrosine kinase ligand;Growth arrest-specific protein 6;cDNA FLJ16711 fis, clone UTERU2023045, highly similar to Growth-arrest-specific protein 6	AXLLG;GAS6	5
NaN	NaN	NaN	NaN	NaN	NaN	NaN	NaN	NaN	NaN	NaN	NaN	0	0	0	0	0	0	0	0	0	0	0	0	4.9	4.9	1.2514e-07	Q9H3R5;B3KVZ3	Q9H3R5;B3KVZ3	Centromere protein H;Interphase centromere complex protein 35;cDNA FLJ41767 fis, clone IMR322006495, highly similar to Centromere protein H (Kinetochore protein CENP-H);Centromere protein H, isoform CRA_b	CENPH;ICEN35;hCG_27171	2
-0.946048	NaN	NaN	-0.910351	-0.799732	NaN	-0.588807	NaN	NaN	-1.00084	-0.867957	NaN	2	1	0	2	4	0	2	1	0	2	4	0	32.4	32.4	4.1963e-152	P09417;B3KW71;D6RGG7;B7Z415;D6RHJ7	P09417;B3KW71	Dihydropteridine reductase;HDHPR;Quinoid dihydropteridine reductase;cDNA FLJ42391 fis, clone 3NB692002806, highly similar to Dihydropteridine reductase (EC 1.5.1.34);Quinoid dihydropteridine reductase, isoform CRA_e	DHPR;QDPR;hCG_39606	5
NaN	NaN	NaN	NaN	-1.2058	NaN	NaN	NaN	NaN	NaN	-0.0734586	NaN	1	0	0	1	2	0	1	0	0	1	2	0	6.4	6.4	5.5665e-06	P49902;B3KXN5;Q5JUV4;E9PHF2;Q5JUV3;Q5JUV6	P49902;B3KXN5;Q5JUV4	Cytosolic 5-nucleotidase II;Cytosolic purine 5-nucleotidase;cDNA FLJ45768 fis, clone NETRP2000961, highly similar to Cytosolic purine 5-nucleotidase (EC 3.1.3.5);5-nucleotidase, cytosolic II	NT5B;NT5C2;NT5CP;PNT5;RP11-30H12.3-002	6
-1.01461	-0.749526	-0.817028	-1.06505	-0.861798	-0.684774	-0.509406	-0.618128	-0.462386	-0.202	0.126325	0.0498846	18	20	12	13	21	11	17	19	12	12	20	11	43.4	42.8	7.1235e-261	P36776;B3KXS5;F5GZ27;REV__Q96AP0;REV__Q96AP0-2	P36776;B3KXS5;F5GZ27	Lon protease homolog, mitochondrial;Lon protease-like protein;LONHs;Mitochondrial ATP-dependent protease Lon;Serine protease 15;Lon protease homolog	LONP1;PRSS15	5
-0.71006	-0.535864	-0.499375	-0.69996	-0.669882	-0.426739	0.461143	0.385764	0.329049	-0.0770599	0.198441	-0.116829	6	5	5	3	3	3	6	5	4	3	3	3	21.9	20.8	6.7692e-148	B3KXW5;O43747-2;O43747;E7EUH1;F5GZV5;B4DGE1	B3KXW5;O43747-2;O43747;E7EUH1;F5GZV5	cDNA FLJ46199 fis, clone TESTI4007965, highly similar to AP-1 complex subunit gamma-1;Adapter-related protein complex 1 subunit gamma-1;Adaptor protein complex AP-1 subunit gamma-1;AP-1 complex subunit gamma-1;Clathrin assembly protein complex 1 gamma-1 large chain;Gamma1-adaptin;Golgi adaptor HA1/AP1 adaptin subunit gamma-1	ADTG;AP1G1;CLAPG1	6
-0.317852	-0.340756	0.00412528	0.648272	-0.960008	-0.864648	-0.391208	-0.517878	-0.58397	-6.02903	-0.876946	-1.04068	8	4	5	2	10	3	8	4	5	2	10	3	23.5	23.5	1.6293e-63	Q9BUQ8;B3KY11	Q9BUQ8;B3KY11	100 kDa U5 snRNP-specific protein;DEAD box protein 23;Probable ATP-dependent RNA helicase DDX23;PRP28 homolog;U5-100kD;cDNA FLJ46571 fis, clone THYMU3041428, highly similar to Probable ATP-dependent RNA helicase DDX23 (EC 3.6.1.-)	DDX23	2
NaN	NaN	NaN	NaN	NaN	NaN	NaN	NaN	NaN	NaN	NaN	NaN	3	6	0	2	4	2	1	0	0	1	1	1	20.8	5.8	3.8664e-67	B3KYA7;Q13188;E5RFQ9;Q8NBU1;E5RIM6	B3KYA7;Q13188	cDNA FLJ16404 fis, clone UTERU2008019, highly similar to Serine/threonine-protein kinase 3 (EC 2.7.11.1);Mammalian STE20-like protein kinase 2;Serine/threonine-protein kinase 3;Serine/threonine-protein kinase Krs-1;STE20-like kinase MST2	MST2;STK3	5
NaN	NaN	NaN	NaN	0.349009	1.08557	NaN	NaN	NaN	NaN	0.615231	0.558187	1	0	0	1	2	2	1	0	0	1	2	2	10.9	10.9	1.3518e-25	Q8TEM4;Q66PJ3;Q66PJ3-2;Q66PJ3-3;Q66PJ3-4;B3V0L1;F5GYV5;F5H7X4;Q66PJ3-5	Q8TEM4;Q66PJ3;Q66PJ3-2;Q66PJ3-3;Q66PJ3-4;B3V0L1;F5GYV5;F5H7X4	FLJ00169 protein;ADP-ribosylation factor-like protein 6-interacting protein 4;HSP-975;HSVI-binding protein;SR-15;SRp25;Splicing regulator SRrp37-2	FLJ00169;ARL6IP4	9
NaN	-0.559792	NaN	NaN	-0.449005	-0.0447981	NaN	-0.562875	NaN	NaN	-1.00436	-1.06873	17	17	16	9	22	13	0	2	1	1	2	1	51.1	3.9	0	B4DDB6;P51991-2;E7ERJ4;E7EWI9;REV__Q96MU7;REV__Q96MU7-2	B4DDB6;P51991-2;E7ERJ4;E7EWI9	cDNA FLJ52659, highly similar to Heterogeneous nuclear ribonucleoprotein A3;cDNA, FLJ79333, highly similar to Heterogeneous nuclear ribonucleoprotein A3;Heterogeneous nuclear ribonucleoprotein A3, isoform CRA_a	hCG_2005824;HNRPA3	6
0.234905	-0.0417908	NaN	0.902453	0.278524	NaN	0.0275112	0.0657376	NaN	0.145871	0.501312	NaN	2	2	0	1	3	0	2	2	0	1	3	0	11	11	2.0583e-83	O95453;B4DWR4;B4DDG8;F5H1Z4	O95453;B4DWR4;B4DDG8	Deadenylating nuclease;Deadenylation nuclease;Poly(A)-specific ribonuclease PARN;Polyadenylate-specific ribonuclease;cDNA FLJ57636, highly similar to Poly(A)-specific ribonuclease PARN (EC 3.1.13.4);cDNA FLJ58764, highly similar to Poly(A)-specific ribonuclease PARN (EC3.1.13.4)	DAN;PARN	4
-0.655538	1.21057	NaN	NaN	NaN	NaN	3.83314	2.18451	NaN	NaN	NaN	NaN	4	4	0	0	0	0	4	4	0	0	0	0	16	16	0	B4DDJ5;P21757;P21757-3;P21757-2;E5RFW8;E5RI91	B4DDJ5;P21757;P21757-3;P21757-2	cDNA FLJ55770, highly similar to Macrophage scavenger receptor types I and II;Macrophage acetylated LDL receptor I and II;Macrophage scavenger receptor types I and II;Scavenger receptor class A member 1	MSR1;SCARA1	6
NaN	NaN	NaN	NaN	NaN	NaN	NaN	NaN	NaN	NaN	NaN	NaN	3	2	3	1	2	0	0	0	0	0	0	0	15.2	3.8	3.9482e-22	P49590;B4DDY8;C9JV49;C9JW95;E9PD60;E9PG66;C9JHI8;F5HHF0;B4DQ67;D6RJE6	P49590;B4DDY8;C9JV49;C9JW95;E9PD60;E9PG66;C9JHI8;F5HHF0;B4DQ67	Histidine--tRNA ligase;Histidine--tRNA ligase-like;Probable histidyl-tRNA synthetase, mitochondrial;cDNA FLJ50406, highly similar to Histidyl-tRNA synthetase homolog (EC 6.1.1.21);Histidyl-tRNA synthetase-like, isoform CRA_a;Putative uncharacterized protein HARS2;cDNA FLJ50611, highly similar to Histidyl-tRNA synthetase homolog (EC 6.1.1.21)	HARS2;HARSL;HARSR;HO3;hCG_1982406	10
NaN	NaN	NaN	NaN	NaN	NaN	NaN	NaN	NaN	NaN	NaN	NaN	0	0	0	1	1	0	0	0	0	1	1	0	8.6	8.6	1.9714e-05	P15735;B4DEB7	P15735;B4DEB7	Phosphorylase b kinase gamma catalytic chain, testis/liver isoform;Phosphorylase kinase subunit gamma-2;PSK-C3;cDNA FLJ59667, highly similar to Phosphorylase b kinase gamma catalytic chain, testis/liver isoform (EC 2.7.11.19)	PHKG2	2
NaN	NaN	NaN	NaN	0.495816	NaN	NaN	NaN	NaN	NaN	-0.378624	NaN	1	0	0	0	2	0	1	0	0	0	2	0	23.1	23.1	2.395e-95	B4DEE8;P16455	B4DEE8;P16455	cDNA FLJ56323, highly similar to Methylated-DNA--protein-cysteinemethyltransferase (EC 2.1.1.63);6-O-methylguanine-DNA methyltransferase;Methylated-DNA--protein-cysteine methyltransferase;O-6-methylguanine-DNA-alkyltransferase	MGMT	2
-0.623757	-0.367759	NaN	NaN	-0.237169	-0.125095	0.0993647	-0.0459121	NaN	NaN	-0.538801	-0.682062	2	4	1	1	6	3	2	4	1	1	6	3	31.9	31.9	1.9354e-182	B4DKT0;Q9H8Y8;B4DEI4;Q9H8Y8-2;F5H5G2	B4DKT0;Q9H8Y8;B4DEI4;Q9H8Y8-2	cDNA FLJ59712, highly similar to Golgi reassembly-stacking protein 2;Golgi phosphoprotein 6;Golgi reassembly-stacking protein 2;Golgi reassembly-stacking protein of 55 kDa;p59;cDNA FLJ54595, highly similar to Golgi reassembly-stacking protein 2	GOLPH6;GORASP2	5
-1.1059	-0.563205	-0.20881	-0.524387	-0.839322	-0.616643	0.125097	0.0794013	-0.30609	-0.0737576	0.104352	0.185254	5	6	5	5	6	6	5	6	5	5	6	6	36.7	36.7	4.6481e-149	E9PB24;B4DEP9;P46779;C9JB50	E9PB24;B4DEP9;P46779;C9JB50	cDNA FLJ57954, highly similar to 60S ribosomal protein L28;60S ribosomal protein L28;Putative uncharacterized protein RPL28;Ribosomal protein L28, isoform CRA_c	RPL28;hCG_38234	4
-0.521031	-0.853249	-0.30683	-0.949645	-0.812406	-0.727729	-1.11269	-1.09953	-1.32844	-0.690721	-1.11344	-0.588614	8	9	7	7	10	9	0	0	0	0	0	1	50.3	4.4	1.3061e-123	B4DF70;A8K0C0	B4DF70	cDNA FLJ60461, highly similar to Peroxiredoxin-2 (EC 1.11.1.15)		2
0.879962	0.710638	NaN	NaN	0.147633	1.13939	-0.539125	-0.973879	NaN	NaN	0.538695	0.694648	3	3	1	1	5	4	3	3	1	1	5	4	26.1	26.1	1.6817e-22	B4DF76;Q9P0J0;E7ENQ6	B4DF76;Q9P0J0;E7ENQ6	cDNA FLJ59191, highly similar to NADH dehydrogenase (ubiquinone) 1 alpha subcomplex subunit 13 (EC 1.6.5.3);Cell death regulatory protein GRIM-19;Complex I-B16.6;Gene associated with retinoic and interferon-induced mortality 19 protein;NADH dehydrogenase [ubiquinone] 1 alpha subcomplex subunit 13;NADH-ubiquinone oxidoreductase B16.6 subunit	CDA016;CGI-39;GRIM19;NDUFA13	3
NaN	NaN	NaN	NaN	NaN	NaN	NaN	NaN	NaN	NaN	NaN	NaN	0	0	0	0	1	1	0	0	0	0	1	1	3.3	3.3	5.5098e-53	Q6VY07-2;Q6VY07;B4DF77;E9PNZ9;E9PSG7;E9PSE1	Q6VY07-2;Q6VY07;B4DF77;E9PNZ9	Phosphofurin acidic cluster sorting protein 1;cDNA FLJ58767, highly similar to Phosphofurin acidic cluster sorting protein 1	KIAA1175;PACS1	6
NaN	NaN	NaN	NaN	NaN	NaN	NaN	NaN	NaN	NaN	NaN	NaN	0	0	0	0	1	0	0	0	0	0	1	0	7	7	1.1813e-14	O95251;B4DFB4;E7ER15;B4DFE0;E7EUP3	O95251;B4DFB4	Histone acetyltransferase binding to ORC1;Histone acetyltransferase MYST2;MOZ, YBF2/SAS3, SAS2 and TIP60 protein 2;cDNA FLJ52588, highly similar to Mus musculus MYST histone acetyltransferase 2 (Myst2), mRNA	HBO1;HBOa;MYST2	5
NaN	NaN	NaN	NaN	-1.18303	NaN	NaN	NaN	NaN	NaN	0.0574729	NaN	1	1	0	1	4	0	1	1	0	1	4	0	25.4	25.4	2.1822e-100	P82663;B4DFJ5;B4DQG6;E7EPW2	P82663;B4DFJ5;B4DQG6;E7EPW2	28S ribosomal protein S25, mitochondrial;cDNA FLJ59193, highly similar to Mitochondrial 28S ribosomal protein S25;cDNA FLJ54123, moderately similar to Mitochondrial 28S ribosomal protein S25	MRPS25;RPMS25	4
-0.723769	NaN	NaN	NaN	-0.316683	NaN	-1.71649	NaN	NaN	NaN	-1.98998	NaN	1	0	0	1	2	0	1	0	0	1	2	0	4.4	4.4	9.9859e-34	B4DFQ6;Q96CM8;B4DHT5;E9PF16	B4DFQ6;Q96CM8;B4DHT5;E9PF16	cDNA FLJ51819, weakly similar to Long-chain-fatty-acid--CoA ligase (EC 6.2.1.3);Acyl-CoA synthetase family member 2, mitochondrial;cDNA FLJ54351, weakly similar to Long-chain-fatty-acid--CoA ligase (EC 6.2.1.3)	ACSF2;UNQ493/PRO1009	4
0.68881	0.87966	1.0037	0.858181	1.06424	0.88133	0.724281	0.678106	0.778183	0.725158	1.01572	0.885658	3	3	2	3	4	4	3	3	2	3	4	4	39.2	39.2	8.646e-78	B1AKR6;B4DFR2;Q9NP97;Q8TF09;Q7Z4M1;Q9NP97-2	B1AKR6;B4DFR2;Q9NP97;Q8TF09	Dynein, light chain, roadblock-type 1;cDNA FLJ59194, moderately similar to Dynein light chain 2A, cytoplasmic;Bithoraxoid-like protein;Dynein light chain 2A, cytoplasmic;Dynein light chain roadblock-type 1;Dynein-associated protein Km23;Roadblock domain-containing protein 1;Dynein light chain 2B, cytoplasmic;Dynein light chain roadblock-type 2;Roadblock domain-containing protein 2	DYNLRB1;RP5-914B9.1-004;BITH;DNCL2A;DNLC2A;HSPC162;ROBLD1;DNCL2B;DNLC2B;DYNLRB2;ROBLD2	6
-0.385292	NaN	NaN	NaN	NaN	NaN	2.06081	NaN	NaN	NaN	NaN	NaN	2	0	0	0	0	0	1	0	0	0	0	0	9.2	5.3	5.7993e-09	Q07352;B4DG15	Q07352;B4DG15	Butyrate response factor 1;EGF-response factor 1;Protein TIS11B;cDNA FLJ59254, highly similar to Butyrate response factor 1	BERG36;BRF1;ERF1;RNF162B;TIS11B;ZFP36L1	2
NaN	0.930209	1.36565	NaN	0.509514	NaN	NaN	1.08123	0.348657	NaN	0.782528	NaN	1	2	2	0	2	1	1	2	2	0	2	1	11.2	11.2	1.831e-06	B4DG34;Q3ZTS9;Q9Y3E7;Q9Y3E7-2;B8ZZM0;E9PBK5	B4DG34;Q3ZTS9;Q9Y3E7;Q9Y3E7-2;B8ZZM0	cDNA FLJ58988, highly similar to Charged multivesicular body protein 3;cDNA, FLJ92672, Homo sapiens neuroendocrine differentiation factor (NEDF), mRNA;CGI149 protein;Vacuolar protein sorting 24 (Yeast), isoform CRA_c;Charged multivesicular body protein 3;Chromatin-modifying protein 3;Neuroendocrine differentiation factor;Vacuolar protein sorting-associated protein 24;Putative uncharacterized prot…	CGI149;hCG_34193;VPS24;CGI-149;CHMP3;NEDF	6
0.484225	1.40741	NaN	NaN	-0.0176246	NaN	-1.59275	-1.49269	NaN	NaN	-0.56022	NaN	2	2	1	1	2	0	2	2	1	1	2	0	12.1	12.1	9.5448e-65	Q96S97;B4DG42;C9JC07;C9J5M0;C9JZL8;C9JJV6	Q96S97;B4DG42;C9JC07;C9J5M0;C9JZL8;C9JJV6	Myeloid-associated differentiation marker;Protein SB135;cDNA FLJ53753, highly similar to Myeloid-associated differentiation marker;Putative uncharacterized protein MYADM	MYADM;UNQ553/PRO1110	6
-1.44919	-1.10644	NaN	NaN	-1.43842	NaN	0.419028	0.282265	NaN	NaN	-0.381549	NaN	6	4	0	1	4	0	4	2	0	0	2	0	13.2	9.2	3.3452e-172	E7ENR4;P19367-3;P19367;P19367-2;B4DG62;E9PCK0;P19367-4;Q2TB90	E7ENR4;P19367-3;P19367;P19367-2;B4DG62;E9PCK0;P19367-4	Brain form hexokinase;Hexokinase type I;Hexokinase-1;cDNA FLJ56506, highly similar to Hexokinase-1 (EC 2.7.1.1)	HK1	8
2.38002	NaN	NaN	NaN	NaN	NaN	0.703149	NaN	NaN	NaN	NaN	NaN	2	0	0	0	1	0	2	0	0	0	1	0	3.6	3.6	1.8327e-107	B4DG66;Q13625;Q13625-2;Q96KQ4	B4DG66;Q13625;Q13625-2	cDNA FLJ61231, highly similar to Apoptosis-stimulating of p53 protein 2;Apoptosis-stimulating of p53 protein 2;Bcl2-binding protein;Renal carcinoma antigen NY-REN-51;Tumor suppressor p53-binding protein 2	ASPP2;BBP;TP53BP2	4
-0.570627	NaN	NaN	NaN	-1.0904	NaN	-0.529482	NaN	NaN	NaN	-0.556644	NaN	2	0	0	0	4	0	2	0	0	0	4	0	10.5	10.5	2.9558e-13	O75027-2;O75027;B4DGL8;E9PJR8;E9PNQ5	O75027-2;O75027;B4DGL8	ATP-binding cassette sub-family B member 7, mitochondrial;ATP-binding cassette transporter 7;cDNA FLJ53391, highly similar to ATP-binding cassette sub-family B member 7, mitochondrial	ABC7;ABCB7	5
-1.22788	-0.606641	NaN	-1.21283	-0.932636	-0.133422	0.433946	-0.272398	NaN	0.192398	-0.347746	-0.373055	2	2	0	2	3	2	2	2	0	2	3	2	21.2	21.2	1.4993e-29	B4DGM9;O14656;E7EW96;O14656-2	B4DGM9;O14656;E7EW96	cDNA FLJ56343, highly similar to Torsin A;Torsin family 1, member A (Torsin A), isoform CRA_a;Dystonia 1 protein;Torsin family 1 member A;Torsin-1A	hCG_30595;TOR1A;DQ2;DYT1	4
-0.598962	-0.800153	-0.0566188	-0.644457	-0.4212	-0.392578	-0.206814	-0.000999006	-0.521375	-0.254652	-0.535134	-0.296422	30	28	22	11	22	15	29	27	20	11	22	15	42.1	41.1	0	B4DGP8;P27824;B4E2T8;F5H856;E7ETH2;D6RGY2;D6RDP7;D6RB85;D6RAU8;D6RFL1;D6RAQ8;D6RD16;D6RHJ3	B4DGP8;P27824;B4E2T8	cDNA FLJ55574, highly similar to Calnexin;Calnexin;IP90;Major histocompatibility complex class I antigen-binding protein p88;p90;cDNA FLJ54242, highly similar to Calnexin	CANX	13
NaN	NaN	NaN	NaN	NaN	NaN	NaN	NaN	NaN	NaN	NaN	NaN	0	1	1	0	2	0	0	0	0	0	1	0	6	3.8	6.1008e-21	P35222;B4DGU4;E7ERS9;E7EMJ5;E7EV28;E9PDF9;C9IZ65	P35222;B4DGU4;E7ERS9	Beta-catenin;Catenin beta-1;cDNA FLJ57878, highly similar to Beta-catenin	CTNNB;CTNNB1;OK/SW-cl.35;PRO2286	7
NaN	NaN	NaN	NaN	-0.836744	NaN	NaN	NaN	NaN	NaN	-0.632035	NaN	3	4	1	4	7	1	0	1	1	1	4	0	16.9	11	6.4472e-74	B4DGU9;Q9Y2X7-3;Q9Y2X7;B4DS81;REV__P31948;REV__F5H0T1;REV__F5H783	B4DGU9;Q9Y2X7-3;Q9Y2X7	cDNA FLJ59232, highly similar to ARF GTPase-activating protein GIT1;ARF GTPase-activating protein GIT1;Cool-associated and tyrosine-phosphorylated protein 1;G protein-coupled receptor kinase-interactor 1;GRK-interacting protein 1	GIT1	7
-0.260502	NaN	NaN	NaN	NaN	NaN	0.263112	NaN	NaN	NaN	NaN	NaN	3	0	0	0	1	0	3	0	0	0	1	0	28.4	28.4	7.2867e-29	Q96DH6;B4DHE8;Q96DH6-2;B4DM51;Q96DH6-3;O43347	Q96DH6;B4DHE8;Q96DH6-2;B4DM51;Q96DH6-3	RNA-binding protein Musashi homolog 2;cDNA FLJ56904, highly similar to RNA-binding protein Musashi homolog 2;cDNA FLJ52888, highly similar to RNA-binding protein Musashi homolog 2	MSI2	6
-0.775663	-1.36659	-0.989106	NaN	-1.03144	1.84439	1.39982	1.14462	0.614983	NaN	0.00878549	-1.5875	10	10	10	4	11	6	3	4	3	1	4	2	53.2	31.3	0	P31150;B4DHX4	P31150;B4DHX4	Guanosine diphosphate dissociation inhibitor 1;Oligophrenin-2;Protein XAP-4;Rab GDP dissociation inhibitor alpha;cDNA FLJ52902, highly similar to Rab GDP dissociation inhibitor alpha	GDI1;GDIL;OPHN2;RABGDIA;XAP4	2
NaN	NaN	NaN	NaN	NaN	NaN	NaN	NaN	NaN	NaN	NaN	NaN	0	0	0	0	1	0	0	0	0	0	1	0	13.3	13.3	1.6829e-66	B4DHX5;E7EQC1;P22570;B4DQQ4;P22570-2	B4DHX5;E7EQC1;P22570;B4DQQ4;P22570-2	cDNA FLJ53329, highly similar to NADPH:adrenodoxin oxidoreductase, mitochondrial (EC 1.18.1.2);Ferredoxin--NADP(+) reductase;NADPH:adrenodoxin oxidoreductase, mitochondrial;cDNA FLJ59386, highly similar to NADPH:adrenodoxin oxidoreductase, mitochondrial (EC 1.18.1.2)	ADXR;FDXR	5
NaN	NaN	NaN	NaN	NaN	NaN	NaN	NaN	NaN	NaN	NaN	NaN	3	2	1	0	2	2	1	0	0	0	0	0	33.3	15.1	2.533e-145	B4DHZ0	B4DHZ0	cDNA FLJ59891, moderately similar to Coatomer subunit zeta-1		1
NaN	NaN	NaN	NaN	NaN	NaN	NaN	NaN	NaN	NaN	NaN	NaN	1	0	0	0	0	0	1	0	0	0	0	0	1.8	1.8	0.0018757	B4DI41;B4DXJ5;Q9UIS9;Q9UIS9-2;Q9UIS9-5;Q9UIS9-6;Q9UIS9-3;Q9UIS9-7;Q9UIS9-8;Q9UIS9-4	B4DI41;B4DXJ5;Q9UIS9;Q9UIS9-2;Q9UIS9-5;Q9UIS9-6;Q9UIS9-3;Q9UIS9-7;Q9UIS9-8;Q9UIS9-4	cDNA FLJ55972, highly similar to Methyl-CpG-binding domain protein 1;cDNA FLJ60940, highly similar to Methyl-CpG-binding domain protein 1;CXXC-type zinc finger protein 3;Methyl-CpG-binding domain protein 1;Methyl-CpG-binding protein MBD1;Protein containing methyl-CpG-binding domain 1	CXXC3;MBD1;PCM1	10
0.373017	-0.336222	0.379894	0.12111	-0.329757	NaN	-0.364114	0.178008	-0.0510066	0.875585	0.703377	NaN	3	3	1	4	3	1	3	3	1	4	3	1	17.6	17.6	6.0442e-43	B4DI73;Q9BTE6-2;C9J5N1;Q9BTE6;C9JUA3	B4DI73;Q9BTE6-2;C9J5N1;Q9BTE6	Alanyl-tRNA synthetase domain containing 1, isoform CRA_a;cDNA FLJ56441;Putative uncharacterized protein AARSD1;Alanyl-tRNA editing protein Aarsd1;Alanyl-tRNA synthetase domain-containing protein 1	AARSD1;hCG_16967	5
2.07409	3.78176	NaN	3.435	2.41563	3.45356	-0.711047	-0.410622	NaN	2.35487	1.64442	0.691893	2	2	0	2	4	2	2	2	0	2	4	2	12.6	12.6	1.6322e-81	P05067;P05067-9;P05067-8;B4DII8;P05067-7;E9PG40;P05067-6;P05067-5;P05067-4;P05067-3;E9PEV0;P05067-10;E9PEV8;P05067-2	P05067;P05067-9;P05067-8;B4DII8;P05067-7;E9PG40;P05067-6;P05067-5;P05067-4;P05067-3;E9PEV0;P05067-10;E9PEV8	ABPP;Alzheimer disease amyloid protein;Amyloid beta A4 protein;Amyloid intracellular domain 50;Amyloid intracellular domain 57;Amyloid intracellular domain 59;APPI;Beta-amyloid protein 40;Beta-amyloid protein 42;Beta-APP40;Beta-APP42;C31;C80;C83;C99;Cerebral vascular amyloid peptide;Gamma-CTF(50);Gamma-CTF(57);Gamma-CTF(59);Gamma-secretase C-terminal fragment 50;Gamma-secretase C-terminal fragmen…	A4;AD1;APP	14
NaN	0.201397	NaN	NaN	-0.632546	NaN	NaN	0.0795034	NaN	NaN	-0.111346	NaN	0	2	0	1	2	0	0	1	0	1	1	0	5.5	1.9	5.912e-14	Q9Y4J8;E9PEH8;F5H5C1;Q9Y4J8-2;Q9Y4J8-3;Q9Y4J8-4;Q9Y4J8-5;B4DIR0;B4DIU8;Q9Y4J8-6;Q9Y4J8-8	Q9Y4J8;E9PEH8;F5H5C1;Q9Y4J8-2;Q9Y4J8-3;Q9Y4J8-4;Q9Y4J8-5;B4DIR0;B4DIU8;Q9Y4J8-6;Q9Y4J8-8	Alpha-dystrobrevin;Dystrobrevin alpha;Dystrophin-related protein 3;cDNA FLJ53338, highly similar to Dystrobrevin alpha;cDNA FLJ53339, highly similar to Dystrobrevin alpha	DRP3;DTNA	11
0.13184	NaN	NaN	NaN	0.0334838	NaN	-0.081673	NaN	NaN	NaN	0.137939	NaN	2	0	0	1	5	0	2	0	0	1	5	0	12.2	12.2	1.5463e-64	Q9UPT5;Q9UPT5-6;Q9UPT5-1;Q9UPT5-5;B4DJ07;Q9UPT5-2;F5H1P1;E7ETM4;Q9UPT5-4;B5MCY9;C9JKC2;C9JME6	Q9UPT5;Q9UPT5-6;Q9UPT5-1;Q9UPT5-5;B4DJ07;Q9UPT5-2;F5H1P1;E7ETM4	Exocyst complex component 7;Exocyst complex component Exo70;cDNA FLJ58532, highly similar to Exocyst complex component 7	EXO70;EXOC7;KIAA1067	12
NaN	NaN	NaN	NaN	NaN	NaN	NaN	NaN	NaN	NaN	NaN	NaN	0	0	0	0	1	0	0	0	0	0	1	0	4.8	4.8	1.0961e-08	Q8WUF8;B4DLG5;B4DJ14;E9PBM2;B4DMI0	Q8WUF8;B4DLG5;B4DJ14;E9PBM2;B4DMI0	Protein FAM172A;cDNA FLJ52596;cDNA FLJ50546;cDNA FLJ51952	C5orf21;FAM172A	5
-0.337245	-0.483157	0.0254769	-0.59827	-0.500466	-0.395464	0.334639	0.20638	-0.286518	-0.00360884	-0.0986575	-0.268936	9	9	3	7	12	11	8	8	3	6	11	11	60.7	56	0	E7ETZ0;B4DJ51;P62158;E7EMB3;P02585;Q6FH92;C9J7T9	E7ETZ0;B4DJ51;P62158;E7EMB3	Calmodulin 1 (Phosphorylase kinase, delta), isoform CRA_a;Calmodulin 3 (Phosphorylase kinase, delta), isoform CRA_b;cDNA FLJ61744, highly similar to Calmodulin;Calmodulin	CALM1;CALM3;hCG_20313;hCG_21749;CALM;CALM2;CALML2;CAM;CAM1;CAM2;CAM3;CAMB;CAMC;CAMIII	7
1.78256	1.21921	0.308415	1.79568	1.90505	3.26937	-0.683239	-0.586569	-0.0466841	0.772404	0.279023	-0.804371	5	4	2	3	8	2	5	4	2	3	8	2	24.7	24.7	0	B4DJA0;E5KRK5;P28331;E7ENF3;B4DUC1;B4DPG1;B4DJ81;C9JPQ5	B4DJA0;E5KRK5;P28331;E7ENF3;B4DUC1;B4DPG1;B4DJ81	NADH-ubiquinone oxidoreductase 75 kDa subunit;Complex I-75kD;NADH-ubiquinone oxidoreductase 75 kDa subunit, mitochondrial;cDNA FLJ53201, highly similar to NADH-ubiquinone oxidoreductase 75 kDa subunit, mitochondrial (EC 1.6.5.3);cDNA FLJ55879, highly similar to NADH-ubiquinone oxidoreductase 75 kDa subunit, mitochondrial (EC 1.6.5.3);cDNA FLJ60586, highly similar to NADH-ubiquinone oxidoreductase…	hCG_17250;NDUFS1	8
0.318357	0.281686	1.0317	0.399971	-0.355427	-0.050224	0.990953	0.946601	0.768358	0.287503	0.12516	0.0974108	5	5	6	1	7	4	2	2	2	1	3	1	36.3	18.6	7.7076e-106	P20339;Q6FI44;B4DJA5;REV__P14410;REV__Q9BSN7;Q96HU8;O95057	P20339;Q6FI44;B4DJA5	Ras-related protein Rab-5A;cDNA, FLJ93000, Homo sapiens RAB5A, member RAS oncogene family (RAB5A), mRNA;Cervical cancer oncogene 10 protein;RAB5A protein;RAB5A, member RAS oncogene family, isoform CRA_a;cDNA FLJ51867, highly similar to Ras-related protein Rab-5A	RAB5;RAB5A;HCC-10;hCG_1776267	7
-0.577718	-0.290246	-0.123317	NaN	-0.710803	-0.508867	-0.595243	-0.843606	-0.827694	NaN	-0.536326	-0.304247	4	2	2	0	3	2	4	2	2	0	3	2	37.3	37.3	4.3223e-236	P62318;B4DJP7	P62318;B4DJP7	Small nuclear ribonucleoprotein Sm D3;snRNP core protein D3;cDNA FLJ51872, highly similar to Small nuclear ribonucleoprotein Sm D3	SNRPD3	2
NaN	1.88856	NaN	NaN	1.19385	NaN	NaN	-0.0842488	NaN	NaN	-0.217726	NaN	0	2	1	0	2	0	0	2	1	0	2	0	21	21	8.742e-12	B4DJR7;Q5VV52;Q5VV50;Q5VV52-2;Q5VV51	B4DJR7;Q5VV52;Q5VV50;Q5VV52-2	cDNA FLJ56317, highly similar to Zinc finger protein 691;HCG23158, isoform CRA_a;Zinc finger protein 691	hCG_23158;ZNF691;RP11-342M1.5-005	5
NaN	NaN	NaN	NaN	NaN	NaN	NaN	NaN	NaN	NaN	NaN	NaN	0	0	0	0	1	0	0	0	0	0	1	0	7.3	7.3	1.7027e-49	Q9BY49;B4DJS2	Q9BY49;B4DJS2	2,4-dienoyl-CoA reductase-related protein;HPDHase;Peroxisomal trans-2-enoyl-CoA reductase;pVI-ARL;cDNA FLJ55082, highly similar to Peroxisomal trans-2-enoyl-CoA reductase (EC 1.3.1.38)	PECR;PRO1004	2
0.0388864	-0.0919629	-0.550924	0.0953552	-0.460401	-0.261456	-0.569899	-0.323668	-0.232311	-0.055463	-0.0316507	0.119062	21	22	12	13	22	15	20	21	11	12	21	15	40.5	39.5	0	Q15029;B4DK30	Q15029;B4DK30	116 kDa U5 small nuclear ribonucleoprotein component;Elongation factor Tu GTP-binding domain-containing protein 2;SNU114 homolog;U5 snRNP-specific protein, 116 kDa;cDNA FLJ59627, highly similar to 116 kDa U5 small nuclear ribonucleoprotein component;cDNA, FLJ78997, highly similar to 116 kDa U5 small nuclear ribonucleoprotein component	EFTUD2;KIAA0031;SNRP116	2
NaN	NaN	NaN	NaN	NaN	NaN	NaN	NaN	NaN	NaN	NaN	NaN	1	0	0	0	1	0	1	0	0	0	1	0	3	3	8.2182e-35	Q9C0D3;B4DK95	Q9C0D3;B4DK95	Protein zyg-11 homolog B;cDNA FLJ61304, highly similar to Homo sapiens zyg-11 homolog B-like (ZYG11BL), mRNA	KIAA1730;ZYG11B	2
NaN	NaN	NaN	NaN	NaN	NaN	NaN	NaN	NaN	NaN	NaN	NaN	2	2	0	0	1	1	1	1	0	0	0	0	4.4	1.4	3.1044e-62	Q969R2;Q0VF99;B4DKE4;Q6ZN50;F5H2A3;B4DFA8	Q969R2;Q0VF99;B4DKE4;Q6ZN50;F5H2A3;B4DFA8	Oxysterol-binding protein 2;Oxysterol-binding protein-related protein 4;Oxysterol-binding protein	KIAA1664;ORP4;OSBP2;OSBPL4;RP3-430N8.7-005;hCG_41303;RP3-430N8.7-002	6
0.37746	0.157707	NaN	NaN	0.231414	NaN	-0.514897	-0.866689	NaN	NaN	-0.869003	NaN	2	3	0	1	2	0	2	3	0	1	2	0	15.8	15.8	1.9333e-37	B4DKQ0;O75995	B4DKQ0;O75995	cDNA FLJ51236, highly similar to SH3 protein expressed in lymphocytes;SAM and SH3 domain-containing protein 3;SH3 protein expressed in lymphocytes homolog	CXorf9;SASH3;SLY	2
NaN	NaN	NaN	NaN	NaN	NaN	NaN	NaN	NaN	NaN	NaN	NaN	1	0	0	1	1	0	0	0	0	0	1	0	6.1	3	0.001373	B4DKV0;Q9BT81;E5RGR1;Q96BK5-2;E5RJG9	B4DKV0;Q9BT81;E5RGR1;Q96BK5-2;E5RJG9	cDNA FLJ58508, highly similar to Transcription factor SOX-7;Transcription factor SOX-7	SOX7	5
NaN	NaN	NaN	NaN	NaN	NaN	NaN	NaN	NaN	NaN	NaN	NaN	0	1	0	1	0	0	0	1	0	1	0	0	11.5	11.5	3.4293e-08	Q8IW45-2;Q8IW45;B4DKX7;B4DXT4;B4DQR1;Q8IW45-3	Q8IW45-2;Q8IW45;B4DKX7;B4DXT4;B4DQR1	Carbohydrate kinase domain-containing protein;cDNA FLJ61130;cDNA FLJ55262;cDNA FLJ55241;Putative uncharacterized protein FLJ10769	CARKD;FLJ10769;hCG_32552	6
NaN	NaN	NaN	NaN	2.21519	NaN	NaN	NaN	NaN	NaN	-0.556013	NaN	1	0	0	0	2	0	1	0	0	0	2	0	18	18	2.0769e-126	P29353-6;P29353;B4DL02;P29353-7;P29353-2;P29353-3;P29353-5;E9PFM5;Q5T188;P98077	P29353-6;P29353;B4DL02;P29353-7;P29353-2;P29353-3;P29353-5;E9PFM5	SHC-transforming protein 1;SHC-transforming protein 3;SHC-transforming protein A;Src homology 2 domain-containing-transforming protein C1;cDNA FLJ56101, highly similar to SHC-transforming protein 1	SHC;SHC1;SHCA	10
NaN	NaN	NaN	NaN	NaN	NaN	NaN	NaN	NaN	NaN	NaN	NaN	0	0	1	0	2	0	0	0	0	0	0	0	7.4	0	2.2239e-08	B4DL54	B4DL54	cDNA FLJ59570, highly similar to Protein farnesyltransferase subunit beta (EC 2.5.1.58)		1
NaN	NaN	NaN	NaN	NaN	NaN	NaN	NaN	NaN	NaN	NaN	NaN	0	0	0	0	0	0	0	0	0	0	0	0	1.8	1.8	0.00097158	O95235;B4DL79	O95235;B4DL79	GG10_2;Kinesin-like protein KIF20A;Rab6-interacting kinesin-like protein;Rabkinesin-6;cDNA FLJ55710, highly similar to Kinesin family member 20A	KIF20A;RAB6KIFL	2
1.14147	NaN	NaN	NaN	NaN	NaN	0.398371	NaN	NaN	NaN	NaN	NaN	2	0	0	0	1	0	2	0	0	0	1	0	2.9	2.9	1.2591e-36	P30260;B4DL80	P30260;B4DL80	Anaphase-promoting complex subunit 3;CDC27 homolog;Cell division cycle protein 27 homolog;H-NUC;cDNA FLJ57525, highly similar to Cell division cycle protein 27 homolog	ANAPC3;CDC27;D0S1430E;D17S978E	2
0.952657	0.380968	1.06555	0.343454	0.336101	0.0748714	-0.757252	-0.581996	0.0193632	0.701168	0.0961249	0.576458	3	3	2	3	4	2	3	3	2	3	4	2	38.1	38.1	6.2942e-66	B4DLH4;B4DL85;Q9H910;A6NGP5;Q9H910-2	B4DLH4;B4DL85;Q9H910;A6NGP5;Q9H910-2	cDNA FLJ53622, highly similar to Hematological and neurological expressed1-like protein;cDNA FLJ60660, highly similar to Hematological and neurological expressed1-like protein;Hematological and neurological expressed 1-like protein;Chromosome 16 open reading frame 34, isoform CRA_d;Putative uncharacterized protein HN1L	C16orf34;HN1L;L11;hCG_1988476	5
NaN	NaN	NaN	NaN	NaN	NaN	NaN	NaN	NaN	NaN	NaN	NaN	0	0	0	0	1	0	0	0	0	0	1	0	1.2	1.2	0.00062813	B4DLE8	B4DLE8	cDNA FLJ60082, weakly similar to Uro-adherence factor A		1
NaN	-0.729072	NaN	NaN	NaN	NaN	NaN	0.531475	NaN	NaN	NaN	NaN	1	1	0	0	1	1	1	1	0	0	0	0	10.4	3.3	9.0447e-06	B4DLG9	B4DLG9	cDNA FLJ58019, highly similar to Actin-related protein 6		1
NaN	-0.928481	NaN	NaN	-0.0779564	-0.875201	NaN	0.285844	NaN	NaN	-1.15333	-0.610983	0	2	1	1	3	1	0	2	1	1	3	1	13.4	13.4	1.5906e-08	Q1HDL3;B4DLH7;O75352;Q9H3L2;B4DT74;Q96K24	Q1HDL3;B4DLH7;O75352;Q9H3L2;B4DT74;Q96K24	HBeAg-binding protein 2 binding protein A;cDNA FLJ57743, highly similar to Mannose-P-dolichol utilization defect 1 protein;Mannose-P-dolichol utilization defect 1, isoform CRA_c;Mannose-P-dolichol utilization defect 1 protein;Suppressor of Lec15 and Lec35 glycosylation mutation homolog;My008 protein;cDNA FLJ57793, moderately similar to Mannose-P-dolichol utilization defect 1 protein;cDNA FLJ14836…	HBEBP2BPA;hCG_42012;MPDU1	6
-0.0967443	-0.671036	NaN	-0.323014	NaN	NaN	2.28162	2.14807	NaN	-2.10935	NaN	NaN	1	4	0	2	1	0	1	4	0	2	1	0	7.7	7.7	8.4625e-16	Q14956;Q14956-2;F5GY20;B4DLL8;B4DKZ5;Q96F58	Q14956;Q14956-2;F5GY20;B4DLL8	Transmembrane glycoprotein HGFIN;Transmembrane glycoprotein NMB;cDNA FLJ59335, highly similar to Transmembrane glycoprotein NMB	GPNMB;HGFIN;NMB;UNQ1725/PRO9925	6
-0.357741	-0.368745	0.202466	0.643893	0.671748	0.370366	1.76936	2.2491	2.61345	0.512927	2.43718	0.961479	3	8	6	2	3	3	3	8	6	2	3	3	28.5	28.5	1.5202e-53	P15559;B7ZAD1;B4DLR8	P15559;B7ZAD1;B4DLR8	Azoreductase;DT-diaphorase;Menadione reductase;NAD(P)H dehydrogenase [quinone] 1;NAD(P)H:quinone oxidoreductase 1;Phylloquinone reductase;Quinone reductase 1;cDNA, FLJ79145, highly similar to Homo sapiens NAD(P)H dehydrogenase, quinone 1 (NQO1);NAD(P)H dehydrogenase, quinone 1, isoform CRA_b;cDNA FLJ50573, highly similar to Homo sapiens NAD(P)H dehydrogenase, quinone 1 (NQO1), transcript variant …	DIA4;NMOR1;NQO1;hCG_28204	3
NaN	NaN	NaN	NaN	0.00836377	NaN	NaN	NaN	NaN	NaN	-0.314885	NaN	1	0	0	0	3	0	1	0	0	0	3	0	7.4	7.4	8.2509e-20	P23443;P23443-2;B4DLT4;Q7Z721	P23443;P23443-2;B4DLT4;Q7Z721	70 kDa ribosomal protein S6 kinase 1;p70 ribosomal S6 kinase alpha;Ribosomal protein S6 kinase beta-1;Ribosomal protein S6 kinase I;Serine/threonine-protein kinase 14A;cDNA FLJ53847, highly similar to Ribosomal protein S6 kinase beta-1 (EC 2.7.11.1);Ribosomal protein S6 kinase, 70kDa, polypeptide 1, isoform CRA_c;RPS6KB1 protein	RPS6KB1;STK14A;hCG_1815774	4
NaN	NaN	NaN	NaN	-0.422158	NaN	NaN	NaN	NaN	NaN	-1.32613	NaN	0	1	0	1	2	1	0	1	0	1	2	1	16.4	16.4	4.1261e-41	B4DLZ5;Q9UJ70;C9JEV6;C9JB48;E9PPU6	B4DLZ5;Q9UJ70;C9JEV6;C9JB48	cDNA FLJ56394, highly similar to N-acetylglucosamine kinase (EC 2.7.1.59);N-acetylglucosamine kinase;GlcNAc kinase;N-acetyl-D-glucosamine kinase;Putative uncharacterized protein NAGK	hCG_41008;NAGK	5
0.427331	0.33817	0.738946	0.700062	0.315324	0.527495	0.316381	0.641811	0.365291	0.861464	1.13544	0.807119	11	13	10	9	15	14	10	11	9	6	13	12	60.4	60.4	0	Q15691;B4DM33	Q15691;B4DM33	APC-binding protein EB1;End-binding protein 1;Microtubule-associated protein RP/EB family member 1;cDNA FLJ52068, highly similar to Microtubule-associated protein RP/EB family member 1	MAPRE1	2
NaN	NaN	NaN	NaN	NaN	NaN	NaN	NaN	NaN	NaN	NaN	NaN	1	1	0	0	1	0	1	1	0	0	1	0	16	16	1.1239e-06	Q9Y3A3;Q9Y3A3-3;Q9Y3A3-2;B4DM50	Q9Y3A3;Q9Y3A3-3;Q9Y3A3-2;B4DM50	2C4D;Class II mMOB1;Mob1 homolog 3;Mps one binder kinase activator-like 3;Preimplantation protein 3;cDNA FLJ52887, highly similar to Preimplantation protein 3	CGI-95;MOB3;MOBKL3;PREI3	4
NaN	NaN	NaN	NaN	NaN	NaN	NaN	NaN	NaN	NaN	NaN	NaN	1	0	0	0	1	0	1	0	0	0	1	0	2.3	2.3	0.0048151	Q9NW68-3;B4DTP7;Q9NW68;Q9NW68-2;C9JB13;B4DMS7;B4DM89;B4E2X8;Q9NW68-5;E9PS77;E9PNA9;E9PRN4	Q9NW68-3;B4DTP7;Q9NW68;Q9NW68-2;C9JB13;B4DMS7;B4DM89;B4E2X8;Q9NW68-5;E9PS77;E9PNA9;E9PRN4	cDNA FLJ60153, highly similar to Homo sapiens BSD domain containing 1 (BSDC1), mRNA;BSD domain-containing protein 1;Putative uncharacterized protein BSDC1;cDNA FLJ57534, highly similar to Homo sapiens BSD domain containing 1 (BSDC1), mRNA;cDNA FLJ58587, moderately similar to Homo sapiens BSD domain containing 1 (BSDC1), mRNA;cDNA FLJ58667, highly similar to Homo sapiens BSD domain containing 1 (B…	BSDC1;UNQ2494/PRO5781	12
NaN	NaN	NaN	NaN	NaN	NaN	NaN	NaN	NaN	NaN	NaN	NaN	1	1	1	0	1	1	1	1	1	0	1	1	12.5	12.5	6.6177e-18	Q13277;Q53YE2;B4DME0;Q13277-2;E7ET77	Q13277;Q53YE2;B4DME0;Q13277-2	Syntaxin-3;cDNA FLJ43672 fis, clone SYNOV4007671, highly similar to Syntaxin-3;cDNA FLJ78704, highly similar to Homo sapiens syntaxin 3A (STX3A), mRNA;cDNA, FLJ93356, Homo sapiens syntaxin 3A (STX3A), mRNA;Syntaxin 3A;Syntaxin 3A, isoform CRA_c;cDNA FLJ60699, highly similar to Syntaxin-3;Syntaxin 3A, isoform CRA_b	STX3;STX3A;hCG_40920	5
NaN	NaN	NaN	NaN	NaN	NaN	NaN	NaN	NaN	NaN	NaN	NaN	0	0	0	0	0	0	0	0	0	0	0	0	1.1	1.1	0.00088741	P54277;Q5FBZ3;Q5FBZ8;E9PC65;Q5FBZ9;Q3BDU3;B4DMF4;E7EQE2;Q5FBZ6	P54277;Q5FBZ3;Q5FBZ8;E9PC65;Q5FBZ9;Q3BDU3;B4DMF4;E7EQE2;Q5FBZ6	DNA mismatch repair protein PMS1;PMS1 protein homolog 1;PMS1 nirs variant 7;PMS1 nirs variant 2;PMS1 nirs variant 1;Rhabdomyosarcoma antigen MU-RMS-40.10E;cDNA FLJ59348, highly similar to PMS1 protein homolog 1;PMS1 nirs variant 4	PMS1;PMSL1	9
-0.777888	-0.845316	NaN	-1.2266	-0.830983	NaN	-1.30154	-1.17293	NaN	-0.844043	-0.925726	NaN	1	1	0	1	2	1	1	1	0	1	2	1	17.7	17.7	1.4785e-11	Q2TAA2;B4DMV3	Q2TAA2;B4DMV3	Isoamyl acetate-hydrolyzing esterase 1 homolog;cDNA FLJ60023;HCG1685787, isoform CRA_b	IAH1;hCG_1685787	2
NaN	NaN	NaN	NaN	NaN	NaN	NaN	NaN	NaN	NaN	NaN	NaN	1	1	1	0	1	0	1	1	1	0	1	0	6.5	2.6	0.00028805	B4DMW1	B4DMW1	cDNA FLJ58268, highly similar to Homo sapiens nischarin (NISCH), mRNA		1
NaN	NaN	NaN	NaN	NaN	NaN	NaN	NaN	NaN	NaN	NaN	NaN	0	0	0	0	1	1	0	0	0	0	1	1	16.5	16.5	9.0657e-09	Q96GC5;B4DN34;F5H702	Q96GC5;B4DN34;F5H702	39S ribosomal protein L48, mitochondrial;cDNA FLJ60720, highly similar to Homo sapiens mitochondrial ribosomal protein L48 (MRPL48), transcript variant 1, mRNA	CGI-118;HSPC290;MRPL48	3
NaN	NaN	NaN	NaN	0.717455	2.53071	NaN	NaN	NaN	NaN	0.131673	1.96095	0	0	0	0	1	1	0	0	0	0	1	1	4.6	4.6	6.6478e-21	O75190;B4DN73;B4DVN1;E9PH18	O75190;B4DN73;B4DVN1;E9PH18	DnaJ homolog subfamily B member 6;Heat shock protein J2;HHDJ1;MRJ;MSJ-1;cDNA FLJ51000, highly similar to DnaJ homolog subfamily B member 6;cDNA FLJ52214, highly similar to DnaJ homolog subfamily B member 6	DNAJB6;HSJ2;MRJ;MSJ1	4
-0.154141	-0.097448	NaN	-0.120733	-0.245487	-0.126869	0.198265	0.351771	NaN	-0.00973755	-0.030663	-0.101301	8	9	0	4	11	8	8	9	0	4	11	8	56.5	56.5	4.2408e-270	B4DNJ6;Q9Y3F4	B4DNJ6;Q9Y3F4	cDNA FLJ51909, highly similar to Serine-threonine kinase receptor-associatedprotein;MAP activator with WD repeats;Serine-threonine kinase receptor-associated protein;UNR-interacting protein;WD-40 repeat protein PT-WD	MAWD;STRAP;UNRIP	2
0.614938	NaN	NaN	0.579405	NaN	NaN	0.150103	NaN	NaN	0.169376	NaN	NaN	3	1	0	2	2	0	3	1	0	2	2	0	16.4	16.4	5.8806e-11	Q13610;B4DNL1	Q13610;B4DNL1	Keratinocyte protein IEF SSP 9502;Periodic tryptophan protein 1 homolog;cDNA FLJ51512, highly similar to Periodic tryptophan protein 1 homolog	PWP1	2
-0.96126	-0.787001	-0.574992	-1.25787	-1.01814	-0.87804	-0.637657	-0.937326	-1.94573	-0.243146	-0.561093	-0.880709	4	7	5	5	7	8	4	7	5	5	7	8	47.6	47.6	2.2379e-207	Q96IU4;B4DNR3;A6NGU1;B4DQI4;Q96IU4-2	Q96IU4;B4DNR3;A6NGU1;B4DQI4	Abhydrolase domain-containing protein 14B;CCG1-interacting factor B;cDNA FLJ52710, highly similar to Abhydrolase domain-containing protein 14B;Putative uncharacterized protein ABHD14B;cDNA FLJ52723, highly similar to Abhydrolase domain-containing protein 14B	ABHD14B;CIB	5
0.813796	0.785859	0.20749	NaN	1.32986	NaN	0.34952	0.632647	0.607866	NaN	-1.4379	NaN	2	2	2	1	2	0	2	2	2	1	2	0	15.5	15.5	1.4608e-65	P34810;B4DNT7;P34810-2	P34810;B4DNT7;P34810-2	Gp110;Macrosialin;cDNA FLJ53070, highly similar to Macrosialin	CD68	3
NaN	NaN	NaN	NaN	1.60546	NaN	NaN	NaN	NaN	NaN	2.58905	NaN	0	0	0	0	1	0	0	0	0	0	1	0	4.5	4.5	1.4314e-55	Q9NWK9;B4DP13	Q9NWK9;B4DP13	Box C/D snoRNA protein 1;Serologically defined breast cancer antigen NY-BR-75;Zinc finger HIT domain-containing protein 6;cDNA FLJ56607	BCD1;C1orf181;ZNHIT6	2
-0.70469	-0.786575	NaN	NaN	-0.580326	-0.682392	0.348361	0.24725	NaN	NaN	-0.423376	0.0983856	4	1	0	0	2	3	4	1	0	0	2	3	36.8	36.8	1.6489e-53	Q15363;Q6FHT8;B4DP27;F5GX39;E7EQ72	Q15363;Q6FHT8;B4DP27;F5GX39;E7EQ72	Membrane protein p24A;Transmembrane emp24 domain-containing protein 2;cDNA, FLJ93436, Homo sapiens coated vesicle membrane protein (RNP24), mRNA;RNP24 protein;Transmembrane emp24 domain trafficking protein 2, isoform CRA_a;cDNA FLJ52153, highly similar to Transmembrane emp24 domain-containing protein 2	RNP24;TMED2;hCG_1743563	5
NaN	NaN	NaN	NaN	NaN	NaN	NaN	NaN	NaN	NaN	NaN	NaN	0	1	0	0	2	0	0	1	0	0	2	0	13.2	13.2	3.5202e-07	B4DP36;D6RF02;E9PBE5;Q13137;E7ETP5;E7ENK0;D6REB0	B4DP36;D6RF02;E9PBE5;Q13137;E7ETP5;E7ENK0;D6REB0	cDNA FLJ55141, highly similar to Homo sapiens nuclear domain 10 protein (NDP52), mRNA;Antigen nuclear dot 52 kDa protein;Calcium-binding and coiled-coil domain-containing protein 2;Nuclear domain 10 protein NDP52;Nuclear dot protein 52	CALCOCO2;NDP52	7
NaN	NaN	NaN	NaN	0.506665	NaN	NaN	NaN	NaN	NaN	1.04231	NaN	1	1	0	1	2	0	1	1	0	1	2	0	4.3	4.3	9.6084e-13	B4DP79;Q96P11-2;Q96P11;C9JJU9;Q63ZY6;Q63ZY6-6;Q63ZY6-5;Q96P11-3;Q63ZY6-2	B4DP79;Q96P11-2;Q96P11;C9JJU9;Q63ZY6;Q63ZY6-6;Q63ZY6-5;Q96P11-3;Q63ZY6-2	cDNA FLJ58598, highly similar to Homo sapiens NOL1/NOP2/Sun domain family, member 5 (NSUN5), transcript variant 1, mRNA;NOL1/NOP2/Sun domain family member 5;NOL1-related protein;Putative methyltransferase NSUN5;Williams-Beuren syndrome chromosomal region 20A protein;HCG39703, isoform CRA_e;Putative uncharacterized protein NSUN5;NOL1/NOP2/Sun domain family member 5C;Putative methyltransferase NSUN…	NSUN5;WBSCR20;WBSCR20A;hCG_39703;NSUN5C;WBSCR20B;WBSCR20C	9
0.936374	NaN	NaN	NaN	0.379251	NaN	-0.516371	NaN	NaN	NaN	0.524286	NaN	4	0	0	1	5	0	3	0	0	1	5	0	10	9.3	1.2758e-64	O15381;B4DP98;O15381-2;O15381-3;E7ERY0;E7EWK7;REV__P43155;A8MVT3;Q5TCY1-2;REV__P43155-2;B4DUD3;REV__C9JBD1;Q7Z4N8;REV__P43155-3;REV__Q6V0L0;E9PH71;Q7Z4N8-2;REV__P59190-2;C9J6P7;E9PGD8;C9JP83;E9PM97	O15381;B4DP98;O15381-2;O15381-3;E7ERY0	Nuclear valosin-containing protein-like;cDNA FLJ56121, highly similar to Nuclear valosin-containing protein-like	NVL	22
NaN	NaN	NaN	NaN	NaN	NaN	NaN	NaN	NaN	NaN	NaN	NaN	0	1	0	1	0	0	0	1	0	1	0	0	1.1	1.1	0.0071662	P06681;Q5JP69;E9PFN7;B4DPF3;Q5ST57;B4DQI1	P06681;Q5JP69;E9PFN7;B4DPF3;Q5ST57;B4DQI1	C3/C5 convertase;Complement C2;Complement C2a fragment;Complement C2b fragment;cDNA, FLJ92956, Homo sapiens complement component 2 (C2), mRNA;Complement component 2;Complement component 2, isoform CRA_b;cDNA FLJ59728, highly similar to Complement C2 (EC 3.4.21.43);cDNA FLJ54376, highly similar to Complement C2 (EC 3.4.21.43)	C2;DADB-122G4.1-001;DAMA-89M7.1-001;DAMC-178C20.1-001;DAQB-331I12.6-001;DASS-107J21.1-001;hCG_43694;XXbac-BCX116I9.2-001;XXbac-BPG116M5.3-001;DADB-122G4.1-003;DAMA-89M7.1-003;DAMC-178C20.1-003;DAQB-331I12.6-003;DASS-107J21.1-003;XXbac-BCX116I9.2-003;XXbac-BPG116M5.3-003	6
NaN	NaN	1.18362	NaN	NaN	NaN	NaN	NaN	-0.0165518	NaN	NaN	NaN	0	0	2	1	1	1	0	0	2	1	1	1	12.3	12.3	3.3345e-06	Q9H000;C9J494;B4DPR4	Q9H000;C9J494;B4DPR4	Probable E3 ubiquitin-protein ligase makorin-2;RING finger protein 62;Putative uncharacterized protein MKRN2;cDNA FLJ52346, highly similar to Makorin-2;Makorin, ring finger protein, 2, isoform CRA_b	HSPC070;MKRN2;RNF62;hCG_28319	3
1.46027	1.22727	1.53333	1.33086	0.672614	NaN	-3.5165	-2.15901	-0.869371	-1.83169	-0.186413	NaN	2	2	1	2	2	0	2	2	1	2	2	0	16.8	16.8	8.4447e-06	B4DPR8;P32970;Q53XX4	B4DPR8;P32970;Q53XX4	cDNA FLJ60770, highly similar to Tumor necrosis factor ligand superfamilymember 7;CD27 ligand;CD70 antigen;Tumor necrosis factor ligand superfamily member 7;Tumor necrosis factor (Ligand) superfamily, member 7;Tumor necrosis factor (Ligand) superfamily, member 7, isoform CRA_a	CD27L;CD27LG;CD70;TNFSF7;hCG_23045	3
NaN	NaN	NaN	NaN	2.59574	NaN	NaN	NaN	NaN	NaN	-0.0445214	NaN	1	0	1	0	3	0	1	0	1	0	3	0	10.6	10.6	1.9662e-221	O94842;B4DPY8;O15405;B4DRD0;O94900;Q96NM4-2;Q96NM4;E1P5X0;B4DQV8	O94842;B4DPY8;O15405;B4DRD0;O94900	Epidermal Langerhans cell protein LCP1;TOX high mobility group box family member 4;cDNA FLJ54372, highly similar to Epidermal Langerhans cell protein LCP1;CAG trinucleotide repeat-containing gene F9 protein;TOX high mobility group box family member 3;Trinucleotide repeat-containing gene 9 protein;cDNA FLJ59741, highly similar to Mus musculus TOX high mobility group box family member 3 (Tox3), mRN…	C14orf92;KIAA0737;TOX4;CAGF9;TNRC9;TOX3;KIAA0808;TOX	9
NaN	NaN	NaN	NaN	NaN	NaN	NaN	NaN	NaN	NaN	NaN	NaN	0	0	0	0	0	0	0	0	0	0	0	0	2.1	2.1	5.6507e-05	B9ZVU6;Q7KYR7-1;Q7KYR7;Q8WVV5;Q8WVV5-2;Q96AV7;E9PGR4;B4DQ01;C9IY66;C9JAJ6;C9JNC3	B9ZVU6;Q7KYR7-1;Q7KYR7;Q8WVV5;Q8WVV5-2;Q96AV7;E9PGR4;B4DQ01;C9IY66;C9JAJ6;C9JNC3	Putative uncharacterized protein BTN2A1;Butyrophilin subfamily 2 member A1;Butyrophilin subfamily 2 member A2;Butyrophilin, subfamily 2, member A1;cDNA FLJ52717, highly similar to Butyrophilin subfamily 2 member A2;Putative uncharacterized protein BTN2A2	BTN2A1;BT2.1;BTF1;BT2.2;BTF2;BTN2A2	11
-0.25149	0.0477665	0.367487	0.361594	-0.142506	0.0570226	0.57843	0.461803	0.350039	-0.34653	0.348053	0.431584	9	10	4	9	11	5	9	10	4	9	11	5	40.7	40.7	0	Q9BY44;B4DQ14;C9JWR7;B4DF96;Q9BY44-2;C9IZE1	Q9BY44;B4DQ14;C9JWR7;B4DF96	65 kDa eukaryotic translation initiation factor 2A;Eukaryotic translation initiation factor 2A;cDNA FLJ58035, highly similar to Homo sapiens eukaryotic translation initiation factor (eIF) 2A (eIF2A), mRNA;Putative uncharacterized protein EIF2A;cDNA FLJ57962, highly similar to Homo sapiens eukaryotic translation initiation factor (eIF) 2A (eIF2A), mRNA	CDA02;EIF2A;MSTP004;MSTP089	6
NaN	NaN	NaN	-1.24595	-0.266454	NaN	NaN	NaN	NaN	1.10408	0.0146167	NaN	0	1	0	2	3	0	0	1	0	2	3	0	17.9	15.2	1.3937e-96	Q6VN20;B4DQH9;B4DID0	Q6VN20;B4DQH9	Ran-binding protein 10;cDNA FLJ58041, highly similar to Homo sapiens RAN binding protein 10 (RANBP10), mRNA	KIAA1464;RANBP10	3
-0.115169	-0.0659499	0.338205	NaN	-0.343821	0.274426	0.0568832	-0.0929211	-0.478425	NaN	-0.0475008	-0.0677792	5	5	2	1	3	2	4	4	2	1	3	2	22	18.8	8.022e-66	Q13595;Q549U1;B4DQI6;Q13595-2	Q13595;Q549U1;B4DQI6;Q13595-2	Transformer-2 protein homolog A;Transformer-2 protein homolog alpha;cDNA, FLJ95674, Homo sapiens transformer-2 alpha (htra-2 alpha) (HSU53209), mRNA;Putative MAPK activating protein;Putative uncharacterized protein HSU53209;Transformer-2 alpha, isoform CRA_a;cDNA FLJ50614, highly similar to Transformer-2 protein homolog	TRA2A;hCG_37979;HSU53209	4
NaN	NaN	NaN	NaN	-0.446236	-0.331723	NaN	NaN	NaN	NaN	0.0760384	0.190683	0	0	0	1	1	1	0	0	0	1	1	1	13.7	13.7	4.2605e-47	B4DQM4;Q53RZ9;Q9HCN4;B5MBZ5;B4DQJ5;B4DXU4	B4DQM4;Q53RZ9;Q9HCN4;B5MBZ5;B4DQJ5;B4DXU4	cDNA FLJ61157, highly similar to XPA-binding protein 1;cDNA, FLJ93453, Homo sapiens XPA binding protein 1 (XAB1), mRNA;Putative uncharacterized protein MBDin;XPA binding protein 1, GTPase, isoform CRA_b;GPN-loop GTPase 1;MBD2-interacting protein;XPA-binding protein 1;Putative uncharacterized protein GPN1;cDNA FLJ51045, highly similar to XPA-binding protein 1;cDNA FLJ51142, highly similar to XPA-b…	hCG_21230;MBDin;XAB1;GPN1;HUSSY-23;MBDIN	6
-0.368528	-0.331973	-0.0996172	-0.87173	-0.884629	-0.389371	0.144974	0.3741	0.109177	0.406383	-0.117459	-0.1022	5	6	4	2	8	5	2	2	2	1	4	1	33.2	21	2.559e-170	B4E1J8;Q9NVJ2;B4DQT8;B4DI85	B4E1J8;Q9NVJ2;B4DQT8	cDNA FLJ56285, highly similar to ADP-ribosylation factor-like protein 8B;ADP-ribosylation factor-like protein 10C;ADP-ribosylation factor-like protein 8B;Novel small G protein indispensable for equal chromosome segregation 1;cDNA FLJ61158, highly similar to ADP-ribosylation factor-like protein 8B	ARL10C;ARL8B;GIE1	4
NaN	NaN	NaN	NaN	NaN	NaN	NaN	NaN	NaN	NaN	NaN	NaN	0	1	0	0	1	1	0	1	0	0	1	1	10.4	10.4	8.697e-85	Q8NCG7;E7ET49;B4DQU0;Q8NCG7-2	Q8NCG7;E7ET49;B4DQU0;Q8NCG7-2	KCCR13L;Sn1-specific diacylglycerol lipase beta;cDNA FLJ53161, highly similar to Homo sapiens diacylglycerol lipase beta	DAGLB	4
-0.595078	-0.533551	-0.68644	-0.617555	-0.736075	-0.22969	0.504886	0.581163	0.898432	0.0293921	0.0916482	0.00696891	11	12	9	9	15	4	11	12	9	9	15	4	39.6	39.6	0	Q08J23;B4DQW2;D6RAS3	Q08J23;B4DQW2	NOL1/NOP2/Sun domain family member 2;Substrate of AIM1/Aurora kinase B;tRNA (cytosine-5-)-methyltransferase;tRNA (cytosine-5-)-methyltransferase NSUN2;tRNA methyltransferase 4 homolog;cDNA FLJ58246, highly similar to Homo sapiens NOL1/NOP2/Sun domain family, member 2 (NSUN2), mRNA;NOL1/NOP2/Sun domain family, member 2, isoform CRA_a	NSUN2;SAKI;TRM4;hCG_18368	3
NaN	NaN	NaN	NaN	NaN	NaN	NaN	NaN	NaN	NaN	NaN	NaN	0	0	0	0	0	0	0	0	0	0	0	0	2.9	2.9	5.3008e-99	P01130;B4DR00	P01130;B4DR00	Low-density lipoprotein receptor;cDNA FLJ50622, highly similar to Low-density lipoprotein receptor	LDLR	2
-0.475925	-0.205653	-0.340594	-0.670622	-0.125285	-0.238586	1.34675	0.76003	0.647195	-1.86078	-1.9318	-1.89245	20	19	16	11	20	13	16	15	11	9	16	8	60.5	47.4	0	Q16555;B4DR31;F5GWI3	Q16555;B4DR31	Collapsin response mediator protein 2;Dihydropyrimidinase-related protein 2;N2A3;Unc-33-like phosphoprotein 2;cDNA FLJ53166, highly similar to Dihydropyrimidinase-related protein 2	CRMP2;DPYSL2;ULIP2	3
0.0430775	-0.163631	0.567904	-0.198947	-0.338654	-0.0560076	-0.479513	-0.382587	-0.820991	0.138931	-0.272705	0.0252601	9	11	10	8	12	9	7	8	8	6	10	7	24.1	23	0	P35637;Q6IBQ5;P35637-2;E7EUX0;B4DR70;A6NMX6	P35637;Q6IBQ5;P35637-2;E7EUX0;B4DR70;A6NMX6	75 kDa DNA-pairing protein;Oncogene FUS;Oncogene TLS;POMp75;RNA-binding protein FUS;Translocated in liposarcoma protein;FUS protein;Fusion (Involved in t(12;16) in malignant liposarcoma), isoform CRA_a;Fusion, derived from t(12;16) malignant liposarcoma;cDNA FLJ58049, highly similar to RNA-binding protein FUS;Putative uncharacterized protein FUS	FUS;TLS;hCG_21147	6
-0.396425	0.0947423	-0.114409	-0.0523365	-0.185686	0.212129	0.433696	0.364063	0.412654	-0.276995	0.16538	-0.249576	11	8	4	5	8	2	11	8	4	5	8	2	31.5	31.5	2.0649e-220	B4DR87;Q02809;E7EWK8;Q5JXB7;Q5JXB9;Q5JXB8	B4DR87;Q02809	cDNA FLJ59393, highly similar to Procollagen-lysine,2-oxoglutarate5-dioxygenase 1 (EC 1.14.11.4);cDNA, FLJ79184, highly similar to Procollagen-lysine, 2-oxoglutarate 5-dioxygenase 1 (EC 1.14.11.4);Lysyl hydroxylase 1;Procollagen-lysine,2-oxoglutarate 5-dioxygenase 1	LLH;PLOD;PLOD1	6
-0.0740368	-0.44725	NaN	NaN	-0.590532	-0.227934	1.23985	1.2467	NaN	NaN	-0.689145	-1.05817	6	2	1	0	4	2	5	2	1	0	3	2	16.8	14.5	2.1779e-56	B4DRL5;Q96JJ3;Q5JVZ5;Q7Z5G9;F5GZP8;B4DZ20;Q5JW01;E9PBG2;Q5JVZ4;Q5JVZ8	B4DRL5;Q96JJ3;Q5JVZ5;Q7Z5G9;F5GZP8;B4DZ20;Q5JW01	cDNA FLJ60834, highly similar to Engulfment and cell motility protein 2 (CED-12 homolog A);Engulfment and cell motility protein 2;Protein ced-12 homolog A;Engulfment and cell motility 2;HCG1811050, isoform CRA_b;ELMO2 protein;cDNA FLJ56422, highly similar to Engulfment and cell motility protein 2	CED12A;ELMO2;KIAA1834;hCG_1811050;RP11-394O2.2-004;RP11-394O2.2-003;RP11-394O2.2-007	10
NaN	NaN	NaN	NaN	NaN	NaN	NaN	NaN	NaN	NaN	NaN	NaN	0	0	0	0	1	0	0	0	0	0	1	0	4.4	4.4	2.0617e-16	B4DRN7;Q86YS7;F5H5R1;F5H2A1;Q86YS7-2;F5H3N1	B4DRN7;Q86YS7;F5H5R1;F5H2A1;Q86YS7-2;F5H3N1	cDNA FLJ54447;Uncharacterized protein KIAA0528	KIAA0528	6
-0.394419	-0.522106	NaN	NaN	-0.650538	NaN	-1.18142	0.0962268	NaN	NaN	0.0859824	NaN	3	2	0	1	4	1	3	2	0	1	4	1	15.9	15.9	0	B4DRT2;Q92552;D6RH20;D6RJC7;E7ETN4;E5RJ73	B4DRT2;Q92552;D6RH20;D6RJC7	cDNA FLJ54536, highly similar to Mitochondrial 28S ribosomal protein S27;28S ribosomal protein S27, mitochondrial	KIAA0264;MRPS27	6
NaN	NaN	NaN	NaN	NaN	NaN	NaN	NaN	NaN	NaN	NaN	NaN	3	3	2	1	3	0	0	0	0	0	1	0	8.1	3.3	5.3535e-24	B4DRT5;P48454;P48454-2	B4DRT5;P48454;P48454-2	Serine/threonine-protein phosphatase;Calcineurin, testis-specific catalytic subunit;Calmodulin-dependent calcineurin A subunit gamma isoform;CAM-PRP catalytic subunit;Serine/threonine-protein phosphatase 2B catalytic subunit gamma isoform	CALNA3;CNA3;PPP3CC	3
2.31938	NaN	NaN	1.26551	0.881218	NaN	-0.816233	NaN	NaN	0.210173	1.57252	NaN	4	1	1	4	5	1	4	1	1	4	5	1	10.8	10.8	1.1867e-231	Q96SB4;B4DS61;Q5R363;C9JQJ0;P78362-2;P78362;E7ETV6;Q9UPE1;Q9UPE1-4;A8MPY5;Q9UPE1-3;A8MPP7;Q9UPE1-2;D6RBF8	Q96SB4;B4DS61;Q5R363	Serine/arginine-rich protein-specific kinase 1;Serine/threonine-protein kinase SRPK1;SFRS protein kinase 1;cDNA FLJ58405, highly similar to Serine/threonine-protein kinase SRPK1 (EC 2.7.11.1);SFRS protein kinase 1, isoform CRA_f	SRPK1;hCG_15775;RP3-422H11.1-003	14
-0.180168	-0.035094	NaN	-0.438067	NaN	NaN	-0.69437	-0.836696	NaN	0.188284	NaN	NaN	3	2	0	3	1	0	3	2	0	3	1	0	9.9	9.9	6.933e-11	Q96ME7;B4DSM5;B4E0X7	Q96ME7;B4DSM5	Zinc finger protein 512;cDNA FLJ53912, highly similar to Zinc finger protein 512	KIAA1805;ZNF512	3
NaN	NaN	NaN	1.40912	1.78803	NaN	NaN	NaN	NaN	0.671277	1.13065	NaN	2	0	0	2	7	1	2	0	0	2	7	1	9.5	9.5	3.9655e-105	Q99707;B4DST3;B1ANE3;B4DFV0	Q99707;B4DST3;B1ANE3	5-methyltetrahydrofolate--homocysteine methyltransferase;Methionine synthase;Vitamin-B12 dependent methionine synthase;cDNA FLJ56487, highly similar to Methionine synthase (EC 2.1.1.13);5-methyltetrahydrofolate-homocysteine methyltransferase	MTR;RP11-182B22.1-002	4
NaN	NaN	NaN	NaN	1.93157	NaN	NaN	NaN	NaN	NaN	0.953873	NaN	0	1	0	0	1	0	0	1	0	0	1	0	5.2	5.2	2.0083e-93	D6R919;B4DT04;P78314;D6RBL6;D6RER9;D6R995;D6RAB4;D6RC64;P78314-2	D6R919;B4DT04;P78314;D6RBL6;D6RER9;D6R995;D6RAB4;D6RC64;P78314-2	cDNA FLJ55522, highly similar to SH3 domain-binding protein 2;SH3 domain-binding protein 2	3BP2;RES4-23;SH3BP2	9
0.353772	-0.186933	NaN	-0.323549	-0.341562	0.206468	-0.373657	0.239123	NaN	0.694545	0.399839	-0.688049	10	9	0	2	10	4	10	9	0	2	10	4	32.9	32.9	0	Q7Z3B4;B4DT35;E7EUM5;Q7Z3B4-2;Q9NSY5	Q7Z3B4;B4DT35;E7EUM5;Q7Z3B4-2	54 kDa nucleoporin;Nucleoporin p54;cDNA FLJ52746, highly similar to Nucleoporin p54	NUP54	5
NaN	NaN	NaN	NaN	NaN	NaN	NaN	NaN	NaN	NaN	NaN	NaN	0	0	0	1	1	0	0	0	0	1	1	0	5.3	5.3	0.00028832	Q96AG3;B4DTA3	Q96AG3;B4DTA3	Solute carrier family 25 member 46;cDNA FLJ60882	SLC25A46;TB1	2
1.4927	NaN	NaN	NaN	0.249624	NaN	-0.611795	NaN	NaN	NaN	-0.0749638	NaN	1	0	0	1	1	1	1	0	0	1	1	1	3.4	3.4	1.3292e-08	E7EP23;Q6IA86;B4DTG0;Q6IA86-3;E9PCX0;Q6IA86-2;Q6IA86-4;F5GYE9;F5GWY6	E7EP23;Q6IA86;B4DTG0;Q6IA86-3;E9PCX0;Q6IA86-2;Q6IA86-4;F5GYE9;F5GWY6	Elongator complex protein 2;SHINC-2;STAT3-interacting protein 1;cDNA FLJ58621, highly similar to Stat3-interacting protein	ELP2;STATIP1	9
-0.0133444	-0.355903	NaN	-0.4229	0.197023	NaN	-0.495978	-0.151712	NaN	0.418043	0.10576	NaN	3	2	0	2	3	0	3	2	0	2	3	0	9.7	9.7	4.8469e-99	Q8ND56;Q8ND56-2;B4DTG6	Q8ND56;Q8ND56-2;B4DTG6	Protein FAM61A;Protein LSM14 homolog A;Protein SCD6 homolog;Putative alpha-synuclein-binding protein;RNA-associated protein 55A;cDNA FLJ54754, highly similar to Protein FAM61A	C19orf13;FAM61A;LSM14A;RAP55;RAP55A	3
-1.42969	-1.78779	NaN	NaN	NaN	NaN	3.01314	2.37788	NaN	NaN	NaN	NaN	2	3	0	0	1	0	2	3	0	0	1	0	7.2	7.2	8.3048e-13	P20936;E9PGC0;B4DTL2;P20936-2;Q68CU6	P20936;E9PGC0;B4DTL2;P20936-2	p120GAP;Ras GTPase-activating protein 1;Ras p21 protein activator;cDNA FLJ53191, highly similar to Ras GTPase-activating protein 1	RASA;RASA1	5
0.499308	0.842523	0.604783	1.87162	0.462905	NaN	2.65074	2.50207	2.88476	-0.0814673	1.46326	NaN	10	9	7	2	5	0	10	9	7	2	5	0	28.1	28.1	9.2289e-101	Q13740;B4DTU0;Q13740-2;F5GXJ9;Q6ZS95	Q13740;B4DTU0;Q13740-2;F5GXJ9	Activated leukocyte cell adhesion molecule;CD166 antigen;cDNA FLJ59249, highly similar to CD166 antigen;cDNA, FLJ79012, highly similar to CD166 antigen	ALCAM;MEMD	5
0.528532	NaN	NaN	0.819828	0.326933	-0.442645	-0.281143	NaN	NaN	-1.03019	0.532301	0.28503	3	1	0	3	6	2	3	1	0	3	6	2	17	17	1.7385e-78	B4DU42;Q969Z0;Q969Z0-2;C9JY22;C9J7P5;C9IZN7;C9J347;C9J5A2	B4DU42;Q969Z0;Q969Z0-2;C9JY22;C9J7P5	cDNA FLJ56153, highly similar to Homo sapiens transforming growth factor beta regulator 4 (TBRG4), transcript variant 1, mRNA;Cell cycle progression restoration protein 2;FAST kinase domain-containing protein 4;Protein TBRG4;Transforming growth factor beta regulator 4;Putative uncharacterized protein TBRG4	CPR2;FASTKD4;KIAA0948;TBRG4	8
NaN	NaN	NaN	NaN	NaN	NaN	NaN	NaN	NaN	NaN	NaN	NaN	0	0	0	0	0	0	0	0	0	0	0	0	6.2	6.2	2.2522e-19	Q8N0X4;Q8N0X4-2;B4DU60;E9PBA3;Q5JVC0	Q8N0X4;Q8N0X4-2;B4DU60;E9PBA3;Q5JVC0	Citrate lyase subunit beta-like protein, mitochondrial;cDNA FLJ51306, highly similar to Homo sapiens citrate lyase beta like (CLYBL), transcript variant 2, mRNA;Citrate lyase beta like	CLB;CLYBL;RP11-134O15.1-007	5
NaN	NaN	NaN	NaN	0.284225	NaN	NaN	NaN	NaN	NaN	-0.262297	NaN	0	0	0	0	2	0	0	0	0	0	2	0	21.3	21.3	5.9805e-225	B4DUA7;Q9NX70;B4DNQ6	B4DUA7;Q9NX70;B4DNQ6	cDNA FLJ54860, highly similar to Homo sapiens intersex-lik (IXL), mRNA;Intersex-like (Drosophila);Intersex-like protein;Mediator complex subunit 29;Mediator of RNA polymerase II transcription subunit 29;cDNA FLJ52870, highly similar to Homo sapiens intersex-lik (IXL), mRNA	hCG_43365;IXL;MED29	3
0.906371	0.508049	NaN	NaN	0.344189	NaN	0.387957	0.397	NaN	NaN	0.159409	NaN	2	1	0	1	3	0	2	1	0	1	3	0	8	8	3.1821e-159	Q9BWU1;Q9BWU1-2;B4DUB1;Q5JQZ9	Q9BWU1;Q9BWU1-2;B4DUB1	CDC2-related protein kinase 6;Cell division cycle 2-like protein kinase 6;Cell division protein kinase 19;Cyclin-dependent kinase 11;Death-preventing kinase;cDNA FLJ50029, highly similar to Cell division cycle 2-like protein kinase 6 (EC 2.7.11.22)	CDC2L6;CDK11;CDK19;KIAA1028	4
NaN	NaN	NaN	NaN	NaN	NaN	NaN	NaN	NaN	NaN	NaN	NaN	0	1	0	0	1	0	0	1	0	0	0	0	5.8	4.5	1.283e-59	P07332;E9PC94;E9PC95;B4DUD0;E7ENM8;E9PIJ7	P07332;E9PC94;E9PC95;B4DUD0;E7ENM8;E9PIJ7	Proto-oncogene c-Fes;Proto-oncogene c-Fps;Tyrosine-protein kinase Fes/Fps;cDNA FLJ50868, highly similar to Proto-oncogene tyrosine-protein kinase Fes/Fps (EC 2.7.10.2)	FES;FPS	6
NaN	NaN	NaN	NaN	NaN	NaN	NaN	NaN	NaN	NaN	NaN	NaN	0	0	0	0	0	0	0	0	0	0	0	0	3.4	3.4	0.0059371	Q8NCC3;B4DUD1	Q8NCC3;B4DUD1	1-O-acylceramide synthase;Group XV phospholipase A2;LCAT-like lysophospholipase;Lysophospholipase 3;Lysosomal phospholipase A2;cDNA FLJ58244, highly similar to 1-O-acylceramide synthase (EC 2.3.1.-)	LYPLA3;PLA2G15;UNQ341/PRO540	2
-0.442176	-0.565801	-0.47829	-0.543257	-0.327408	1.95837	-0.361065	-0.312045	-0.439263	-0.752272	-0.963532	-2.00671	9	7	7	5	8	2	6	4	4	4	5	2	39	25.8	0	P33240;P33240-2;B4DUD5;E7EWR4;E9PID8	P33240;P33240-2;B4DUD5;E7EWR4;E9PID8	CF-1 64 kDa subunit;Cleavage stimulation factor 64 kDa subunit;Cleavage stimulation factor subunit 2;cDNA FLJ58787, highly similar to Cleavage stimulation factor 64 kDa subunit	CSTF2	5
NaN	NaN	1.59519	NaN	0.971278	NaN	NaN	NaN	0.0732401	NaN	0.652407	NaN	1	1	2	0	1	0	1	1	2	0	1	0	4.4	4.4	6.2825e-07	Q13952;Q13952-3;E9PF96;B4DUS6;Q13952-2;Q5T6K5;Q5T6K9;E9PIG7;E9PI99;Q5T6K7;B4DW63;E9PQR2;E9PJA8	Q13952;Q13952-3;E9PF96;B4DUS6;Q13952-2;Q5T6K5;Q5T6K9;E9PIG7;E9PI99;Q5T6K7;B4DW63;E9PQR2;E9PJA8	CAAT box DNA-binding protein subunit C;Nuclear transcription factor Y subunit C;Nuclear transcription factor Y subunit gamma;Transactivator HSM-1/2;cDNA FLJ58328, highly similar to Nuclear transcription factor Y subunit gamma;Nuclear transcription factor Y, gamma;cDNA FLJ45775 fis, clone NETRP2004017, highly similar to Nuclear transcription factor Y subunit gamma;Nuclear transcription factor Y, g…	NFYC;RP5-1066H13.1-012;hCG_22867;RP5-1066H13.1-003;RP5-1066H13.1-010	13
-0.656437	-0.564666	-0.891869	-1.03568	-0.675013	-0.6981	0.381979	0.129926	-0.0552364	-1.17574	-0.777239	-1.11312	5	4	3	3	4	3	5	4	3	3	4	3	16.9	16.9	5.3737e-24	O95861;B4DUS9;O95861-2;C9JI50;A6NF51	O95861;B4DUS9;O95861-2;C9JI50;A6NF51	3(2),5-bisphosphate nucleotidase 1;Bisphosphate 3-nucleotidase 1;PAP-inositol-1,4-phosphatase;cDNA FLJ52417, highly similar to 3(2),5-bisphosphate nucleotidase 1 (EC 3.1.3.7);Putative uncharacterized protein BPNT1	BPNT1	5
NaN	NaN	NaN	NaN	NaN	NaN	NaN	NaN	NaN	NaN	NaN	NaN	0	0	0	0	1	0	0	0	0	0	1	0	4.2	4.2	4.163e-07	B4DV38;E9PC61;Q8NDF8-3;Q8NDF8;Q8NDF8-2;Q8NDF8-4	B4DV38;E9PC61;Q8NDF8-3;Q8NDF8;Q8NDF8-2;Q8NDF8-4	cDNA FLJ55626, highly similar to PAP-associated domain-containing protein 5 (EC2.7.7.-);PAP-associated domain-containing protein 5;Terminal uridylyltransferase 3;Topoisomerase-related function protein 4-2	PAPD5	6
NaN	NaN	NaN	NaN	-0.939085	NaN	NaN	NaN	NaN	NaN	0.212454	NaN	1	0	0	0	2	0	1	0	0	0	2	0	6.2	6.2	1.1241e-08	Q9H477;B4DV96	Q9H477;B4DV96	Ribokinase;cDNA FLJ60169, highly similar to Ribokinase (EC 2.7.1.15)	RBKS;RBSK	2
NaN	0.572078	NaN	NaN	0.543356	NaN	NaN	-0.94921	NaN	NaN	-2.09307	NaN	1	3	1	1	3	1	0	2	1	1	2	0	8.9	7.7	7.8273e-121	Q9BRR9;Q9BRR9-2;E9PDX9;Q9BRR9-3;B4DVI3;F5H0D1;E9PD79	Q9BRR9;Q9BRR9-2;E9PDX9;Q9BRR9-3;B4DVI3;F5H0D1	Rho GTPase-activating protein 9;Rho-type GTPase-activating protein 9;cDNA FLJ55768, highly similar to Rho-GTPase-activating protein 9	ARHGAP9	7
NaN	1.97795	NaN	3.59421	NaN	NaN	NaN	0.632835	NaN	1.9509	NaN	NaN	1	2	0	3	1	0	1	2	0	3	1	0	9	9	3.1723e-47	Q9NZM5;B4DVK1	Q9NZM5;B4DVK1	Glioma tumor suppressor candidate region gene 2 protein;p60;cDNA FLJ52137, moderately similar to Glioma tumor suppressor candidate region gene 2 protein	GLTSCR2	2
NaN	NaN	NaN	NaN	-0.715628	-0.711341	NaN	NaN	NaN	NaN	-0.131775	0.546212	1	0	0	0	5	2	1	0	0	0	5	2	17.5	17.5	3.2983e-52	B4DJL6;Q96SY0;B4DVT3;B4DVD5;Q96SY0-2	B4DJL6;Q96SY0;B4DVT3;B4DVD5	cDNA FLJ55475;UPF0464 protein C15orf44;cDNA FLJ50705;cDNA FLJ50701	C15orf44	5
-0.172514	-0.519141	0.235987	-0.532844	-0.690968	-0.566461	-0.885829	-0.367446	-0.837109	-0.378633	-0.221965	0.0480527	5	5	5	5	5	4	5	5	5	5	5	4	26.8	26.8	2.8926e-89	B4DW28;P60866;E5RJX2;E5RIP1	B4DW28;P60866;E5RJX2;E5RIP1	cDNA FLJ58953, highly similar to 40S ribosomal protein S20;40S ribosomal protein S20	RPS20	4
-0.270662	NaN	NaN	0.845277	NaN	NaN	-0.223376	NaN	NaN	2.07687	NaN	NaN	2	1	0	1	1	0	2	1	0	1	1	0	9.8	9.8	2.4594e-58	Q9GZS1-2;B4DW33;Q9GZS1	Q9GZS1-2;B4DW33;Q9GZS1	cDNA FLJ54187, highly similar to Homo sapiens polymerase (RNA) I associated factor 1 (PRAF1), mRNA;DNA-directed RNA polymerase I subunit E;DNA-directed RNA polymerase I subunit RPA49;RNA polymerase I-associated factor 1;RNA polymerase I-associated factor 53	PAF53;POLR1E;PRAF1	3
NaN	NaN	NaN	NaN	NaN	NaN	NaN	NaN	NaN	NaN	NaN	NaN	0	0	0	1	0	0	0	0	0	1	0	0	15.6	15.6	1.1682e-14	B4DW92;Q86WQ0;F5H0B6	B4DW92;Q86WQ0;F5H0B6	cDNA FLJ60181, highly similar to Homo sapiens TR4 orphan receptor associated protein TRA16, mRNA;Nuclear receptor 2C2-associated protein;TR4 orphan receptor-associated 16 kDa protein	NR2C2AP;TRA16	3
0.703782	1.66035	NaN	1.04851	2.34946	NaN	0.28178	0.469205	NaN	-0.793808	-0.656584	NaN	5	4	2	4	6	1	5	4	2	4	6	1	21.5	21.5	5.997e-103	P25774;B4DWC9	P25774;B4DWC9	Cathepsin S;cDNA FLJ50259, highly similar to Cathepsin S (EC 3.4.22.27)	CTSS	2
0.257013	0.494302	0.555003	0.468943	0.284984	0.835478	1.2307	1.40551	1.4399	0.839171	1.19109	0.981741	15	16	9	8	11	4	11	12	7	7	10	4	47.3	41.6	1.4455e-84	B4DWF7;B4DLZ8;Q7L1Q6;Q7L1Q6-2;C9IZ80;C9JFN4;C9JWF5;C9J188;C9JV57	B4DWF7;B4DLZ8;Q7L1Q6;Q7L1Q6-2;C9IZ80	cDNA FLJ55501, highly similar to Rattus norvegicus basic leucine zipper and W2 domains 1 (Bzw1), mRNA;cDNA FLJ55789, highly similar to Rattus norvegicus basic leucine zipper and W2 domains 1 (Bzw1), mRNA;Basic leucine zipper and W2 domain-containing protein 1;Protein Orf;Putative uncharacterized protein BZW1	BZAP45;BZW1;KIAA0005	9
-0.920032	-0.879914	NaN	NaN	-0.752214	NaN	0.336171	-0.623782	NaN	NaN	-1.09366	NaN	3	2	0	1	3	0	3	2	0	1	3	0	8.5	8.5	4.7464e-21	Q9UJ83;B4DWI1;E9PEN4;B4DXI5;C9J306;B3KPX4	Q9UJ83;B4DWI1;E9PEN4;B4DXI5;C9J306	2-hydroxyacyl-CoA lyase 1;2-hydroxyphytanoyl-CoA lyase;Phytanoyl-CoA 2-hydroxylase 2;cDNA FLJ53672, highly similar to 2-hydroxyphytanoyl-CoA lyase (EC 4.1.-.-);cDNA FLJ54118, highly similar to 2-hydroxyphytanoyl-CoA lyase (EC 4.1.-.-);Putative uncharacterized protein HACL1	HACL1;HPCL;HPCL2;HSPC279;PHYH2	6
NaN	NaN	NaN	-0.857376	-1.04971	NaN	NaN	NaN	NaN	-4.41312	-0.607311	NaN	1	1	0	1	2	1	1	1	0	1	2	1	16.9	16.9	1.6772e-95	Q8N2F6;Q8N2F6-2;B4DWJ8;Q8N2F6-3;Q8N2F6-4;F5GX65;C9J5N7	Q8N2F6;Q8N2F6-2;B4DWJ8;Q8N2F6-3;Q8N2F6-4;F5GX65;C9J5N7	Armadillo repeat-containing protein 10;Splicing variant involved in hepatocarcinogenesis protein;cDNA FLJ58864, highly similar to Homo sapiens SVH protein (SVH), mRNA;Putative uncharacterized protein ARMC10	ARMC10;PSEC0198;SVH	7
NaN	NaN	NaN	NaN	-0.565522	NaN	NaN	NaN	NaN	NaN	0.425778	NaN	0	1	0	0	3	0	0	1	0	0	3	0	9.6	9.6	1.5601e-06	Q9H410;B4DWT2;Q9H410-2;Q5JW54;Q5JW55;Q5JW58;Q5JW53;Q5JW57	Q9H410;B4DWT2;Q9H410-2;Q5JW54;Q5JW55;Q5JW58;Q5JW53;Q5JW57	Kinetochore-associated protein DSN1 homolog;cDNA FLJ59091;Chromosome 20 open reading frame 172, isoform CRA_d;Chromosome 20 open reading frame 172;cDNA FLJ59094	C20orf172;DSN1;MIS13;hCG_2019028;RP3-469A13.1-003;RP3-469A13.1-009;RP3-469A13.1-006;RP3-469A13.1-004;RP3-469A13.1-007	8
NaN	NaN	NaN	NaN	NaN	NaN	NaN	NaN	NaN	NaN	NaN	NaN	9	9	6	5	10	8	0	0	0	0	0	0	62.1	6.5	0	B4DWU3;Q5T0S4	B4DWU3;Q5T0S4	cDNA FLJ53673, highly similar to Palmitoyl-protein thioesterase 1 (EC 3.1.2.22);Palmitoyl-protein thioesterase 1	PPT1;RP11-115D7.2-003	2
NaN	NaN	NaN	NaN	1.00992	NaN	NaN	NaN	NaN	NaN	0.955924	NaN	1	1	0	0	2	1	1	1	0	0	2	1	10.8	10.8	6.2324e-06	B4DX68;Q96KB5	B4DX68;Q96KB5	cDNA FLJ58333, highly similar to T-lymphokine-activated killer cell-originated protein kinase (EC 2.7.12.2);Cancer/testis antigen 84;Lymphokine-activated killer T-cell-originated protein kinase;MAPKK-like protein kinase;Nori-3;PDZ-binding kinase;Spermatogenesis-related protein kinase;T-LAK cell-originated protein kinase	PBK;TOPK	2
NaN	NaN	NaN	NaN	-0.340344	NaN	NaN	NaN	NaN	NaN	-2.1822	NaN	0	0	0	0	2	0	0	0	0	0	2	0	8	8	7.2543e-31	B4DXG6;Q15120	B4DXG6;Q15120	cDNA FLJ60191, highly similar to Pyruvate dehydrogenase (lipoamide) kinase isozyme 3 (EC 2.7.11.2);Pyruvate dehydrogenase kinase, isozyme 3, isoform CRA_a;[Pyruvate dehydrogenase [lipoamide]] kinase isozyme 3, mitochondrial;Pyruvate dehydrogenase kinase isoform 3	hCG_18655;PDK3	2
-0.663461	NaN	NaN	-0.0332883	-0.971982	-0.0364574	-0.136499	NaN	NaN	0.467848	0.64762	2.04958	3	0	0	2	5	2	3	0	0	2	5	2	13.9	13.9	2.0874e-91	Q8TED0;B4DXK8;D6RF65	Q8TED0;B4DXK8	U3 small nucleolar RNA-associated protein 15 homolog;cDNA FLJ57656, highly similar to U3 small nucleolar RNA-associated protein 15 homolog	UTP15	3
NaN	NaN	NaN	NaN	NaN	1.1327	NaN	NaN	NaN	NaN	NaN	-1.77495	2	2	1	2	5	2	0	0	0	0	1	1	24.9	4.3	1.5196e-161	B4DXP9;F5H3I4	B4DXP9;F5H3I4	cDNA FLJ52800, highly similar to Alpha-centractin		2
0.872138	0.838903	0.460659	0.756655	-0.300523	NaN	-0.360484	-0.0855478	-0.342769	0.835394	0.575169	NaN	4	3	2	3	3	1	0	0	0	0	1	1	17.7	3.4	4.2026e-40	P51114;B4DXZ6;P51114-2;P51114-3;E9PFF5;E7EU85;C9JAJ4	P51114;B4DXZ6;P51114-2;P51114-3;E9PFF5;E7EU85	Fragile X mental retardation syndrome-related protein 1;cDNA FLJ58644, highly similar to Fragile X mental retardation syndrome-related protein 1	FXR1	7
-0.858934	-0.68196	0.41204	-0.33726	-0.305527	-0.526926	-0.701332	-1.20224	-0.868672	-0.373759	-0.314308	-0.189023	2	3	3	2	6	3	2	3	3	2	6	3	33.7	33.7	2.5824e-118	Q8NFH5;B4DYB4;C9IYQ7;C9JIY9;C9JWU7	Q8NFH5;B4DYB4	35 kDa nucleoporin;Mitotic phosphoprotein 44;Nuclear pore complex protein Nup53;Nucleoporin Nup35;Nucleoporin NUP53;cDNA FLJ57668, highly similar to Nucleoporin NUP53	MP44;NUP35;NUP53	5
NaN	NaN	NaN	NaN	NaN	NaN	NaN	NaN	NaN	NaN	NaN	NaN	1	0	0	0	2	0	1	0	0	0	1	0	4.2	3	1.5359e-15	Q92995;B4DYF3	Q92995;B4DYF3	Deubiquitinating enzyme 13;Isopeptidase T-3;Ubiquitin carboxyl-terminal hydrolase 13;Ubiquitin thioesterase 13;Ubiquitin-specific-processing protease 13;Ubiquitin carboxyl-terminal hydrolase	ISOT3;USP13	2
NaN	-1.13975	NaN	-1.14402	-1.0055	NaN	NaN	0.502561	NaN	-1.50121	-0.787663	NaN	1	2	0	2	5	1	1	2	0	2	5	1	23.3	23.3	6.042e-28	B4DYX8;Q9P0J1;E5RIV4;E5RI96;E5RIE5	B4DYX8;Q9P0J1	cDNA FLJ56179, highly similar to Pyruvate dehydrogenase (lipoamide)-phosphatase 1 (EC 3.1.3.43);[Pyruvate dehydrogenase [acetyl-transferring]]-phosphatase 1, mitochondrial;Protein phosphatase 2C;Pyruvate dehydrogenase phosphatase catalytic subunit 1	PDP;PDP1;PPM2C	5
0.909083	1.41447	NaN	1.88262	0.885201	0.691266	0.621204	0.188349	NaN	0.403788	1.1765	-0.0461546	2	2	1	2	6	2	2	2	1	2	6	2	28.4	28.4	0	B4DYX9;P18615;E9PCL7;B4DUN1;A2ABK1;A2ABK2;E9PD43;A2ABK3;A2ABK4	B4DYX9;P18615;E9PCL7;B4DUN1;A2ABK1;A2ABK2;E9PD43;A2ABK3	cDNA FLJ56180, highly similar to Negative elongation factor E;Negative elongation factor E;RNA-binding protein RD;cDNA FLJ52247, highly similar to Negative elongation factor E;RD RNA binding protein	NELFE;RD;RDBP;DADB-122G4.4-007;DAMC-178C20.5-007;DAQB-331I12.3-007;DASS-107J21.4-007;XXbac-BCX116I9.1-007;XXbac-BPG116M5.4-007;DADB-122G4.4-011;DAMC-178C20.5-011;DAQB-331I12.3-011;DASS-107J21.4-011;XXbac-BCX116I9.1-011;XXbac-BPG116M5.4-011;DADB-122G4.4-010;DAMC-178C20.5-010;DAQB-331I12.3-010;DASS-107J21.4-010;XXbac-BCX116I9.1-010;XXbac-BPG116M5.4-010	9
NaN	NaN	NaN	NaN	NaN	NaN	NaN	NaN	NaN	NaN	NaN	NaN	0	0	0	0	1	0	0	0	0	0	1	0	2	2	9.7848e-16	B4E0T2;B4DZ45;P50542;P50542-3;P50542-2	B4E0T2;B4DZ45;P50542;P50542-3;P50542-2	cDNA FLJ56404, highly similar to Peroxisomal targeting signal 1 receptor;cDNA FLJ52372, highly similar to Peroxisomal targeting signal 1 receptor;Peroxin-5;Peroxisomal C-terminal targeting signal import receptor;Peroxisomal targeting signal 1 receptor;Peroxisome receptor 1;PTS1-BP	PEX5;PXR1	5
NaN	-0.233414	NaN	NaN	NaN	NaN	NaN	-1.61967	NaN	NaN	NaN	NaN	2	2	0	0	2	0	2	2	0	0	2	0	2.9	2.9	9.1298e-09	B4DZH6;Q9UBN7;F5GYL5;E7ERH6;E7EPS2;A6NDI8;E7ER52;E7EP63;E9PEH1;C9J172;C9JEF4	B4DZH6;Q9UBN7;F5GYL5;E7ERH6	cDNA FLJ56474, highly similar to Histone deacetylase 6;Histone deacetylase 6	HDAC6;JM21;KIAA0901	11
-0.658382	-0.542454	-0.865849	-0.444885	-0.742503	-0.290177	0.484246	0.637269	0.653662	0.0528962	0.0994193	-0.16398	17	20	20	6	13	6	17	20	20	6	13	6	35.4	35.4	4.1133e-286	P35606;B4DZI8;D6R997;D6RBT6;D6RBG7;D6RCL6;D6RBZ7	P35606;B4DZI8	Beta-coat protein;Coatomer subunit beta;p102;cDNA FLJ56271, highly similar to Coatomer subunit beta;Coatomer protein complex, subunit beta 2 (Beta prime), isoform CRA_b	COPB2;hCG_17220	7
0.271257	-0.0191454	NaN	NaN	0.152134	NaN	-0.216892	0.285674	NaN	NaN	0.0876362	NaN	3	2	1	2	1	1	3	2	1	2	1	1	8.9	8.9	2.9444e-47	P56182;B4DZM3;D6RE82	P56182;B4DZM3	Novel nuclear protein 1;Nucleolar protein Nop52;Ribosomal RNA processing protein 1 homolog A;RRP1-like protein;cDNA FLJ61500, highly similar to NNP-1 protein	D21S2056E;NNP1;NOP52;RRP1;RRP1A	3
NaN	NaN	NaN	NaN	1.02746	NaN	NaN	NaN	NaN	NaN	-0.181186	NaN	0	1	0	0	2	0	0	1	0	0	2	0	4.7	4.7	2.4889e-06	Q9UJ41;E7ERJ8;Q9UJ41-3;B4DZM7;E9PFK9;Q9UJ41-2;E9PHB8;C9JDA2	Q9UJ41;E7ERJ8;Q9UJ41-3;B4DZM7;E9PFK9;Q9UJ41-2	Rab5 GDP/GTP exchange factor;Rabaptin-5-associated exchange factor for Rab5;Rabex-5;RAP1;cDNA FLJ55772, highly similar to Rab5 GDP/GTP exchange factor	RABEX5;RABGEF1	8
-0.51671	-0.414001	NaN	-0.79561	-0.697106	-0.311065	-0.530667	-0.683156	NaN	-1.04041	-0.864855	-0.909558	7	9	1	8	6	2	4	6	1	5	4	2	30.6	21.4	8.2989e-150	Q16401;B4DZM8;Q4VXH0;Q4VXG9	Q16401;B4DZM8	26S protease subunit S5 basic;26S proteasome non-ATPase regulatory subunit 5;26S proteasome subunit S5B;cDNA FLJ52877, highly similar to 26S proteasome non-ATPase regulatory subunit 5	KIAA0072;PSMD5	4
NaN	NaN	NaN	NaN	NaN	NaN	NaN	NaN	NaN	NaN	NaN	NaN	0	1	0	0	1	0	0	1	0	0	1	0	4.1	4.1	1.4222e-12	Q9UQR0;B4DZR9	Q9UQR0;B4DZR9	Sex comb on midleg-like protein 2;cDNA FLJ54781, highly similar to Sex comb on midleg-like protein 2	SCML2	2
0.26924	0.160262	0.576785	-0.230974	0.198737	-0.638479	0.315741	0.287799	-0.673122	1.46535	-0.0953683	0.974492	3	3	4	1	3	2	1	1	2	0	2	1	14.1	9	0	B4E029;P14859-2;P14859;P14859-3;P14859-4;F5GWW6;Q9UKI9;E9PIN6;E9PQI0	B4E029;P14859-2;P14859;P14859-3;P14859-4;F5GWW6;Q9UKI9;E9PIN6	cDNA FLJ57693, highly similar to POU domain, class 2, transcription factor 1;NF-A1;Octamer-binding protein 1;Octamer-binding transcription factor 1;POU domain, class 2, transcription factor 1;Octamer-binding protein 11;Octamer-binding transcription factor 11;POU domain, class 2, transcription factor 3;Transcription factor PLA-1;Transcription factor Skn-1	OCT1;OTF1;POU2F1;OTF11;PLA1;POU2F3	9
NaN	NaN	NaN	NaN	NaN	NaN	NaN	NaN	NaN	NaN	NaN	NaN	1	0	0	1	1	0	1	0	0	1	1	0	10.7	10.7	2.2209e-12	E9PC97;Q8IWS0;B4E0G4;Q5JRC6;Q8IWS0-2	E9PC97;Q8IWS0;B4E0G4;Q5JRC6	PHD finger protein 6;PHD-like zinc finger protein;cDNA FLJ60207, highly similar to PHD finger protein 6;PHD finger protein 6, isoform CRA_d	KIAA1823;PHF6;AC004383.6-002;hCG_1783600	5
NaN	NaN	NaN	NaN	-0.527888	NaN	NaN	NaN	NaN	NaN	-0.554692	NaN	21	23	21	15	25	14	0	1	0	0	1	0	63.1	3.2	0	B4E0X8;C9JT73;Q96AE4-2;C9JSZ1	B4E0X8;C9JT73;Q96AE4-2	cDNA FLJ61021, highly similar to Far upstream element-binding protein 1;Putative uncharacterized protein FUBP1	FUBP1	4
0.0483896	-0.0661469	0.347341	0.171706	-0.184246	-0.543458	0.237457	0.592051	0.0876517	0.976953	0.651641	2.25926	9	5	4	4	7	2	2	2	1	2	3	1	32.2	13.7	1.1432e-105	B4E0Y9;E7ERH7;Q9P289;Q8NBY1;C9JGW8;Q9P289-2;Q9P289-3;C9JJV0	B4E0Y9;E7ERH7;Q9P289;Q8NBY1;C9JGW8;Q9P289-2;Q9P289-3	cDNA FLJ54528, highly similar to Serine/threonine-protein kinase MST4 (EC 2.7.11.1);cDNA, FLJ79036, highly similar to Serine/threonine-protein kinase MST4 (EC 2.7.11.1);Mammalian STE20-like protein kinase 4;Mst3 and SOK1-related kinase;Serine/threonine-protein kinase MASK;Serine/threonine-protein kinase MST4;STE20-like kinase MST4;cDNA FLJ90669 fis, clone PLACE1005519, moderately similar to Homo …	MASK;MST4;STK3	8
-0.372868	-0.215365	-0.468385	0.678505	0.829108	NaN	1.62858	1.22485	1.82699	-1.32777	-0.840735	NaN	9	5	5	4	7	0	8	5	5	4	7	0	21	21	0	Q7Z5R6;B4E100;Q9NWJ6;REV__F5H4G8;REV__A9Z1Z3;REV__A9Z1Z3-3;B5B2S1;Q12968;B5B2S0;Q12968-2;Q12968-3;B5B2S2;Q12968-4;Q12968-6;Q8IYL7	Q7Z5R6;B4E100	Amyloid beta A4 precursor protein-binding family B member 1-interacting protein;APBB1-interacting protein 1;Proline-rich EVH1 ligand 1;Proline-rich protein 73;Rap1-GTP-interacting adapter molecule;Retinoic acid-responsive proline-rich protein 1;cDNA FLJ61520, highly similar to Amyloid beta A4 protein-bindingfamily B member 1- interacting protein	APBB1IP;PREL1;RARP1;RIAM	15
NaN	NaN	NaN	NaN	-0.406249	NaN	NaN	NaN	NaN	NaN	0.388675	NaN	1	0	0	0	2	0	1	0	0	0	2	0	5.2	5.2	6.0767e-174	Q8NHV4;B4E145	Q8NHV4;B4E145	Neural precursor cell expressed developmentally down-regulated protein 1;Protein NEDD1;cDNA FLJ58662, highly similar to Protein NEDD1;Neural cell expressed, developmentally down-regulated 1, isoform CRA_b	NEDD1;hCG_33123	2
NaN	NaN	NaN	NaN	-0.0471172	NaN	NaN	NaN	NaN	NaN	-0.240053	NaN	1	0	0	0	4	0	1	0	0	0	4	0	9.7	9.7	6.237e-151	B4E1C1;Q9UER7;Q9UER7-2;F5H082;Q4VX54;Q5STR5	B4E1C1;Q9UER7;Q9UER7-2;F5H082	cDNA FLJ55943, highly similar to Death domain-associated protein 6;Daxx;Death domain-associated protein 6;ETS1-associated protein 1;Fas death domain-associated protein	BING2;DAP6;DAXX	6
-0.138755	-0.345444	NaN	0.52143	-0.11226	0.270739	0.952256	1.25438	NaN	0.712582	1.27032	0.908758	2	1	0	2	1	1	2	1	0	2	1	1	13.1	13.1	3.4988e-69	Q9BUN8;Q9BUN8-2;B4E1G1;E5RGY0	Q9BUN8;Q9BUN8-2;B4E1G1	Degradation in endoplasmic reticulum protein 1;Der1-like protein 1;Derlin-1;cDNA FLJ57771, highly similar to Derlin-1	DER1;DERL1;UNQ243/PRO276	4
-0.588375	-0.209272	-0.242998	-0.958411	-0.530899	-0.743633	-1.00152	-1.37469	-1.52811	-0.799544	-1.68001	-0.596451	3	5	3	6	9	4	3	5	3	6	9	4	29.1	29.1	7.4144e-286	B4E1G6;A6NJD0;P51570	B4E1G6;A6NJD0;P51570	cDNA FLJ56840, highly similar to Galactokinase (EC 2.7.1.6);Galactokinase 1;Putative uncharacterized protein GALK1;Galactokinase;Galactose kinase	GALK1;hCG_27540;GALK	3
3.73303	3.40711	NaN	5.05461	1.2174	2.37615	-2.32879	-2.14673	NaN	-0.814276	1.41232	4.52294	3	2	0	4	4	1	3	2	0	4	4	1	24.8	24.8	4.7714e-109	Q12834;B4E1H5	Q12834;B4E1H5	Cell division cycle protein 20 homolog;p55CDC;cDNA FLJ51449, highly similar to Cell division cycle protein 20 homolog	CDC20	2
NaN	NaN	NaN	NaN	NaN	NaN	NaN	NaN	NaN	NaN	NaN	NaN	1	1	0	0	1	0	1	1	0	0	1	0	8.4	8.4	5.8021e-06	Q9BQQ3;B4E1H8;Q9BQQ3-3	Q9BQQ3;B4E1H8;Q9BQQ3-3	Golgi peripheral membrane protein p65;Golgi phosphoprotein 5;Golgi reassembly-stacking protein 1;Golgi reassembly-stacking protein of 65 kDa;cDNA FLJ58222, highly similar to Golgi reassembly-stacking protein 1	GOLPH5;GORASP1;GRASP65	3
NaN	NaN	NaN	NaN	NaN	NaN	NaN	NaN	NaN	NaN	NaN	NaN	0	0	0	0	0	0	0	0	0	0	0	0	2.1	2.1	1.2738e-17	Q9P2N6;Q9P2N6-3;Q9P2N6-4;Q9P2N6-5;Q9P2N6-6;E7EU88;B4E1W4	Q9P2N6;Q9P2N6-3;Q9P2N6-4;Q9P2N6-5;Q9P2N6-6;E7EU88;B4E1W4	Serum inhibited-related protein;Testis development protein PRTD;Uncharacterized protein KIAA1310;cDNA FLJ55383	KIAA1310;PRTD;SI1	7
-0.106425	0.498288	NaN	NaN	0.288716	NaN	1.08479	1.04648	NaN	NaN	0.4189	NaN	4	4	0	1	7	1	3	4	0	1	7	1	33	31.1	2.58e-89	B4E273;P53367;P53367-2;Q2M2X4;Q8N8M9;B4DS69	B4E273;P53367;P53367-2;Q2M2X4;Q8N8M9;B4DS69	ADP-ribosylation factor interacting protein 1 (Arfaptin 1), isoform CRA_b;ARFIP1 protein;cDNA FLJ53696, highly similar to Arfaptin-1;ADP-ribosylation factor-interacting protein 1;Arfaptin-1;ADP-ribosylation factor interacting protein 1;ADP-ribosylation factor interacting protein 1 (Arfaptin 1), isoform CRA_a;cDNA FLJ75640, highly similar to Homo sapiens ADP-ribosylation factor interacting protein…	ARFIP1;hCG_26981	6
-0.577875	-0.649281	-0.158615	NaN	-0.624915	-0.395211	0.547535	0.392132	0.177356	NaN	0.777603	0.422249	1	1	1	0	1	1	1	1	1	0	1	1	7.1	7.1	1.1441e-18	B4E2P2;Q9UNL2;C9JA28	B4E2P2;Q9UNL2;C9JA28	cDNA FLJ52061, highly similar to Translocon-associated protein subunit gamma;Signal sequence receptor subunit gamma;Translocon-associated protein subunit gamma;Putative uncharacterized protein SSR3	SSR3;TRAPG	3
NaN	NaN	NaN	NaN	0.869268	NaN	NaN	NaN	NaN	NaN	0.617945	NaN	1	0	0	0	1	1	1	0	0	0	1	1	3.6	3.6	1.8425e-05	Q96LI5;B4E2S0;D6RGK9;Q9ULM6;Q96LI5-2	Q96LI5;B4E2S0;D6RGK9;Q9ULM6;Q96LI5-2	Carbon catabolite repressor protein 4 homolog B;CCR4-NOT transcription complex subunit 6-like;cDNA FLJ57444, highly similar to Mus musculus CCR4-NOT transcription complex, subunit 6-like (Cnot6l), transcript variant 1, mRNA;Carbon catabolite repressor protein 4 homolog;CCR4 carbon catabolite repression 4-like;CCR4-NOT transcription complex subunit 6;Cytoplasmic deadenylase	CCR4B;CNOT6L;CCR4;CNOT6;KIAA1194	5
NaN	NaN	NaN	NaN	-0.355131	NaN	NaN	NaN	NaN	NaN	0.164233	NaN	0	1	0	0	3	0	0	1	0	0	3	0	5.3	5.3	4.3793e-05	C4B4C6;Q8N6R0;B4E2X3;Q8N6R0-4;Q8N6R0-3;Q8N6R0-1;Q8N6R0-2	C4B4C6;Q8N6R0;B4E2X3;Q8N6R0-4;Q8N6R0-3	Antiapoptotic protein FEAT;KIAA0859, isoform CRA_a;Methyltransferase-like protein 13;cDNA FLJ56024	feat;hCG_37819;KIAA0859;CGI-01;METTL13	7
NaN	0.101722	NaN	1.03115	0.228613	NaN	NaN	0.495798	NaN	0.195137	0.684731	NaN	1	2	0	2	4	2	1	2	0	2	4	2	20.2	20.2	3.4847e-69	Q9P287-2;Q9P287;Q9P287-3;B4E318	Q9P287-2;Q9P287;Q9P287-3;B4E318	BRCA2 and CDKN1A-interacting protein;P21- and CDK-associated protein 1;Protein TOK-1;cDNA FLJ54246, highly similar to Homo sapiens BRCA2 and CDKN1A interacting protein (BCCIP), transcript variant C, mRNA	BCCIP;TOK1	4
-0.64878	-0.870893	-0.400483	-0.339248	-0.203713	NaN	1.39445	1.31633	1.17448	0.217328	0.359173	NaN	6	3	2	3	2	1	6	3	2	3	2	1	25.8	25.8	4.3718e-31	C9JEJ2;P49585;B4E322;C9J050;Q9Y5K3;E9PD84;Q9Y5K3-3;Q9Y5K3-2;C9J2E1;F2Z2B1;C9JPY0;C9JVS0	C9JEJ2;P49585;B4E322;C9J050;Q9Y5K3;E9PD84;Q9Y5K3-3;Q9Y5K3-2	Putative uncharacterized protein PCYT1A;CCT-alpha;Choline-phosphate cytidylyltransferase A;CTP:phosphocholine cytidylyltransferase A;Phosphorylcholine transferase A;cDNA FLJ53135, highly similar to Choline-phosphate cytidylyltransferase A (EC 2.7.7.15);CCT-beta;Choline-phosphate cytidylyltransferase B;CTP:phosphocholine cytidylyltransferase B;Phosphorylcholine transferase B	PCYT1A;CTPCT;PCYT1;CCTB;PCYT1B	12
NaN	NaN	NaN	NaN	NaN	NaN	NaN	NaN	NaN	NaN	NaN	NaN	1	0	0	0	2	0	1	0	0	0	2	0	9.1	9.1	6.3665e-05	Q9NWX6;B4E366	Q9NWX6;B4E366	Interphase cytoplasmic foci protein 45;Probable tRNA(His) guanylyltransferase;tRNA-histidine guanylyltransferase;cDNA FLJ57781, highly similar to Homo sapiens tRNA-histidine guanylyltransferase 1-like (THG1L), mRNA	ICF45;THG1L	2
NaN	NaN	NaN	NaN	0.29219	NaN	NaN	NaN	NaN	NaN	-1.38751	NaN	1	0	0	0	5	0	1	0	0	0	5	0	10.6	10.6	0	B5B2P3;Q13469;B5B2N8;Q13469-2;B5B2N9	B5B2P3;Q13469;B5B2N8;Q13469-2;B5B2N9	Nuclear factor of activated T-cells c2 isoform IB-IIL-deltaXa;Nuclear factor of activated T-cells, cytoplasmic, calcineurin-dependent 2;Nuclear factor of activated T-cells, cytoplasmic, calcineurin-dependent 2, isoform CRA_b;NFAT pre-existing subunit;Nuclear factor of activated T-cells, cytoplasmic 2;T-cell transcription factor NFAT1;Nuclear factor of activated T-cells c2 isoform IB-IIL-Xa;Nuclea…	hCG_2018585;NFATC2;NFAT1;NFATP	5
NaN	NaN	NaN	NaN	NaN	NaN	NaN	NaN	NaN	NaN	NaN	NaN	1	0	0	0	0	0	1	0	0	0	0	0	14.7	14.7	1.253e-18	B5MBX0;Q96FF9	B5MBX0;Q96FF9	Putative uncharacterized protein CDCA5;Cell division cycle-associated protein 5;p35;Sororin	CDCA5	2
NaN	NaN	NaN	NaN	NaN	NaN	NaN	NaN	NaN	NaN	NaN	NaN	0	0	0	0	1	1	0	0	0	0	1	1	7.8	7.8	7.5765e-06	Q9UDX5;B5MC22;Q9UDX5-2	Q9UDX5;B5MC22;Q9UDX5-2	Mitochondrial 18 kDa protein;Putative uncharacterized protein ENSP00000383926	HSPC242;MTP18;My022	3
1.85184	1.64929	1.44833	1.24215	1.22993	1.80352	-0.145378	0.146599	0.0471603	1.09131	0.48222	0.572511	6	3	3	5	10	3	5	2	2	4	9	2	29.2	27.6	0	B5MC40;Q86YP4;Q86YP4-2;F5H7D9;C9JJK9;C9JHD7;C9JGN4;C9JMI3;C9JVY3	B5MC40;Q86YP4;Q86YP4-2	Putative uncharacterized protein GATAD2A;GATA zinc finger domain-containing protein 2A;Transcriptional repressor p66-alpha	GATAD2A	9
-0.381392	NaN	NaN	NaN	-0.26522	NaN	1.14165	NaN	NaN	NaN	-1.0481	NaN	2	1	0	1	4	1	2	1	0	1	4	1	19.3	19.3	2.0905e-44	Q96DZ1;B5MC72;Q96DZ1-2	Q96DZ1;B5MC72;Q96DZ1-2	Endoplasmic reticulum lectin 1;ER lectin;XTP3-transactivated gene B protein;Putative uncharacterized protein ERLEC1	C2orf30;ERLEC1;UNQ1878/PRO4321;XTP3TPB	3
NaN	NaN	NaN	NaN	NaN	NaN	NaN	NaN	NaN	NaN	NaN	NaN	1	0	0	1	1	0	1	0	0	1	1	0	10.9	10.9	8.5796e-37	B5MCC9;B5MCP5;Q99674	B5MCC9;B5MCP5;Q99674	Putative uncharacterized protein CGREF1;Cell growth regulator with EF hand domain protein 1;Cell growth regulatory gene 11 protein;Hydrophobestin	CGREF1;CGR11	3
NaN	NaN	NaN	NaN	NaN	2.39607	NaN	NaN	NaN	NaN	NaN	-2.76466	0	0	0	0	1	2	0	0	0	0	1	2	10.3	10.3	2.7712e-20	O43759;O43759-2;B5MCD7;O43759-3;A2A283	O43759;O43759-2;B5MCD7;O43759-3;A2A283	Synaptogyrin-1;cDNA FLJ52856, highly similar to Synaptogyrin-1;Putative uncharacterized protein SYNGR1;Synaptogyrin 1	SYNGR1;RP3-333H23.3-006	5
NaN	NaN	NaN	NaN	NaN	NaN	NaN	NaN	NaN	NaN	NaN	NaN	0	0	0	0	0	0	0	0	0	0	0	0	4.1	4.1	6.6643e-06	Q9UKV0-7;Q9UKV0-5;Q9UKV0-6;Q9UKV0;Q9UKV0-2;Q9UKV0-4;Q9UKV0-3;B7Z917;B5MCF1;C9JS87;E9PMQ4;E7EX34	Q9UKV0-7;Q9UKV0-5;Q9UKV0-6;Q9UKV0;Q9UKV0-2;Q9UKV0-4;Q9UKV0-3;B7Z917;B5MCF1;C9JS87;E9PMQ4;E7EX34	Histone deacetylase 7B;Histone deacetylase 9;Histone deacetylase-related protein;MEF2-interacting transcription repressor MITR;cDNA FLJ55607, highly similar to Histone deacetylase 9;cDNA FLJ53343, highly similar to Histone deacetylase 9;cDNA, FLJ79008, highly similar to Histone deacetylase 9;Putative uncharacterized protein HDAC9	HDAC7;HDAC7B;HDAC9;HDRP;KIAA0744;MITR	12
-0.581174	-0.625049	-0.0616587	-0.617959	-0.433384	-0.258423	0.0070724	0.124739	-0.496256	-0.537897	-0.913791	-0.63262	19	21	16	17	18	17	19	21	16	17	18	17	50.8	50.8	0	Q15084-2;B5MCQ5;Q15084;Q53RC7	Q15084-2;B5MCQ5;Q15084;Q53RC7	Protein disulfide isomerase P5;Protein disulfide-isomerase A6;Thioredoxin domain-containing protein 7;cDNA FLJ76201, highly similar to Homo sapiens protein disulfide isomerase family A, member 6 (PDIA6), mRNA;Protein disulfide isomerase family A, member 6, isoform CRA_b;Putative uncharacterized protein P5	PDIA6;TXNDC7;hCG_22033;P5	4
NaN	NaN	NaN	NaN	NaN	NaN	NaN	NaN	NaN	NaN	NaN	NaN	1	0	0	0	1	0	1	0	0	0	1	0	6.4	6.4	0.00022533	Q6NXT4-2;Q6NXT4;Q6NXT4-3;B5MCR8;B3KU87;C9JZR9	Q6NXT4-2;Q6NXT4;Q6NXT4-3;B5MCR8;B3KU87;C9JZR9	Solute carrier family 30 member 6;Zinc transporter 6;Putative uncharacterized protein SLC30A6;Solute carrier family 30 (Zinc transporter), member 6, isoform CRA_b;cDNA FLJ39353 fis, clone PEBLM2002432, highly similar to Homo sapiens solute carrier family 30 (zinc transporter), member 6 (SLC30A6), mRNA;cDNA FLJ45816 fis, clone NT2RP7019682, highly similar to Homo sapiens solute carrier family 30 (…	SLC30A6;ZNT6;hCG_23082	6
NaN	NaN	NaN	NaN	-0.0300755	NaN	NaN	NaN	NaN	NaN	0.544477	NaN	1	0	0	0	3	0	1	0	0	0	3	0	4.5	4.5	1.8596e-13	Q9H0E9;Q9H0E9-2;B5MCW3;Q9H0E9-4;Q9H0E9-3;C9JV05;D6RID0	Q9H0E9;Q9H0E9-2;B5MCW3;Q9H0E9-4	Bromodomain-containing protein 8;p120;Skeletal muscle abundant protein;Skeletal muscle abundant protein 2;Thyroid hormone receptor coactivating protein of 120 kDa;Putative uncharacterized protein BRD8	BRD8;SMAP;SMAP2	7
NaN	-0.767004	NaN	NaN	-0.781295	-0.0478114	NaN	-0.33671	NaN	NaN	-0.193748	-0.452168	1	3	1	0	4	3	1	3	1	0	4	3	11.5	11.5	2.3075e-14	Q9HC35;B5MCW9;B5MBZ0;F2Z2U0;F2Z2B5	Q9HC35;B5MCW9;B5MBZ0;F2Z2U0	Echinoderm microtubule-associated protein-like 4;Restrictedly overexpressed proliferation-associated protein;Ropp 120;Putative uncharacterized protein EML4	C2orf2;EMAPL4;EML4	5
NaN	NaN	NaN	NaN	-0.603913	NaN	NaN	NaN	NaN	NaN	0.449199	NaN	0	0	1	0	1	0	0	0	1	0	1	0	2.2	2.2	0.0024303	Q6UXI7-4;Q6UXI7;E9PF47;Q6UXI7-2;B5MD45	Q6UXI7-4;Q6UXI7;E9PF47;Q6UXI7-2;B5MD45	Vitrin;Putative uncharacterized protein VIT	UNQ647/PRO1277;VIT	5
1.20253	NaN	0.942717	0.782407	0.837955	NaN	0.160091	NaN	0.428191	0.238039	0.941193	NaN	8	1	3	2	3	0	8	1	3	2	3	0	15.1	15.1	5.6109e-20	Q6PJT7;B5MDV7;Q6PJT7-2;Q6PJT7-5;B5MD57;Q6PJT7-3;Q6PJT7-4;Q6PJT7-6;Q6PJT7-8	Q6PJT7;B5MDV7;Q6PJT7-2;Q6PJT7-5;B5MD57;Q6PJT7-3;Q6PJT7-4	Renal carcinoma antigen NY-REN-37;Zinc finger CCCH domain-containing protein 14;Putative uncharacterized protein ZC3H14	ZC3H14	9
NaN	NaN	NaN	NaN	0.518448	NaN	NaN	NaN	NaN	NaN	3.72478	NaN	0	0	0	0	2	1	0	0	0	0	2	1	10	10	5.6312e-20	B5MD66;Q9Y320;Q9Y320-2;E9PLR1;E9PPX3;E9PRL5;E9PSF0	B5MD66;Q9Y320;Q9Y320-2	Putative uncharacterized protein TMX2;Cell proliferation-inducing gene 26 protein;Thioredoxin domain-containing protein 14;Thioredoxin-related transmembrane protein 2	TMX2;CGI-31;My009;PIG26;PSEC0045;TXNDC14;UNQ237/PRO270	7
-0.46509	-0.358054	NaN	-0.158621	-0.655282	NaN	-0.216501	-0.155502	NaN	-0.30141	0.0090288	NaN	8	8	1	3	7	1	8	8	1	3	7	1	18	18	1.1959e-39	B5MD86;C9J7E5;Q9Y5L0-1;Q9Y5L0;Q9Y5L0-3;E9PFH4;C9IZM0;REV__Q8TBZ9	B5MD86;C9J7E5;Q9Y5L0-1;Q9Y5L0;Q9Y5L0-3;E9PFH4;C9IZM0	Putative uncharacterized protein TNPO3;Importin-12;Transportin-3;Transportin-SR	TNPO3;IPO12	8
NaN	NaN	NaN	NaN	NaN	NaN	NaN	NaN	NaN	NaN	NaN	NaN	1	0	0	0	1	0	1	0	0	0	1	0	2.8	2.8	0.0023646	B5MDB4;P08651;P08651-2;P08651-3;P08651-5;P08651-4	B5MDB4;P08651;P08651-2;P08651-3;P08651-5;P08651-4	Nuclear factor 1;CCAAT-box-binding transcription factor;Nuclear factor 1 C-type;Nuclear factor I/C;TGGCA-binding protein	NFIC;NFI	6
6.11808	NaN	NaN	NaN	NaN	NaN	NaN	NaN	NaN	NaN	NaN	NaN	2	0	0	0	0	0	2	0	0	0	0	0	18.3	18.3	2.7891e-138	C9JDV2;Q9BYP9-2;Q9BYQ4;B5MDD6;Q9BYQ0;Q9BYP9;A8MXZ3;A8MTY7;Q9BYQ3;Q9BYQ2	C9JDV2;Q9BYP9-2;Q9BYQ4;B5MDD6;Q9BYQ0;Q9BYP9;A8MXZ3;A8MTY7;Q9BYQ3;Q9BYQ2	Putative uncharacterized protein KRTAP9-9;Keratin-associated protein 9.2;Keratin-associated protein 9-2;Ultrahigh sulfur keratin-associated protein 9.2;Keratin-associated protein 9.8;Keratin-associated protein 9-8;Ultrahigh sulfur keratin-associated protein 9.8;Keratin-associated protein 9.5;Keratin-associated protein 9.9;Keratin-associated protein 9-5;Keratin-associated protein 9-9;Ultrahigh sul…	KRTAP9-9;KAP9.2;KRTAP9.2;KRTAP9-2;KAP9.8;KRTAP9.8;KRTAP9-8;KAP9.5;KAP9.9;KRTAP9.5;KRTAP9.9;KRTAP9-5;KAP9.1;KRTAP9.1;KRTAP9-1;KAP9.7;KRTAP9.7;KRTAP9-7;KAP9.3;KRTAP9.3;KRTAP9-3;KAP9.4;KRTAP9.4;KRTAP9-4	10
-0.725492	NaN	NaN	NaN	-0.752008	NaN	0.225119	NaN	NaN	NaN	-0.133057	NaN	3	1	0	1	2	0	3	1	0	1	2	0	5.2	5.2	5.3351e-07	Q96AA3;B5MDE0;C9JP01	Q96AA3;B5MDE0	Protein RFT1 homolog;Putative uncharacterized protein RFT1;RFT1 homolog (S. cerevisiae), isoform CRA_b	RFT1;hCG_17562	3
-0.177151	-0.0452066	NaN	-0.385825	-0.551634	0.0094881	0.216727	0.138002	NaN	0.19548	0.0838548	0.245517	2	3	1	4	13	2	2	3	1	4	13	2	13.4	13.4	1.1963e-123	Q14C86-6;Q14C86;Q14C86-2;Q14C86-5;Q14C86-4;Q14C86-3;B5MDH9;C9IZ08;B4DGD8;B0QZ65;B3KMM3;C9IZX9	Q14C86-6;Q14C86;Q14C86-2;Q14C86-5;Q14C86-4;Q14C86-3;B5MDH9;C9IZ08	GAPex-5;GTPase-activating protein and VPS9 domain-containing protein 1;Rab5-activating protein 6;Putative uncharacterized protein GAPVD1	GAPEX5;GAPVD1;KIAA1521;RAP6	12
NaN	NaN	NaN	NaN	NaN	NaN	NaN	NaN	NaN	NaN	NaN	NaN	1	2	1	1	1	1	0	1	0	0	0	0	4.9	2.7	8.6495e-05	P53778;B5MDL5;A8K155	P53778;B5MDL5;A8K155	Extracellular signal-regulated kinase 6;Mitogen-activated protein kinase 12;Mitogen-activated protein kinase p38 gamma;Stress-activated protein kinase 3;Mitogen-activated protein kinase 12, isoform CRA_a;Putative uncharacterized protein MAPK12;cDNA FLJ78463	ERK6;MAPK12;SAPK3;hCG_2039437	3
-1.19985	NaN	NaN	NaN	NaN	NaN	1.55809	NaN	NaN	NaN	NaN	NaN	1	1	0	0	0	0	1	1	0	0	0	0	1.8	1.8	0.0011149	Q2NKX8;B5MDQ0	Q2NKX8;B5MDQ0	ATP-dependent helicase ERCC6-like;DNA excision repair protein ERCC-6-like;PLK1-interacting checkpoint helicase;Tumor antigen BJ-HCC-15;FLJ20105 protein, isoform CRA_a;Putative uncharacterized protein ERCC6L	ERCC6L;PICH;FLJ20105;hCG_1642107	2
NaN	NaN	NaN	NaN	NaN	NaN	NaN	NaN	NaN	NaN	NaN	NaN	0	0	0	0	1	0	0	0	0	0	1	0	7.1	7.1	2.3435e-07	Q8NDH3;E9PN47;B5MDS9;Q8NDH3-2;Q8NDH3-3	Q8NDH3;E9PN47;B5MDS9;Q8NDH3-2;Q8NDH3-3	Aminopeptidase-like 1;Probable aminopeptidase NPEPL1;Putative uncharacterized protein NPEPL1	KIAA1974;NPEPL1	5
-0.674163	-0.53322	NaN	-0.38736	NaN	NaN	0.24096	0.0325956	NaN	-2.36254	NaN	NaN	2	2	1	1	1	0	2	2	1	1	1	0	8.6	8.6	4.2778e-130	B5MDU6;Q9H6V9;B5MCU4;B7ZAJ5;B4DRG3;C9JUM0;B5MCE2;C9JHU6	B5MDU6;Q9H6V9;B5MCU4	Putative uncharacterized protein C2orf43;UPF0554 protein C2orf43	C2orf43	8
NaN	NaN	NaN	NaN	-0.43498	NaN	NaN	NaN	NaN	NaN	-0.460006	NaN	0	0	0	0	3	0	0	0	0	0	3	0	9.8	9.8	1.1795e-35	B5MDX4;Q9Y646;E5RJA8;E5RJP8;E5RJZ7;E5RH35	B5MDX4;Q9Y646;E5RJA8;E5RJP8;E5RJZ7;E5RH35	Putative uncharacterized protein ENSP00000323500;Plasma glutamate carboxypeptidase	PGCP	6
NaN	NaN	NaN	2.60026	3.41526	NaN	NaN	NaN	NaN	0.843234	0.729897	NaN	1	1	0	1	1	0	1	1	0	1	1	0	2.3	2.3	1.1298e-76	Q71SY5-3;E7EMY0;Q71SY5-4;B5ME50;E7EP16;Q71SY5-2;Q71SY5;Q71SY5-5;E7ERA9	Q71SY5-3;E7EMY0;Q71SY5-4;B5ME50;E7EP16;Q71SY5-2;Q71SY5;Q71SY5-5;E7ERA9	Putative uncharacterized protein MED25;Activator interaction domain-containing protein 1;Activator-recruited cofactor 92 kDa component;Mediator complex subunit 25;Mediator of RNA polymerase II transcription subunit 25;p78	MED25;ACID1;ARC92;PTOV2;TCBAP0758	9
NaN	NaN	NaN	NaN	NaN	NaN	NaN	NaN	NaN	NaN	NaN	NaN	3	2	2	1	1	1	1	0	0	0	0	0	8.3	2.3	6.7833e-104	B5ME60;P09086-5;E9PNC9;P09086;P09086-2;P09086-3;P09086-4;E9PK32;E9PR37	B5ME60;P09086-5;E9PNC9;P09086;P09086-2;P09086-3;P09086-4	Putative uncharacterized protein POU2F2;Lymphoid-restricted immunoglobulin octamer-binding protein NF-A2;Octamer-binding protein 2;Octamer-binding transcription factor 2;POU domain, class 2, transcription factor 2	POU2F2;OCT2;OTF2	9
4.42769	3.67442	NaN	2.09019	1.96676	NaN	-0.87656	-1.18112	NaN	1.76775	0.426403	NaN	2	3	2	3	3	0	2	3	2	3	3	0	16.2	16.2	9.2197e-189	Q53EL6;B5ME91;Q5VZS7	Q53EL6;B5ME91	Neoplastic transformation inhibitor protein;Nuclear antigen H731-like;Programmed cell death protein 4;Protein 197/15a;Putative uncharacterized protein PDCD4	H731;PDCD4	3
NaN	NaN	NaN	NaN	0.587094	NaN	NaN	NaN	NaN	NaN	2.57041	NaN	0	0	1	0	1	1	0	0	1	0	1	1	3.6	3.6	0.0008297	B5MEC5;Q9H2H9	B5MEC5;Q9H2H9	Putative uncharacterized protein SLC38A1;Amino acid transporter A1;N-system amino acid transporter 2;Sodium-coupled neutral amino acid transporter 1;Solute carrier family 38 member 1;System A amino acid transporter 1;System N amino acid transporter 1	SLC38A1;ATA1;NAT2;SAT1;SNAT1	2
NaN	NaN	1.22785	0.83558	0.0336898	NaN	NaN	NaN	0.396391	-1.50761	-0.0951155	NaN	1	0	2	2	2	0	1	0	2	2	2	0	11.3	11.3	5.9437e-80	Q9BZL4;Q9BZL4-4;Q9BZL4-3;B5MEC7;Q9BZL4-2	Q9BZL4;Q9BZL4-4;Q9BZL4-3;B5MEC7;Q9BZL4-2	Protein phosphatase 1 myosin-binding subunit of 85 kDa;Protein phosphatase 1 regulatory subunit 12C;Putative uncharacterized protein PPP1R12C	LENG3;MBS85;PPP1R12C	5
-0.966341	NaN	-2.53786	NaN	NaN	NaN	3.76843	NaN	3.95	NaN	NaN	NaN	2	0	2	0	1	0	2	0	2	0	1	0	6.8	6.8	1.7671e-06	B5TJY2;Q96AC1;Q96AC1-2	B5TJY2;Q96AC1;Q96AC1-2	KINDLIN2 isoform 2;Fermitin family homolog 2;Kindlin-2;Mitogen-inducible gene 2 protein;Pleckstrin homology domain-containing family C member 1	FERMT2;KIND2;MIG2;PLEKHC1	3
0.168567	-0.111965	0.167911	0.196696	-0.440805	-0.230921	1.92792	1.72809	1.0859	0.117337	0.10083	-0.312163	7	7	6	4	4	3	7	7	6	4	4	3	10.5	10.5	1.747e-96	P16070;P16070-5;E7EPC6;P16070-7;P16070-3;P16070-4;P16070-6;P16070-17;P16070-8;P16070-16;P16070-10;P16070-11;P16070-13;P16070-14;P16070-12;B6EAT9;P16070-9;P16070-15;E9PKC6;O95370;Q86UZ1	P16070;P16070-5;E7EPC6;P16070-7;P16070-3;P16070-4;P16070-6;P16070-17;P16070-8;P16070-16;P16070-10;P16070-11;P16070-13;P16070-14;P16070-12;B6EAT9	CD44 antigen;CDw44;Epican;Extracellular matrix receptor III;GP90 lymphocyte homing/adhesion receptor;Heparan sulfate proteoglycan;Hermes antigen;HUTCH-I;Hyaluronate receptor;Phagocytic glycoprotein 1;Phagocytic glycoprotein I;CD44	CD44;LHR;MDU2;MDU3;MIC4	21
NaN	1.95543	NaN	NaN	NaN	-0.205312	NaN	-0.266752	NaN	NaN	NaN	3.53976	1	2	0	1	1	1	1	2	0	1	1	1	5.1	5.1	6.9603e-59	B6EU88;Q15043;Q15043-3;Q15043-2;E5RJG5;E5RIP4;E5RGA7;E5RFZ8	B6EU88;Q15043;Q15043-3;Q15043-2;E5RJG5;E5RIP4;E5RGA7;E5RFZ8	Putative uncharacterized protein SLC39A14;Solute carrier family 39 (Zinc transporter), member 14, isoform CRA_b;LIV-1 subfamily of ZIP zinc transporter 4;Solute carrier family 39 member 14;Zinc transporter ZIP14;Zrt- and Irt-like protein 14	hCG_15998;SLC39A14;KIAA0062;ZIP14	8
NaN	-8.55093e-05	NaN	NaN	-0.0566914	NaN	NaN	-1.23299	NaN	NaN	-1.78315	NaN	1	2	1	0	3	0	1	2	1	0	3	0	5.3	5.3	1.0486e-109	Q14005;Q14005-2;B7WNK7;Q14005-3	Q14005;Q14005-2;B7WNK7;Q14005-3	Interleukin-16;Lymphocyte chemoattractant factor;Pro-interleukin-16;Interleukin 16 (Lymphocyte chemoattractant factor), isoform CRA_d;Putative uncharacterized protein IL16	IL16;hCG_2039603	4
NaN	NaN	NaN	NaN	-0.770486	NaN	NaN	NaN	NaN	NaN	-1.3492	NaN	0	1	0	0	2	0	0	1	0	0	2	0	9.1	9.1	3.2224e-257	B7WNV6;C9JC99;Q6ICL3;Q6ICL3-3;C9J695;C9JDT9;Q6ICL3-2;Q6AHY1;A8MWT1;B7Z6W2;C9JKN2	B7WNV6;C9JC99;Q6ICL3;Q6ICL3-3;C9J695;C9JDT9;Q6ICL3-2;Q6AHY1;A8MWT1;B7Z6W2;C9JKN2	cDNA FLJ50519, highly similar to Ser/Thr-rich protein T10 in DGCR region;cDNA, FLJ78955, highly similar to Ser/Thr-rich protein T10 in DGCR region;Chromosome 22 open reading frame 25, isoform CRA_c;Putative uncharacterized protein C22orf25;Uncharacterized protein C22orf25;Putative uncharacterized protein DKFZp686O2142;cDNA FLJ50702, moderately similar to Ser/Thr-rich protein T10 in DGCR region;Ch…	C22orf25;hCG_2001930;DKFZp686O2142	11
1.27799	1.33044	1.61338	1.32144	1.1831	1.20185	0.0261281	0.628193	0.386984	0.734414	1.06602	2.41553	21	13	6	15	21	5	20	13	6	15	21	5	20.2	19.8	0	E7EX58;E9PF21;E7EPN9;B7WNZ6;Q9Y520-7;Q9Y520;Q9Y520-5;Q9Y520-4;Q9Y520-6;Q9Y520-3;Q9Y520-2	E7EX58;E9PF21;E7EPN9;B7WNZ6;Q9Y520-7;Q9Y520;Q9Y520-5;Q9Y520-4;Q9Y520-6;Q9Y520-3;Q9Y520-2	Putative uncharacterized protein BAT2L2;BAT2 domain-containing protein 1;HBV XAg-transactivated protein 2;HBV X-transactivated gene 2 protein;HLA-B-associated transcript 2-like 2;Protein BAT2-like 2	BAT2L2;BAT2D1;KIAA1096;XTP2	11
0.697141	NaN	NaN	NaN	1.19026	NaN	0.934772	NaN	NaN	NaN	0.93397	NaN	1	1	0	1	3	0	1	1	0	1	3	0	14.1	14.1	1.7483e-25	Q13190;B7WP07;Q13190-2;Q13190-3;E9PNU4;E9PRW9;E9PP18	Q13190;B7WP07;Q13190-2;Q13190-3	Syntaxin-5;Putative uncharacterized protein STX5	STX5;STX5A	7
NaN	NaN	NaN	NaN	0.111433	NaN	NaN	NaN	NaN	NaN	0.96002	NaN	1	0	0	0	3	0	1	0	0	0	3	0	5.3	5.3	3.4639e-31	B7WP27;Q9HCG8;B7WP74	B7WP27;Q9HCG8;B7WP74	Putative uncharacterized protein CWC22;fSAPb;Nucampholin homolog;Pre-mRNA-splicing factor CWC22 homolog	CWC22;KIAA1604;NCM	3
0.544915	0.522627	NaN	0.847442	0.801818	1.20239	0.242708	0.328746	NaN	0.702672	0.587741	0.358613	7	7	0	7	7	6	7	7	0	7	7	6	38.5	38.5	7.7789e-58	B7WPD3;Q15370;B8ZZU8	B7WPD3;Q15370;B8ZZU8	Putative uncharacterized protein TCEB2;Transcription elongation factor B (SIII), polypeptide 2 (18kDa, elongin B), isoform CRA_a;Elongin 18 kDa subunit;Elongin-B;RNA polymerase II transcription factor SIII subunit B;SIII p18;Transcription elongation factor B polypeptide 2;Transcription elongation factor B (SIII), polypeptide 2 (18kDa, elongin B), isoform CRA_b	hCG_1778969;TCEB2	3
-0.732939	NaN	NaN	NaN	-0.320574	NaN	-0.418406	NaN	NaN	NaN	-0.370486	NaN	3	1	0	1	3	0	3	1	0	1	3	0	9.9	9.9	1.0681e-16	B7WPE2;Q32P44;Q32P44-2	B7WPE2;Q32P44;Q32P44-2	Echinoderm microtubule associated protein like 3, isoform CRA_e;Putative uncharacterized protein EML3;Echinoderm microtubule-associated protein-like 3	EML3;hCG_20389	3
NaN	NaN	NaN	NaN	NaN	NaN	NaN	NaN	NaN	NaN	NaN	NaN	1	1	1	0	1	0	1	1	1	0	1	0	3.1	3.1	2.1406e-14	B7WPE7;Q9H0E3;Q9H0E3-2	B7WPE7;Q9H0E3;Q9H0E3-2	Putative uncharacterized protein SAP130;130 kDa Sin3-associated polypeptide;Histone deacetylase complex subunit SAP130;Sin3-associated polypeptide p130	SAP130	3
-0.0190797	0.0996418	NaN	0.255084	-0.328058	NaN	0.735337	0.669595	NaN	0.320134	0.679244	NaN	6	4	0	5	4	0	3	1	0	3	2	0	25.1	19.2	1.3046e-30	D6W592;Q8WVV9;C9J9G0;Q8WVV9-4;B7WPG3;Q5JB52;Q8WVV9-3;C9JJZ7	D6W592;Q8WVV9;C9J9G0;Q8WVV9-4;B7WPG3;Q5JB52	Heterogeneous nuclear ribonucleoprotein L-like;Stromal RNA-regulating factor;Heterogeneous nuclear ribonucleoprotein L-like, isoform CRA_a;Putative uncharacterized protein HNRPLL;Stromal RNA regulating factor	BLOCK24;HNRPLL;SRRF;hCG_15881	8
NaN	NaN	NaN	NaN	0.678051	NaN	NaN	NaN	NaN	NaN	-1.66834	NaN	0	0	0	0	2	0	0	0	0	0	2	0	11.2	11.2	5.5348e-172	B7XD04;P15289	B7XD04;P15289	Arylsulfatase A;Arylsulfatase A component B;Arylsulfatase A component C;Cerebroside-sulfatase	ARSA	2
NaN	NaN	1.08889	NaN	0.342393	-0.0408818	NaN	NaN	-0.668425	NaN	-0.241654	-0.0953749	0	0	1	0	3	1	0	0	1	0	3	1	15.2	15.2	1.4482e-96	B7XD05;Q8NBK3;E9PGL0;F5GXF1;F5GXA0;Q8NBK3-3;Q8NBK3-2;E9PF05	B7XD05;Q8NBK3;E9PGL0;F5GXF1;F5GXA0;Q8NBK3-3;Q8NBK3-2;E9PF05	Sulfatase modifying factor 1;C-alpha-formylglycine-generating enzyme 1;Sulfatase-modifying factor 1	SUMF1;FGE;PSEC0152;UNQ3037/PRO9852	8
NaN	NaN	NaN	NaN	NaN	NaN	NaN	NaN	NaN	NaN	NaN	NaN	5	5	4	3	7	7	0	0	0	0	0	0	48.4	5.7	0	B7Z268	B7Z268	cDNA FLJ51825, highly similar to Single-stranded DNA-binding protein, mitochondrial;Single-stranded DNA binding protein 1, isoform CRA_c	hCG_2014251;SSBP1	1
NaN	NaN	NaN	NaN	NaN	NaN	NaN	NaN	NaN	NaN	NaN	NaN	1	0	0	0	1	0	1	0	0	0	1	0	4	4	8.8962e-06	Q96QG7;B7Z291	Q96QG7;B7Z291	Myotubularin-related protein 9;cDNA FLJ50137, highly similar to Myotubularin-related protein 9	C8orf9;MTMR8;MTMR9	2
NaN	NaN	NaN	NaN	-0.109888	NaN	NaN	NaN	NaN	NaN	-0.745241	NaN	2	2	0	1	2	0	1	0	0	0	2	0	5.4	3.7	7.3664e-06	B7Z2A4;P18433;P18433-3;P18433-2;P18433-4;F5H7G8	B7Z2A4;P18433;P18433-3;P18433-2;P18433-4	cDNA FLJ56484, highly similar to Receptor-type tyrosine-protein phosphatase alpha (EC 3.1.3.48);Receptor-type tyrosine-protein phosphatase alpha	PTPA;PTPRA;PTPRL2	6
NaN	NaN	NaN	NaN	NaN	NaN	NaN	NaN	NaN	NaN	NaN	NaN	0	0	0	1	0	0	0	0	0	1	0	0	6.7	6.7	6.4852e-06	E7EX59;B7Z2Z4;C9JQS9;E9PDR0;P05166;E7ETT1;E7ETT4;E7EUY3;F5H4H8;E9PEC3;E7ENC1;C9JVY9;C9JVW9;C9JAW3	E7EX59;B7Z2Z4;C9JQS9;E9PDR0;P05166;E7ETT1;E7ETT4;E7EUY3;F5H4H8;E9PEC3;E7ENC1	cDNA FLJ54352, highly similar to Propionyl-CoA carboxylase beta chain, mitochondrial (EC 6.4.1.3);Propionyl Coenzyme A carboxylase, beta polypeptide, isoform CRA_c;Putative uncharacterized protein PCCB;Propanoyl-CoA:carbon dioxide ligase subunit beta;Propionyl-CoA carboxylase beta chain, mitochondrial	hCG_15235;PCCB	14
-0.240339	-0.1873	NaN	NaN	-0.885212	NaN	0.558673	0.775361	NaN	NaN	-0.0812451	NaN	3	2	0	1	2	1	2	1	0	1	2	1	12.4	11.5	6.6881e-289	B7Z3B7;F5H569;Q93050;Q93050-1;F5H1T6	B7Z3B7;F5H569;Q93050;Q93050-1	ATPase, H+ transporting, lysosomal V0 subunit a1, isoform CRA_a;cDNA FLJ54433, highly similar to Vacuolar proton translocating ATPase 116 kDa subunit a isoform 1;cDNA, FLJ79204, highly similar to Vacuolar proton translocating ATPase 116 kDa subunit a isoform 1;Clathrin-coated vesicle/synaptic vesicle proton pump 116 kDa subunit;Vacuolar adenosine triphosphatase subunit Ac116;Vacuolar proton pump …	ATP6V0A1;hCG_16572;ATP6N1;ATP6N1A;VPP1	5
1.04109	1.26687	3.1025	-0.00428952	0.457438	2.10597	-0.826293	-0.923753	-1.26651	-2.6666	-1.89334	-3.94905	6	4	2	2	5	4	6	4	2	2	5	4	31.7	31.7	6.5535e-172	Q92597;B7Z446;E9PDL6;E7ESM1;F5H654;E5RJY1;REV__Q6IE81;REV__Q6IE81-2;E5RIM2;E5RIV1;E5RGM5;E5RIR1;E5RG99	Q92597;B7Z446;E9PDL6;E7ESM1;F5H654;E5RJY1	Differentiation-related gene 1 protein;Nickel-specific induction protein Cap43;N-myc downstream-regulated gene 1 protein;Protein NDRG1;Reducing agents and tunicamycin-responsive protein;Rit42;cDNA FLJ55222, highly similar to Protein NDRG1	CAP43;DRG1;NDRG1;RTP	13
-0.498998	-0.808724	-0.601754	0.206344	0.0921165	-2.13797	2.09393	1.93677	2.27443	0.0592818	1.29482	3.987	9	12	4	4	11	2	7	10	3	4	11	2	26.2	23.8	5.6225e-67	B7Z452;P33121;E7EPM6;P33121-2;B7Z3Z9;D6RER0;D6RG07	B7Z452;P33121;E7EPM6;P33121-2;B7Z3Z9;D6RER0	cDNA FLJ59311, highly similar to Long-chain-fatty-acid--CoA ligase 1 (EC 6.2.1.3);Acyl-CoA synthetase 1;Long-chain acyl-CoA synthetase 1;Long-chain acyl-CoA synthetase 2;Long-chain fatty acid-CoA ligase 2;Long-chain-fatty-acid--CoA ligase 1;Palmitoyl-CoA ligase 1;Palmitoyl-CoA ligase 2;cDNA FLJ53511, highly similar to Long-chain-fatty-acid--CoA ligase 1 (EC 6.2.1.3)	ACSL1;FACL1;FACL2;LACS;LACS1;LACS2	7
NaN	NaN	NaN	NaN	NaN	NaN	NaN	NaN	NaN	NaN	NaN	NaN	7	6	1	2	7	0	0	0	0	0	0	0	24.5	1.1	4.0979e-165	B7Z468;P20810;P20810-2;B7Z574;E7EVY3;E9PCH5;P20810-4;E7ES10;P20810-3;E9PDE4;E7EQ12;E7EQA0;E7EPY6;D6RC54;D6RAA8;E7EQK6;E7EN75;D6RBR1;D6RGF7	B7Z468;P20810;P20810-2;B7Z574;E7EVY3;E9PCH5;P20810-4;E7ES10;P20810-3;E9PDE4;E7EQ12;E7EQA0;E7EPY6	cDNA FLJ56102, highly similar to Homo sapiens calpastatin (CAST), transcript variant 8, mRNA;Calpain inhibitor;Calpastatin;Sperm BS-17 component;cDNA FLJ56123, highly similar to Calpastatin	CAST	19
NaN	NaN	NaN	NaN	NaN	NaN	NaN	NaN	NaN	NaN	NaN	NaN	0	0	0	0	1	0	0	0	0	0	1	0	5.1	5.1	1.5198e-65	Q9H974;B7Z472;B7Z5R2	Q9H974;B7Z472;B7Z5R2	Queuine tRNA-ribosyltransferase domain-containing protein 1;Queuine tRNA-ribosyltransferase subunit QTRTD1;cDNA FLJ51987, highly similar to Homo sapiens queuine tRNA-ribosyltransferase domain containing 1 (QTRTD1), mRNA;cDNA FLJ54300, highly similar to Homo sapiens queuine tRNA-ribosyltransferase domain containing 1 (QTRTD1), mRNA	QTRTD1	3
0.420216	NaN	NaN	0.569653	1.30042	-0.988829	-0.403247	NaN	NaN	0.536527	1.03917	-0.379617	2	1	0	3	3	2	2	1	0	3	3	2	14.4	14.4	1.7987e-37	Q13496;B7Z491;F5H1N3;REV__Q8IZJ3;REV__Q8IZJ3-2;REV__E7ETB6;C9J2A2	Q13496;B7Z491	Myotubularin;cDNA FLJ50569, highly similar to Myotubularin (EC 3.1.3.48)	CG2;MTM1	7
NaN	NaN	NaN	NaN	NaN	NaN	NaN	NaN	NaN	NaN	NaN	NaN	1	1	1	0	1	0	0	0	0	0	0	0	2.8	1.5	0.00094503	P02788;E7ER44;E7EQB2;B7Z4X2	P02788;E7ER44;E7EQB2;B7Z4X2	Kaliocin-1;Lactoferroxin-A;Lactoferroxin-B;Lactoferroxin-C;Lactotransferrin;Talalactoferrin;cDNA FLJ58679, highly similar to Lactotransferrin (EC 3.4.21.-)	LF;LTF	4
NaN	NaN	NaN	NaN	NaN	NaN	NaN	NaN	NaN	NaN	NaN	NaN	0	0	0	0	2	0	0	0	0	0	0	0	31	0	4.0954e-05	B7Z509	B7Z509	cDNA FLJ55236, highly similar to Glutaminase kidney isoform, mitochondrial (EC 3.5.1.2);Putative uncharacterized protein GLS	GLS	1
NaN	-0.740061	NaN	NaN	0.848756	NaN	NaN	0.653486	NaN	NaN	-0.848796	NaN	0	1	1	0	1	0	0	1	1	0	1	0	5.1	5.1	0.00093662	Q9H2A2;B7Z521;Q9H2A2-2;Q9H2A2-3	Q9H2A2;B7Z521;Q9H2A2-2;Q9H2A2-3	Aldehyde dehydrogenase 12;Aldehyde dehydrogenase family 8 member A1;cDNA FLJ52889, highly similar to Homo sapiens aldehyde dehydrogenase 8 family, member A1 (ALDH8A1), transcript variant 1, mRNA	ALDH12;ALDH8A1	4
0.377177	NaN	NaN	0.933367	-0.169284	NaN	-0.584147	NaN	NaN	-0.0412527	0.585388	NaN	2	0	0	2	3	0	2	0	0	2	3	0	8.1	8.1	8.8771e-54	Q9NV88;B7Z6M5;B7Z560;E5RG70;E5RK47;E5RJ88	Q9NV88;B7Z6M5;B7Z560	Integrator complex subunit 9;Protein related to CPSF subunits of 74 kDa;cDNA FLJ53924, highly similar to Homo sapiens related to CPSF subunits 74 kDa (RC74), mRNA;cDNA FLJ51926, highly similar to Homo sapiens related to CPSF subunits 74 kDa (RC74), mRNA	INTS9;RC74	6
-0.307558	-0.341795	0.673406	NaN	0.0384951	0.426263	0.782595	-0.0893944	-0.42381	NaN	-1.86231	-1.82319	4	5	2	1	7	1	4	5	2	1	7	1	38.8	38.8	0	F5GWR5;B7Z5T4;Q13642-1;Q6IB30;Q5JXI8;Q13642;Q5JXI2;Q5JXI3;Q5JXH7;Q5JXH8;Q13642-3;Q5JXH9;Q5JXI0;B3KRI9	F5GWR5;B7Z5T4;Q13642-1;Q6IB30;Q5JXI8;Q13642;Q5JXI2;Q5JXI3;Q5JXH7;Q5JXH8;Q13642-3;Q5JXH9;Q5JXI0	cDNA FLJ55242, highly similar to Four and a half LIM domains protein 1;Four and a half LIM domains 1, isoform CRA_c;cDNA FLJ16189 fis, clone BRTHA2012714, highly similar to Four and a half LIM domains protein 1;cDNA FLJ78310, highly similar to Homo sapiens four and a half LIM domains 1 (FHL1), mRNA;FHL1 protein;Four and a half LIM domains 1, isoform CRA_a;Four and a half LIM domains 1;Four and a …	FHL1;hCG_33097;RP11-535K18.1-007;SLIM1;RP11-535K18.1-003;RP11-535K18.1-008;RP11-535K18.1-012;RP11-535K18.1-006;RP11-535K18.1-011;RP11-535K18.1-013	14
NaN	NaN	NaN	NaN	NaN	NaN	NaN	NaN	NaN	NaN	NaN	NaN	0	0	0	0	1	0	0	0	0	0	1	0	3.5	3.5	7.5038e-12	B7Z5U5;Q9H4Z3	B7Z5U5;Q9H4Z3	cDNA FLJ61655, highly similar to Phosphorylated CTD-interacting factor 1;Phosphorylated CTD-interacting factor 1	C20orf67;PCIF1	2
1.67239	NaN	NaN	NaN	4.38562	NaN	0.663748	NaN	NaN	NaN	-0.574636	NaN	2	1	1	1	2	0	2	1	1	1	2	0	17.5	17.5	9.5055e-31	B7Z5W1;Q6FIB4;Q9Y624	B7Z5W1;Q6FIB4;Q9Y624	cDNA FLJ54854, highly similar to Junctional adhesion molecule A;cDNA FLJ90671 fis, clone PLACE1005544, highly similar to Junctional adhesion molecule 1;F11 receptor;F11 receptor protein;F11 receptor, isoform CRA_c;F11R protein;JAM1;Junctional adhesion molecule 1;Junctional adhesion molecule A;Platelet adhesion molecule 1;Platelet F11 receptor	F11R;hCG_20857;RP11-544M22.2-001;JAM1;JCAM;UNQ264/PRO301	3
NaN	NaN	NaN	NaN	6.30067	NaN	NaN	NaN	NaN	NaN	-7.06277	NaN	2	3	1	0	3	0	2	3	1	0	3	0	13.5	13.5	2.1135e-08	O95864;O95864-2;B7Z634;O95864-3	O95864;O95864-2;B7Z634	Delta(6) fatty acid desaturase;Fatty acid desaturase 2;cDNA FLJ56373, highly similar to Homo sapiens fatty acid desaturase 2 (FADS2), mRNA	FADS2	4
-0.646219	NaN	NaN	NaN	NaN	NaN	-0.936031	NaN	NaN	NaN	NaN	NaN	2	1	0	0	2	0	1	0	0	0	1	0	2.7	1.4	2.7564e-06	Q9H4G0;B7Z653;Q4VXN5;Q4VXN6;Q4VXN7;Q4VXN8	Q9H4G0;B7Z653;Q4VXN5;Q4VXN6;Q4VXN7;Q4VXN8	Band 4.1-like protein 1;Neuronal protein 4.1;cDNA FLJ61657, highly similar to Band 4.1-like protein 1;Erythrocyte membrane protein band 4.1-like 1	EPB41L1;KIAA0338;RP11-234K24.1-004;RP11-234K24.1-015;RP11-234K24.1-002;RP11-234K24.1-003	6
-0.856023	-0.714603	-1.02111	-0.910877	-0.876266	-0.663791	1.05802	0.432521	0.0989401	-1.19655	-1.43298	-1.27854	8	8	5	6	9	6	8	8	5	6	9	6	39.1	39.1	0	Q16698;B7Z6B8;E5RFV2;E5RJG7;E5RJD2;E5RID6	Q16698;B7Z6B8;E5RFV2;E5RJG7	2,4-dienoyl-CoA reductase [NADPH];2,4-dienoyl-CoA reductase, mitochondrial;cDNA FLJ50204, highly similar to 2,4-dienoyl-CoA reductase, mitochondrial (EC 1.3.1.34)	DECR;DECR1	6
0.448333	0.339482	0.959972	0.284905	0.524474	0.61373	-0.60253	-0.458779	-1.25072	1.18597	0.723012	0.538188	13	11	10	9	18	6	13	11	10	9	18	6	35.9	35.9	0	B7Z6F8;Q14677;Q14677-2	B7Z6F8;Q14677;Q14677-2	cDNA FLJ61629, highly similar to Clathrin interactor 1;Clathrin interactor 1;Clathrin-interacting protein localized in the trans-Golgi region;Enthoprotin;Epsin-4;Epsin-related protein	CLINT1;ENTH;EPN4;EPNR;KIAA0171	3
NaN	NaN	NaN	NaN	1.32652	NaN	NaN	NaN	NaN	NaN	2.09921	NaN	1	1	0	1	3	0	1	1	0	1	3	0	13.8	13.8	3.3062e-202	Q15723;Q15723-1;Q15723-3;B7Z720;Q15723-2;E9PCX3;Q15723-4	Q15723;Q15723-1;Q15723-3;B7Z720;Q15723-2;E9PCX3;Q15723-4	E74-like factor 2;ETS-related transcription factor Elf-2;New ETS-related factor;cDNA FLJ53930, highly similar to ETS-related transcription factor Elf-2;cDNA, FLJ79354, highly similar to ETS-related transcription factor Elf-2;E74-like factor 2 (Ets domain transcription factor), isoform CRA_b	ELF2;NERF;hCG_1641148	7
-0.406923	-0.331544	NaN	NaN	NaN	NaN	0.427598	0.392828	NaN	NaN	NaN	NaN	3	2	0	1	2	1	1	1	0	1	0	1	6.5	2.1	1.1131e-12	Q8NHH9;B7Z7X8;Q8NHH9-3	Q8NHH9;B7Z7X8;Q8NHH9-3	ADP-ribosylation factor-like protein 6-interacting protein 2;Atlastin-2;cDNA FLJ51152, highly similar to Homo sapiens ADP-ribosylation factor-like 6 interacting protein 2 (ARL6IP2), mRNA	ARL6IP2;ATL2	3
NaN	NaN	NaN	NaN	-1.06336	NaN	NaN	NaN	NaN	NaN	-0.00144945	NaN	1	1	0	0	1	0	1	1	0	0	1	0	2.3	2.3	7.1473e-25	O94851;Q5KTR4;Q5KTR3;B7Z849;O94851-2;F5H8E8	O94851;Q5KTR4;Q5KTR3;B7Z849;O94851-2;F5H8E8	Protein MICAL-2;Flavoprotein oxidoreductase;cDNA FLJ58714, highly similar to Protein MICAL-2	KIAA0750;MICAL2;MICAL2PV1;MICAL2PV2	6
NaN	NaN	NaN	NaN	-0.437645	NaN	NaN	NaN	NaN	NaN	0.274621	NaN	1	0	0	0	1	0	0	0	0	0	1	0	5.8	3.8	0.00014428	Q9UFF9;B7Z8R1;E5RIL2;B0AZS3;B7Z9U0	Q9UFF9;B7Z8R1;E5RIL2;B0AZS3;B7Z9U0	CAF1-like protein;CAF2;CCR4-associated factor 8;CCR4-NOT transcription complex subunit 8;cDNA FLJ52044, moderately similar to CCR4-NOT transcription complex subunit 8;cDNA FLJ50580, highly similar to CCR4-NOT transcription complex subunit 8;cDNA, FLJ79120, highly similar to CCR4-NOT transcription complex subunit 8;cDNA, FLJ79168, highly similar to CCR4-NOT transcription complex subunit 8;cDNA, FL…	CALIF;CNOT8;POP2	5
0.94544	0.528213	1.00551	0.545154	NaN	NaN	0.29804	0.926846	0.0905321	1.44477	NaN	NaN	6	9	2	2	2	0	6	9	2	2	2	0	10.6	10.6	5.3846e-203	Q92896-2;B7Z8Y4;Q92896	Q92896-2;B7Z8Y4;Q92896	cDNA FLJ61698, highly similar to Golgi apparatus protein 1;CFR-1;Cysteine-rich fibroblast growth factor receptor;E-selectin ligand 1;Golgi apparatus protein 1;Golgi sialoglycoprotein MG-160	CFR1;ESL1;GLG1;MG160	3
0.234646	-0.249976	NaN	-0.0676085	NaN	NaN	-1.64551	-1.2793	NaN	1.00822	NaN	NaN	3	3	0	3	0	0	3	3	0	3	0	0	14.1	14.1	2.4105e-08	Q6PCB8;D6RIB9;B7Z902;D6RDX7	Q6PCB8;D6RIB9;B7Z902;D6RDX7	Embigin;cDNA FLJ50040, highly similar to Embigin;Embigin homolog (Mouse), isoform CRA_c	EMB;hCG_2002649	4
-0.645616	-0.513697	-0.51831	-0.971916	-0.685662	-0.640538	-0.597971	-0.713138	-0.629328	0.380349	-0.00609237	0.0742033	10	15	12	12	16	11	10	15	12	12	15	10	52.4	52.4	0	P34897;B7Z9F1;B4DLV4	P34897;B7Z9F1;B4DLV4	Glycine hydroxymethyltransferase;Serine hydroxymethyltransferase, mitochondrial;Serine methylase;Serine hydroxymethyltransferase;cDNA FLJ58585, highly similar to Serine hydroxymethyltransferase, mitochondrial (EC 2.1.2.1);Serine hydroxymethyltransferase 2 (Mitochondrial), isoform CRA_h	SHMT2;hCG_41231	3
-0.776637	-0.816693	NaN	-0.644657	-0.735036	-0.605257	0.276501	0.150057	NaN	-0.592963	-0.512938	-0.216297	5	4	1	3	6	4	5	4	1	3	6	4	22.3	22.3	1.2238e-231	Q13409;Q13409-5;Q13409-2;B7ZA04;Q13409-3;Q13409-6;E7EQL5;E7EV09;E7EMU4;E7ESD3;E7EQU2;E7ETL8;E7ET01;E7ERH4;E7ERR6;E7EUM4;E9PGG1;E7EU01	Q13409;Q13409-5;Q13409-2;B7ZA04;Q13409-3;Q13409-6;E7EQL5;E7EV09;E7EMU4;E7ESD3;E7EQU2	Cytoplasmic dynein 1 intermediate chain 2;Cytoplasmic dynein intermediate chain 2;Dynein intermediate chain 2, cytosolic;cDNA, FLJ79018, highly similar to Cytoplasmic dynein 1 intermediate chain 2	DNCI2;DNCIC2;DYNC1I2	18
NaN	NaN	NaN	NaN	NaN	NaN	NaN	NaN	NaN	NaN	NaN	NaN	10	11	8	4	7	4	0	0	0	0	0	1	27.8	2.6	2.0711e-216	B7ZA96;A6NHC0;REV__P49638;A3QK37;C9JWY7	B7ZA96	cDNA, FLJ79110, highly similar to Calpain-2 catalytic subunit (EC 3.4.22.53)		5
-0.643353	-0.580008	NaN	-0.0915317	-0.565925	NaN	0.271485	-0.368538	NaN	-0.832047	0.208168	NaN	2	2	1	3	2	0	2	2	1	3	2	0	19.7	19.7	3.5322e-44	O94766;B7ZAB3;E9PNA1	O94766;B7ZAB3;E9PNA1	Beta-1,3-glucuronyltransferase 3;Galactosylgalactosylxylosylprotein 3-beta-glucuronosyltransferase 3;Glucuronosyltransferase I;UDP-GlcUA:Gal beta-1,3-Gal-R glucuronyltransferase;cDNA, FLJ79127, highly similar to Galactosylgalactosylxylosylprotein 3-beta-glucuronosyltransferase 3 (EC 2.4.1.135)	B3GAT3	3
NaN	NaN	NaN	0.893406	0.592058	NaN	NaN	NaN	NaN	-2.08461	-1.71611	NaN	0	0	0	1	4	0	0	0	0	1	4	0	17.9	17.9	5.8938e-21	B7ZBB8	B7ZBB8	Putative protein phosphatase 1 regulatory inhibitor subunit 3G	PPP1R3G	1
-0.220705	-0.446693	-0.220593	-0.813156	-0.75077	0.822913	-0.241642	-0.157225	-0.202334	-0.283955	-0.121286	0.647637	3	4	2	3	3	2	2	3	2	2	2	2	1	1	7.1359e-09	B7ZBC3;E7EQI5;Q8NF91;E9PEL9;Q5JV23;Q8NF91-4;E7ENN3;Q8NF91-7;Q8NF91-2;B7ZBD0;Q8NF91-8;Q8NF91-6;Q8NF91-5;F5GXQ8;F5H4Q0;F5GYQ7;F5H422;REV__Q9H1R3;Q8TAM2;Q8TAM2-4;Q8TAM2-3;Q8TAM2-2;F5H6R8;F5GZ83	B7ZBC3;E7EQI5;Q8NF91;E9PEL9;Q5JV23;Q8NF91-4;E7ENN3;Q8NF91-7	Spectrin repeat containing, nuclear envelope 1;Enaptin;Myocyte nuclear envelope protein 1;Nesprin-1;Nuclear envelope spectrin repeat protein 1;Synaptic nuclear envelope protein 1	RP1-130E4.2-001;SYNE1;C6orf98;KIAA0796;KIAA1262;KIAA1756;MYNE1;RP1-130E4.2-002	24
NaN	NaN	NaN	NaN	NaN	NaN	NaN	NaN	NaN	NaN	NaN	NaN	3	2	2	2	4	2	1	0	0	0	1	0	10.4	3	7.7703e-10	Q9H9S4;E9PEW4;Q5TAW7;B7ZBJ4	Q9H9S4;E9PEW4;Q5TAW7;B7ZBJ4	Antigen MLAA-34;Calcium-binding protein 39-like;Mo25-like protein;Calcium binding protein 39-like;Putative uncharacterized protein CAB39L	CAB39L;RP11-103J18.3-002;RP11-103J18.3-006	4
NaN	NaN	NaN	NaN	NaN	NaN	NaN	NaN	NaN	NaN	NaN	NaN	1	0	0	0	2	0	1	0	0	0	1	0	4.7	3.8	1.0239e-05	Q8IVH2;Q7Z7F8;B7ZBM3;Q8IW55	Q8IVH2;Q7Z7F8;B7ZBM3;Q8IW55	Fork head-related protein-like A;Forkhead box protein P4;Forkhead box P4;Forkhead box P4, isoform CRA_c;Forkhead box P4, isoform CRA_a	FKHLA;FOXP4;hCG_32870;RP11-328M4.1-003;RP11-328M4.1-006;RP11-328M4.1-001	4
-0.273092	-0.261868	NaN	NaN	0.241778	NaN	-0.678336	-0.178806	NaN	NaN	-1.13236	NaN	3	3	2	1	2	0	3	2	1	1	2	0	29	27	5.5124e-59	Q9NR46-2;B7ZC38;Q9NR46;B7ZC39	Q9NR46-2;B7ZC38;Q9NR46;B7ZC39	SH3-domain GRB2-like endophilin B2;Endophilin-B2;SH3 domain-containing GRB2-like protein B2	RP11-167N5.3-011;SH3GLB2;KIAA1848;PP578;RP11-167N5.3-012	4
-0.299626	-0.432	NaN	-0.505898	-0.106216	NaN	0.188374	0.30055	NaN	1.33865	0.13237	NaN	3	2	0	1	6	0	3	2	0	1	5	0	10.2	9.2	0	B7ZKM8;O95487;O95487-2	B7ZKM8;O95487;O95487-2	SEC24B protein;Protein transport protein Sec24B;SEC24-related protein B	SEC24B	3
NaN	NaN	NaN	NaN	0.424282	NaN	NaN	NaN	NaN	NaN	0.108808	NaN	0	1	0	1	3	1	0	1	0	1	3	1	4.7	4.7	9.2567e-41	B7ZKS7;Q86UV5;Q86UV5-2;Q86UV5-3;Q86UV5-7;Q86UV5-5;Q86UV5-4;E9PRY5	B7ZKS7;Q86UV5;Q86UV5-2;Q86UV5-3;Q86UV5-7	USP48 protein;Deubiquitinating enzyme 48;Ubiquitin carboxyl-terminal hydrolase 48;Ubiquitin thioesterase 48;Ubiquitin-specific-processing protease 48	USP48;USP31	8
NaN	-0.307183	NaN	NaN	1.28057	NaN	NaN	0.218002	NaN	NaN	-0.418892	NaN	1	1	0	1	2	0	1	1	0	1	2	0	4.4	4.4	3.0088e-131	B7ZKU0;B7ZKU2;B7ZKT8;Q17RM7;Q7Z589;E9PMC9;Q7Z589-2;F5H2F0	B7ZKU0;B7ZKU2;B7ZKT8;Q17RM7;Q7Z589;E9PMC9;Q7Z589-2;F5H2F0	C11orf30 protein;Chromosome 11 open reading frame 30;Chromosome 11 open reading frame 30, isoform CRA_c;Protein EMSY	C11orf30;hCG_2018629;EMSY;GL002	8
NaN	NaN	NaN	NaN	0.744771	NaN	NaN	NaN	NaN	NaN	0.964621	NaN	0	0	0	1	3	0	0	0	0	1	3	0	4.9	4.9	7.9199e-45	Q9BZ95;B7ZL11;Q9BZ95-2;C9JY66;Q9BZ95-4;Q9BZ95-3;E9PKA2	Q9BZ95;B7ZL11;Q9BZ95-2;C9JY66;Q9BZ95-4;Q9BZ95-3	Histone-lysine N-methyltransferase NSD3;Nuclear SET domain-containing protein 3;Protein whistle;WHSC1-like 1 isoform 9 with methyltransferase activity to lysine;Wolf-Hirschhorn syndrome candidate 1-like protein 1;WHSC1L1 protein;Putative uncharacterized protein WHSC1L1	DC28;NSD3;WHSC1L1	7
NaN	NaN	NaN	NaN	0.511634	NaN	NaN	NaN	NaN	NaN	-0.271733	NaN	0	0	0	0	2	0	0	0	0	0	2	0	7.7	7.7	3.2098e-19	Q75N03;B7ZM03;C9J2P9;C9J121	Q75N03;B7ZM03;C9J2P9;C9J121	Casitas B-lineage lymphoma-transforming sequence-like protein 1;c-Cbl-like protein 1;E3 ubiquitin-protein ligase Hakai;RING finger protein 188;CBLL1 protein;Putative uncharacterized protein CBLL1	CBLL1;HAKAI;RNF188	4
NaN	NaN	NaN	NaN	0.555711	NaN	NaN	NaN	NaN	NaN	-0.0252381	NaN	0	0	0	0	2	0	0	0	0	0	2	0	5.1	5.1	1.104e-27	Q13370;B7ZM37	Q13370;B7ZM37	CGIPDE1;cGMP-inhibited 3,5-cyclic phosphodiesterase B;Cyclic GMP-inhibited phosphodiesterase B;PDE3B protein	PDE3B	2
0.105603	-0.591862	NaN	NaN	0.334143	NaN	2.14576	2.61575	NaN	NaN	-0.75745	NaN	5	4	1	1	2	0	5	3	1	0	2	0	5.3	5	2.4024e-17	Q3V6T2;Q3V6T2-3;Q3V6T2-2;Q3V6T2-4;B7ZM78;REV__Q96MS0;REV__F5GWJ5;REV__Q96MS0-2	Q3V6T2;Q3V6T2-3;Q3V6T2-2;Q3V6T2-4;B7ZM78	Akt phosphorylation enhancer;Coiled-coil domain-containing protein 88A;G alpha-interacting vesicle-associated protein;Girders of actin filament;Girdin;Hook-related protein 1;CCDC88A protein	APE;CCDC88A;GRDN;KIAA1212	8
NaN	0.212869	NaN	0.561443	0.110182	-0.143381	NaN	0.338451	NaN	0.432568	0.320697	0.132033	0	2	0	1	3	1	0	2	0	1	3	1	30.2	30.2	1.3865e-47	O60573;Q53RG0;B8ZZ50;B8ZZJ9;B9A044;C9JEL3;B8ZZL3;B9A023;B4E1E4	O60573;Q53RG0;B8ZZ50;B8ZZJ9;B9A044;C9JEL3	eIF4E-like protein 4E-LP;Eukaryotic translation initiation factor 4E homologous protein;Eukaryotic translation initiation factor 4E type 2;Eukaryotic translation initiation factor 4E-like 3;mRNA cap-binding protein 4EHP;mRNA cap-binding protein type 3;cDNA FLJ12456 fis, clone NT2RM1000661, highly similar to Eukaryotic translation initiation factor 4E type 3;Eukaryotic translation initiation facto…	EIF4E2;EIF4EL3;hCG_33450;tmp_locus_9	9
NaN	NaN	NaN	NaN	NaN	NaN	NaN	NaN	NaN	NaN	NaN	NaN	2	1	0	0	1	0	1	0	0	0	0	0	20.2	6.4	1.0285e-05	B8ZZ57	B8ZZ57	Putative uncharacterized protein MRPL38	MRPL38	1
NaN	NaN	NaN	NaN	4.75276	NaN	NaN	NaN	NaN	NaN	1.14628	NaN	1	1	0	0	2	0	0	1	0	0	1	0	15.6	6.4	2.1207e-22	B8ZZ87;Q6NZ67	B8ZZ87;Q6NZ67	Putative uncharacterized protein FAM128B;Mitotic-spindle organizing protein associated with a ring of gamma-tubulin 2B	FAM128B;MOZART2B;MZT2B	2
NaN	NaN	NaN	NaN	NaN	NaN	NaN	NaN	NaN	NaN	NaN	NaN	0	0	0	0	1	0	0	0	0	0	1	0	4.5	4.5	0.0017328	B8ZZC8;Q9NRN9;B8ZZE3;E7EMN2;F5GXZ1;B8ZZY8;F5H4E8	B8ZZC8;Q9NRN9;B8ZZE3;E7EMN2;F5GXZ1;B8ZZY8;F5H4E8	Putative uncharacterized protein METTL5;Methyltransferase-like protein 5;Methyltransferase like 5, isoform CRA_b	METTL5;DC3;HSPC133;hCG_2005083	7
NaN	NaN	NaN	NaN	NaN	NaN	NaN	NaN	NaN	NaN	NaN	NaN	0	0	0	0	1	0	0	0	0	0	1	0	3.8	3.8	0.0055763	Q8N9V3;B8ZZF2;Q8N9V3-2	Q8N9V3;B8ZZF2;Q8N9V3-2	WD repeat, SAM and U-box domain-containing protein 1;Putative uncharacterized protein WDSUB1	WDSAM1;WDSUB1	3
NaN	NaN	NaN	NaN	NaN	NaN	NaN	NaN	NaN	NaN	NaN	NaN	1	0	0	0	0	0	1	0	0	0	0	0	3	3	0.0012944	P49441;Q6IBG4;E7ENF2;E7EUX4;E7ET59;B8ZZF6;C9J173;C9J2Z6;C9J128	P49441;Q6IBG4;E7ENF2;E7EUX4;E7ET59;B8ZZF6;C9J173;C9J2Z6;C9J128	Inositol polyphosphate 1-phosphatase;Inositol polyphosphate-1-phosphatase;Inositol polyphosphate-1-phosphatase, isoform CRA_a;INPP1 protein;Putative uncharacterized protein INPP1	INPP1;hCG_24794	9
0.803922	0.52662	1.72605	1.75993	1.77371	0.823253	-0.000207627	0.311331	-0.0728627	1.37375	1.40742	1.02124	3	3	2	3	2	2	3	3	2	3	2	2	24	24	6.7824e-17	B8ZZN6;P63165;B9A032;B8ZZJ0;A8MUS8;B8ZZ67	B8ZZN6;P63165;B9A032;B8ZZJ0	Putative uncharacterized protein SUMO1;GAP-modifying protein 1;Sentrin;Small ubiquitin-related modifier 1;SMT3 homolog 3;Ubiquitin-homology domain protein PIC1;Ubiquitin-like protein SMT3C;Ubiquitin-like protein UBL1	SUMO1;OK/SW-cl.43;SMT3C;SMT3H3;UBL1	6
0.16049	-0.0348265	0.217315	-0.411642	-0.458965	-0.365142	-0.530308	-0.331073	-0.592188	0.363005	-0.329829	-0.174967	6	6	4	6	7	5	4	4	3	4	5	3	38.7	38.7	0	P06454;P06454-2;Q53S24;B8ZZQ6;B8ZZW7;B8ZZA1;B8ZZI3;E7EVV7	P06454;P06454-2;Q53S24;B8ZZQ6;B8ZZW7;B8ZZA1;B8ZZI3	Prothymosin alpha;Thymosin alpha-1;cDNA, FLJ94794, highly similar to Homo sapiens prothymosin, alpha (gene sequence 28) (PTMA), mRNA;Prothymosin, alpha;Prothymosin, alpha (Gene sequence 28) variant;Putative uncharacterized protein PTMAP7;Putative uncharacterized protein PTMA	PTMA;TMSA;PTMAP7	8
NaN	NaN	NaN	NaN	NaN	NaN	NaN	NaN	NaN	NaN	NaN	NaN	0	0	0	0	0	0	0	0	0	0	0	0	0.8	0.8	0.0011941	E7EUE2;Q9Y5W8;Q9Y5W8-2;B8ZZT9	E7EUE2;Q9Y5W8;Q9Y5W8-2;B8ZZT9	RGS domain- and PHOX domain-containing protein;RGS-PX1;Sorting nexin-13;Putative uncharacterized protein SNX13;Sorting nexin 13, isoform CRA_g	KIAA0713;SNX13;hCG_2009798	4
NaN	NaN	NaN	NaN	NaN	NaN	NaN	NaN	NaN	NaN	NaN	NaN	1	1	0	1	2	0	0	0	0	0	1	0	5.5	3.4	0.00040311	P15336;E9PBF9;B8ZZU6;F5H629;Q3B7B7;P15336-2	P15336;E9PBF9;B8ZZU6;F5H629;Q3B7B7;P15336-2	Activating transcription factor 2;cAMP response element-binding protein CRE-BP1;Cyclic AMP-dependent transcription factor ATF-2;Cyclic AMP-responsive element-binding protein 2;HB16;Putative uncharacterized protein ATF2;ATF2 protein	ATF2;CREB2;CREBP1	6
0.177761	NaN	NaN	NaN	NaN	NaN	0.768572	NaN	NaN	NaN	NaN	NaN	2	1	0	0	1	0	2	1	0	0	1	0	5.7	5.7	2.182e-07	Q8NBF6;B8ZZW5;Q8NBF6-2;Q8N6Z3	Q8NBF6;B8ZZW5;Q8NBF6-2;Q8N6Z3	Late secretory pathway protein AVL9 homolog;Putative uncharacterized protein AVL9;AVL9 protein	AVL9;KIAA0241	4
0.899122	NaN	NaN	NaN	0.0452047	NaN	-0.112561	NaN	NaN	NaN	0.837003	NaN	2	0	0	1	2	0	2	0	0	1	2	0	23.7	23.7	1.9285e-46	Q3ZTT3;Q96G21;E7ENR5;B9A008;B8ZZ47	Q3ZTT3;Q96G21;E7ENR5;B9A008;B8ZZ47	cDNA FLJ78128, highly similar to Homo sapiens IMP4, U3 small nucleolar ribonucleoprotein, homolog (yeast) (IMP4), mRNA;cDNA FLJ78357, highly similar to Homo sapiens IMP4, U3 small nucleolar ribonucleoprotein, homolog (yeast) (IMP4), mRNA;cDNA, FLJ93237, Homo sapiens U3 snoRNP protein 4 homolog (IMP4), mRNA;Putative uncharacterized protein MGC19606;Brix domain-containing protein 4;U3 small nucleol…	MGC19606;BXDC4;IMP4	5
-0.64637	0.115988	NaN	0.0631763	-0.908763	-0.488637	-0.293014	-0.741043	NaN	-0.742555	-0.213759	-0.0419629	6	5	1	2	10	4	6	5	0	2	10	4	30.1	29	0	Q53GS9;B9A018;B8ZZD1;B4DHT4;C9JIU2	Q53GS9;B9A018;B8ZZD1;B4DHT4	Inactive ubiquitin-specific peptidase 39;SAD1 homolog;U4/U6.U5 tri-snRNP-associated 65 kDa protein;U4/U6.U5 tri-snRNP-associated protein 2;Putative uncharacterized protein USP39;cDNA FLJ59519, highly similar to U4/U6.U5 tri-snRNP-associated protein 2	CGI-21;HSPC332;PRO2855;USP39	5
NaN	NaN	NaN	NaN	NaN	NaN	NaN	NaN	NaN	NaN	NaN	NaN	0	0	0	1	0	0	0	0	0	1	0	0	8.3	8.3	3.0295e-09	Q8TEB9;B9A054;Q8TEB9-2	Q8TEB9;B9A054;Q8TEB9-2	Rhomboid domain-containing protein 1;Putative uncharacterized protein RHBDD1	HSD50;HSD-50;RHBDD1	3
-0.783991	-0.579365	NaN	-0.883499	-0.707229	NaN	-0.200692	-0.281508	NaN	-0.2535	-0.0938514	NaN	11	6	0	4	6	1	11	6	0	4	6	1	22.3	22.3	1.5545e-105	C9J837;B9A6J2;Q15042;C9J1R5	C9J837;B9A6J2;Q15042	Putative uncharacterized protein RAB3GAP1;RAB3 GTPase activating protein subunit 1;RAB3 GTPase activating protein subunit 1 (Catalytic), isoform CRA_d;RAB3 GTPase-activating protein 130 kDa subunit;Rab3 GTPase-activating protein catalytic subunit;Rab3-GAP p130	RAB3GAP1;hCG_25660;KIAA0066;RAB3GAP	4
NaN	NaN	NaN	NaN	NaN	NaN	NaN	NaN	NaN	NaN	NaN	NaN	0	1	0	0	0	0	0	1	0	0	0	0	3.6	3.6	9.4173e-19	B9A6J6;Q86TI0;E9PGH8;C9JIE2	B9A6J6;Q86TI0;E9PGH8;C9JIE2	TBC1 domain family, member 1;TBC1 domain family member 1;Putative uncharacterized protein TBC1D1	TBC1D1;KIAA1108	4
-0.090216	0.0910352	-0.397602	-0.224467	-0.316181	-0.326659	-0.382489	-0.470344	-0.337096	0.247509	0.169277	-0.0444068	11	9	3	8	10	5	11	9	3	8	10	5	25.7	25.7	9.4148e-96	C9JP52;B9A6K1;Q92609;C9J3F6;C9JDR8;C9JW04;C9JWX0;C9J397;C9K0P2;F2Z3C3;C9JED7;C9JNM0;F2Z3I5;C9JIU4;C9JMP7	C9JP52;B9A6K1;Q92609;C9J3F6	Putative uncharacterized protein TBC1D5;TBC1 domain family, member 5;TBC1 domain family member 5	TBC1D5;KIAA0210	15
NaN	NaN	NaN	NaN	NaN	NaN	NaN	NaN	NaN	NaN	NaN	NaN	0	0	0	0	1	0	0	0	0	0	1	0	12.8	12.8	1.0127e-51	B9A6M3;Q8WUA7;B0QYI3;B0QYI1;Q8WUA7-2;Q8WUA7-3	B9A6M3;Q8WUA7;B0QYI3;B0QYI1	TBC1 domain family, member 22A;TBC1 domain family, member 22A, isoform CRA_a;TBC1 domain family member 22A;cDNA FLJ45751 fis, clone LYMPB2002344, highly similar to TBC1 domain family member 22A;TBC1 domain family, member 22A, isoform CRA_c	hCG_1734981;TBC1D22A;C22orf4;LL22NC03-65D1.1-006;LL22NC03-65D1.1-002	6
-0.111841	0.153034	NaN	-0.622802	-0.551318	NaN	-0.661367	-0.952589	NaN	-0.797116	-0.928796	NaN	5	4	1	5	4	1	5	3	0	3	3	1	29	25.6	1.6475e-176	Q92925;B9EGA3;Q92925-3;Q92925-2	Q92925;B9EGA3;Q92925-3;Q92925-2	60 kDa BRG-1/Brm-associated factor subunit B;BRG1-associated factor 60B;SWI/SNF-related matrix-associated actin-dependent regulator of chromatin subfamily D member 2;SMARCD2 protein	BAF60B;PRO2451;SMARCD2	4
-0.405123	-0.757927	-0.514191	0.23121	-0.799732	NaN	-0.10991	0.130512	-0.137906	-1.88758	-0.0277027	NaN	5	3	2	2	7	1	5	3	2	2	7	1	15.9	15.9	8.2789e-90	B9EGG0;Q4KMQ2;E9PB30;E9PCT2;C9JCS2	B9EGG0;Q4KMQ2;E9PB30;E9PCT2;C9JCS2	ANO6 protein;Anoctamin-6;Transmembrane protein 16F;Putative uncharacterized protein ANO6	ANO6;TMEM16F	5
0.0460549	-0.54048	NaN	NaN	-0.337261	NaN	-0.477065	0.0543107	NaN	NaN	0.924482	NaN	3	2	0	1	8	1	3	2	0	1	8	1	8.5	8.5	1.7627e-121	O95602;B9ZVN9	O95602;B9ZVN9	A190;DNA-directed RNA polymerase I largest subunit;DNA-directed RNA polymerase I subunit A;DNA-directed RNA polymerase I subunit RPA1;RNA polymerase I 194 kDa subunit;DNA-directed RNA polymerase	POLR1A	2
NaN	NaN	NaN	NaN	NaN	NaN	NaN	NaN	NaN	NaN	NaN	NaN	1	0	1	0	0	0	1	0	1	0	0	0	1.3	1.3	1.4882e-06	C9JGA8;Q70CQ2;Q70CQ2-2;B9ZVR8;Q70CQ2-3;C9JV64	C9JGA8;Q70CQ2;Q70CQ2-2;B9ZVR8;Q70CQ2-3;C9JV64	Ubiquitin carboxyl-terminal hydrolase;Deubiquitinating enzyme 34;Ubiquitin carboxyl-terminal hydrolase 34;Ubiquitin thioesterase 34;Ubiquitin-specific-processing protease 34	USP34;KIAA0570;KIAA0729	6
-0.296094	-0.115729	-0.7946	0.324199	0.233831	0.0518204	-0.0291551	-0.190661	0.346272	0.704175	0.570835	0.143492	12	14	8	10	20	8	12	14	8	10	20	8	30.7	30.7	0	O60610;E9PEZ3;E7ET75;E9PEZ2;E9PHQ0;B9ZVX0;O60610-2;E7ERW8;E7EMV0;F5H2N3;B4E2I7;E5RJ79	O60610;E9PEZ3;E7ET75;E9PEZ2;E9PHQ0;B9ZVX0;O60610-2;E7ERW8;E7EMV0	Diaphanous-related formin-1;Protein diaphanous homolog 1;Diaphanous homolog 1 (Drosophila), isoform CRA_a;Putative uncharacterized protein DIAPH1	DIAP1;DIAPH1;hCG_42523	12
NaN	NaN	NaN	NaN	NaN	NaN	NaN	NaN	NaN	NaN	NaN	NaN	1	1	0	0	0	0	1	1	0	0	0	0	5.3	5.3	0.0046052	C1IDX9;O94817	C1IDX9;O94817	Atg12;ATG12 autophagy related 12 homolog (S. cerevisiae), isoform CRA_b;APG12-like;Autophagy-related protein 12	ATG12;hCG_36968;APG12;APG12L	2
0.122732	NaN	NaN	NaN	0.305342	NaN	-0.0669567	NaN	NaN	NaN	0.362586	NaN	3	0	1	0	5	0	1	0	1	0	1	0	15.9	6	4.4291e-51	Q6VEQ5;C4AMC7;A6NE85;E7ER56	Q6VEQ5;C4AMC7;A6NE85;E7ER56	CXYorf1-like protein on chromosome 2;Protein FAM39B;WAS protein family homolog 2;Protein FAM39DP;Putative WAS protein family homolog 3;Putative uncharacterized protein ENSP00000344022	FAM39B;WASH2P;FAM39DP;WASH3P	4
NaN	NaN	NaN	NaN	-0.582576	-2.37044	NaN	NaN	NaN	NaN	-0.0514778	0.854466	0	0	0	0	3	2	0	0	0	0	3	2	21.9	21.9	0	Q96HR3;C6GKU9	Q96HR3;C6GKU9	Mediator complex subunit 30;Mediator of RNA polymerase II transcription subunit 30;Thyroid hormone receptor-associated protein 6;Thyroid hormone receptor-associated protein complex 25 kDa component;TRAP/Mediator complex component TRAP25;Putative mediator of RNA polymerase II transcription subunit 30 short	MED30;THRAP6;TRAP25;MED30S	2
NaN	NaN	NaN	NaN	NaN	NaN	NaN	NaN	NaN	NaN	NaN	NaN	1	0	0	1	0	0	1	0	0	1	0	0	8.4	8.4	2.3278e-15	C7G533;Q96GD4	C7G533;Q96GD4	Aurora kinase B;Aurora- and IPL1-like midbody-associated protein 1;Aurora/IPL1-related kinase 2;Serine/threonine-protein kinase 12;Serine/threonine-protein kinase aurora-B;STK-1	aurkb;AIK2;AIM1;ARK2;AURKB;STK12	2
NaN	NaN	NaN	NaN	NaN	NaN	NaN	NaN	NaN	NaN	NaN	NaN	0	0	0	0	1	0	0	0	0	0	1	0	13.8	13.8	7.2998e-06	Q5T653;C9IY40;C9JZG7;C9JZW2;C9J5E0	Q5T653;C9IY40	39S ribosomal protein L2, mitochondrial;Putative uncharacterized protein MRPL2	CGI-22;MRPL2	5
NaN	NaN	NaN	NaN	-0.756333	NaN	NaN	NaN	NaN	NaN	-1.58197	NaN	0	0	0	1	2	0	0	0	0	1	2	0	7.3	7.3	4.8246e-05	P46952;C9IY88;P46952-2	P46952;C9IY88;P46952-2	3-hydroxyanthranilate 3,4-dioxygenase;3-hydroxyanthranilate oxygenase;3-hydroxyanthranilic acid dioxygenase;Putative uncharacterized protein HAAO	HAAO	3
NaN	NaN	NaN	NaN	NaN	NaN	NaN	NaN	NaN	NaN	NaN	NaN	0	0	0	0	0	0	0	0	0	0	0	0	4.5	4.5	1.056e-08	Q9Y5X2;C9J271;C9J014;C9J8E6;C9JCB9;C9IYC5	Q9Y5X2;C9J271;C9J014;C9J8E6;C9JCB9;C9IYC5	Sorting nexin-8;Putative uncharacterized protein SNX8	SNX8	6
NaN	NaN	NaN	NaN	NaN	NaN	NaN	NaN	NaN	NaN	NaN	NaN	1	0	0	0	1	1	0	0	0	0	0	1	2.5	0.7	2.9949e-21	Q9Y2G9;C9IYE5	Q9Y2G9;C9IYE5	Protein strawberry notch homolog 2;Putative uncharacterized protein SBNO2	KIAA0963;SBNO2	2
-0.134545	NaN	NaN	NaN	1.0624	NaN	1.45352	NaN	NaN	NaN	0.55858	NaN	1	1	0	0	2	0	1	1	0	0	2	0	12.9	12.9	7.1828e-09	E9PAJ1;Q9UHQ4;C9JTE9;C9IYK6;A6NME1;B7Z2L0;C9JGJ9	E9PAJ1;Q9UHQ4;C9JTE9;C9IYK6;A6NME1;B7Z2L0;C9JGJ9	B-cell receptor-associated protein 29;Putative uncharacterized protein BCAP29;B-cell receptor-associated protein 29, isoform CRA_a;cDNA FLJ52159, highly similar to B-cell receptor-associated protein 29	BAP29;BCAP29;hCG_17195	7
-0.520803	-0.31159	0.937003	-0.417123	-0.314572	-0.328552	0.108361	0.115281	-0.639343	0.209491	-0.045266	0.43131	3	3	1	3	3	1	1	1	1	1	1	1	11.3	2.5	4.9767e-15	C9IYN3;Q8WVV9-2	C9IYN3;Q8WVV9-2	Putative uncharacterized protein HNRPLL	HNRPLL	2
NaN	NaN	NaN	NaN	NaN	NaN	NaN	NaN	NaN	NaN	NaN	NaN	0	0	0	0	0	0	0	0	0	0	0	0	0.7	0.7	0.0069217	O75882;C9IZD4;O75882-2;O75882-3	O75882;C9IZD4;O75882-2;O75882-3	Attractin;DPPT-L;Mahogany homolog;Putative uncharacterized protein ATRN	ATRN;KIAA0548;MGCA	4
NaN	NaN	NaN	NaN	-0.408515	NaN	NaN	NaN	NaN	NaN	-0.215874	NaN	0	1	0	0	2	0	0	1	0	0	2	0	11.4	11.4	9.403e-28	C9IZD6;Q9NYG2;Q9NYG2-2;E9PGS3	C9IZD6;Q9NYG2;Q9NYG2-2;E9PGS3	Putative uncharacterized protein ZDHHC3;Palmitoyltransferase ZDHHC3;Protein DHHC1;Zinc finger DHHC domain-containing protein 3;Zinc finger protein 373	ZDHHC3;HSD49;ZNF373	4
NaN	NaN	NaN	NaN	NaN	NaN	NaN	NaN	NaN	NaN	NaN	NaN	1	0	0	0	1	0	1	0	0	0	1	0	6	6	0.00090285	Q8NCE0;Q8NCE0-2;Q8NCE0-3;C9IZI7;C9J7Z4	Q8NCE0;Q8NCE0-2;Q8NCE0-3;C9IZI7;C9J7Z4	tRNA-intron endonuclease Sen2;tRNA-splicing endonuclease subunit Sen2;Putative uncharacterized protein TSEN2	SEN2;TSEN2	5
-0.75747	-0.794085	0.26058	-0.562684	-0.358337	NaN	0.925572	0.921574	0.623514	0.759683	0.533901	NaN	3	3	2	1	4	0	3	3	2	1	4	0	17.1	17.1	2.7066e-77	C9IZQ1;E9PAL7;P43307;C9J5W0;C9J3L8;F5H5Y2;P43307-2	C9IZQ1;E9PAL7;P43307;C9J5W0;C9J3L8;F5H5Y2;P43307-2	Putative uncharacterized protein SSR1;Signal sequence receptor subunit alpha;Translocon-associated protein subunit alpha	SSR1;PSEC0262;TRAPA	7
-0.63366	-0.33557	1.63934	-1.16851	-1.08668	-0.514838	0.88448	0.297018	-1.16365	-0.70535	-0.933701	-1.014	3	4	2	3	1	1	2	3	1	2	1	1	3.1	2.7	1.4408e-07	Q8N4C6-7;Q8N4C6-10;Q8N4C6-5;Q8N4C6;Q8N4C6-2;Q8N4C6-9;C9J066;Q8N4C6-4;E9PN67;Q5BKU3;C9J3D1;Q8N4C6-6	Q8N4C6-7;Q8N4C6-10;Q8N4C6-5;Q8N4C6;Q8N4C6-2;Q8N4C6-9;C9J066;Q8N4C6-4;E9PN67;Q5BKU3;C9J3D1;Q8N4C6-6	Glycogen synthase kinase 3 beta-interacting protein;Ninein;Putative uncharacterized protein NIN;NIN protein	KIAA1565;NIN	12
NaN	NaN	NaN	NaN	2.88782	NaN	NaN	NaN	NaN	NaN	0.633016	NaN	0	0	0	1	4	0	0	0	0	1	4	0	20.5	20.5	0	P27540;C9J0D7;P27540-3;P27540-2;E7EN08;A6NGV6	P27540;C9J0D7;P27540-3;P27540-2;E7EN08	Aryl hydrocarbon receptor nuclear translocator;Class E basic helix-loop-helix protein 2;Dioxin receptor, nuclear translocator;Hypoxia-inducible factor 1-beta;Putative uncharacterized protein ARNT	ARNT;BHLHE2	6
-0.472305	0.0770514	NaN	NaN	NaN	NaN	-0.279994	-0.0954571	NaN	NaN	NaN	NaN	2	2	0	0	1	0	2	2	0	0	1	0	9.2	9.2	2.7846e-175	Q86WB0;C9J0I9;Q86WB0-3;Q86WB0-2;C9J672	Q86WB0;C9J0I9;Q86WB0-3;Q86WB0-2	Nuclear-interacting partner of ALK;Nuclear-interacting partner of anaplastic lymphoma kinase;Zinc finger C3HC-type protein 1;Putative uncharacterized protein ZC3HC1	HSPC216;NIPA;ZC3HC1	5
NaN	NaN	NaN	2.50375	NaN	NaN	NaN	NaN	NaN	0.00358924	NaN	NaN	1	0	0	1	1	0	1	0	0	1	1	0	17.3	17.3	2.5077e-05	C9J0P0;Q14493;Q53XR2;C9IY53;E7EUV9;B3KRJ5	C9J0P0;Q14493;Q53XR2;C9IY53;E7EUV9;B3KRJ5	Putative uncharacterized protein SLBP;Histone RNA hairpin-binding protein;Histone stem-loop-binding protein;cDNA, FLJ96722, Homo sapiens stem-loop (histone) binding protein (SLBP), mRNA;Stem-loop (Histone) binding protein;Stem-loop (Histone) binding protein, isoform CRA_b;cDNA FLJ34416 fis, clone HEART2006310, highly similar to Histone RNA hairpin-binding protein;Stem-loop (Histone) binding prote…	SLBP;HBP;hCG_19671	6
1.31849	1.72452	NaN	0.941606	0.574336	NaN	-0.343618	-0.0289722	NaN	-0.220233	0.175455	NaN	4	3	0	4	6	0	3	2	0	3	6	0	7.6	7.3	4.0969e-26	Q9Y618;Q9Y618-3;C9JFD3;C9JJF6;Q9Y618-4;C9J0Q5;Q9Y618-5;C9J239;C9JE98;C9J7T7;C9JQE8;C9J330;Q9Y618-2	Q9Y618;Q9Y618-3;C9JFD3;C9JJF6;Q9Y618-4;C9J0Q5;Q9Y618-5;C9J239;C9JE98;C9J7T7;C9JQE8	CTG repeat protein 26;Nuclear receptor corepressor 2;Silencing mediator of retinoic acid and thyroid hormone receptor;SMAP270;T3 receptor-associating factor;Thyroid-, retinoic-acid-receptor-associated corepressor;Putative uncharacterized protein NCOR2	CTG26;NCOR2	13
NaN	NaN	NaN	NaN	NaN	NaN	NaN	NaN	NaN	NaN	NaN	NaN	0	0	0	0	1	0	0	0	0	0	1	0	1.5	1.5	0.0040431	Q9NPH3-5;Q9NPH3;Q9NPH3-2;Q9NPH3-3;C9J1D9	Q9NPH3-5;Q9NPH3;Q9NPH3-2;Q9NPH3-3;C9J1D9	Interleukin-1 receptor 3;Interleukin-1 receptor accessory protein;Putative uncharacterized protein IL1RAP	C3orf13;IL1R3;IL1RAP	5
NaN	NaN	NaN	NaN	NaN	NaN	NaN	NaN	NaN	NaN	NaN	NaN	0	0	1	0	0	1	0	0	1	0	0	1	1.6	1.6	0.00022321	C9J1F9;Q9NXG0-2;Q9NXG0;Q9NXG0-3	C9J1F9;Q9NXG0-2;Q9NXG0;Q9NXG0-3	Putative uncharacterized protein CNTLN;Centlein;Centrosomal protein	CNTLN;C9orf101;C9orf39	4
0.0504035	-0.120946	NaN	0.124919	-0.0811734	-0.680925	0.33536	0.746753	NaN	-0.94182	0.206135	-1.61491	3	2	0	2	4	2	3	2	0	2	4	2	22.8	22.8	0	Q9Y6K9-2;Q9Y6K9;C9J1R1;E7EU78;A8MV29;A8MQ29;C9JZ85;Q9Y6K9-3;C9JN51;C9JH59;C9J2V2;C9JCG6	Q9Y6K9-2;Q9Y6K9;C9J1R1;E7EU78;A8MV29;A8MQ29;C9JZ85;Q9Y6K9-3;C9JN51	FIP-3;IkB kinase-associated protein 1;Inhibitor of nuclear factor kappa-B kinase subunit gamma;NF-kappa-B essential modifier;NF-kappa-B essential modulator;Putative uncharacterized protein IKBKG	FIP3;IKBKG;NEMO	12
NaN	NaN	NaN	NaN	0.551163	NaN	NaN	NaN	NaN	NaN	-0.109566	NaN	3	2	1	3	6	3	1	0	0	1	3	1	14.6	12.4	7.0248e-53	C9J1W7;O95104;C9JLZ0;C9JD39;O95104-2	C9J1W7;O95104;C9JLZ0;C9JD39;O95104-2	Putative uncharacterized protein SFRS15;CTD-binding SR-like protein RA4;Splicing factor, arginine/serine-rich 15	SFRS15;KIAA1172	5
NaN	NaN	NaN	NaN	NaN	NaN	NaN	NaN	NaN	NaN	NaN	NaN	1	0	0	0	0	0	1	0	0	0	0	0	3.2	3.2	0.004635	Q9UHY8-2;Q9UHY8;C9J2T7;Q7Z674	Q9UHY8-2;Q9UHY8;C9J2T7;Q7Z674	Fasciculation and elongation protein zeta-2;Zygin II;Zygin-2;Putative uncharacterized protein FEZ2;Fasciculation and elongation protein zeta 2 (Zygin II), isoform CRA_d;Putative uncharacterized protein DKFZp779C2259	FEZ2;DKFZp779C2259;hCG_1641050	4
NaN	NaN	NaN	NaN	NaN	NaN	NaN	NaN	NaN	NaN	NaN	NaN	0	0	1	0	0	0	0	0	1	0	0	0	1.1	1.1	0.0010523	Q149M9;Q149M9-3;C9J2Y8;E9PBV1	Q149M9;Q149M9-3;C9J2Y8;E9PBV1	NACHT and WD repeat domain-containing protein 1;Putative uncharacterized protein NWD1	NWD1	4
0.404263	0.314989	NaN	0.797718	0.61916	0.615201	0.191714	0.369211	NaN	0.927024	0.94085	0.877716	10	8	0	6	12	3	10	8	0	6	12	3	21.2	21.2	3.0303e-219	P30876;C9J2Y9;C9J4M6	P30876;C9J2Y9;C9J4M6	DNA-directed RNA polymerase II 140 kDa polypeptide;DNA-directed RNA polymerase II subunit B;DNA-directed RNA polymerase II subunit RPB2;RNA polymerase II subunit 2;RNA polymerase II subunit B2;Putative uncharacterized protein POLR2B	POLR2B	3
NaN	NaN	NaN	-0.0847805	-0.689483	NaN	NaN	NaN	NaN	0.663996	1.40525	NaN	2	2	0	4	2	1	1	1	0	3	1	1	17.6	15.4	9.4488e-08	Q9BQ75;E9PHS3;C9J384	Q9BQ75;E9PHS3;C9J384	Uncharacterized protein C3orf26;Putative uncharacterized protein C3orf26	C3orf26	3
NaN	NaN	NaN	0.415455	0.165411	NaN	NaN	NaN	NaN	-0.0917698	0.0767501	NaN	1	1	0	1	3	1	1	1	0	1	3	1	9.9	9.9	1.6357e-14	Q9Y5Q8-3;Q9Y5Q8;Q9Y5Q8-2;C9J393;Q5T7U1;Q5T7U0;Q5T7U4	Q9Y5Q8-3;Q9Y5Q8;Q9Y5Q8-2;C9J393;Q5T7U1;Q5T7U0;Q5T7U4	General transcription factor 3C polypeptide 5;TF3C-epsilon;Transcription factor IIIC 63 kDa subunit;Transcription factor IIIC subunit epsilon;Putative uncharacterized protein GTF3C5;General transcription factor IIIC, polypeptide 5, 63kDa;General transcription factor IIIC, polypeptide 5, 63kDa, isoform CRA_c	CDABP0017;GTF3C5;hCG_31454;RP11-326L24.5-005;RP11-326L24.5-007;RP11-326L24.5-006	7
NaN	NaN	NaN	NaN	NaN	NaN	NaN	NaN	NaN	NaN	NaN	NaN	3	3	0	1	1	0	0	0	0	0	0	0	45.2	9.7	3.3159e-11	C9J3C1	C9J3C1	Putative uncharacterized protein NUCB1	NUCB1	1
0.375081	NaN	NaN	0.611819	-0.359397	NaN	-0.19705	NaN	NaN	0.938646	1.16072	NaN	1	1	0	2	1	0	1	1	0	2	1	0	4.4	4.4	4.7528e-150	C9J3F9;Q9NQ55;C9JW41;Q9NQ55-2;A8MV53	C9J3F9;Q9NQ55;C9JW41;Q9NQ55-2;A8MV53	Putative uncharacterized protein PPAN;Brix domain-containing protein 3;Peter Pan homolog;Suppressor of SWI4 1 homolog;HCG2033702, isoform CRA_a	PPAN;BXDC3;SSF1;hCG_2033702	5
1.56463	1.5662	NaN	-0.10471	-0.497414	NaN	-1.70612	-1.49487	NaN	0.397616	0.48609	NaN	2	1	0	2	2	0	2	1	0	2	2	0	9.3	9.3	6.0333e-112	C9J3L7;Q9BWE0;C9JYJ8;C9JZE3;C9J7N1;E7EVL6	C9J3L7;Q9BWE0;C9JYJ8;C9JZE3;C9J7N1;E7EVL6	Putative uncharacterized protein REPIN1;60 kDa origin-specific DNA-binding protein;60 kDa replication initiation region protein;ATT-binding protein;DHFR oribeta-binding protein RIP60;Replication initiator 1;Zinc finger protein 464	REPIN1;RIP60;ZNF464	6
NaN	NaN	NaN	NaN	NaN	NaN	NaN	NaN	NaN	NaN	NaN	NaN	0	0	0	0	0	0	0	0	0	0	0	0	4.4	4.4	2.5339e-06	Q9Y448;C9J424;Q9Y448-2	Q9Y448;C9J424;Q9Y448-2	Putative TRAF4-associated factor 1;Putative uncharacterized protein C15orf23	C15orf23;HSD11;TRAF4AF1	3
-0.73251	-0.476465	NaN	-1.39631	-0.581997	NaN	0.541356	0.548866	NaN	0.333376	0.0392584	NaN	2	3	0	1	4	1	2	3	0	1	4	1	24.8	24.8	1.5785e-195	C9J436;Q96M27-2;Q96M27-3;Q96M27;Q96M27-5;C9JTJ7;Q96M27-4	C9J436;Q96M27-2;Q96M27-3;Q96M27;Q96M27-5	Putative uncharacterized protein PRRC1;Protein PRRC1	PRRC1	7
NaN	NaN	NaN	NaN	NaN	NaN	NaN	NaN	NaN	NaN	NaN	NaN	1	1	0	1	1	0	1	1	0	1	1	0	6.1	6.1	2.494e-05	Q9H147;C9J7R7;C9J4E2;C9J7S2;F2Z2A4	Q9H147;C9J7R7;C9J4E2;C9J7S2;F2Z2A4	Deoxynucleotidyltransferase terminal-interacting protein 1;Terminal deoxynucleotidyltransferase-interacting factor 1;Putative uncharacterized protein DNTTIP1	C20orf167;DNTTIP1;TDIF1	5
0.824924	NaN	NaN	0.0557883	-0.648378	NaN	-0.606858	NaN	NaN	-1.07532	0.0698641	NaN	2	0	0	2	3	1	1	0	0	1	2	0	29.7	22.4	7.5429e-96	C9J4G0;Q8IXM2	C9J4G0;Q8IXM2	HCG32827, isoform CRA_d;Putative uncharacterized protein C17orf49;MLL1/MLL complex subunit C17orf49	C17orf49;hCG_32827	2
NaN	NaN	NaN	NaN	NaN	NaN	NaN	NaN	NaN	NaN	NaN	NaN	1	0	0	0	1	0	1	0	0	0	1	0	2.7	2.7	0.0015286	Q5NDL2;Q5NDL2-3;Q5NDL2-2;F5H225;C9JQM7;C9J4G5	Q5NDL2;Q5NDL2-3;Q5NDL2-2;F5H225;C9JQM7;C9J4G5	Uncharacterized glycosyltransferase AER61;Putative uncharacterized protein C3orf64;HCG1777404, isoform CRA_a;HCG1777404, isoform CRA_b	AER61;C3orf64;hCG_1777404	6
-0.990045	-0.628331	-0.503849	-0.6986	-0.77069	-0.208838	0.380502	0.244694	0.0879401	-0.00793396	0.0522129	0.159139	3	4	2	2	2	2	3	4	2	2	2	2	42.4	42.4	1.3912e-152	P61513;C9J4Z3;E9PEL3;A6NKH3	P61513;C9J4Z3;E9PEL3	60S ribosomal protein L37a;Putative uncharacterized protein RPL37A;Ribosomal protein L37a, isoform CRA_c	RPL37A;hCG_16380	4
NaN	NaN	NaN	NaN	-0.826603	NaN	NaN	NaN	NaN	NaN	-0.559017	NaN	0	1	0	0	3	1	0	1	0	0	3	1	16.7	16.7	9.6075e-07	Q9BUR5;Q9BUR5-2;C9J574	Q9BUR5;Q9BUR5-2;C9J574	Apolipoprotein O;Protein FAM121B;Putative uncharacterized protein APOO	APOO;FAM121B;My025;UNQ1866/PRO4302	3
0.623096	0.535355	NaN	1.20453	0.498214	1.01219	0.788387	0.79803	NaN	1.00906	1.48298	1.33256	3	6	0	5	10	7	3	6	0	5	10	7	51.5	51.5	1.5099e-89	Q9GZZ1;E7EQ69;C9J5D1;Q9GZZ1-2;B0AZT5;C9J5J3;C9JZU6	Q9GZZ1;E7EQ69;C9J5D1;Q9GZZ1-2;B0AZT5	N-acetyltransferase 13;N-acetyltransferase 5;N-acetyltransferase san homolog;N-alpha-acetyltransferase 50, NatE catalytic subunit;Putative uncharacterized protein NAA50;cDNA FLJ51877, highly similar to Homo sapiens Mak3 homolog (MAK3), mRNA;cDNA, FLJ79525, highly similar to Homo sapiens Mak3 homolog (MAK3), mRNA	MAK3;NAA50;NAT13;NAT5	7
NaN	NaN	NaN	NaN	0.10872	NaN	NaN	NaN	NaN	NaN	1.09683	NaN	0	1	0	1	2	0	0	1	0	1	2	0	15.8	15.8	4.6674e-24	Q9Y530;C9JNE2;C9J5P1;C9JXC3;C9IZY1;C9JA90	Q9Y530;C9JNE2;C9J5P1;C9JXC3;C9IZY1;C9JA90	Uncharacterized protein C6orf130;Putative uncharacterized protein C6orf130;Chromosome 6 open reading frame 130, isoform CRA_a	C6orf130;hCG_1641112	6
NaN	NaN	NaN	NaN	-0.180401	NaN	NaN	NaN	NaN	NaN	1.39787	NaN	1	1	0	1	1	0	1	1	0	1	1	0	3.1	3.1	0.0066583	Q8N999;C9J663;Q8N999-3	Q8N999;C9J663;Q8N999-3	Uncharacterized protein C12orf29;Putative uncharacterized protein C12orf29	C12orf29	3
1.16006	NaN	NaN	1.3842	0.435066	NaN	-0.122595	NaN	NaN	1.20955	2.41111	NaN	3	1	0	2	2	0	3	1	0	2	2	0	3.3	3.3	1.9906e-62	C9J6D7;O75153	C9J6D7;O75153	Putative uncharacterized protein KIAA0664;Protein KIAA0664	KIAA0664	2
NaN	NaN	NaN	NaN	-0.689483	NaN	NaN	NaN	NaN	NaN	-0.596924	NaN	0	1	1	0	2	0	0	1	1	0	2	0	7.2	7.2	1.0915e-05	Q9HC52;C9JM54;C9J6K3	Q9HC52;C9JM54;C9J6K3	Chromobox protein homolog 8;Polycomb 3 homolog;Rectachrome 1;Putative uncharacterized protein CBX8	CBX8;PC3;RC1	3
-0.616558	NaN	NaN	NaN	NaN	NaN	2.18113	NaN	NaN	NaN	NaN	NaN	2	1	0	1	1	0	2	1	0	1	1	0	4.4	4.4	3.754e-07	Q92889;C9J754;E7ETX4	Q92889;C9J754;E7ETX4	DNA excision repair protein ERCC-4;DNA repair endonuclease XPF;DNA repair protein complementing XP-F cells;Xeroderma pigmentosum group F-complementing protein;Putative uncharacterized protein ERCC4	ERCC11;ERCC4;XPF	3
-0.795167	NaN	NaN	NaN	NaN	NaN	2.71034	NaN	NaN	NaN	NaN	NaN	2	1	1	0	0	0	2	1	1	0	0	0	4.6	4.6	4.3685e-05	C9J798;O43374;F5GXT2;O43374-2;E7ERK1;E7EUQ7;B4DWS8	C9J798;O43374;F5GXT2;O43374-2;E7ERK1;E7EUQ7	Putative uncharacterized protein RASA4B;Calcium-promoted Ras inactivator;Ras GTPase-activating protein 4;Ras p21 protein activator 4;RasGAP-activating-like protein 2	RASA4B;CAPRI;GAPL;KIAA0538;RASA4	7
NaN	-0.38637	NaN	0.230055	0.0180206	NaN	NaN	-0.0114635	NaN	1.0431	-0.515155	NaN	0	2	0	1	2	0	0	1	0	0	1	0	1.8	1.2	2.5421e-06	Q14667;C9J7S9;Q14667-2;Q14667-4	Q14667;C9J7S9;Q14667-2	Antigen MLAA-22;Breast cancer-overexpressed gene 1 protein;UPF0378 protein KIAA0100;Putative uncharacterized protein KIAA0100	BCOX1;KIAA0100	4
NaN	NaN	NaN	NaN	NaN	NaN	NaN	NaN	NaN	NaN	NaN	NaN	8	8	5	4	7	5	0	0	0	0	0	0	55.2	11	2.0271e-79	C9J7T6	C9J7T6	Putative uncharacterized protein RPL10	RPL10	1
NaN	NaN	NaN	NaN	NaN	NaN	NaN	NaN	NaN	NaN	NaN	NaN	0	0	0	0	0	0	0	0	0	0	0	0	4.7	4.7	0.0027538	C9K044;Q6GPH4;Q6GPH4-7;Q6GPH4-2;Q6GPH4-5;C9J7Z8;Q6GPH4-3;Q6GPH4-4	C9K044;Q6GPH4;Q6GPH4-7;Q6GPH4-2;Q6GPH4-5;C9J7Z8;Q6GPH4-3;Q6GPH4-4	Putative uncharacterized protein XAF1;BIRC4-binding protein;XIAP-associated factor 1	XAF1;BIRC4BP;XIAPAF1	8
-0.000443518	-0.596166	-0.392338	-0.00537475	-0.186432	-0.0161907	0.444813	0.971226	0.893095	-1.15025	-0.558146	-0.661024	11	9	12	8	4	3	11	9	12	8	4	3	33.9	33.9	0	Q0VD83;C9J815;Q0VD83-3;Q0VD83-2	Q0VD83;C9J815;Q0VD83-3	Apolipoprotein B-100 receptor;Apolipoprotein B-48 receptor;Putative uncharacterized protein ENSP00000327669	APOB48R	4
NaN	NaN	NaN	NaN	NaN	NaN	NaN	NaN	NaN	NaN	NaN	NaN	0	1	0	0	0	0	0	1	0	0	0	0	1.9	1.9	0.0034639	O75030;O75030-5;O75030-2;O75030-6;O75030-7;O75030-8;O75030-3;O75030-4;E9PFN0;C9JBI8;C9J845	O75030;O75030-5;O75030-2;O75030-6;O75030-7;O75030-8;O75030-3;O75030-4;E9PFN0;C9JBI8;C9J845	Class E basic helix-loop-helix protein 32;Microphthalmia-associated transcription factor;Putative uncharacterized protein MITF	BHLHE32;MITF	11
NaN	NaN	NaN	NaN	NaN	NaN	NaN	NaN	NaN	NaN	NaN	NaN	1	0	0	0	1	0	1	0	0	0	1	0	3	3	0.0003828	Q68CQ7;Q68CQ7-2;C9J880	Q68CQ7;Q68CQ7-2;C9J880	Glycosyltransferase 8 domain-containing protein 1;Putative uncharacterized protein GLT8D1	AD-017;GALA4A;GLT8D1;MSTP137;UNQ572/PRO1134	3
NaN	-0.0800491	NaN	NaN	NaN	NaN	NaN	0.307081	NaN	NaN	NaN	NaN	2	3	0	3	1	0	1	1	0	1	0	0	22.8	17.5	5.8724e-91	Q16644;C9J8E1;C9JPW3	Q16644;C9J8E1	Chromosome 3p kinase;MAP kinase-activated protein kinase 3;Putative uncharacterized protein MAPKAPK3	MAPKAPK3	3
-0.387697	-0.393074	-0.276714	-0.43189	-0.63646	-0.432124	-0.423743	-0.329972	-0.77078	-0.443279	-0.386844	-0.0287479	3	2	2	2	3	2	1	0	0	0	1	0	37.5	10.2	2.4418e-89	P56134-2;C9JJT5;C9J8H9	P56134-2;C9JJT5;C9J8H9	Putative uncharacterized protein PTCD1;Putative uncharacterized protein ATP5J2	PTCD1;ATP5J2	3
NaN	NaN	NaN	NaN	NaN	NaN	NaN	NaN	NaN	NaN	NaN	NaN	0	0	0	0	1	0	0	0	0	0	1	0	1.6	1.6	1.681e-41	C9J8I1;Q460N5;Q460N5-1;Q460N5-4;Q460N5-3;Q460N5-5;E9PGX7	C9J8I1;Q460N5;Q460N5-1;Q460N5-4;Q460N5-3;Q460N5-5;E9PGX7	Putative uncharacterized protein PARP14;B aggressive lymphoma protein 2;Poly [ADP-ribose] polymerase 14	PARP14;BAL2;KIAA1268	7
NaN	NaN	NaN	NaN	NaN	NaN	NaN	NaN	NaN	NaN	NaN	NaN	0	0	0	0	0	0	0	0	0	0	0	0	3.8	3.8	0.00072248	E7EP08;C9J8N6;P24557;E7ESB5;E7EMU9;E7ENP0;E7EP75;C9JS68	E7EP08;C9J8N6;P24557;E7ESB5;E7EMU9;E7ENP0;E7EP75;C9JS68	Putative uncharacterized protein TBXAS1;Cytochrome P450 5A1;Thromboxane-A synthase	TBXAS1;CYP5;CYP5A1	8
NaN	NaN	NaN	NaN	NaN	NaN	NaN	NaN	NaN	NaN	NaN	NaN	1	1	0	0	1	0	1	1	0	0	1	0	3.7	3.7	1.8479e-09	P51649;Q546H9;C9J8Q5;F5H328	P51649;Q546H9;C9J8Q5;F5H328	Aldehyde dehydrogenase family 5 member A1;NAD(+)-dependent succinic semialdehyde dehydrogenase;Succinate-semialdehyde dehydrogenase, mitochondrial;Aldehyde dehydrogenase 5 family, member A1 (Succinate-semialdehyde dehydrogenase), isoform CRA_b;Succinic semialdehyde dehydrogenase;Putative uncharacterized protein ALDH5A1	ALDH5A1;SSADH;hCG_37509	4
-0.0106697	NaN	NaN	NaN	NaN	NaN	0.569563	NaN	NaN	NaN	NaN	NaN	3	1	0	1	1	1	3	1	0	1	1	1	8.3	8.3	4.0376e-10	O00461;C9J8T3	O00461;C9J8T3	Golgi integral membrane protein 4;Golgi integral membrane protein, cis;Golgi phosphoprotein 4;Golgi-localized phosphoprotein of 130 kDa;Putative uncharacterized protein GOLIM4	GIMPC;GOLIM4;GOLPH4;GPP130	2
1.45536	NaN	NaN	NaN	1.3633	1.30145	0.348807	NaN	NaN	NaN	0.35597	0.697997	1	1	0	1	1	1	1	1	0	1	1	1	16.3	16.3	4.0138e-128	C9J8T6;Q14061	C9J8T6;Q14061	HCG2022684, isoform CRA_b;Putative uncharacterized protein COX17;Cytochrome c oxidase copper chaperone	COX17;hCG_2022684	2
0.555982	0.704859	NaN	1.37317	0.133938	0.518846	0.251314	0.602064	NaN	0.49426	1.99567	1.25402	3	4	0	2	3	4	3	4	0	2	3	4	24.5	24.5	2.0239e-30	Q15382;C9J931;C9J469	Q15382;C9J931	GTP-binding protein Rheb;Ras homolog enriched in brain;Putative uncharacterized protein RHEB	RHEB;RHEB2	3
NaN	NaN	0.80427	0.334011	-0.229447	-0.498476	NaN	NaN	0.619744	0.893379	1.38335	1.28516	1	0	1	1	3	3	1	0	1	1	3	3	22.9	22.9	9.5828e-12	Q6NW29;C9J9G5;D6RDH6;D6RCM5;D6R9C7;E7EV43;B4DDP2	Q6NW29;C9J9G5;D6RDH6;D6RCM5;D6R9C7	Protein FAM28A;RWD domain-containing protein 4A;Putative uncharacterized protein RWDD4A;RWD domain containing 4A	FAM28A;RWDD4A;hCG_1787251	7
NaN	NaN	NaN	NaN	NaN	NaN	NaN	NaN	NaN	NaN	NaN	NaN	1	1	0	0	1	0	1	0	0	0	0	0	19.7	7.5	6.5929e-11	P51668;Q9Y2X8;C9J9H9	P51668;Q9Y2X8;C9J9H9	Stimulator of Fe transport;UBC4/5 homolog;UbcH5;Ubiquitin carrier protein D1;Ubiquitin-conjugating enzyme E2 D1;Ubiquitin-conjugating enzyme E2(17)KB 1;Ubiquitin-conjugating enzyme E2-17 kDa 1;Ubiquitin-protein ligase D1;HBUCE1;Ubiquitin carrier protein D4;Ubiquitin-conjugating enzyme E2 D4;Ubiquitin-protein ligase D4;Ubiquitin carrier protein	SFT;UBCH5;UBCH5A;UBE2D1;UBE2D4	3
NaN	NaN	NaN	NaN	NaN	NaN	NaN	NaN	NaN	NaN	NaN	NaN	0	0	0	0	0	0	0	0	0	0	0	0	9.3	9.3	2.3681e-06	Q9C0D9;C9J9I1;C9JAG1	Q9C0D9;C9J9I1;C9JAG1	Ethanolaminephosphotransferase 1;Selenoprotein I;Putative uncharacterized protein ENSP00000385426;Putative uncharacterized protein ENSP00000391804	EPT1;KIAA1724;SELI;hCG_1651316	3
-0.747447	-0.640313	-0.405891	-0.624414	-0.913367	-0.601258	-0.449539	-0.227698	-0.316701	-0.413642	-0.178054	-0.0759284	13	14	14	10	15	11	13	13	14	10	15	11	66.1	64.1	0	P08865;C9J9K3;A6NE09;C9JQR9;P50406	P08865;C9J9K3;A6NE09	37 kDa laminin receptor precursor;37/67 kDa laminin receptor;40S ribosomal protein SA;67 kDa laminin receptor;Colon carcinoma laminin-binding protein;Laminin receptor 1;Laminin-binding protein precursor p40;Multidrug resistance-associated protein MGr1-Ag;NEM/1CHD4;Putative uncharacterized protein RPSA;Putative uncharacterized protein ENSP00000346598	LAMBR;LAMR1;RPSA	5
1.8458	NaN	NaN	NaN	1.21081	0.71524	0.609524	NaN	NaN	NaN	1.57171	0.866455	1	1	0	1	3	1	1	1	0	1	3	1	12.9	12.9	3.3397e-147	C9JA08;Q96D46;F5GYG3;C9J0B9;C9K0C2;C9IZW9;C9IY70	C9JA08;Q96D46;F5GYG3	Putative uncharacterized protein NMD3;60S ribosomal export protein NMD3	NMD3;CGI-07	7
NaN	NaN	NaN	NaN	0.269002	0.185256	NaN	NaN	NaN	NaN	-0.228335	0.462562	0	1	1	0	1	1	0	1	0	0	1	1	45.9	27	0.0007426	C9JAJ9	C9JAJ9	Putative uncharacterized protein RBBP7	RBBP7	1
NaN	-0.287565	NaN	NaN	-0.993706	-0.82754	NaN	0.2838	NaN	NaN	0.949596	0.753958	1	2	0	0	2	1	1	2	0	0	2	1	37.4	37.4	2.3494e-47	Q9Y241-2;C9JNU6;Q9Y241;C9JAW5	Q9Y241-2;C9JNU6;Q9Y241;C9JAW5	Putative uncharacterized protein HIGD1A;HIG1 domain family member 1A;Hypoxia-inducible gene 1 protein	HIGD1A;HIG1;HSPC010	4
-0.803533	-1.19978	NaN	-0.38657	-0.763728	-1.01446	-0.950439	-0.81509	NaN	0.0759066	0.225497	0.563187	2	2	1	1	4	3	2	2	1	1	4	3	24.8	24.8	6.2782e-44	Q16595;C9JAX1;A8MXJ6;Q16595-2	Q16595;C9JAX1;A8MXJ6;Q16595-2	Frataxin intermediate form;Frataxin(56-210);Frataxin(81-210);Frataxin, mitochondrial;Friedreich ataxia protein;Putative uncharacterized protein FXN	FRDA;FXN;X25	4
NaN	NaN	NaN	NaN	-0.825805	NaN	NaN	NaN	NaN	NaN	-0.949479	NaN	1	0	0	0	4	1	1	0	0	0	4	1	10.1	10.1	2.6144e-17	P43155;P43155-2;C9JBD1;P43155-3;A6PVN3	P43155;P43155-2;C9JBD1;P43155-3	Carnitine acetyltransferase;Carnitine O-acetyltransferase;Putative uncharacterized protein CRAT	CAT1;CRAT	5
NaN	-0.378425	NaN	-1.4154	-1.17147	-0.367319	NaN	-0.233622	NaN	3.04975	2.2718	1.11876	1	2	1	2	5	2	1	2	1	2	5	2	32.4	32.4	1.5244e-205	P78330;C9JBI3;C9JEJ7;C9JGQ1	P78330;C9JBI3	L-3-phosphoserine phosphatase;O-phosphoserine phosphohydrolase;Phosphoserine phosphatase;Putative uncharacterized protein PSPH	PSPH	4
0.0104351	NaN	NaN	NaN	NaN	NaN	0.582803	NaN	NaN	NaN	NaN	NaN	1	1	0	1	1	1	1	1	0	1	1	1	10.1	10.1	5.026e-07	Q9Y6A9;C9JBL1	Q9Y6A9;C9JBL1	Microsomal signal peptidase 12 kDa subunit;Signal peptidase complex subunit 1;Putative uncharacterized protein SPCS1	HSPC033;SPC12;SPCS1	2
-0.708611	-0.586906	-0.233248	-0.210456	-0.694991	-0.726832	-0.0315677	-0.0830809	-0.318538	-0.371582	0.129814	0.468216	5	5	3	2	7	9	5	5	3	2	7	9	43.8	43.8	5.0951e-202	C9JBL2;P62910;D3YTB1;D3YTI8	C9JBL2;P62910;D3YTB1	Putative uncharacterized protein RPL32;60S ribosomal protein L32	RPL32;PP9932	4
0.187335	-0.289748	0.193864	-0.614927	-0.461037	-0.401371	0.177076	0.340074	0.00552168	-0.379942	0.260709	0.320284	4	3	2	1	2	2	4	3	2	1	2	2	21.7	21.7	6.4713e-43	C9JCC6;Q14919-2;Q14919;E9PNC7;E9PQX9;E9PMW2	C9JCC6;Q14919-2;Q14919;E9PNC7;E9PQX9	Putative uncharacterized protein DRAP1;Dr1-associated corepressor;Dr1-associated protein 1;Negative co-factor 2-alpha	DRAP1	6
NaN	NaN	NaN	NaN	-0.587024	NaN	NaN	NaN	NaN	NaN	-3.06804	NaN	1	0	0	0	5	0	1	0	0	0	5	0	3.8	3.8	6.3733e-32	Q9NZM1;C9JCN0;Q9NZM1-3;Q9NZM1-6;Q9NZM1-2;Q9NZM1-5;Q9NZM1-7;Q9NZM1-8;B3KSL7	Q9NZM1;C9JCN0;Q9NZM1-3;Q9NZM1-6;Q9NZM1-2;Q9NZM1-5	Fer-1-like protein 3;Myoferlin;Putative uncharacterized protein MYOF	FER1L3;KIAA1207;MYOF	9
NaN	NaN	NaN	NaN	NaN	NaN	NaN	NaN	NaN	NaN	NaN	NaN	0	1	0	0	0	0	0	1	0	0	0	0	8.9	8.9	2.2399e-06	P15408;Q6FG46;P15408-2;C9JCN8	P15408;Q6FG46;P15408-2;C9JCN8	Fos-related antigen 2;FOSL2 protein;FOS-like antigen 2, isoform CRA_b;Putative uncharacterized protein FOSL2	FOSL2;FRA2;hCG_1990537	4
-0.0837467	NaN	NaN	NaN	-0.0819	NaN	0.151669	NaN	NaN	NaN	-0.965876	NaN	2	1	0	0	6	0	1	1	0	0	6	0	2.9	2.8	1.4477e-95	C9JCP4;D6RI12;Q63HN8;Q9HCF4-3;Q9HCF4;Q63HN8-2;Q9HCF4-2	C9JCP4;D6RI12;Q63HN8	Putative uncharacterized protein ENSP00000396478;RING finger protein 213	C17orf27;KIAA1554;RNF213	7
NaN	NaN	NaN	NaN	NaN	NaN	NaN	NaN	NaN	NaN	NaN	NaN	0	0	0	0	1	0	0	0	0	0	1	0	2	2	1.1723e-14	Q9Y6Q9;Q9Y6Q9-5;Q9Y6Q9-3;Q9Y6Q9-2;C9JCR8;Q9Y6Q9-4	Q9Y6Q9;Q9Y6Q9-5;Q9Y6Q9-3;Q9Y6Q9-2;C9JCR8;Q9Y6Q9-4	ACTR;Amplified in breast cancer 1 protein;CBP-interacting protein;Class E basic helix-loop-helix protein 42;Nuclear receptor coactivator 3;Receptor-associated coactivator 3;Steroid receptor coactivator protein 3;Thyroid hormone receptor activator molecule 1;Putative uncharacterized protein NCOA3	AIB1;BHLHE42;NCOA3;RAC3;TRAM1	6
NaN	NaN	NaN	NaN	NaN	NaN	NaN	NaN	NaN	NaN	NaN	NaN	6	0	0	0	0	0	0	0	0	0	0	0	41	0	1.1325e-18	C9JCU8;A6NFB6;Q9BYQ6	C9JCU8;A6NFB6;Q9BYQ6	Putative uncharacterized protein KRTAP4-9;Keratin-associated protein 4.11;Keratin-associated protein 4.14;Keratin-associated protein 4-11;Keratin-associated protein 4-14;Ultrahigh sulfur keratin-associated protein 4.14	KRTAP4-9;KAP4.14;KRTAP4.11;KRTAP4.14;KRTAP4-11;KRTAP4-14	3
NaN	NaN	NaN	NaN	0.66719	NaN	NaN	NaN	NaN	NaN	-0.277167	NaN	0	0	0	0	2	1	0	0	0	0	2	1	16.7	16.7	1.7811e-41	Q9BVT8;C9JCW7;C9JE12	Q9BVT8;C9JCW7;C9JE12	Hepatocyte odd protein shuttling protein;Transmembrane and ubiquitin-like domain-containing protein 1;Ubiquitin-like protein DULP;Ubiquitin-like protein SB144;Putative uncharacterized protein TMUB1	C7orf21;DULP;HOPS;SB144;TMUB1;UNQ763/PRO1555	3
NaN	NaN	NaN	NaN	NaN	NaN	NaN	NaN	NaN	NaN	NaN	NaN	0	0	0	0	1	0	0	0	0	0	1	0	1.8	1.8	0.0061635	O43566;O43566-5;C9JCX7;O43566-6	O43566;O43566-5;C9JCX7;O43566-6	Regulator of G-protein signaling 14;Putative uncharacterized protein RGS14	RGS14	4
NaN	NaN	NaN	NaN	NaN	NaN	NaN	NaN	NaN	NaN	NaN	NaN	1	0	0	0	0	0	0	0	0	0	0	0	6.6	3.8	1.1826e-08	B7Z209;Q8ND83-2;Q5T6P1;C9JUW9;C9JD09;Q5T6P2;C9JP03;Q5T6P5;Q8ND10	B7Z209;Q8ND83-2;Q5T6P1;C9JUW9;C9JD09;Q5T6P2;C9JP03;Q5T6P5;Q8ND10	cDNA FLJ55194;SLAIN motif family, member 1;Putative uncharacterized protein SLAIN1;cDNA FLJ75012;Putative uncharacterized protein DKFZp434A2422	RP11-188A23.1-005;SLAIN1;RP11-188A23.1-003;RP11-188A23.1-006;DKFZp434A2422	9
NaN	NaN	NaN	NaN	1.36379	NaN	NaN	NaN	NaN	NaN	-1.31634	NaN	0	0	0	1	2	0	0	0	0	1	2	0	11.9	11.9	1.0034e-09	C9JD69;D6RIB6;D6RDW4;Q7L5Y9-5;E7ESC7;Q7L5Y9;B4DVN3;F5H3F8;Q7L5Y9-2;Q7L5Y9-3;B4DQT1;Q7L5Y9-4;D6REW7;D6RID6	C9JD69;D6RIB6;D6RDW4;Q7L5Y9-5;E7ESC7;Q7L5Y9;B4DVN3;F5H3F8;Q7L5Y9-2;Q7L5Y9-3;B4DQT1;Q7L5Y9-4;D6REW7;D6RID6	Putative uncharacterized protein MAEA;Cell proliferation-inducing gene 5 protein;Erythroblast macrophage protein;Human lung cancer oncogene 10 protein;Macrophage erythroblast attacher;cDNA FLJ54556, highly similar to Homo sapiens macrophage erythroblast attacher (MAEA), transcript variant 1, mRNA;cDNA FLJ53639, highly similar to Homo sapiens macrophage erythroblast attacher (MAEA), transcript var…	MAEA;EMP;HLC10;PIG5	14
0.513361	0.5274	NaN	0.372203	0.0694035	0.25516	-0.981357	-0.998329	NaN	0.243453	-0.273327	0.735873	14	10	1	9	17	5	0	0	0	0	0	0	23.1	1.1	7.147e-250	C9JD87;C9JI26;C9JI93;C9JTL3;P48634-3;C9JXZ3;C9J8K3;C9JAS0;C9JI89;C9JM53;C9J1F6;C9J6L0;C9J9U2;C9JB33;P48634-2;C9JTM3;C9JAP8;P48634-4;E7EMA1	C9JD87;C9JI26;C9JI93;C9JTL3;P48634-3;C9JXZ3;C9J8K3;C9JAS0;C9JI89;C9JM53;C9J1F6;C9J6L0;C9J9U2;C9JB33;P48634-2;C9JTM3;C9JAP8;P48634-4	Putative uncharacterized protein BAT2;Putative uncharacterized protein ENSP00000395679;Putative uncharacterized protein ENSP00000408552;Putative uncharacterized protein ENSP00000414448;Putative uncharacterized protein ENSP00000404184;Putative uncharacterized protein ENSP00000414559;Putative uncharacterized protein ENSP00000407986;Putative uncharacterized protein ENSP00000396760;Putative uncharact…	BAT2	19
NaN	NaN	NaN	NaN	NaN	NaN	NaN	NaN	NaN	NaN	NaN	NaN	0	0	0	0	0	0	0	0	0	0	0	0	10.1	10.1	2.8825e-21	P09110;C9JDE9;F5GXL8;B4DVF4;F2Z3P7;F2Z2Q6	P09110;C9JDE9;F5GXL8;B4DVF4;F2Z3P7;F2Z2Q6	3-ketoacyl-CoA thiolase, peroxisomal;Acetyl-CoA acyltransferase;Beta-ketothiolase;Peroxisomal 3-oxoacyl-CoA thiolase;Putative uncharacterized protein ACAA1;cDNA FLJ54941, highly similar to 3-ketoacyl-CoA thiolase, peroxisomal (EC 2.3.1.16);cDNA, FLJ79450, highly similar to 3-ketoacyl-CoA thiolase, peroxisomal (EC 2.3.1.16)	ACAA;ACAA1;PTHIO	6
NaN	NaN	NaN	NaN	NaN	NaN	NaN	NaN	NaN	NaN	NaN	NaN	3	2	3	1	3	3	1	0	0	0	0	0	19.9	5.4	6.0458e-27	C9JDM3;C9JIC6	C9JDM3;C9JIC6	Putative uncharacterized protein RANBP1	RANBP1	2
NaN	2.14133	0.439582	2.54071	1.19484	NaN	NaN	1.09765	0.974558	1.20664	2.22359	NaN	1	3	2	2	3	1	1	3	2	2	3	1	13.8	13.8	7.6127e-46	C9JEH3;Q13685;C9JG97;C9JTS3	C9JEH3;Q13685;C9JG97	Angio-associated, migratory cell protein, isoform CRA_a;Putative uncharacterized protein AAMP;Angio-associated migratory cell protein	AAMP;hCG_16292	4
-0.687295	-0.422027	NaN	2.31814	NaN	0.195247	0.187462	-0.297557	NaN	-6.34638	NaN	-0.337587	14	15	7	9	8	11	3	4	0	1	0	1	56.7	15.2	7.9816e-118	P22090;C9JEH7;O75674;B4DUW5	P22090;C9JEH7	40S ribosomal protein S4, Y isoform 1;Putative uncharacterized protein RPS4Y1	PRO2646;RPS4Y;RPS4Y1	4
NaN	NaN	NaN	NaN	0.210894	NaN	NaN	NaN	NaN	NaN	1.22838	NaN	0	0	0	0	3	0	0	0	0	0	3	0	11.1	11.1	5.6118e-162	Q96SK2;Q96SK2-2;Q96SK2-3;C9JEK2	Q96SK2;Q96SK2-2;Q96SK2-3;C9JEK2	Transmembrane protein 209;Putative uncharacterized protein TMEM209	TMEM209	4
NaN	NaN	NaN	NaN	NaN	NaN	NaN	NaN	NaN	NaN	NaN	NaN	0	0	0	0	1	0	0	0	0	0	1	0	16.9	16.9	2.222e-80	Q9UKI2;C9JEZ4	Q9UKI2;C9JEZ4	Binder of Rho GTPases 2;Cdc42 effector protein 3;MSE55-related Cdc42-binding protein;Putative uncharacterized protein CDC42EP3	BORG2;CDC42EP3;CEP3	2
NaN	NaN	NaN	NaN	NaN	NaN	NaN	NaN	NaN	NaN	NaN	NaN	0	1	0	0	0	0	0	1	0	0	0	0	2.1	2.1	0.0058363	E7EVY1;Q8N423;Q8N423-2;C9JF29	E7EVY1;Q8N423;Q8N423-2;C9JF29	CD85 antigen-like family member D;Immunoglobulin-like transcript 4;Leukocyte immunoglobulin-like receptor subfamily B member 2;Monocyte/macrophage immunoglobulin-like receptor 10;Putative uncharacterized protein LILRB2	ILT4;LILRB2;LIR2;MIR10	4
NaN	NaN	NaN	NaN	NaN	NaN	NaN	NaN	NaN	NaN	NaN	NaN	0	0	0	1	1	0	0	0	0	1	1	0	19.5	19.5	1.7937e-06	Q9H019;Q9H019-3;Q9H019-2;E9PRK5;E9PLU1;C9JF50;E9PSD6;E9PRW1;E9PLD2;E9PPF9;E9PPQ0	Q9H019;Q9H019-3;Q9H019-2;E9PRK5;E9PLU1;C9JF50;E9PSD6;E9PRW1	Protein FAM54B;Putative uncharacterized protein FAM54B	FAM54B;HYST1888;MSTP116	11
-0.681407	-0.7149	-0.306401	-1.07902	-0.772529	-0.424042	-0.350107	-0.221418	-0.18113	-0.0844077	0.36876	-0.305804	5	5	5	3	6	6	5	5	5	3	6	6	57.1	57.1	1.5695e-227	P99999;C9JFR7;CON__P62894	P99999;C9JFR7	Cytochrome c;Putative uncharacterized protein CYCS	CYC;CYCS	3
NaN	NaN	NaN	NaN	NaN	NaN	NaN	NaN	NaN	NaN	NaN	NaN	0	0	0	1	1	0	0	0	0	1	1	0	4.7	4.7	1.8711e-28	O94761;C9JFV7;E9PIW8	O94761;C9JFV7;E9PIW8	ATP-dependent DNA helicase Q4;DNA helicase, RecQ-like type 4;RecQ protein-like 4;RTS;Putative uncharacterized protein RECQL4	RECQ4;RECQL4	3
NaN	NaN	NaN	NaN	NaN	NaN	NaN	NaN	NaN	NaN	NaN	NaN	1	0	0	0	0	0	1	0	0	0	0	0	7.5	7.5	4.6485e-41	Q9NQX7;Q9NQX7-3;Q9NQX7-2;C9JG41	Q9NQX7;Q9NQX7-3;Q9NQX7-2;C9JG41	Cerebral protein 14;CT-BRI3;Integral membrane protein 2C;Transmembrane protein BRI3;Putative uncharacterized protein ITM2C	BRI3;hucep-14;ITM2C;NPD018;PSEC0047	4
-0.259163	-0.316172	0.476537	-0.502505	-0.270536	-0.308081	-0.295515	-0.487833	-1.08658	-0.688145	-0.553641	-0.523894	8	9	6	5	10	5	8	9	6	5	10	5	27.9	27.9	0	Q16630-2;Q16630;C9JGC2;Q16630-3;B4DSU9	Q16630-2;Q16630;C9JGC2;Q16630-3;B4DSU9	Cleavage and polyadenylation specificity factor 68 kDa subunit;Cleavage and polyadenylation specificity factor subunit 6;Pre-mRNA cleavage factor Im 68 kDa subunit;Protein HPBRII-4/7;Putative uncharacterized protein CPSF6;cDNA FLJ58421, highly similar to Cleavage and polyadenylation specificity factor 6	CFIM68;CPSF6	5
0.510805	0.372974	NaN	0.765204	-0.677573	NaN	0.267306	0.036951	NaN	0.339649	0.821243	NaN	2	2	0	2	2	1	2	2	0	2	2	1	7	7	1.7514e-08	Q8WXC9;E7ESZ7;C9JGP9;O95299;C9J6X0;Q8N1B9	Q8WXC9;E7ESZ7;C9JGP9;O95299;C9J6X0;Q8N1B9	NADH dehydrogenase ubiquinone 1 alpha subcomplex;Putative uncharacterized protein NDUFA10;Complex I-42kD;NADH dehydrogenase [ubiquinone] 1 alpha subcomplex subunit 10, mitochondrial;NADH-ubiquinone oxidoreductase 42 kDa subunit;NADH dehydrogenase (Ubiquinone) 1 alpha subcomplex, 10, 42kDa, isoform CRA_c;NDUFA10 protein	NDUFA10;hCG_20530	6
0.096045	-0.0655122	0.845025	0.0512399	-0.401613	NaN	-0.176648	-0.0304343	-0.843114	0.936664	0.575169	NaN	4	3	4	3	6	2	3	2	2	2	3	0	21	12.4	1.1639e-127	P31483;C9JH73;P31483-2;C9JTN7;Q96B58;E5RGV5;E5RG67	P31483;C9JH73;P31483-2;C9JTN7;Q96B58;E5RGV5;E5RG67	Nucleolysin TIA-1 isoform p15;Nucleolysin TIA-1 isoform p40;p15-TIA-1;p40-TIA-1;RNA-binding protein TIA-1;Putative uncharacterized protein TIA1;TIA1 cytotoxic granule-associated RNA binding protein, isoform CRA_d;TIA1 protein	TIA1;hCG_40580	7
0.158137	0.348802	NaN	NaN	-0.469748	NaN	-1.58648	-1.72681	NaN	NaN	-0.960702	NaN	2	2	0	1	3	1	2	2	0	1	3	1	42.3	39.3	3.0467e-115	P10415;C9JHD5;P10415-2	P10415;C9JHD5;P10415-2	Apoptosis regulator Bcl-2;B-cell CLL/lymphoma 2, isoform CRA_b;Putative uncharacterized protein BCL2	BCL2;hCG_34092	3
0.00964429	0.129984	NaN	0.45309	-0.211472	NaN	-0.131389	-0.200036	NaN	-0.341892	-0.116694	NaN	3	2	0	2	5	0	3	2	0	2	5	0	12.4	12.4	8.4139e-142	Q14684;C9JHZ3;Q14684-2	Q14684;C9JHZ3;Q14684-2	Ribosomal RNA processing protein 1 homolog B;RRP1-like protein B;Putative uncharacterized protein RRP1B	KIAA0179;RRP1B	3
0.221336	0.262387	NaN	-0.323037	-0.350535	NaN	-1.0956	-0.825137	NaN	-0.708412	-0.417038	NaN	3	3	1	3	1	1	3	3	1	3	1	1	6.8	6.8	1.8004e-88	C9JI13;O75909-4;O75909;A8MZK4;O75909-1;C9JSW4;C9J9Q3;O75909-2	C9JI13;O75909-4;O75909;A8MZK4;O75909-1	Putative uncharacterized protein CCNK;Cyclin-K	CCNK;CPR4	8
-0.604848	-0.56807	-0.732695	-0.675344	-0.354514	-0.471459	-0.573167	-0.87502	-0.953599	-0.872328	-1.62173	-0.597656	10	9	5	5	13	3	10	9	5	5	13	3	30.4	30.4	0	C9JIF9;P13798;C9JLK2	C9JIF9;P13798	Putative uncharacterized protein APEH;Acylamino-acid-releasing enzyme;Acylaminoacyl-peptidase;Acyl-peptide hydrolase;Oxidized protein hydrolase	APEH;D3F15S2;D3S48E;DNF15S2	3
NaN	NaN	NaN	NaN	NaN	NaN	NaN	NaN	NaN	NaN	NaN	NaN	10	4	0	2	6	3	1	1	0	0	0	0	14.7	0.6	8.0401e-236	C9JIP0;E9PR16;Q12769-3;C9J0U6;Q12769-2;E9PQY5;E9PSI3	C9JIP0;E9PR16	Putative uncharacterized protein NUP160	NUP160	7
-0.218077	0.176458	-0.957249	0.0929934	0.991876	-0.181437	0.536068	0.137711	0.628422	0.166963	-0.262512	-0.50842	7	7	5	4	5	3	2	1	1	1	1	0	26.5	9.1	4.3087e-147	P62879;Q6FHM2;C9JXA5;C9JIS1;C9JZN1;E7EP32;C9JD14;B3KPU1	P62879;Q6FHM2;C9JXA5;C9JIS1;C9JZN1;E7EP32	G protein subunit beta-2;Guanine nucleotide-binding protein G(I)/G(S)/G(T) subunit beta-2;Transducin beta chain 2;cDNA FLJ77321, highly similar to Homo sapiens guanine nucleotide binding protein (G protein), beta polypeptide 2 (GNB2), mRNA;GNB2 protein;Guanine nucleotide binding protein (G protein), beta polypeptide 2, isoform CRA_a;Putative uncharacterized protein GNB2	GNB2;hCG_20449	8
1.70844	1.81823	2.39778	1.38484	1.62993	1.7997	-1.357	-1.6745	-2.13551	1.47573	-0.16349	0.296216	7	6	2	6	8	7	7	6	2	6	8	7	24.2	24.2	0	C9JIU8;O00584;D6RHI9;D6REQ6;Q07343;Q5TEK6;Q07343-3;Q5TEK4;Q07343-2;Q5TEK5;A5YW33;Q5TCT1	C9JIU8;O00584;D6RHI9;D6REQ6	Putative uncharacterized protein RNASET2;Ribonuclease 6;Ribonuclease T2	RNASET2;RNASE6PL	12
-0.757048	-0.565801	-0.107459	-0.304046	-0.914133	NaN	-1.29924	-1.40948	-0.746964	-0.712512	-0.428038	NaN	2	3	3	4	4	1	2	3	3	4	4	1	16.4	16.4	7.951e-14	C9JJ19;P82930	C9JJ19;P82930	Putative uncharacterized protein MRPS34;28S ribosomal protein S34, mitochondrial	MRPS34	2
NaN	NaN	NaN	NaN	NaN	NaN	NaN	NaN	NaN	NaN	NaN	NaN	0	0	0	0	1	0	0	0	0	0	1	0	2.8	2.8	0.00010672	E9PDH3;Q9UMS6-2;E9PEM2;Q9UMS6-3;C9JJJ0;Q9UMS6	E9PDH3;Q9UMS6-2;E9PEM2;Q9UMS6-3;C9JJJ0;Q9UMS6	Putative uncharacterized protein SYNPO2;Genethonin-2;Myopodin;Synaptopodin-2	SYNPO2	6
NaN	NaN	NaN	NaN	-0.653127	NaN	NaN	NaN	NaN	NaN	-0.590407	NaN	0	1	0	1	5	0	0	1	0	1	5	0	8.4	7.3	5.5775e-63	C9JK41;Q9NQT8;E7ERX9;Q96L93-2;Q96L93;Q96L93-4;Q96L93-6;Q96L93-5;Q9P2P6-3;F2Z2F9	C9JK41;Q9NQT8;E7ERX9	Putative uncharacterized protein KIF13B;Kinesin-like protein GAKIN;Kinesin-like protein KIF13B	KIF13B;GAKIN;KIAA0639	10
NaN	NaN	NaN	NaN	NaN	NaN	NaN	NaN	NaN	NaN	NaN	NaN	0	0	0	0	0	1	0	0	0	0	0	1	1.2	1.2	0.0043369	Q8NHY3;C9JK56;Q8NHY3-2	Q8NHY3;C9JK56;Q8NHY3-2	GAS2-like protein 2;GAS2-related protein on chromosome 17;Growth arrest-specific protein 2-like 2;Putative uncharacterized protein GAS2L2	GAR17;GAS2L2	3
NaN	NaN	NaN	NaN	-0.413136	NaN	NaN	NaN	NaN	NaN	-1.34537	NaN	0	0	0	0	4	0	0	0	0	0	3	0	3	2.6	6.5535e-83	Q5K651;C9JKF1	Q5K651;C9JKF1	Sterile alpha motif domain-containing protein 9;Putative uncharacterized protein SAMD9	C7orf5;DRIF1;KIAA2004;OEF1;SAMD9	2
NaN	NaN	NaN	NaN	NaN	NaN	NaN	NaN	NaN	NaN	NaN	NaN	0	0	0	0	0	0	0	0	0	0	0	0	4.7	4.7	2.3144e-06	P49116-2;P49116;C9JKS0;C9JMI6	P49116-2;P49116;C9JKS0;C9JMI6	Nuclear receptor subfamily 2 group C member 2;Orphan nuclear receptor TAK1;Orphan nuclear receptor TR4;Testicular receptor 4;Putative uncharacterized protein NR2C2	NR2C2;TAK1;TR4	4
-0.0105358	0.0751448	NaN	0.241997	0.0466851	0.456784	-0.562005	-0.283478	NaN	-2.22572	-0.527962	-1.66439	8	5	0	3	7	2	8	5	0	3	7	2	27.5	27.5	1.1819e-152	P13674;P13674-2;Q5VSQ6;C9JL12	P13674;P13674-2;Q5VSQ6;C9JL12	Procollagen-proline,2-oxoglutarate-4-dioxygenase subunit alpha-1;Prolyl 4-hydroxylase subunit alpha-1;Procollagen-proline, 2-oxoglutarate 4-dioxygenase (Proline 4-hydroxylase), alpha polypeptide I;Procollagen-proline, 2-oxoglutarate 4-dioxygenase (Proline 4-hydroxylase), alpha polypeptide I variant;Procollagen-proline, 2-oxoglutarate 4-dioxygenase (Proline 4-hydroxylase), alpha polypeptide I, iso…	P4HA;P4HA1;hCG_19276;RP11-344N10.1-002	4
NaN	-1.38077	NaN	NaN	NaN	NaN	NaN	2.21265	NaN	NaN	NaN	NaN	1	2	0	0	0	0	1	2	0	0	0	0	3.1	3.1	1.0229e-07	Q8IV73;Q68DL3;Q13905;C9JL20;F5H4P5;Q13905-2;Q5JUE6;Q5JUE5;Q5JUE9;F5H704;E7ETL5;E7ERR9	Q8IV73;Q68DL3;Q13905;C9JL20;F5H4P5;Q13905-2;Q5JUE6;Q5JUE5;Q5JUE9	Rap guanine nucleotide exchange factor (GEF) 1;Putative uncharacterized protein DKFZp781P1719;CRK SH3-binding GNRP;Guanine nucleotide-releasing factor 2;Protein C3G;Rap guanine nucleotide exchange factor 1;Putative uncharacterized protein RAPGEF1	RAPGEF1;DKFZp781P1719;RP11-40A7.1-002;GRF2;RP11-40A7.1-005;RP11-40A7.1-004;RP11-40A7.1-003	12
-0.930944	-0.880586	NaN	NaN	NaN	NaN	-0.0655913	-0.0586009	NaN	NaN	NaN	NaN	3	2	0	1	1	0	3	2	0	1	1	0	7.1	7.1	2.5508e-09	Q9NRZ7-3;Q9NRZ7;E7EPU6;Q9NRZ7-2;C9JL26;C9J184	Q9NRZ7-3;Q9NRZ7;E7EPU6;Q9NRZ7-2;C9JL26	1-acylglycerol-3-phosphate O-acyltransferase 3;1-acyl-sn-glycerol-3-phosphate acyltransferase gamma;Lysophosphatidic acid acyltransferase gamma;Putative uncharacterized protein AGPAT3	AGPAT3;UNQ759/PRO1490	6
NaN	NaN	NaN	NaN	NaN	NaN	NaN	NaN	NaN	NaN	NaN	NaN	2	3	1	0	1	0	0	1	1	0	0	0	20.2	4.4	1.0323e-09	C9JLM9	C9JLM9	Putative uncharacterized protein TMEM111	TMEM111	1
-0.576617	-0.460826	NaN	-0.21139	-0.71521	-0.654707	-0.396962	-0.278856	NaN	0.386874	0.198668	0.124357	3	3	0	2	5	3	3	3	0	2	5	3	39.3	39.3	6.2688e-109	P52434;C9JLU1;C9JCU7;C9JBJ6;C9J413	P52434;C9JLU1;C9JCU7;C9JBJ6	DNA-directed RNA polymerase II subunit H;DNA-directed RNA polymerases I, II, and III 17.1 kDa polypeptide;DNA-directed RNA polymerases I, II, and III subunit RPABC3;RPB17;RPB8 homolog;Putative uncharacterized protein POLR2H	POLR2H	5
NaN	NaN	NaN	NaN	-0.763523	NaN	NaN	NaN	NaN	NaN	-0.663546	NaN	1	0	0	0	5	0	1	0	0	0	5	0	6.8	6.8	3.8694e-16	O14727;O14727-4;O14727-5;C9JLV4;O14727-2;O14727-3;O14727-6	O14727;O14727-4;O14727-5;C9JLV4;O14727-2;O14727-3;O14727-6	Apoptotic protease-activating factor 1;Putative uncharacterized protein APAF1	APAF1;KIAA0413	7
NaN	NaN	NaN	NaN	0.671237	0.783958	NaN	NaN	NaN	NaN	1.38422	0.967632	0	1	1	1	2	2	0	1	1	1	2	2	41.2	41.2	1.1324e-09	C9JLW8	C9JLW8	Protein FAM195B	FAM195B	1
NaN	NaN	NaN	NaN	-0.300675	NaN	NaN	NaN	NaN	NaN	-2.64482	NaN	0	1	1	0	1	0	0	1	1	0	1	0	3.2	3.2	9.5602e-05	Q53TQ3-2;Q53TQ3;C9JLZ4	Q53TQ3-2;Q53TQ3;C9JLZ4	INO80 complex subunit D;Putative uncharacterized protein INO80D	INO80D	3
-0.590716	-0.293246	NaN	0.0303007	0.31499	NaN	-0.869335	-1.11059	NaN	-1.04093	-1.43757	NaN	3	2	0	2	4	1	3	2	0	2	4	1	6.9	6.9	0	Q13427;C9JM79;Q13427-2;E9PG73;C9JN15	Q13427;C9JM79;Q13427-2;E9PG73;C9JN15	CASP10;Clk-associating RS-cyclophilin;Cyclophilin G;Peptidyl-prolyl cis-trans isomerase G;Rotamase G;Putative uncharacterized protein PPIG;Peptidyl-prolyl cis-trans isomerase	PPIG	5
NaN	NaN	NaN	NaN	2.94489	NaN	NaN	NaN	NaN	NaN	1.17083	NaN	2	1	0	1	3	1	1	0	0	0	1	0	9.3	4.8	2.6772e-83	E9PAZ7;Q06413-2;C9JMZ0;D6R9J8;D6RAH2;Q06413;Q06413-3;D6RJG6;D6RC63;Q02078;Q02078-2;Q02078-5;Q02078-3;Q02078-4;D6R942;D6RCM6;D6RG21;D6RB91;D6RJA7;D6RG14	E9PAZ7;Q06413-2;C9JMZ0;D6R9J8;D6RAH2;Q06413;Q06413-3;D6RJG6;D6RC63;Q02078;Q02078-2;Q02078-5;Q02078-3;Q02078-4;D6R942;D6RCM6;D6RG21;D6RB91;D6RJA7;D6RG14	Putative uncharacterized protein MEF2C;Myocyte-specific enhancer factor 2C;Myocyte-specific enhancer factor 2A;Serum response factor-like protein 1	MEF2C;MEF2;MEF2A	20
NaN	NaN	NaN	NaN	NaN	NaN	NaN	NaN	NaN	NaN	NaN	NaN	0	0	0	0	1	0	0	0	0	0	1	0	1.1	1.1	1.206e-52	Q4L180;Q4L180-2;Q4L180-7;Q4L180-3;C9JN41;Q4L180-5;C9JYJ6;Q4L180-6	Q4L180;Q4L180-2;Q4L180-7;Q4L180-3;C9JN41;Q4L180-5;C9JYJ6;Q4L180-6	130 kDa GPBP-interacting protein;90 kDa GPBP-interacting protein;Filamin A-interacting protein 1-like;Protein down-regulated in ovarian cancer 1;Putative uncharacterized protein FILIP1L	COL4A3BPIP;DOC1;FILIP1L;GIP90	8
1.52942	2.84909	2.23359	2.99971	0.99912	NaN	0.160091	0.576502	0.496163	1.07193	1.17823	NaN	5	3	2	2	4	1	5	3	2	2	4	1	20.9	20.9	2.2999e-52	O00214-2;C9JNF5;O00214;E9PN19;E9PPM5;B4DJG2;Q5T3P9;Q5T3Q0;B1ANM0;E9PRN3;E9PJ77	O00214-2;C9JNF5;O00214;E9PN19;E9PPM5;B4DJG2	Putative uncharacterized protein LGALS8;Galectin-8;Po66 carbohydrate-binding protein;Prostate carcinoma tumor antigen 1;cDNA FLJ55079, highly similar to Homo sapiens lectin, galactoside-binding, soluble, 8, transcript variant 4, mRNA	LGALS8	11
NaN	NaN	NaN	NaN	NaN	NaN	NaN	NaN	NaN	NaN	NaN	NaN	0	0	0	0	1	0	0	0	0	0	1	0	9.9	9.9	7.362e-05	Q9NZL4;Q9NZL4-2;C9JNI7	Q9NZL4;Q9NZL4-2;C9JNI7	Heat shock protein-binding protein 1;Hsp70-binding protein 1;Hsp70-binding protein 2;Hsp70-interacting protein 1;Hsp70-interacting protein 2;Putative uncharacterized protein HSPBP1	HSPBP;HSPBP1;PP1845	3
-0.297515	-0.0971257	0.264659	-0.306629	-0.582242	-0.157144	0.364226	0.342099	0.0522249	0.506925	0.502324	0.351207	6	6	7	5	6	6	6	6	7	5	6	6	34.4	34.4	2.5625e-120	P83731;C9JNW5;C9JXB8	P83731;C9JNW5;C9JXB8	60S ribosomal protein L24;60S ribosomal protein L30;Putative uncharacterized protein RPL24;Ribosomal protein L24, isoform CRA_e	RPL24;hCG_2023003	3
NaN	NaN	NaN	NaN	NaN	NaN	NaN	NaN	NaN	NaN	NaN	NaN	5	4	4	4	7	2	0	0	0	0	1	0	28.4	5.4	1.0907e-47	Q9NR56;C9JP00;E9PBW7;Q86VM6;Q5VZF2;Q5VZF2-2;A2A3S3;Q5VZF2-3;O95205;Q9NUK0;B1AKI6;Q9NUK0-2;B4E3F7;C9JCX1;Q9NUK0-3;Q9NUK0-4;C9J4T8	Q9NR56;C9JP00;E9PBW7;Q86VM6	Muscleblind-like protein 1;Triplet-expansion RNA-binding protein;Putative uncharacterized protein MBNL1;MBNL1 protein;Muscleblind-like (Drosophila), isoform CRA_f	EXP;KIAA0428;MBNL;MBNL1;hCG_28028	17
-0.0866866	-0.181389	-0.119862	-0.431602	-0.214816	-0.302915	-1.22036	-1.13807	-1.021	0.140666	-0.21191	0.132353	5	6	3	4	6	3	5	6	3	4	6	3	25.4	25.4	2.5458e-74	O75718;C9JP16;B3KUP0	O75718;C9JP16;B3KUP0	Cartilage-associated protein;Putative uncharacterized protein CRTAP;cDNA FLJ40331 fis, clone TESTI2031687, highly similar to Cartilage-associated protein	CASP;CRTAP	3
NaN	0.102617	NaN	NaN	-0.466066	NaN	NaN	-0.296432	NaN	NaN	-0.392912	NaN	1	1	0	0	2	0	1	1	0	0	2	0	4	4	4.862e-17	Q96AN2;Q16656;Q16656-2;C9JP85	Q96AN2;Q16656;Q16656-2;C9JP85	NRF1 protein;Nuclear respiratory factor 1;Nuclear respiratory factor 1, isoform CRA_b;Alpha palindromic-binding protein;Putative uncharacterized protein NRF1	hCG_1811093;NRF1;tcag7.430	4
NaN	NaN	NaN	NaN	NaN	-1.0168	NaN	NaN	NaN	NaN	NaN	0.313895	1	0	1	1	1	2	1	0	1	1	1	2	18.9	18.9	3.4958e-08	O43772;C9JPE1	O43772;C9JPE1	Carnitine/acylcarnitine translocase;Mitochondrial carnitine/acylcarnitine carrier protein;Solute carrier family 25 member 20;Putative uncharacterized protein SLC25A20	CAC;CACT;SLC25A20	2
NaN	NaN	NaN	NaN	NaN	NaN	NaN	NaN	NaN	NaN	NaN	NaN	0	0	0	0	1	0	0	0	0	0	1	0	2.6	2.6	0.00046738	Q5SWX8;E9PFR7;C9JPX4;Q5SWX8-3	Q5SWX8;E9PFR7;C9JPX4;Q5SWX8-3	LAG1-interacting protein;Protein odr-4 homolog;Transactivated by transforming growth factor beta protein 1;Putative uncharacterized protein C1orf27	C1orf27;ODR4;TTG1;TTG1A	4
-1.54175	-1.81153	NaN	-0.805048	-0.325233	-0.587869	0.308672	0.0520115	NaN	0.150721	-0.0220377	-0.00943497	3	2	0	2	3	2	3	2	0	2	3	2	34.7	34.7	5.2612e-35	Q4VC31;C9JQ41	Q4VC31;C9JQ41	Coiled-coil domain-containing protein 58;Putative uncharacterized protein CCDC58	CCDC58	2
-1.39559	-1.42143	NaN	NaN	-0.874511	NaN	0.683706	0.212297	NaN	NaN	0.0975374	NaN	3	3	0	1	3	1	3	3	0	1	3	1	14.3	14.3	4.2925e-38	P46976;P46976-2;D3DNH0;C9JQ42;P46976-3;C9J7C7;C9J8R8	P46976;P46976-2;D3DNH0;C9JQ42;P46976-3	Glycogenin-1;Glycogenin 1, isoform CRA_b;Putative uncharacterized protein GYG1	GYG;GYG1;hCG_21210	7
0.679872	NaN	NaN	0.986356	0.812651	0.744881	0.164437	NaN	NaN	0.663388	1.56192	1.76642	1	1	0	1	1	2	1	1	0	1	1	2	7.3	7.3	1.1722e-82	Q9Y4P1-2;Q9Y4P1;Q9Y4P1-6;C9JQ72;C9JIK8;F2Z2K8;Q8WYN0;F5H7P2;Q8WYN0-2;Q9Y4P1-4;C9J5D3;Q9Y4P1-3;C9J3C0;C9JVD5	Q9Y4P1-2;Q9Y4P1;Q9Y4P1-6;C9JQ72;C9JIK8;F2Z2K8	AUT-like 1 cysteine endopeptidase;Autophagin-1;Autophagy-related cysteine endopeptidase 1;Autophagy-related protein 4 homolog B;Cysteine protease ATG4B;Putative uncharacterized protein ATG4B	APG4B;ATG4B;AUTL1;KIAA0943	14
-0.76295	NaN	NaN	-0.47808	1.0781	NaN	0.548372	NaN	NaN	1.55316	1.02322	NaN	4	2	2	5	8	2	2	1	0	3	5	0	27.3	22.7	0	C9JR56;Q9UPW6;Q3ZB87	C9JR56;Q9UPW6;Q3ZB87	Putative uncharacterized protein SATB2;DNA-binding protein SATB2;Special AT-rich sequence-binding protein 2;SATB2 protein	SATB2;KIAA1034	3
0.699317	NaN	NaN	0.30169	0.830756	NaN	0.541738	NaN	NaN	0.272427	1.13464	NaN	2	1	1	2	6	0	2	1	1	2	6	0	25.1	25.1	5.1126e-96	C9JS35;Q92890-1;Q541A5;Q92890;B4E3I3;A6NJ11;A8MW31;C9IZG3;C9JNP9;C9J6N9	C9JS35;Q92890-1;Q541A5;Q92890;B4E3I3;A6NJ11;A8MW31;C9IZG3	Putative uncharacterized protein UFD1L;Ubiquitin fusion degradation 1 like (Yeast), isoform CRA_b;Ubiquitin fusion degradation 1 protein;Ubiquitin fusion degradation 1-like;Ubiquitin fusion degradation protein 1 homolog;cDNA FLJ59614, highly similar to Ubiquitin fusion degradation protein 1 homolog	UFD1L;hCG_17901;ufd1	10
NaN	NaN	NaN	NaN	-1.0452	NaN	NaN	NaN	NaN	NaN	-0.97794	NaN	0	0	1	1	2	0	0	0	1	1	2	0	10	10	1.9848e-07	Q02083;Q02083-2;C9JS44;Q02083-3;D6R9S9;B4DVL2	Q02083;Q02083-2;C9JS44;Q02083-3;D6R9S9	Acid ceramidase-like protein;N-acylethanolamine-hydrolyzing acid amidase;N-acylsphingosine amidohydrolase-like;Putative uncharacterized protein NAAA	ASAHL;NAAA;PLT	6
NaN	NaN	NaN	NaN	NaN	NaN	NaN	NaN	NaN	NaN	NaN	NaN	0	0	0	0	1	0	0	0	0	0	1	0	5.1	5.1	0.00050051	Q9NZQ3;Q9NZQ3-2;Q9NZQ3-3;Q9NZQ3-4;Q9NZQ3-5;C9JSC3;C9JMQ4	Q9NZQ3;Q9NZQ3-2;Q9NZQ3-3;Q9NZQ3-4;Q9NZQ3-5;C9JSC3;C9JMQ4	54 kDa VacA-interacting protein;90 kDa SH3 protein interacting with Nck;AF3p21;Dia-interacting protein 1;Diaphanous protein-interacting protein;NCK-interacting protein with SH3 domain;SH3 adapter protein SPIN90;Putative uncharacterized protein NCKIPSD	AF3P21;NCKIPSD;SPIN90	7
NaN	NaN	NaN	NaN	-1.01412	NaN	NaN	NaN	NaN	NaN	-0.775413	NaN	1	0	0	1	5	1	1	0	0	1	5	1	12	12	2.3226e-36	C9JSL2;Q5JRX3-2;Q5JRX3;E9PDX6;E9PDX7;E7ES23;B1APQ0	C9JSL2;Q5JRX3-2;Q5JRX3;E9PDX6;E9PDX7;E7ES23	Putative uncharacterized protein PITRM1;Pitrilysin metalloproteinase 1;Presequence protease, mitochondrial	PITRM1;KIAA1104;MP1	7
NaN	NaN	NaN	NaN	-0.862386	NaN	NaN	NaN	NaN	NaN	-0.541876	NaN	1	1	0	0	4	0	1	1	0	0	4	0	8.8	8.8	8.0997e-69	Q16134;C9JT69;D6RAD5	Q16134;C9JT69	Electron transfer flavoprotein-ubiquinone oxidoreductase, mitochondrial;Electron-transferring-flavoprotein dehydrogenase;Putative uncharacterized protein ETFDH	ETFDH	3
NaN	NaN	NaN	NaN	NaN	NaN	NaN	NaN	NaN	NaN	NaN	NaN	6	4	4	5	6	3	1	0	0	0	0	0	80.7	10.8	6.5312e-210	C9JTT6	C9JTT6	Putative uncharacterized protein ARPC1B	ARPC1B	1
NaN	NaN	NaN	NaN	NaN	NaN	NaN	NaN	NaN	NaN	NaN	NaN	0	0	0	0	0	0	0	0	0	0	0	0	3.4	3.4	0.00083326	C9JU51;Q93063-2;Q93063	C9JU51;Q93063-2;Q93063	Exostoses (Multiple) 2, isoform CRA_c;Putative uncharacterized protein EXT2;Exostosin-2;Glucuronosyl-N-acetylglucosaminyl-proteoglycan/N-acetylglucosaminyl-proteoglycan 4-alpha-N-acetylglucosaminyltransferase;Multiple exostoses protein 2;Putative tumor suppressor protein EXT2	EXT2;hCG_1811183	3
NaN	NaN	NaN	NaN	-0.43224	NaN	NaN	NaN	NaN	NaN	-1.42836	NaN	0	0	0	0	3	0	0	0	0	0	3	0	14	14	5.1273e-151	E9PDJ3;Q9BSQ5;Q9BSQ5-2;F5H551;F5H0E1;C9JUH3;E9PEC4	E9PDJ3;Q9BSQ5;Q9BSQ5-2;F5H551;F5H0E1;C9JUH3;E9PEC4	Cerebral cavernous malformations 2 protein;Malcavernin;Putative uncharacterized protein CCM2	C7orf22;CCM2;PP10187	7
-0.306796	-0.580812	-0.214203	NaN	-0.649026	-0.131296	0.627789	0.647386	0.129477	NaN	0.129814	-0.411432	3	4	3	2	4	3	2	2	2	1	4	3	33.9	23.8	4.2479e-84	Q7Z7H5;C9JUN6;Q7Z7H5-2;Q7Z7H5-3;C9JA55	Q7Z7H5;C9JUN6;Q7Z7H5-2;Q7Z7H5-3	Endoplasmic reticulum stress-response protein 25;Putative NF-kappa-B-activating protein 156;Transmembrane emp24 domain-containing protein 4;Putative uncharacterized protein TMED4	ERS25;TMED4	5
-0.299029	0.0425033	1.06821	0.157108	0.699855	1.20476	1.47667	1.42444	0.609527	0.71498	0.0736653	-0.209063	2	2	1	2	3	1	2	2	1	2	3	1	7.6	7.6	4.2632e-106	P08962;C9JV86;P50336;B4DQQ7;F5GZT7;F5H1I5	P08962;C9JV86	CD63 antigen;Granulophysin;Lysosomal-associated membrane protein 3;Melanoma-associated antigen ME491;Ocular melanoma-associated antigen;OMA81H;Tetraspanin-30;Putative uncharacterized protein CD63	CD63;MLA1;TSPAN30	6
2.1398	2.49718	NaN	1.58887	1.61329	4.04073	0.224332	0.0112146	NaN	1.95527	1.53687	1.27798	2	2	0	2	5	2	2	2	0	2	5	2	16.5	16.5	1.135e-167	Q9NY93;C9JV95	Q9NY93;C9JV95	ATP-dependent 61 kDa nucleolar RNA helicase;DEAD box protein 21;DEAD box protein 56;Probable ATP-dependent RNA helicase DDX56;Putative uncharacterized protein DDX56	DDX21;DDX56;NOH61	2
NaN	-0.629736	NaN	-0.640864	-0.302217	NaN	NaN	0.190202	NaN	1.16519	-0.0807418	NaN	0	4	0	2	3	1	0	4	0	2	3	1	14.7	14.7	5.9253e-39	Q96GG9;C9JVE2;E7ETP2;C9J8R4;C9JUW4;C9J0B2;C9JRU6	Q96GG9;C9JVE2;E7ETP2;C9J8R4;C9JUW4;C9J0B2;C9JRU6	DCN1-like protein 1;DCUN1 domain-containing protein 1;Defective in cullin neddylation protein 1-like protein 1;Squamous cell carcinoma-related oncogene;DCN1, defective in cullin neddylation 1, domain containing 1 (S. cerevisiae), isoform CRA_a;Putative uncharacterized protein DCUN1D1	DCUN1D1;DCUN1L1;RP42;SCCRO;hCG_17206	7
NaN	-0.856248	NaN	NaN	NaN	NaN	NaN	2.45803	NaN	NaN	NaN	NaN	1	2	0	0	0	0	1	2	0	0	0	0	3.5	3.5	0.00038929	P08582;P08582-2;Q53XS6;C9JVN1	P08582;P08582-2;Q53XS6;C9JVN1	Melanoma-associated antigen p97;Melanotransferrin;Antigen p97 (Melanoma associated) identified by monoclonal antibodies 133.2 and 96.5;Antigen p97 (Melanoma associated) identified by monoclonal antibodies 133.2 and 96.5, isoform CRA_b;Melanoma-associated antigen p97, isoform 2,;Putative uncharacterized protein MFI2	MAP97;MFI2;hCG_41190	4
NaN	NaN	NaN	NaN	NaN	NaN	NaN	NaN	NaN	NaN	NaN	NaN	1	1	0	1	1	1	1	1	0	1	1	1	8.9	8.9	3.1968e-52	C9JW01	C9JW01	Putative uncharacterized protein PUM2	PUM2	1
-0.317206	-0.251954	0.0430528	-0.142355	-0.608693	-0.19168	0.588856	0.404607	0.152526	0.0684873	-1.77112	-0.0054922	6	7	3	6	3	2	6	7	3	6	3	2	43.4	43.4	2.7765e-46	P48739-2;C9JW90;P48739;B3KYB6;B3KYB7;F5GWE5;Q00169;F5GWC2	P48739-2;C9JW90;P48739;B3KYB6;B3KYB7	Putative uncharacterized protein PITPNB;Phosphatidylinositol transfer protein beta isoform;Phosphatidylinositol transfer protein, beta	PITPNB;RP3-353E16.2-003;RP3-353E16.2-006	8
NaN	NaN	NaN	NaN	-0.195978	NaN	NaN	NaN	NaN	NaN	0.94291	NaN	0	0	0	0	2	0	0	0	0	0	2	0	4.5	4.5	2.6833e-06	Q96I51;F5H6C7;F5GX55;C9JWG9	Q96I51;F5H6C7;F5GX55;C9JWG9	RCC1-like G exchanging factor-like protein;Williams-Beuren syndrome chromosomal region 16 protein;Putative uncharacterized protein WBSCR16	WBSCR16	4
NaN	NaN	NaN	NaN	0.383354	NaN	NaN	NaN	NaN	NaN	0.971762	NaN	1	1	0	0	4	0	1	1	0	0	4	0	20	20	3.8136e-32	O15530;C9JWR9;O15530-3;E9PER6;Q9BRD5;O15530-2;Q59EH6;E3W993;Q6A1A2	O15530;C9JWR9;O15530-3;E9PER6;Q9BRD5;O15530-2;Q59EH6;E3W993;Q6A1A2	3-phosphoinositide-dependent protein kinase 1;Putative uncharacterized protein PDPK1;3-phosphoinositide dependent protein kinase-1;3-phosphoinositide dependent protein kinase-1 variant;Putative 3-phosphoinositide-dependent protein kinase 2	PDK1;PDPK1;PDPK2	9
NaN	NaN	NaN	NaN	NaN	NaN	NaN	NaN	NaN	NaN	NaN	NaN	0	1	0	0	0	0	0	1	0	0	0	0	3.8	3.8	9.9434e-198	C9JWS1;Q86WN1;E5RGT6;Q86WN1-3;E5RGB1	C9JWS1;Q86WN1;E5RGT6;Q86WN1-3;E5RGB1	Putative uncharacterized protein FCHSD1;FCH and double SH3 domains protein 1	FCHSD1;UNQ737/PRO1431	5
0.385301	0.275981	NaN	0.473104	0.341005	0.0313218	-0.0606384	0.308166	NaN	0.0118503	0.455178	0.80983	3	3	1	3	2	3	3	3	1	3	2	3	19.7	19.7	3.2859e-24	Q9UM00;C9JX01;Q9UM00-2	Q9UM00;C9JX01;Q9UM00-2	Transmembrane and coiled-coil domain-containing protein 1;Transmembrane and coiled-coil domains protein 4;Xenogeneic cross-immune protein PCIA3;Putative uncharacterized protein TMCO1	PNAS-10;PNAS-136;TMCC4;TMCO1;UNQ151/PRO177	3
NaN	NaN	NaN	NaN	2.36052	NaN	NaN	NaN	NaN	NaN	0.386564	NaN	1	1	0	1	2	0	1	1	0	1	2	0	19.3	19.3	1.2287e-93	D9ZGF1;Q99967;C9JX11;Q99967-2	D9ZGF1;Q99967;C9JX11;Q99967-2	Cbp/p300-interacting transactivator 2;MSG-related protein 1;P35srj;Putative uncharacterized protein CITED2	CITED2;MRG1	4
0.834738	1.19375	1.78232	NaN	0.867978	NaN	-0.594089	-0.675146	-0.301975	NaN	0.658139	NaN	3	2	4	1	2	1	3	2	4	1	2	1	17.3	17.3	8.8593e-43	O00566;C9JX83	O00566;C9JX83	M phase phosphoprotein 10;U3 small nucleolar ribonucleoprotein protein MPP10;Putative uncharacterized protein MPHOSPH10	MPHOSPH10;MPP10	2
NaN	NaN	0.0389794	NaN	NaN	NaN	NaN	NaN	0.188782	NaN	NaN	NaN	0	1	1	1	1	1	0	1	1	1	1	1	7.3	7.3	0.0011857	C9JXA7;Q0VGL1	C9JXA7;Q0VGL1	Putative uncharacterized protein C7orf59;UPF0539 protein C7orf59	C7orf59	2
NaN	NaN	NaN	NaN	0.675646	NaN	NaN	NaN	NaN	NaN	2.34185	NaN	1	0	0	1	2	1	1	0	0	1	2	1	7.8	7.8	1.5295e-73	Q96A26;C9JYF2	Q96A26;C9JYF2	E2-induced gene 5 protein;Protein FAM162A;Putative uncharacterized protein FAM162A	C3orf28;DC16;E2IG5;FAM162A;FWP001	2
NaN	NaN	NaN	NaN	0.40754	NaN	NaN	NaN	NaN	NaN	0.184582	NaN	0	0	0	1	3	0	0	0	0	1	3	0	8.4	8.4	9.1105e-27	C9JYJ4;Q8IUH4;Q8IUH4-3;Q8IUH4-2	C9JYJ4;Q8IUH4;Q8IUH4-3;Q8IUH4-2	Putative uncharacterized protein ZDHHC13;Zinc finger, DHHC-type containing 13, isoform CRA_b;Huntingtin-interacting protein 14-related protein;Huntingtin-interacting protein HIP3RP;Probable palmitoyltransferase ZDHHC13;Putative MAPK-activating protein PM03;Putative NF-kappa-B-activating protein 209;Zinc finger DHHC domain-containing protein 13	hCG_15305;ZDHHC13;HIP14L;HIP3RP	4
NaN	NaN	NaN	NaN	0.359601	NaN	NaN	NaN	NaN	NaN	0.667096	NaN	0	0	0	1	1	0	0	0	0	1	1	0	4.7	4.7	7.4087e-05	Q9NUM4;C9JZ87;F2Z3N7	Q9NUM4;C9JZ87;F2Z3N7	Transmembrane protein 106B;Putative uncharacterized protein TMEM106B	TMEM106B	3
0.809351	NaN	NaN	0.267079	-0.111709	NaN	0.137504	NaN	NaN	-0.0598464	0.476302	NaN	4	2	2	2	2	3	3	1	1	2	1	2	25.7	20.6	1.7663e-107	C9JZA1;P20338	C9JZA1;P20338	Putative uncharacterized protein RAB4A;Ras-related protein Rab-4A	RAB4A;RAB4	2
1.04421	0.734912	1.26312	-0.141187	-0.0126128	2.04489	-1.96925	-1.36004	-0.826599	0.458898	-0.263697	-1.85903	3	1	2	5	3	2	3	1	2	4	3	2	20.4	18.7	7.0144e-68	P35249;C9JZI1;C9J8M3;C9JTT7;C9JXZ7;REV__Q9NYF5;REV__Q3ZCR0;C9JGY5	P35249;C9JZI1;C9J8M3;C9JTT7	Activator 1 37 kDa subunit;Activator 1 subunit 4;Replication factor C 37 kDa subunit;Replication factor C subunit 4;Putative uncharacterized protein RFC4	RFC4	8
NaN	NaN	NaN	NaN	3.00223	NaN	NaN	NaN	NaN	NaN	1.056	NaN	0	0	0	0	2	0	0	0	0	0	2	0	7.5	7.5	3.6055e-06	O94768;Q53QE7;C9JZJ1	O94768;Q53QE7;C9JZJ1	DAP kinase-related apoptosis-inducing protein kinase 2;Serine/threonine-protein kinase 17B;cDNA, FLJ93309, Homo sapiens serine/threonine kinase 17b (apoptosis-inducing) (STK17B), mRNA;Putative uncharacterized protein STK17B;Serine/threonine kinase 17b (Apoptosis-inducing)	DRAK2;STK17B;hCG_20077	3
NaN	NaN	NaN	NaN	0.939869	NaN	NaN	NaN	NaN	NaN	1.47792	NaN	1	0	0	0	3	0	1	0	0	0	3	0	19	19	1.9596e-75	Q9NP61;E9PB03;C9JZR4;F5GYF6	Q9NP61;E9PB03;C9JZR4;F5GYF6	ADP-ribosylation factor GTPase-activating protein 3;Putative uncharacterized protein ARFGAP3	ARFGAP1;ARFGAP3	4
NaN	NaN	NaN	NaN	NaN	NaN	NaN	NaN	NaN	NaN	NaN	NaN	0	0	0	0	0	0	0	0	0	0	0	0	2.8	2.8	0.00066148	P54922;C9JZW7	P54922;C9JZW7	[Protein ADP-ribosylarginine] hydrolase;ADP-ribose-L-arginine cleaving enzyme;Putative uncharacterized protein ADPRH	ADPRH;ARH1	2
-0.519744	NaN	NaN	-0.554389	-0.182698	NaN	0.414721	NaN	NaN	-1.5412	-0.237118	NaN	2	1	1	2	3	0	2	1	1	2	3	0	15.9	15.9	6.0459e-58	O43586;O43586-2;C9K004	O43586;O43586-2;C9K004	CD2-binding protein 1;H-PIP;Proline-serine-threonine phosphatase-interacting protein 1;Putative uncharacterized protein PSTPIP1	CD2BP1;PSTPIP1	3
NaN	NaN	NaN	NaN	-0.0203848	0.37137	NaN	NaN	NaN	NaN	0.69228	0.62047	0	0	0	0	2	2	0	0	0	0	2	2	21.7	21.7	0.00065902	Q7Z422;C9K0U0;Q7Z422-3;Q7Z422-4;Q7Z422-2;B4DNI1	Q7Z422;C9K0U0;Q7Z422-3;Q7Z422-4;Q7Z422-2;B4DNI1	Putative MAPK-activating protein PM18/PM20/PM22;UPF0485 protein C1orf144;Putative uncharacterized protein C1orf144;cDNA FLJ54298	C1orf144	6
NaN	NaN	NaN	NaN	NaN	NaN	NaN	NaN	NaN	NaN	NaN	NaN	0	0	0	0	1	0	0	0	0	0	1	0	10.2	10.2	1.387e-28	Q59G13;E9PS46;O14662;Q6GMS8;C9K0W8;O14662-4;O14662-2;Q96NX8;B7ZBM7;B7ZBM8;A8MQ39;B7ZBM5;B7ZBM4;O14662-3	Q59G13;E9PS46;O14662;Q6GMS8;C9K0W8;O14662-4;O14662-2;Q96NX8;B7ZBM7;B7ZBM8;A8MQ39;B7ZBM5;B7ZBM4;O14662-3	Syntaxin 16 isoform a variant;Syntaxin-16;Putative uncharacterized protein STX16;STX16 protein;Syntaxin 16;Syntaxin 16, isoform CRA_a;Syntaxin-16D	STX16;hCG_28549;RP11-261P9.3-010;RP11-261P9.3-018;RP11-261P9.3-021;RP11-261P9.3-016;RP11-261P9.3-019;RP11-261P9.3-020	14
NaN	NaN	NaN	NaN	NaN	NaN	NaN	NaN	NaN	NaN	NaN	NaN	0	1	0	0	1	0	0	0	0	0	1	0	10.7	9.2	2.1706e-06	C9K0X5;O95149	C9K0X5;O95149	Putative uncharacterized protein SNUPN;RNA U transporter 1;Snurportin-1	SNUPN;RNUT1;SPN1	2
-0.710785	-0.543768	0.495636	-0.729273	-0.55932	-0.318309	1.02533	0.909241	0.254168	-0.494609	-0.399051	-0.654737	19	19	18	13	20	16	16	16	15	10	17	13	75.9	69	0	D0PNI1;P63104;E7EX29;B0AZS6;E7EX24;E7ESK7;B7Z2E6;E7EVZ2;E9PD24;E5RIR4;E5RGE1;REV__P53355;REV__B7ZLE7	D0PNI1;P63104;E7EX29;B0AZS6;E7EX24;E7ESK7	Tyrosine 3-monooxygenase/tryptophan 5-monooxygenase activation protein zeta polypeptide;14-3-3 protein zeta/delta;Protein kinase C inhibitor protein 1;cDNA, FLJ79516, highly similar to 14-3-3 protein zeta/delta	YWHAZ	13
-0.261133	-0.723919	1.54604	NaN	3.58027	NaN	2.71683	2.5218	2.54036	NaN	2.05764	NaN	4	8	3	0	1	0	4	8	3	0	1	0	15.3	15.3	5.8446e-31	D1CS45;O60603	D1CS45;O60603	Toll-like receptor 2;Toll-like receptor 2, isoform CRA_a;Toll/interleukin-1 receptor-like protein 4	hCG_26980;TLR2;TIL4	2
NaN	NaN	3.68771	NaN	14.7458	9.83873	NaN	NaN	-1.35708	NaN	-16.7394	-10.7696	4	4	4	2	4	4	0	0	1	0	1	1	34.5	10.6	1.4527e-205	D1MGQ2;P69905	D1MGQ2;P69905	Delta globin;HCG1745306, isoform CRA_b;Alpha-globin;Hemoglobin alpha chain;Hemoglobin subunit alpha	HBA2;hCG_1745306;HBA1	2
NaN	NaN	NaN	NaN	NaN	0.522347	NaN	NaN	NaN	NaN	NaN	-2.11192	0	1	0	0	1	1	0	1	0	0	1	1	1.3	1.3	2.1188e-06	D1MQ00;Q96JG6;F5H5U7;Q75N11	D1MQ00;Q96JG6;F5H5U7;Q75N11	Coiled-coil domain containing 132, transcript variant 1;Putative uncharacterized protein FLJ20097;Coiled-coil domain-containing protein 132	CCDC132;FLJ20097;hCG_19200;KIAA1861	4
-0.354514	-0.153779	NaN	0.338071	0.497196	NaN	0.430943	0.501226	NaN	0.293183	0.446515	NaN	7	4	0	4	3	1	7	4	0	4	3	1	14.7	14.7	1.0282e-29	D2CFK9;Q9BZE4;Q5T3R7	D2CFK9;Q9BZE4;Q5T3R7	GTP binding protein 4;Chronic renal failure gene protein;GTP-binding protein NGB;Nucleolar GTP-binding protein 1	GTPBP4;CRFG;NOG1;RP11-38M7.5-006	3
NaN	NaN	NaN	NaN	NaN	NaN	NaN	NaN	NaN	NaN	NaN	NaN	0	0	1	0	0	0	0	0	0	0	0	0	4.7	3.4	2.4974e-08	D2IYL2;Q15517;Q2L6G8	D2IYL2;Q15517;Q2L6G8	Corneodesmosin;S protein	CDSN	3
-0.890224	-0.87413	-0.417497	-0.603362	-0.891414	-0.575939	-0.537209	-0.495363	-0.729498	0.203687	0.00416028	-0.107425	8	12	7	6	11	8	8	12	7	6	11	8	40.8	40.8	3.4158e-242	D2K8Q1;Q9NVI7-2;Q9NVI7;E9PDY1;Q5T2N8;Q5SV16;Q5T9A4;D3YTB2;Q5T9A4-3;A6NMA2;A8MSP6;Q5SV15;Q5T9A4-2;A6NFL3;Q5T9A2	D2K8Q1;Q9NVI7-2;Q9NVI7;E9PDY1	AAA domain containing 3A protein;ATPase family, AAA domain containing 3A, isoform CRA_b;ATPase family AAA domain-containing protein 3A	ATAD3A;hCG_1771415	15
0.704683	0.464523	1.00593	-0.528693	-0.0727155	-0.171168	0.380242	0.530585	-0.404565	0.469763	-0.535879	-0.395376	8	8	5	3	7	4	8	8	5	3	7	4	33.7	33.7	0	D3DQU2;O14773;B5MDC1;B4DSE2;O14773-2;E7EV34	D3DQU2;O14773;B5MDC1;B4DSE2;O14773-2	Tripeptidyl peptidase I, isoform CRA_a;Cell growth-inhibiting gene 1 protein;Lysosomal pepstatin-insensitive protease;Tripeptidyl aminopeptidase;Tripeptidyl-peptidase 1;Tripeptidyl-peptidase I;Putative uncharacterized protein TPP1;cDNA FLJ57277, highly similar to Tripeptidyl-peptidase 1 (EC 3.4.14.9)	hCG_22005;TPP1;CLN2;GIG1;UNQ267/PRO304	6
-0.264723	-0.713713	NaN	NaN	-0.808792	-0.387977	-1.95878	-1.48073	NaN	NaN	0.0117028	0.0266082	5	5	3	4	6	3	2	2	0	1	4	1	31.9	23	8.0914e-150	D3DR65;O75477;B0QZ43;REV__P49590;REV__C9JV49;REV__C9JW95;REV__E9PG66;REV__C9JHI8;REV__D6RJE6;REV__D6RB22	D3DR65;O75477;B0QZ43	SPFH domain family, member 1, isoform CRA_a;Endoplasmic reticulum lipid raft-associated protein 1;Erlin-1;Protein KE04;Stomatin-prohibitin-flotillin-HflC/K domain-containing protein 1;ER lipid raft associated 1	hCG_18360;SPFH1;C10orf69;ERLIN1;KE04;KEO4;RP11-316M21.1-003	10
NaN	NaN	NaN	NaN	NaN	NaN	NaN	NaN	NaN	NaN	NaN	NaN	0	0	1	0	1	1	0	0	1	0	1	1	5.5	5.5	0.00061981	Q86WR7;D3DRR9;A6NDS2;Q86WR7-2	Q86WR7;D3DRR9;A6NDS2;Q86WR7-2	Uncharacterized protein C10orf47;Chromosome 10 open reading frame 47, isoform CRA_b;Putative uncharacterized protein C10orf47	C10orf47;hCG_1644926	4
-0.661969	NaN	NaN	NaN	-0.786984	NaN	-1.14556	NaN	NaN	NaN	-0.718274	NaN	2	1	0	0	3	1	2	1	0	0	3	1	18.6	18.6	2.2571e-213	D3DRS9;P49903;Q5T5U9;Q5T5U6;Q5T5U7	D3DRS9;P49903;Q5T5U9;Q5T5U6	Selenophosphate synthetase 1, isoform CRA_b;Selenide, water dikinase 1;Selenium donor protein 1;Selenophosphate synthase 1;Selenophosphate synthetase 1;Selenophosphate synthetase 1, isoform CRA_a	hCG_2017606;SEPHS1;SELD;SPS;SPS1;RP11-24J20.2-002;RP11-24J20.2-003	5
0.395327	0.582088	0.333978	NaN	0.311814	NaN	0.68936	1.15188	0.930695	NaN	0.601228	NaN	2	2	1	0	3	1	2	1	1	0	2	0	11.2	10	3.147e-23	D3DTH3;Q12979;Q12979-2;F5H8B3;E9PFN9;F5H3S2	D3DTH3;Q12979;Q12979-2;F5H8B3;E9PFN9	Active BCR-related;Active breakpoint cluster region-related protein	ABR;hCG_32501	6
NaN	NaN	NaN	NaN	-0.841303	NaN	NaN	NaN	NaN	NaN	-0.382478	NaN	5	6	4	4	5	4	0	0	1	0	1	0	25.3	6.5	0	D3DTL2;P13929;P13929-2;P13929-3;E5RGZ4	D3DTL2;P13929;P13929-2;P13929-3;E5RGZ4	Enolase;2-phospho-D-glycerate hydro-lyase;Beta-enolase;Enolase 3;Muscle-specific enolase;Skeletal muscle enolase	ENO3;hCG_32693	5
0.497201	0.0175373	0.595909	-0.311762	-0.544668	0.285967	-0.946878	-0.837202	-0.420744	0.565284	-0.245663	-0.603065	2	1	2	3	4	1	2	1	2	3	4	1	23.6	23.6	5.0746e-135	D3DU92;Q15287;Q15287-2;Q15287-3	D3DU92;Q15287;Q15287-2;Q15287-3	RNA binding protein S1;RNA binding protein S1, serine-rich domain, isoform CRA_a;RNA-binding protein with serine-rich domain 1;SR-related protein LDC2	hCG_1989969;rnps1;RNPS1;LDC2	4
-0.619778	-0.834174	-0.0751644	-0.927829	-0.525239	-0.481783	-0.830531	-0.696423	-0.899209	-0.653493	-0.912899	-0.889219	18	16	15	14	17	14	18	16	15	14	17	14	79.4	79.4	0	D3DUS9;P60174;P60174-2	D3DUS9;P60174;P60174-2	Triosephosphate isomerase;Triose-phosphate isomerase	hCG_25936;TPI1;TPI	3
-0.607784	-0.438943	-0.684282	-0.563098	-0.820215	-0.630223	0.0773078	-0.233703	-0.267229	-0.0682606	0.0182548	0.117132	16	17	11	15	22	8	1	1	0	1	1	1	56.1	2.9	0	D3DUW6;O00429;O00429-3;O00429-6;O00429-5;B4DGC9;B4DDQ3	D3DUW6;O00429;O00429-3;O00429-6;O00429-5;B4DGC9	Dynamin 1-like, isoform CRA_f;Dnm1p/Vps1p-like protein;Dynamin family member proline-rich carboxyl-terminal domain less;Dynamin-1-like protein;Dynamin-like protein;Dynamin-like protein 4;Dynamin-like protein IV;Dynamin-related protein 1;cDNA FLJ59504, highly similar to Dynamin-1-like protein (EC 3.6.5.5)	DNM1L;hCG_1810949;DLP1;DRP1	7
0.318494	NaN	NaN	-0.372204	-0.629714	NaN	-0.0802287	NaN	NaN	0.0114913	0.594395	NaN	2	0	0	2	4	0	2	0	0	2	4	0	11.2	11.2	6.6528e-150	P51617;D3YTB5;P51617-3;P51617-2;D3DWW3	P51617;D3YTB5;P51617-3;P51617-2;D3DWW3	Interleukin-1 receptor-associated kinase 1;Putative uncharacterized protein IRAK1;Interleukin-1 receptor-associated kinase 1, isoform CRA_d	IRAK;IRAK1;hCG_39214	5
0.287636	0.162896	-0.370605	NaN	1.31348	NaN	2.65676	2.5073	3.44857	NaN	-0.158307	NaN	11	8	3	0	5	0	11	8	3	0	5	0	26.2	26.2	0	D3HIS6;Q8N573-5;Q8N573;Q8N573-2;Q8N573-6;Q8N573-3;Q8N573-4;B7Z8N5;E9PLW2;E5RII8	D3HIS6;Q8N573-5;Q8N573;Q8N573-2	Oxidation resistance 1;Oxidation resistance protein 1	OXR1;Nbla00307	10
-0.127794	-0.709851	NaN	NaN	0.411592	NaN	-0.338842	-0.272871	NaN	NaN	-0.641257	NaN	3	1	0	0	3	1	3	1	0	0	3	1	13.5	13.5	3.9018e-61	P51608-2;D3YJ43;P51608;F5H1U8;C9JWA2	P51608-2;D3YJ43;P51608;F5H1U8	Methyl CpG binding protein 2;Methyl CpG binding protein 2 (Rett syndrome), isoform CRA_a;Methyl-CpG-binding protein 2	hCG_37678;MECP2	5
NaN	NaN	NaN	NaN	-0.179412	1.38354	NaN	NaN	NaN	NaN	-0.101951	-0.828244	1	0	0	0	2	2	1	0	0	0	2	2	21.2	21.2	1.8163e-26	D3YTA9;P63098	D3YTA9;P63098	Putative uncharacterized protein PPP3R1;Calcineurin subunit B type 1;Protein phosphatase 2B regulatory subunit 1;Protein phosphatase 3 regulatory subunit B alpha isoform 1	PPP3R1;CNA2;CNB	2
NaN	NaN	NaN	NaN	NaN	NaN	NaN	NaN	NaN	NaN	NaN	NaN	0	1	0	0	0	0	0	0	0	0	0	0	6.7	3.8	5.8425e-15	Q9NNW7;D3YTF9;F5H2M2;F5H2V0;D3YTF8;Q9NNW7-2;E7ENA2;F5H1L4;E7EWK1;Q9NNW7-3;Q9NNW7-4	Q9NNW7;D3YTF9;F5H2M2;F5H2V0;D3YTF8;Q9NNW7-2;E7ENA2;F5H1L4;E7EWK1;Q9NNW7-3;Q9NNW7-4	Selenoprotein Z;Thioredoxin reductase 2, mitochondrial;Thioredoxin reductase TR3;TR-beta;Putative uncharacterized protein TXNRD2	KIAA1652;TRXR2;TXNRD2	11
NaN	NaN	NaN	NaN	-0.69774	NaN	NaN	NaN	NaN	NaN	0.0308287	NaN	0	0	0	0	2	0	0	0	0	0	2	0	5.9	5.9	2.5784e-07	Q9UHB4-2;Q9UHB4;D3YTG6;D3YTH9	Q9UHB4-2;Q9UHB4;D3YTG6;D3YTH9	NADPH-dependent diflavin oxidoreductase 1;NADPH-dependent FMN and FAD-containing oxidoreductase;Novel reductase 1;Putative uncharacterized protein NDOR1	NDOR1;NR1	4
NaN	NaN	NaN	NaN	4.93543	NaN	NaN	NaN	NaN	NaN	1.66679	NaN	0	0	0	0	1	0	0	0	0	0	1	0	4.1	4.1	5.0445e-19	D4PHA4;F5GY92;Q86WP2-2;Q86WP2;Q86WP2-3;Q86WP2-4	D4PHA4;F5GY92;Q86WP2-2;Q86WP2;Q86WP2-3;Q86WP2-4	GC-rich promoter binding protein 1, isoform CRA_c;Putative uncharacterized protein GPBP1;GC-rich promoter-binding protein 1;Vascular wall-linked protein;Vasculin	GPBP1;hCG_40617;GPBP;SSH6	6
NaN	NaN	NaN	NaN	NaN	NaN	NaN	NaN	NaN	NaN	NaN	NaN	0	0	0	0	0	0	0	0	0	0	0	0	5.9	3.5	1.946e-74	D4Q8H0;Q9NYL2-2	D4Q8H0;Q9NYL2-2	Protein kinase	pk	2
-0.635482	NaN	NaN	-0.426669	-0.901455	-0.615886	-0.579373	NaN	NaN	-1.37829	-0.880741	-0.268956	3	1	0	3	7	6	3	1	0	3	7	6	42.8	42.8	7.2103e-256	D5MQE1;Q92600;B5MDQ4	D5MQE1;Q92600;B5MDQ4	Cell differentiation protein RCD1 homolog;Putative uncharacterized protein RQCD1;RCD1 required for cell differentiation1 homolog (S. pombe), isoform CRA_a	RCD1;RQCD1;hCG_16302	3
NaN	NaN	NaN	NaN	NaN	NaN	NaN	NaN	NaN	NaN	NaN	NaN	1	0	0	1	1	1	1	0	0	1	1	1	17.7	17.7	2.2122e-06	D6MXU3;Q9Y244	D6MXU3;Q9Y244	Proteasome maturation protein;Proteassemblin;Protein UMP1 homolog;Voltage-gated K channel beta subunit 4.1	C13orf12;HSPC014;HSPC036;PNAS-110;POMP;UMP1	2
NaN	NaN	NaN	NaN	NaN	NaN	NaN	NaN	NaN	NaN	NaN	NaN	1	2	1	2	7	4	0	0	0	0	0	0	70	9.3	6.5653e-185	D6R937	D6R937			1
NaN	NaN	NaN	NaN	NaN	NaN	NaN	NaN	NaN	NaN	NaN	NaN	1	1	0	0	1	0	0	0	0	0	1	0	3.1	2.3	3.9228e-20	D6R968;Q92802-2;Q92802	D6R968;Q92802-2;Q92802	NEDD4-binding protein 2-like 2;Phosphonoformate immuno-associated protein 5	CG005;N4BP2L2;PFAAP5	3
NaN	NaN	NaN	NaN	NaN	NaN	NaN	NaN	NaN	NaN	NaN	NaN	1	1	1	0	1	1	0	0	1	0	0	0	49.1	30.2	3.1369e-08	D6R9C3	D6R9C3			1
NaN	NaN	NaN	NaN	0.742536	NaN	NaN	NaN	NaN	NaN	2.33349	NaN	1	0	0	1	1	0	1	0	0	1	1	0	6.3	6.3	3.0441e-52	Q9BWT6;D6R9E3;D6RIA0;D6RCT6	Q9BWT6;D6R9E3;D6RIA0;D6RCT6	Meiotic nuclear division protein 1 homolog	GAJ;MND1	4
NaN	-1.12312	NaN	NaN	NaN	NaN	NaN	-0.147998	NaN	NaN	NaN	NaN	0	1	0	0	0	0	0	1	0	0	0	0	15.7	15.7	1.0808e-33	Q06055-2;Q06055-3;P48201;Q06055;P05496;Q6FIH7;E7EPU7;E7EQ97;D6R9H7	Q06055-2;Q06055-3;P48201;Q06055;P05496;Q6FIH7;E7EPU7;E7EQ97;D6R9H7	ATP synthase lipid-binding protein, mitochondrial;ATP synthase proteolipid P3;ATPase protein 9;ATPase subunit c;ATP synthase proteolipid P2;ATP synthase proteolipid P1;ATP synthase, H+ transporting, mitochondrial F0 complex, subunit C1 (Subunit 9), isoform CRA_a;ATP5G1 protein;cDNA, FLJ92113, Homo sapiens ATP synthase, H+ transporting, mitochondrial F0complex, subunit c (subunit 9), isoform 1 (AT…	ATP5G3;ATP5G2;PSEC0033;ATP5G1;hCG_27507	9
NaN	NaN	NaN	NaN	NaN	NaN	NaN	NaN	NaN	NaN	NaN	NaN	0	0	0	0	1	0	0	0	0	0	1	0	1.5	1.5	1.639e-06	Q5H8A4;Q5H8A4-2;E7EWV1;D6RFE8;E7EM50;Q5H8A4-4;Q5H8A4-5;D6R9J9	Q5H8A4;Q5H8A4-2;E7EWV1;D6RFE8;E7EM50;Q5H8A4-4;Q5H8A4-5;D6R9J9	GPI ethanolamine phosphate transferase 2;GPI7 homolog;Phosphatidylinositol-glycan biosynthesis class G protein	GPI7;PIGG;UNQ1930/PRO4405	8
NaN	NaN	NaN	NaN	NaN	NaN	NaN	NaN	NaN	NaN	NaN	NaN	0	0	0	0	1	0	0	0	0	0	1	0	5.2	5.2	3.2375e-14	P14316;Q6IAS7;D6RCK5;D6RB08;D6R9N5;D6RB34;D6RED1	P14316;Q6IAS7;D6RCK5;D6RB08;D6R9N5;D6RB34;D6RED1	Interferon regulatory factor 2;cDNA, FLJ93409, highly similar to Homo sapiens interferon regulatory factor 2 (IRF2), mRNA;Interferon regulatory factor 2, isoform CRA_a;IRF2 protein	IRF2;hCG_16244	7
-0.536152	-0.567746	-0.0646349	-0.733291	-0.849405	-0.479156	-0.441712	-0.35228	-0.382075	0.171443	0.0370934	0.111979	9	10	8	6	9	6	8	9	7	5	8	5	31	28	0	Q99729-2;D6RBZ0;Q99729-3;D6RD18;D6R9P3;Q99729;Q99729-4	Q99729-2;D6RBZ0;Q99729-3;D6RD18;D6R9P3;Q99729;Q99729-4	APOBEC1-binding protein 1;Heterogeneous nuclear ribonucleoprotein A/B	ABBP1;HNRNPAB;HNRPAB	7
NaN	NaN	NaN	NaN	NaN	NaN	NaN	NaN	NaN	NaN	NaN	NaN	0	0	0	1	0	0	0	0	0	1	0	0	9.9	9.9	3.8098e-11	Q96FZ2;E7EMP6;D6R9T3;D6RAZ3;D6RGK7;D6RAI0	Q96FZ2;E7EMP6;D6R9T3;D6RAZ3;D6RGK7;D6RAI0	UPF0361 protein C3orf37	C3orf37;DC12	6
0.0945686	-0.357153	NaN	-0.0524427	NaN	NaN	-0.902107	-0.97957	NaN	-0.984042	NaN	NaN	2	1	0	1	1	0	1	0	0	0	1	0	23.8	14.3	2.6388e-06	P15954;D6R9Z7;P10243;Q495F9;E9PQQ8	P15954;D6R9Z7;P10243;Q495F9;E9PQQ8	Cytochrome c oxidase polypeptide VIIc;Cytochrome c oxidase subunit 7C, mitochondrial;Myb-like protein 1;Myb-related protein A;HCG18392, isoform CRA_b;V-myb myeloblastosis viral oncogene homolog (Avian)-like 1	COX7C;AMYB;MYBL1;hCG_18392	5
NaN	NaN	NaN	NaN	NaN	NaN	NaN	NaN	NaN	NaN	NaN	NaN	0	0	0	0	1	0	0	0	0	0	1	0	5	5	2.8878e-32	Q6PIY7;Q6PIY7-2;D6RAF2	Q6PIY7;Q6PIY7-2;D6RAF2	PAP-associated domain-containing protein 4;Poly(A) RNA polymerase GLD2;Terminal uridylyltransferase 2	GLD2;PAPD4	3
-0.54484	-0.573565	NaN	-0.358837	-0.617476	NaN	-1.26716	-1.53848	NaN	0.000711045	0.103179	NaN	2	1	0	1	2	0	2	1	0	1	2	0	7.5	7.5	8.7947e-06	Q9UKT5;Q9UKT5-2;D6RAJ6;D6REP2;D6RAU6	Q9UKT5;Q9UKT5-2;D6RAJ6;D6REP2;D6RAU6	F-box only protein 4	FBX4;FBXO4	5
NaN	NaN	NaN	NaN	0.872023	1.31733	NaN	NaN	NaN	NaN	0.521877	0.322022	1	1	0	0	2	1	1	1	0	0	1	0	18.5	5.8	1.1961e-41	Q7L591;D6RAM3	Q7L591;D6RAM3	Docking protein 3;Downstream of tyrosine kinase 3	DOK3	2
-0.71339	NaN	NaN	-0.620786	NaN	NaN	-0.441964	NaN	NaN	-0.477329	NaN	NaN	2	1	0	1	1	0	2	1	0	1	1	0	24.3	24.3	6.7434e-06	Q9P0M9;D6RAN8	Q9P0M9;D6RAN8	39S ribosomal protein L27, mitochondrial	HSPC250;MRPL27	2
NaN	NaN	NaN	NaN	NaN	NaN	NaN	NaN	NaN	NaN	NaN	NaN	0	0	0	0	1	0	0	0	0	0	1	0	14	14	2.1641e-14	D6RAT4	D6RAT4			1
NaN	NaN	NaN	NaN	NaN	NaN	NaN	NaN	NaN	NaN	NaN	NaN	0	0	0	0	0	0	0	0	0	0	0	0	1.7	1.7	2.7011e-64	Q9H8E8;D6RAU4	Q9H8E8;D6RAU4	ADA2A-containing complex subunit 2;CRP2-binding partner;Cysteine-rich protein 2-binding protein	CSRP2BP	2
NaN	NaN	NaN	NaN	-0.0795237	NaN	NaN	NaN	NaN	NaN	0.304628	NaN	1	0	1	1	4	0	1	0	1	1	4	0	9.1	9.1	3.0072e-22	O60645;Q6P2E8;O60645-2;D6RB59;REV__F5H149;REV__P17213;D6RBR9	O60645;Q6P2E8;O60645-2;D6RB59	Exocyst complex component 3;Exocyst complex component Sec6;Exocyst complex component 3, isoform CRA_a	EXOC3;SEC6;SEC6L1;hCG_17068	7
NaN	NaN	NaN	NaN	NaN	NaN	NaN	NaN	NaN	NaN	NaN	NaN	0	0	0	0	1	0	0	0	0	0	1	0	4.3	4.3	0.0030489	E9PGA5;Q9UHK6;D6RB81	E9PGA5;Q9UHK6;D6RB81	2-methylacyl-CoA racemase;Alpha-methylacyl-CoA racemase	AMACR	3
-0.805994	-0.561418	NaN	NaN	NaN	NaN	0.0652941	-1.01485	NaN	NaN	NaN	NaN	1	1	0	1	1	1	1	1	0	1	1	1	9.5	9.5	0.0040018	Q99735;D6RBB5	Q99735;D6RBB5	Microsomal glutathione S-transferase 2;Microsomal GST-II	GST2;MGST2	2
NaN	NaN	NaN	NaN	-0.977387	NaN	NaN	NaN	NaN	NaN	-1.29011	NaN	0	0	0	0	2	0	0	0	0	0	2	0	11.1	11.1	8.9126e-05	Q8NBA8;D6RBD8;D6REE2	Q8NBA8;D6RBD8;D6REE2	DTW domain-containing protein 2	DTWD2	3
NaN	NaN	NaN	NaN	NaN	NaN	NaN	NaN	NaN	NaN	NaN	NaN	2	0	0	0	0	0	0	0	0	0	0	0	16.8	9.9	0.00025255	D6RC31	D6RC31			1
-0.770227	0.119287	NaN	NaN	-0.11405	NaN	0.436443	-0.183293	NaN	NaN	-0.593511	NaN	3	3	0	1	5	1	3	3	0	1	5	1	39	39	1.0685e-110	Q8NBQ5;D6RCD0	Q8NBQ5;D6RCD0	17-beta-hydroxysteroid dehydrogenase 11;17-beta-hydroxysteroid dehydrogenase XI;Cutaneous T-cell lymphoma-associated antigen HD-CL-03;Dehydrogenase/reductase SDR family member 8;Estradiol 17-beta-dehydrogenase 11;Retinal short-chain dehydrogenase/reductase 2	DHRS8;HSD17B11;PAN1B;PSEC0029;UNQ207/PRO233	2
NaN	NaN	NaN	NaN	NaN	NaN	NaN	NaN	NaN	NaN	NaN	NaN	1	0	1	1	0	0	0	0	1	0	0	0	28.3	5.8	1.8222e-59	D6RCD8;D6R9Z3;D6RDK9;D6RJA8;D6RGK6	D6RCD8			5
NaN	NaN	NaN	NaN	-0.254032	NaN	NaN	NaN	NaN	NaN	-0.121797	NaN	0	0	0	0	2	0	0	0	0	0	2	0	12.7	12.7	2.5138e-06	Q9Y3D5;D6RCM2	Q9Y3D5;D6RCM2	28S ribosomal protein S18-1, mitochondrial;28S ribosomal protein S18c, mitochondrial	CGI-134;MRPS18C	2
NaN	NaN	NaN	NaN	NaN	NaN	NaN	NaN	NaN	NaN	NaN	NaN	1	1	0	1	1	0	1	1	0	1	1	0	3.8	3.8	1.17e-08	D6RCN6;Q3ZTS7;Q8IZ07;Q6ZTN6;Q6ZTN6-2	D6RCN6;Q3ZTS7;Q8IZ07;Q6ZTN6;Q6ZTN6-2	Ankyrin repeat domain 13, isoform CRA_b;NY-REN-25 antigen;Ankyrin repeat domain-containing protein 13A;Protein KE03;Ankyrin repeat domain-containing protein 13D	ANKRD13;hCG_39051;ANKRD13A;ANKRD13D	5
-0.289065	-0.415936	-0.560684	-0.81242	-0.712692	-0.386604	1.19864	1.36413	1.55819	0.365628	0.0296221	-0.207733	5	8	3	3	6	6	5	8	3	3	6	6	37.9	37.9	1.4119e-108	D6RCQ6;P06730;D6RBW1;B7Z6V1;A6NMX2;D6RHE2;D6RFJ3	D6RCQ6;P06730;D6RBW1;B7Z6V1	eIF-4F 25 kDa subunit;Eukaryotic translation initiation factor 4E;mRNA cap-binding protein;cDNA FLJ55157, highly similar to Eukaryotic translation initiation factor 4E	EIF4E;EIF4EL1;EIF4F	7
[truncated: 4,759 more rows]

## Sheet: C2C12 Proliferating
Relative degradation rate proliferating Rep1-3	Relative degradation rates of the proteins in proliferating cells biological relica 1-3
[truncated: 4,720 more rows]

## Sheet: C2C12 Differentiating
Relative degradation rate differentiating Rep1-3	Relative degradation rates of the proteins in differentiatingcells biological relica 1-3
[truncated: 5,197 more rows]
