# Supplementary material for: Protein synthesis rate is the predominant regulator of protein expression during differentiation
Source: Mol Syst Biol. 2013 Sep 17;9:689. doi: 10.1038/msb.2013.47 (PMC3792347; doi:10.1038/msb.2013.47)
Supplement: Supplementary Table 4 [file msb201347-s5.xlsx]

## Sheet: Sheet1
Supplementary table 4: Enriched biological processes with similar synthesis or degradation rates
The Euclidian distances between the proteins involved in particular cellular processes (Uniprot Keywords). Distances below 1, represents a biological process for which the proteins are having more similar synthesis and degradation rates than average and distances above 1 represents less similar synthesis and degradation rates than average.
Cellular process	The Cellular process tested
Mean Dist.	The mean euclidian distance in synthesis-degradation space of the proteins in that particular biological process
BHFDR P-value	The Benjamini-Hochberg corrected P-Value to test if the distances are smaller or larger than by chance for the proteins in the biological process
Number	Number of proteins in the cellular process
Abbreviations
Pro	Proliferating cells
Diff	Differentiating cells
NOT	No value
Cellular process	Mean Dist. THP1-Pro	Mean Dist. THP1-Diff	Mean Dist. C2C12-Pro	Mean Dist. C2C12-Diff	BHFDR P-value THP1-Pro	BHFDR P-value THP1-Diff	BHFDR P-value C2C12-Pro	BHFDR P-value C2C12-Diff	Number THP1-Pro	Number THP1-Diff	Number C2C12-Pro	Number C2C12-Diff
2Fe-2S	1.49277	NOT	0.745709	0.912874	0.467867	NOT	0.178757	0.414928	6	NOT	8	9
3D-structure	1.23983	1.24441	1.21083	1.12183	0.0296692	0	0.184884	1.29527e-25	1282	1245	366	343
4Fe-4S	1.53598	0.904051	0.921212	0.913151	0.127708	0.44316	0.495226	0.27864	11	9	9	8
Acetylation	1.07283	1.01562	1.03662	1.04365	0	0	0	0	1492	1410	1402	1356
Actin-binding	1.0729	1.19739	1.21187	1.21309	3.03775e-16	0.00220136	0.444227	1.99215e-06	76	80	90	95
Actincapping	0.596766	1.30595	0.728928	0.653584	0.0577986	0.654256	0.161856	0.0944789	8	8	8	7
Activator	1.31835	1.0858	1.22354	0.879744	0.00153156	0.0231597	0.213514	5.592e-46	85	75	102	85
Acyltransferase	1.17509	0.842255	1.08898	1.0809	0.554783	2.21218e-08	0.544978	0.622683	28	29	28	24
Adaptiveimmunity	1.68415	1.44652	1.07587	0.954276	0.129969	0.285777	0.580165	0.579327	13	13	7	6
ADP-ribosylation	1.10948	1.35365	1.3117	1.23081	0.636983	0.261	0.485833	0.466676	18	18	12	13
Allostericenzyme	1.29264	1.39084	0.972099	1.13078	0.397204	0.0837965	0.00928595	0.554579	19	19	17	19
Alternativeinitiation	1.01986	1.28514	1.06515	0.762799	0.172294	0.260854	0.465305	2.868e-05	21	21	26	20
Alternativepromoterusage	1.05972	1.43082	1.80536	0.597986	0.57234	0.0866667	0.655474	0.0563427	14	16	8	7
Alternativesplicing	1.20603	1.2092	1.22791	1.08891	1.57742e-06	2.24091e-212	3.18595e-05	0	1254	1224	835	804
Amino-acidbiosynthesis	1.7592	1.32376	1.2247	0.985132	9.7875e-05	0.62674	0.719	0.382171	16	13	16	13
Aminoacyl-tRNAsynthetase	0.788762	0.437497	0.562263	0.56458	3.55864e-09	1.04952e-39	7.12976e-33	3.42925e-26	28	26	27	26
Aminopeptidase	0.856181	1.00059	0.78819	1.22498	0.00190404	0.374749	0.00298125	0.517217	15	14	12	15
Aminotransferase	1.58703	1.38809	1.06398	1.43129	0.442217	0.595325	0.620039	0.22717	6	6	9	8
Amyotrophiclateralsclerosis	1.09846	1.20961	NOT	NOT	0.57234	0.624532	NOT	NOT	9	11	NOT	NOT
Angiogenesis	2.03056	1.52112	2.05131	1.78391	0.172983	0.10264	3.94188e-06	0.000518606	15	14	16	17
ANKrepeat	1.24085	1.28687	1.01784	1.06785	0.509328	0.0415849	0.260608	0.262635	29	27	22	23
Annexin	0.763582	1.31333	0.922095	0.972929	0.332475	0.601048	0.415299	0.44247	7	7	9	9
Antimicrobial	1.58501	2.06585	NOT	NOT	0.229379	0.0326013	NOT	NOT	7	7	NOT	NOT
Antioxidant	0.454217	0.454587	1.00061	0.872718	0.0128463	0.00697438	0.39067	0.41199	7	7	8	7
Antiviraldefense	1.19805	1.02472	0.611292	1.11553	0.293102	0.44316	0.107667	0.653533	12	13	6	6
Apoptosis	1.16301	1.09537	1.21755	1.03607	0.0161936	0.00679083	0.444227	3.13536e-13	103	101	105	101
ATP-binding	1.1644	1.00998	1.17798	1.20552	1.9372e-41	1.45e-198	3.42537e-77	8.42294e-11	337	313	368	342
ATPsynthesis	0.465242	0.343755	0.237433	0.353945	0.00234843	1.55831e-06	3.975e-07	5.99928e-06	8	9	8	9
Autophagy	1.07024	0.711883	0.966728	0.713019	0.57782	0.0771059	0.0236462	0.1462	11	9	14	8
Basementmembrane	NOT	NOT	1.36926	1.61261	NOT	NOT	0.464692	0.181618	NOT	NOT	7	8
Bromodomain	1.45382	1.1431	1.27539	0.739845	0.356488	0.650211	0.3975	0.197688	9	7	12	7
Calcium	1.10531	1.35603	1.65813	1.2841	0.00311887	1.363e-10	1.35444e-55	0.00055986	104	104	117	118
Calcium/phospholipid-binding	0.763582	1.31333	0.922095	0.972929	0.303665	0.617923	0.403492	0.363481	7	7	9	9
Calciumtransport	0.823282	0.78504	NOT	1.29934	0.240056	0.259242	NOT	0.575447	9	8	NOT	7
Calmodulin-binding	1.21958	1.45781	1.31608	1.18562	0.616121	0.0118578	0.618681	0.000444186	31	29	29	35
Carbohydratemetabolism	1.23775	1.13021	1.20675	1.29948	0.297632	0.639858	0.544978	0.198077	23	21	19	19
Carboxypeptidase	NOT	NOT	NOT	1.78049	NOT	NOT	NOT	0.180081	NOT	NOT	NOT	6
Cardiomyopathy	1.52465	2.24249	NOT	NOT	0.126512	0.00535	NOT	NOT	15	16	NOT	NOT
Cataract	1.18132	1.13141	NOT	NOT	0.584328	0.653507	NOT	NOT	11	12	NOT	NOT
Celladhesion	1.616	1.97209	1.40001	1.66727	1.798e-05	3.11564e-57	3.17459e-20	2.92906e-23	38	48	65	63
Cellcycle	1.27286	1.11934	1.29709	1.38381	0.340247	0.0883257	0.00525546	5.53708e-48	142	119	169	142
Celldivision	1.37621	1.00128	1.41215	1.41464	0.000314716	4.59538e-12	5.21017e-14	2.48032e-36	90	76	111	92
Celljunction	1.24009	1.44059	1.22534	0.843591	0.232978	4.66202e-08	0.544978	1.12756e-96	60	65	82	88
Cellmembrane	1.23719	1.36314	1.39874	1.08069	0.112096	2.65028e-80	3.10773e-139	4.386e-47	229	235	227	230
Cellprojection	1.13133	1.26977	1.22217	1.01349	7.73333e-05	3.84565e-05	0.492316	2.59947e-21	75	77	87	84
Cellshape	3.02643	2.5571	0.832746	1.00451	0.177035	0.0248	0.161856	0.594673	6	6	10	9
Centromere	1.29946	0.833893	1.46753	1.16268	0.403538	3.67805e-07	2.24347e-05	0.413875	35	23	45	32
CF(0)	0.582755	0.356675	0.299139	0.406898	0.105196	0.000498349	0.00160274	0.00291757	6	7	6	7
Chaperone	0.901349	0.726779	0.904411	0.907772	1.31555e-59	1.55357e-147	3.92957e-57	4.43353e-49	95	88	93	85
Charcot-Marie-Toothdisease	1.49845	1.17238	NOT	NOT	0.280492	0.639858	NOT	NOT	13	12	NOT	NOT
Chemotaxis	1.35113	2.22866	NOT	NOT	0.406542	0.02668	NOT	NOT	8	8	NOT	NOT
Cholesterolbiosynthesis	2.06178	1.31443	1.01171	1.10999	0.00190404	0.418319	0.580165	0.623759	9	10	7	8
Chromatinregulator	1.0254	1.09871	1.11403	0.862023	0.000393111	0.361157	0.465	3.01956e-20	54	41	50	50
Chromosomalrearrangement	1.24271	1.10399	NOT	NOT	0.143777	0.0262752	NOT	NOT	60	57	NOT	NOT
Chromosome	1.36723	1.02795	1.28059	1.25071	7.34667e-05	0.0012366	0.0046375	1.08983e-13	87	66	100	83
Chromosomepartition	1.15466	0.906181	1.14166	1.12075	0.48953	0.418319	0.601883	0.622683	12	9	16	12
Cilium	0.763937	1.14256	0.856802	1.20321	0.0351515	0.630803	0.0652718	0.5556	12	12	15	15
Ciliumbiogenesis/degradation	NOT	NOT	0.83505	0.843562	NOT	NOT	0.333342	0.256436	NOT	NOT	8	9
Citrullination	1.00306	NOT	0.923055	NOT	0.479517	NOT	0.422956	NOT	7	NOT	6	NOT
Cleavageonpairofbasicresidues	1.32885	1.62809	1.37774	1.49523	0.562222	0.0376815	0.165625	0.143844	7	10	13	11
Coatedpit	1.36639	1.2055	1.44035	0.817509	0.623908	0.612597	0.025703	0.00289943	15	18	16	19
Cobalt	1.64146	NOT	NOT	NOT	0.238156	NOT	NOT	NOT	6	NOT	NOT	NOT
Coiledcoil	1.19416	1.19981	1.24753	1.07782	4.34383e-13	1.90675e-07	4.29889e-05	1.70771e-201	334	324	410	397
Collagen	1.28585	2.4913	2.31034	1.73762	0.560817	0.00020561	7.40441e-09	0.0191419	6	10	15	16
Congenitaldisorderofglycosylation	NOT	0.603007	NOT	NOT	NOT	0.135387	NOT	NOT	NOT	6	NOT	NOT
Copper	2.08041	1.20526	1.82009	1.64299	0.0237891	0.62674	0.00125485	0.071646	9	7	12	12
Cytokine	1.34083	2.69245	2.51337	NOT	0.524594	0.0204225	0.00907625	NOT	6	6	7	NOT
Cytoplasm	1.10795	1.11929	1.10026	1.05854	0	0	0	0	1100	1071	1154	1129
Cytoplasmicvesicle	0.997074	1.12774	0.894945	0.973213	4.36706e-21	0.0635904	3.85133e-29	6.8617e-28	69	71	68	80
Cytoskeleton	1.22146	1.215	1.25193	1.04734	0.001943	0.00016234	0.00298125	1.96264e-89	214	207	266	247
Deafness	0.763558	1.17029	NOT	NOT	0.000249059	0.394036	NOT	NOT	18	18	NOT	NOT
Decarboxylase	NOT	NOT	0.895308	NOT	NOT	NOT	0.510987	NOT	NOT	NOT	6	NOT
Developmentalprotein	1.37913	1.33139	1.47176	1.28818	2.6163e-13	3.46701e-11	3.31573e-39	0.370174	76	66	101	100
Diabetesmellitus	0.637749	NOT	NOT	NOT	0.110387	NOT	NOT	NOT	7	NOT	NOT	NOT
Diamond-Blackfananemia	0.259906	0.185806	NOT	NOT	8.28571e-08	1.21413e-09	NOT	NOT	9	9	NOT	NOT
Differentiation	1.3829	1.39591	1.41709	1.17117	8.80943e-11	5.5e-17	1.46696e-15	0.0496746	73	69	80	80
Dioxygenase	1.3653	1.62985	1.55813	1.27225	0.417706	0.150388	0.104491	0.647016	10	11	14	13
Directproteinsequencing	1.08709	1.14468	1.09495	1.096	0	0	0	7.08327e-197	1110	1113	637	651
Diseasemutation	1.40733	1.31298	2.19188	0.843189	3.92104e-12	2.28628e-39	0.0611122	0.0459318	358	354	9	13
Disulfidebond	1.55323	1.90748	1.86142	1.70735	3.68714e-139	0	0	0	181	203	215	206
DNA-binding	1.22841	1.25484	1.29149	1.18403	0.00274533	4.69932e-36	0.550649	4.95524e-12	217	193	198	178
DNAdamage	1.10186	1.0033	1.55306	1.27894	0.00728656	3.6967e-05	1.78105e-05	0.307841	66	52	69	59
DNA-directedDNApolymerase	0.825154	NOT	NOT	NOT	0.442217	NOT	NOT	NOT	6	NOT	NOT	NOT
DNA-directedRNApolymerase	1.395	0.908315	0.96237	0.763096	0.333719	0.29976	0.317154	0.271579	11	9	11	6
DNArecombination	0.793838	0.68875	1.23441	1.16977	0.000185181	0.000184545	0.620039	0.647016	17	14	16	11
DNArepair	1.08166	0.980169	1.55259	1.30101	0.00127106	1.88011e-05	0.0306942	0.225342	60	47	62	55
DNAreplication	1.12201	1.23055	1.43734	1.06529	0.348571	0.639858	0.253156	0.115299	35	28	40	30
Dwarfism	1.21261	0.947521	NOT	NOT	0.657063	0.358791	NOT	NOT	10	12	NOT	NOT
Dynein	0.996344	0.777298	0.78618	0.636112	0.54739	0.194362	0.029208	0.00550865	9	9	12	10
EGF-likedomain	NOT	2.15832	1.89102	1.98702	NOT	0.0345769	1.28083e-13	3.25678e-10	NOT	6	24	24
Electrontransport	1.61332	1.04641	1.06569	0.874042	1.08927e-15	0.0666309	0.0942788	8.2406e-11	47	38	40	45
Elongationfactor	0.855623	0.797505	0.577084	0.854204	0.16497	0.0647725	0.000162704	0.109292	13	12	12	13
Endocytosis	1.11824	1.58352	1.03691	1.10158	0.171598	0.0204225	0.0691457	0.261108	24	26	40	45
Endonuclease	0.913887	1.1786	1.6436	1.1241	0.186069	0.601048	0.403492	0.654	14	14	9	11
Endoplasmicreticulum	1.07042	0.97993	1.04489	0.912336	1.18144e-54	3.65e-145	2.22258e-71	2.236e-297	214	221	207	214
Endosome	1.09606	1.01749	1.09854	0.992791	2.02592e-05	3.9726e-10	4.38395e-06	1.00396e-33	93	87	97	102
Epilepsy	1.48133	1.70427	NOT	NOT	0.311036	0.0320526	NOT	NOT	14	12	NOT	NOT
ER-Golgitransport	0.849898	0.594142	0.629402	0.649074	8.31333e-14	2.31237e-63	1.1925e-57	2.41046e-62	43	44	43	47
Exocytosis	1.32932	1.06809	1.24843	0.823258	0.331218	0.619847	0.606766	0.0134921	9	8	16	15
Exonuclease	0.94179	0.963059	1.0358	1.51084	0.369855	0.588423	0.494909	0.526901	11	10	13	11
Exosome	1.31229	NOT	NOT	NOT	0.568973	NOT	NOT	NOT	7	NOT	NOT	NOT
Extracellularmatrix	2.53857	2.29405	2.1218	1.6738	0.297632	0.00104124	1.8057e-30	2.5155e-07	8	10	30	26
FAD	0.788061	1.30906	0.932329	1.11388	9.01071e-10	0.153353	0.000438061	0.623759	31	35	35	35
Fattyacidbiosynthesis	0.980179	1.35127	1.97275	1.29599	0.554882	0.653507	0.00355658	0.438731	9	10	14	12
Fattyacidmetabolism	0.955705	0.932673	0.725015	0.771559	0.0803378	0.0254247	2.98635e-06	0.000130942	18	17	20	19
Flavoprotein	0.852122	1.28399	0.914748	1.07254	1.12672e-08	0.509958	0.000348684	0.333371	32	33	34	35
Glucosemetabolism	0.788569	1.12917	1.03876	1.02264	0.318256	0.620644	0.594898	0.622683	7	7	7	6
Glutamineamidotransferase	1.40668	1.15577	1.30426	NOT	0.610252	0.647394	0.520536	NOT	6	6	6	NOT
Glycogenmetabolism	1.38243	1.14951	1.17123	1.43337	0.318256	0.581213	0.598943	0.27864	8	6	7	7
Glycogenstoragedisease	0.95036	1.08958	NOT	NOT	0.336169	0.593074	NOT	NOT	12	12	NOT	NOT
Glycolysis	0.87703	0.704147	0.302398	0.78478	8.25949e-05	1.31645e-09	8.0859e-41	7.63948e-07	21	22	21	23
Glycoprotein	1.6378	1.76864	1.8259	1.53582	1.6965e-222	0	0	0	231	271	278	280
Glycosidase	0.91894	1.69406	0.757062	1.32229	0.127815	0.0075168	0.0839452	0.438731	14	16	9	12
Glycosyltransferase	0.892893	1.1503	0.887634	0.954016	0.00338333	0.595325	0.00175346	0.181618	23	23	20	20
Golgiapparatus	1.07749	0.950319	1.10334	0.780393	3.81971e-20	1.61571e-80	7.01759e-18	0	121	131	127	141
Gout	0.489748	0.792957	NOT	NOT	0.0407279	0.374749	NOT	NOT	6	6	NOT	NOT
GPI-anchor	NOT	2.19026	NOT	1.17967	NOT	0.00363772	NOT	0.623759	NOT	9	NOT	7
G-proteincoupledreceptor	1.43593	2.18882	NOT	NOT	0.479517	0.051811	NOT	NOT	6	6	NOT	NOT
Growthfactor	1.4117	1.56884	1.9876	1.92468	0.712457	0.639858	8.93976e-06	0.0208857	7	7	13	10
Growthregulation	1.39785	1.11825	0.761609	1.29253	0.272473	0.620644	0.0977293	0.353129	11	10	9	12
GTPaseactivation	0.835544	1.16556	1.0242	0.806696	8.21667e-09	0.626357	9.752e-07	3.7582e-13	34	40	37	36
GTP-binding	0.998517	0.958702	0.89992	0.900024	2.26727e-23	2.57654e-24	3.08283e-73	5.40653e-34	99	94	99	89
Guanine-nucleotidereleasingfactor	0.841614	1.10302	1.30159	1.02601	0.0138218	0.500684	0.403492	0.579327	20	20	16	16
Helicase	1.09237	1.01156	0.904635	1.17301	0.00406	0.00847344	3.05177e-12	0.497659	58	51	50	55
Heme	2.67614	1.51234	1.57263	1.13954	0.622163	0.144522	0.0246932	0.622683	19	19	22	21
Hemebiosynthesis	0.984808	0.820127	0.726923	0.801977	0.559529	0.234974	0.302043	0.401333	6	6	7	6
Heparin-binding	3.30295	1.8989	1.64369	1.91817	4.52877e-05	0.0130927	0.00466581	0.000196895	9	10	14	13
Hereditaryhemolyticanemia	3.68518	1.20887	NOT	NOT	0.455157	0.639858	NOT	NOT	10	11	NOT	NOT
Homeobox	1.25569	1.85276	1.02234	NOT	0.518197	0.0741302	0.588647	NOT	8	7	6	NOT
Hostcellreceptorforvirusentry	NOT	1.79578	NOT	NOT	NOT	0.0841503	NOT	NOT	NOT	7	NOT	NOT
Host-virusinteraction	1.16307	1.28649	1.15901	0.912912	0.00333365	2.34578e-05	0.453923	0.45597	138	128	8	7
Hydrogeniontransport	0.757436	0.799718	1.36856	0.761724	0.000264035	5.97059e-06	0.617984	2.28653e-06	21	25	21	23
Hydrolase	1.1324	1.21863	1.0802	1.26926	8.45143e-31	1.21413e-09	3.93714e-142	5.676e-48	324	312	305	308
Hydroxylation	0.952466	1.69025	2.1281	1.55867	0.48	0.0112321	2.067e-08	0.0355246	7	11	17	18
Ichthyosis	3.07068	2.00543	NOT	NOT	0.00494554	0.0802164	NOT	NOT	8	6	NOT	NOT
Immunity	1.62687	1.65884	1.38518	1.24805	2.35164e-10	3.91809e-29	0.0120988	0.623759	44	47	28	24
Immunoglobulindomain	1.55374	2.18992	1.31154	1.96747	0.0472826	5.00113e-22	0.0156686	3.22265e-16	19	24	25	28
Inflammatoryresponse	1.19865	1.61784	1.5598	NOT	0.48	0.0492284	0.262104	NOT	9	11	7	NOT
Initiationfactor	0.881304	0.722503	0.621365	0.555379	2.70481e-11	1.54667e-24	9.45405e-52	9.97135e-54	35	34	37	35
Innateimmunity	1.17738	1.47057	1.31471	1.32384	0.500127	0.00220136	0.447188	0.623759	20	22	16	12
Integrin	1.08665	1.28865	1.14878	1.16725	0.610252	0.429912	0.553782	0.623759	8	11	8	7
Intermediatefilament	2.90015	3.00274	1.27082	1.21639	0.416204	0.0204036	0.571371	0.44247	6	6	7	8
Ionicchannel	0.740595	0.790182	NOT	0.959832	0.0178567	0.0333032	NOT	0.46966	13	13	NOT	8
Iontransport	0.796539	0.918259	1.18042	1.09335	2.91933e-27	1.71698e-13	0.572311	0.627595	51	55	48	54
Iron	1.98856	1.31704	1.39654	1.27579	3.28667e-17	0.00932461	3.70627e-07	0.0172419	55	52	65	61
Iron-sulfur	1.42789	0.879128	0.842981	1.04755	0.08526	0.268358	0.0188398	0.485286	17	13	18	18
Isomerase	1.08785	0.974189	0.807137	0.960756	0.040854	3.53118e-11	2.00842e-42	3.21866e-12	55	52	55	58
Isopeptidebond	1.28364	1.20751	1.34602	1.12534	0.0842752	0.379231	1.86109e-05	0.000484408	150	138	136	132
Kinase	1.16088	1.08088	1.26497	1.3528	0.0240543	0.00831181	0.0429225	0.0122062	117	112	127	120
Kinetochore	1.4437	0.914232	1.59144	1.33256	0.0135569	0.00148252	1.68976e-05	0.0117092	27	15	33	22
Lectin	1.45684	2.08219	1.14529	1.51653	0.286848	2.01274e-06	0.544978	0.250086	18	16	15	13
Leighsyndrome	1.78163	NOT	NOT	NOT	0.200514	NOT	NOT	NOT	6	NOT	NOT	NOT
Leucine-richrepeat	0.948014	1.25309	1.49822	1.37874	0.000100963	0.645583	0.0046375	0.0479143	25	26	24	29
Leukodystrophy	0.530437	1.25979	NOT	NOT	0.000311667	0.62674	NOT	NOT	10	8	NOT	NOT
Ligase	1.20311	0.938756	1.06762	1.06155	0.00254243	6.2785e-47	1.41333e-19	0.000100365	93	92	100	94
LIMdomain	1.16098	1.37213	1.25022	1.19724	0.511694	0.0425937	0.260632	0.636332	15	20	23	25
Lipid-binding	0.921599	1.43683	0.833615	0.859462	6.34865e-05	0.000241762	1.51615e-12	7.78031e-12	35	37	35	40
Lipiddegradation	1.32189	1.70946	0.902443	1.14231	0.674653	0.00739032	0.180823	0.611894	11	14	14	12
Lipidmetabolism	1.47498	1.32651	0.973642	1.19919	0.102172	0.337877	0.0295725	0.622683	24	22	25	26
Lipidsynthesis	1.7125	1.26039	1.4306	1.25777	7.88438e-07	0.545738	0.396821	0.23865	25	27	28	29
Lipidtransport	1.73246	1.78275	1.16919	1.1561	0.453288	0.0620424	0.561441	0.617154	7	10	8	9
Lipoprotein	1.12274	1.368	1.16569	1.1421	7.73333e-05	2.22679e-18	0.388575	0.46966	93	103	94	103
Lyase	1.11284	0.635311	1.07527	0.900615	0.000338876	2.55082e-27	8.9527e-07	5.91512e-06	32	31	37	33
Lysosome	1.25529	1.59728	1.15917	1.18332	0.610252	1.131e-25	0.580165	0.164388	45	51	41	56
Magnesium	1.18111	1.11394	1.13867	1.17852	0.610252	0.0891421	4.52427e-17	0.478967	107	100	97	100
Manganese	1.13423	1.08191	0.896328	1.12786	0.623908	0.284286	1.34036e-08	0.622683	33	34	39	36
Meiosis	1.07441	1.06909	0.854422	1.10178	0.608681	0.619847	0.13479	0.623319	11	10	12	13
Membrane	1.27499	1.27288	1.23311	1.06677	3.712e-128	0	2.23211e-81	0	747	776	763	781
Mentalretardation	1.03338	1.09914	NOT	NOT	0.0165254	0.305263	NOT	NOT	35	35	NOT	NOT
Metal-binding	1.29458	1.25736	1.28854	1.17155	1.42e-29	1.39727e-96	5.17696e-77	0.627595	425	414	462	433
Metalloprotease	1.21063	1.22493	1.44711	1.19397	0.534211	0.653507	0.186879	0.414928	28	28	31	31
Methylation	0.946421	1.02794	1.04494	1.10105	1.0817e-67	4.07017e-18	2.92162e-39	0.000184717	121	123	118	113
Methyltransferase	1.21454	0.832765	1.09253	1.36868	0.509623	0.00258929	0.553782	0.0502622	25	18	23	22
MHCI	2.44746	1.37822	NOT	NOT	0.047777	0.623609	NOT	NOT	6	7	NOT	NOT
Microsome	1.58946	1.59447	1.72735	1.36899	0.00274533	0.000446373	0.00298125	0.0744514	18	21	15	17
Microtubule	1.34407	0.955352	1.2728	1.13298	0.129969	6.03605e-06	0.461857	0.242074	54	49	76	67
Mitochondrion	1.19252	0.937795	0.828571	0.963572	8.53188e-06	0	0	0	327	296	297	294
Mitochondrioninnermembrane	1.49753	0.865381	0.756214	0.826361	2.28258e-26	2.8222e-40	5.4325e-91	3.22945e-80	83	72	73	76
Mitochondrionoutermembrane	1.15872	1.04892	0.961001	0.843596	0.610252	0.0441304	0.0417234	3.7069e-05	33	37	30	28
Mitosis	1.48971	1.03564	1.55105	1.42242	0.000554783	5.40316e-05	1.73906e-20	9.97269e-23	58	45	79	64
Monooxygenase	1.38761	1.10542	0.951755	1.23019	0.666899	0.623609	0.560447	0.623759	9	8	7	7
Motorprotein	1.15241	1.1102	1.45111	1.68847	0.406542	0.607619	0.136564	0.623759	22	21	37	32
mRNAprocessing	0.968901	0.704279	0.957262	0.81155	1.60694e-102	0	4.03261e-109	2.87874e-255	158	157	152	140
mRNAsplicing	0.97286	0.732648	0.991731	0.834816	1.99778e-81	0	3.46106e-60	5.58312e-175	138	136	131	122
mRNAtransport	0.738633	0.724088	0.794879	0.83667	3.29741e-35	9.66667e-33	4.8336e-20	4.61903e-12	45	44	40	41
Multifunctionalenzyme	0.993765	0.960108	0.873514	1.18729	0.00377798	0.0107651	0.00298125	0.598929	21	21	21	22
Muscleprotein	1.14027	1.19944	1.73127	2.55924	0.603542	0.548319	0.000687929	4.48568e-05	10	8	14	14
Myosin	0.966985	1.54388	1.40537	2.10233	0.374641	0.186096	0.520578	0.473827	9	9	13	13
Myristate	1.02657	1.07581	0.844802	1.05504	0.110387	0.225722	0.00040026	0.0241875	29	31	25	32
NAD	1.28101	1.2055	0.844725	1.16811	0.0323206	0.103201	3.5404e-85	0.589216	90	87	97	106
NADP	1.31119	1.33951	0.869342	1.26422	0.355392	4.83333e-05	7.79712e-19	0.0134921	48	47	52	51
Neurodegeneration	1.38557	1.25256	NOT	NOT	0.00172505	0.256142	NOT	NOT	40	41	NOT	NOT
Neurogenesis	1.27354	1.39451	1.1932	0.957045	0.48	0.00226514	0.253156	0.00385817	36	37	39	40
Neuropathy	1.45123	1.15649	NOT	NOT	0.121107	0.611719	NOT	NOT	18	17	NOT	NOT
Nitration	1.14782	1.75353	0.5471	1.23304	0.616121	0.00349027	1.32086e-11	0.600853	10	12	18	21
Nonsense-mediatedmRNAdecay	0.893122	0.732426	0.641762	0.682195	0.11286	0.00177222	8.15385e-05	9.22729e-06	14	16	13	16
Non-syndromicdeafness	0.589745	1.19207	NOT	NOT	0.0563546	0.611719	NOT	NOT	7	8	NOT	NOT
Notchsignalingpathway	NOT	1.70229	1.39025	NOT	NOT	0.204974	0.40545	NOT	NOT	6	6	NOT
Nuclearporecomplex	0.712493	0.698731	0.890316	0.764953	6.03068e-14	2.50894e-11	0.0008957	9.52615e-07	28	25	23	23
Nuclease	0.920507	1.10461	1.42451	1.3775	0.0565704	0.639858	0.632942	0.382171	22	20	18	18
Nucleosomecore	0.735489	0.683963	0.450413	0.579952	0.00526579	0.00831181	0.00127869	0.0122062	12	10	8	8
Nucleotide-binding	1.12109	1.01389	1.1137	1.15112	4.39461e-165	0	0	3.16258e-70	442	414	480	444
Nucleotidebiosynthesis	NOT	NOT	0.639337	NOT	NOT	NOT	0.145265	NOT	NOT	NOT	6	NOT
Nucleotidemetabolism	1.08951	1.49873	0.689863	0.806299	0.552381	0.704	0.0446608	0.27864	8	8	9	8
Nucleotidyltransferase	1.56409	1.66164	1.2113	1.28115	0.00539652	5.05957e-05	0.577678	0.438731	22	20	19	15
Nucleus	1.17233	1.05908	1.22388	1.08484	5.44095e-63	0	2.84875e-29	0	1016	911	1005	903
One-carbonmetabolism	1.53431	1.09798	1.03899	1.21547	0.2175	0.644787	0.508513	0.472377	10	9	12	11
Oxidation	0.753869	0.674321	2.08812	NOT	0.311036	0.205417	0.078977	NOT	6	6	7	NOT
Oxidoreductase	1.20637	1.28972	1.16957	1.24477	2.66194e-06	9.75072e-11	1.54182e-06	4.66719e-05	138	140	156	163
Palmitate	1.32667	1.34805	1.26436	1.35192	0.560742	0.0948644	0.053363	0.00640393	26	27	31	37
Parkinsonism	1.23704	0.709632	NOT	NOT	0.551	0.217876	NOT	NOT	7	7	NOT	NOT
Peroxidase	0.727838	1.16875	1.80413	1.48741	0.0385224	0.160591	0.0242748	0.197294	11	10	13	12
Peroxisome	1.38176	1.09757	1.22734	1.26865	0.291568	0.588423	0.655474	0.31339	21	24	21	19
Phospholipidbiosynthesis	NOT	0.979741	1.03437	NOT	NOT	0.591983	0.606766	NOT	NOT	7	6	NOT
Phosphoprotein	1.19589	1.17789	1.17784	1.10621	0	1.19412e-85	0	0	1837	1775	1947	1848
Polymorphism	1.29243	1.28111	1.24468	1.38486	0	0	0.27646	0.00969724	1603	1530	30	30
Porphyrinbiosynthesis	NOT	NOT	0.748868	NOT	NOT	NOT	0.349633	NOT	NOT	NOT	6	NOT
Postsynapticcellmembrane	1.36635	0.866371	1.41419	0.676473	0.511411	0.199947	0.304679	0.012857	11	10	7	10
Potassium	0.744877	1.10875	0.73845	1.17793	0.0522	0.61695	0.0183413	0.641953	11	11	12	12
Potassiumtransport	NOT	NOT	0.497301	0.563418	NOT	NOT	0.0333143	0.109292	NOT	NOT	6	6
Prenylation	0.904746	1.1268	1.02105	0.960574	1.94581e-08	0.495365	1.26821e-05	0.00863044	44	46	42	35
Protease	1.18022	1.2759	1.37403	1.07004	0.0101742	0.0112321	0.000229479	1.87234e-09	97	97	91	92
Proteaseinhibitor	1.68886	2.01446	3.47351	1.03463	0.377	0.00491739	0.000434381	0.572139	8	10	10	8
Proteasome	0.734359	0.619136	0.539046	0.666149	3.19e-42	1.24622e-70	2.05603e-75	7.27873e-63	49	47	42	45
Proteinbiosynthesis	0.905861	0.666805	0.612479	0.63457	2.61e-37	6.65926e-149	3.98825e-244	3.27875e-177	78	73	79	74
Proteinphosphatase	1.07134	1.11309	1.2351	0.986123	0.417706	0.29976	0.386458	0.0201859	35	29	35	30
Proteinphosphataseinhibitor	NOT	NOT	0.934664	0.577828	NOT	NOT	0.495226	0.0885617	NOT	NOT	8	6
Proteintransport	0.925481	0.927728	0.963578	0.893183	1.16e-257	4.7328e-181	1.15484e-247	1.29161e-293	206	200	218	211
Proteoglycan	NOT	NOT	2.11038	1.44253	NOT	NOT	0.0144796	0.3612	NOT	NOT	7	8
Proto-oncogene	1.17736	1.16826	1.63609	1.1056	0.616121	0.44316	0.00163543	0.268624	48	41	18	14
Purinebiosynthesis	0.591973	0.69429	0.643111	1.03679	0.00131263	0.00589831	0.00476102	0.623759	11	11	11	11
Pyridoxalphosphate	1.31493	1.06938	0.859899	1.21339	0.511411	0.593074	0.0517207	0.440424	17	17	17	16
Pyrrolidonecarboxylicacid	3.4377	1.92353	2.38826	1.0268	0.0407279	0.0381772	0.00355658	0.623759	8	9	8	6
Pyruvate	0.458551	0.833548	NOT	NOT	0.000554506	0.34446	NOT	NOT	9	7	NOT	NOT
Receptor	1.34986	1.79358	1.37416	1.35589	4.3384e-12	5.36032e-131	4.1054e-12	1.29688e-07	69	83	73	65
Redox-activecenter	0.845693	0.734145	0.586677	0.823347	5.62941e-06	1.98099e-10	6.2e-18	5.60593e-06	28	25	24	25
Repeat	1.20405	1.27691	1.2882	1.17733	0.293102	3.21522e-200	2.33531e-303	6.03211e-09	650	646	734	710
Repressor	1.05609	0.944323	1.20869	0.890748	1.21e-09	1.68956e-32	0.620039	4.76686e-46	96	87	97	90
Respiratorychain	1.62423	0.959502	0.955498	0.712403	1.01754e-09	0.0137803	0.0127976	1.95343e-15	33	26	25	29
Retinitispigmentosa	0.793857	0.695285	NOT	NOT	0.0803378	0.00723821	NOT	NOT	11	12	NOT	NOT
Ribonucleoprotein	0.688546	0.544691	0.688692	0.884622	0	0	0	5.418e-186	173	163	153	158
Ribosomalprotein	0.567405	0.453804	0.571738	0.735631	0	0	0	2.838e-224	109	98	100	105
Ribosomebiogenesis	1.42646	1.02091	0.99565	1.1262	0.005675	0.316114	0.27646	0.622683	31	24	21	18
RNA-binding	0.992593	0.810453	0.953696	0.925231	5.19364e-238	0	0	9.56033e-263	283	267	256	238
RNAediting	1.94777	1.79521	NOT	NOT	0.188333	0.160591	NOT	NOT	7	6	NOT	NOT
RNA-mediatedgenesilencing	0.846992	0.893374	0.812535	0.997804	0.056986	0.391892	0.21709	0.622683	11	9	10	9
Rotamase	1.02647	1.03196	0.813852	0.825361	0.336169	0.41558	0.00101277	0.00291757	20	17	21	20
rRNA-binding	1.40799	0.158769	0.804961	0.678162	0.771	3.39139e-10	0.0261045	0.00469091	12	9	10	9
rRNAprocessing	1.24722	0.964207	0.93655	1.25897	0.319592	0.049638	0.0272852	0.267214	36	26	24	22
S-adenosyl-L-methionine	1.16543	0.789989	1.14431	1.36342	0.589703	0.0146891	0.620039	0.392489	20	14	19	17
Sarcoplasmicreticulum	1.03888	1.06347	0.803362	2.5097	0.562085	0.626357	0.415866	0.268624	7	6	6	8
Secreted	1.68637	1.97824	2.48158	1.79115	7.6125e-20	2.49846e-162	2.86824e-280	4.773e-118	74	80	92	92
Selenocysteine	1.27939	NOT	NOT	NOT	0.514362	NOT	NOT	NOT	6	NOT	NOT	NOT
Sensorytransduction	1.35355	1.05191	NOT	NOT	0.500464	0.611719	NOT	NOT	9	8	NOT	NOT
Serine/threonine-proteinkinase	1.05878	1.04631	1.25631	1.15655	1.34739e-06	0.0295762	0.620039	2.85543e-08	54	48	67	62
Serineprotease	1.65726	1.88262	3.36021	1.00075	0.0803378	1.61195e-09	4.93699e-07	0.373751	17	20	13	12
Serineproteaseinhibitor	NOT	2.31883	4.80499	NOT	NOT	0.0147086	0.00195315	NOT	NOT	7	6	NOT
SH2domain	1.0842	1.27134	0.993634	1.17889	0.552381	0.312095	0.31828	0.220204	21	22	18	19
SH3-binding	1.2945	1.2374	1.22645	0.873985	0.608681	0.353692	0.43777	0.000116661	18	19	16	19
SH3domain	1.09844	1.2482	0.922274	0.994277	0.297632	0.025449	6.44702e-09	2.52918e-11	40	48	49	50
Signal	1.44422	1.68212	1.8075	1.53016	1.508e-121	0	0	0	259	297	302	302
Signal-anchor	1.42442	1.52814	1.24363	1.27058	2.47306e-05	3.15828e-13	0.0839452	0.404653	37	39	41	39
Signalosome	0.50123	0.366984	0.747899	0.555859	0.00599829	0.000649712	0.0290331	0.00925632	8	7	8	8
Signalrecognitionparticle	NOT	0.974835	NOT	NOT	NOT	0.62674	NOT	NOT	NOT	6	NOT	NOT
S-nitrosylation	0.684582	1.0903	1.42299	1.20514	0.000131561	0.236735	0.606766	0.627595	15	17	14	15
Sodium	NOT	NOT	0.834656	0.841462	NOT	NOT	0.490922	0.363738	NOT	NOT	6	7
Sodiumtransport	NOT	NOT	0.834656	0.841462	NOT	NOT	0.475514	0.445403	NOT	NOT	6	7
Spermatogenesis	1.2356	1.26816	1.11839	0.836209	0.562222	0.285777	0.605562	0.0352	19	14	16	15
Spinocerebellarataxia	1.00097	0.989159	NOT	NOT	0.562085	0.633782	NOT	NOT	6	6	NOT	NOT
Spliceosome	1.04426	0.74001	0.898238	0.795069	1.78833e-15	3.40267e-138	2.12e-28	1.09271e-62	87	82	74	71
Steroidbiosynthesis	1.88691	1.1915	0.840349	1.00951	0.000204381	0.611719	0.154021	0.465163	13	15	10	14
Sterolbiosynthesis	2.08292	1.25214	1.01171	1.08894	0.0010228	0.47625	0.53	0.579327	10	11	7	9
Stressresponse	1.02027	0.975775	1.03455	1.15205	0.102835	0.0262752	0.0517207	0.582543	26	25	27	27
Symport	1.40915	2.47398	1.17318	1.11898	0.374641	0.0333032	0.640248	0.622683	6	6	8	8
Synapse	1.41465	0.868263	1.02679	0.808522	0.113063	0.00662857	0.444227	2.02512e-08	24	20	23	26
Synaptosome	1.33245	1.04066	0.990002	0.849504	0.472212	0.607619	0.483163	0.0699217	9	7	15	12
Systemiclupuserythematosus	1.38588	1.9568	NOT	NOT	0.524594	0.275644	NOT	NOT	6	6	NOT	NOT
Thiaminepyrophosphate	1.04134	0.730995	NOT	0.70568	0.568973	0.285777	NOT	0.256427	6	7	NOT	6
Thiolprotease	0.986931	1.15244	1.11156	1.05617	0.171598	0.612597	0.184884	0.216654	27	25	26	26
Threonineprotease	0.43522	0.361779	0.376121	0.444752	1.0993e-14	2.22679e-18	2.33017e-14	1.55594e-11	16	16	14	14
Tightjunction	0.764599	0.962063	1.16174	0.915577	0.412744	0.509958	0.605562	0.00324889	7	8	10	13
TPRrepeat	1.0015	0.99574	1.0005	1.03158	0.00438919	0.0103824	0.0202961	0.00197132	42	37	42	41
Transcription	1.24545	1.07639	1.19842	0.929449	4.21388e-12	3.15375e-28	1.41217e-06	0	264	235	279	244
Transcriptionregulation	1.24644	1.08884	1.16181	0.928389	2.70481e-11	1.45537e-19	7.36829e-06	2.04557e-304	246	222	262	232
Transducer	1.1314	1.31309	1.24004	0.878542	0.582172	0.607619	0.580165	0.0407679	16	17	16	16
Transferase	1.17867	1.09843	1.16652	1.26563	0.0134303	2.10864e-16	0.00164	1.07858e-08	254	241	251	234
Transitpeptide	1.08662	0.898911	0.749413	0.843061	4.45875e-25	1.83667e-225	0	2.03365e-279	182	167	172	169
Translationregulation	0.996791	0.861887	0.991899	1.07206	0.0353233	0.000113281	0.0655433	0.623759	29	27	31	28
Translocation	0.794068	0.769949	0.94159	0.8769	8.77632e-19	4.91129e-15	0.000106576	8.04714e-06	41	37	37	35
Transmembrane	1.41853	1.40725	1.37921	1.19796	1.827e-299	0	0	4.78733e-05	345	369	354	356
Transmembranehelix	1.42065	1.41279	1.37424	1.19854	1.044e-302	0	6.53667e-276	0.000661604	338	363	345	348
Transport	1.20556	1.03465	1.01139	0.947246	1.1371e-77	5.2925e-245	0	0	391	381	390	396
Tricarboxylicacidcycle	0.485926	0.571656	0.455217	0.860336	1.83667e-10	2.40235e-07	1.43658e-14	0.00265442	15	15	16	16
Tripletrepeatexpansion	0.851386	0.651213	NOT	NOT	0.457009	0.197936	NOT	NOT	7	6	NOT	NOT
tRNA-binding	0.772647	0.687284	0.593066	0.778014	0.133224	0.0219021	0.0623108	0.23877	9	10	7	8
tRNAprocessing	0.688839	0.626631	0.501964	0.849146	0.00203861	0.00560171	3.89114e-06	0.276	13	11	13	9
Tumorantigen	NOT	NOT	NOT	0.99442	NOT	NOT	NOT	0.622683	NOT	NOT	NOT	6
Tumorsuppressor	1.20957	1.5306	1.55758	0.993716	0.245138	0.00710738	0.0839452	0.0583796	27	25	20	22
Tyrosine-proteinkinase	1.21152	0.85065	1.69053	1.45897	0.486652	0.12905	0.0140621	0.363738	15	14	17	14
Ubiquinone	1.25493	0.929123	0.716096	0.525949	0.361796	0.363502	0.126575	0.000287563	15	11	7	9
Ublconjugation	1.24099	1.17307	1.21552	1.06331	7.73333e-05	0.00932461	0.112294	3.6464e-77	322	307	320	308
Ublconjugationpathway	1.18336	1.11876	1.07427	0.89946	0.547258	1.65432e-05	5.09924e-09	6.67217e-56	94	91	103	103
Unfoldedproteinresponse	NOT	NOT	1.10805	NOT	NOT	NOT	0.551703	NOT	NOT	NOT	6	NOT
Viralnucleoprotein	0.731794	0.651515	0.360977	0.632766	0.00526579	0.000173408	2.24638e-10	0.00124194	14	14	12	11
Vision	1.48924	0.865871	NOT	NOT	0.48	0.421586	NOT	NOT	7	6	NOT	NOT
VitaminC	NOT	NOT	1.17622	0.633533	NOT	NOT	0.636609	0.181618	NOT	NOT	6	6
WDrepeat	1.09902	0.946725	0.960751	1.07363	0.00728656	4.15667e-16	1.02617e-24	0.00944504	77	63	85	70
Williams-Beurensyndrome	0.942697	1.4056	NOT	NOT	0.600407	0.379231	NOT	NOT	6	8	NOT	NOT
Wntsignalingpathway	1.14102	1.13358	1.02793	0.701428	0.442217	0.607619	0.260608	3.70253e-14	17	18	23	27
Zinc	1.2438	1.32275	1.3064	1.09912	3.92676e-19	8.7e-98	4.72859e-61	1.7802e-23	249	246	277	246
Zinc-finger	1.20381	1.22728	1.21799	0.961436	0.069	6.93333e-06	0.21709	8.14312e-70	156	150	171	143
Zymogen	1.34763	1.85949	1.43746	1.40002	0.494851	7.03607e-16	0.20408	0.0223465	24	28	18	19
