# Supplementary material for: Protein synthesis rate is the predominant regulator of protein expression during differentiation
Source: Mol Syst Biol. 2013 Sep 17;9:689. doi: 10.1038/msb.2013.47 (PMC3792347; doi:10.1038/msb.2013.47)
Supplement: Supplementary Table 6 [file msb201347-s7.xlsx]

## Sheet: Sheet1
Supplementary table 6: Partial least square regression analysis
The contributions of the individual processes in the prediction of the protein expression change can be seen. Notice that one component contribute the most of the prediction and the second and third component only increase the prediction marginally.
Prediction of protein expression for all proteins during 48 h THP-1 differentiation, using mRNA change, synthesis and degradation rates from differentiating THP-1 cells
	1 component	2 component	3 component	R2-combined
Predicted protein expression R2	0.693359	0.0382674	0.00479093	0.736418
P-value	<2e-16	<2e-16	2.15e-09
Degradation rate	0.136258	0.655086	0.234819
mRNA change	0.452129	0.266568	0.327601
Synthesis rate	0.411613	0.078346	0.43758
Prediction of protein expression for significant increasing proteins during 48 h THP-1 differentiation, using mRNA change, synthesis and degradation rates from differentiating THP-1 cells
	1 component	2 component	3 component	R2-combined
Predicted protein expression R2	0.677723	0.084161	0.00770463	0.769589
P-value	<2e-16	3.54e-16	0.00805
Degradation rate	0.13605	0.301588	0.705405
mRNA change	0.552896	0.361892	0.0179279
Synthesis rate	0.311054	0.336521	0.276667
Prediction of protein expression for significant decreasing proteins during 48 h THP-1 differentiation, using mRNA change, synthesis and degradation rates from differentiating THP-1 cells
	1 component	2 component	3 component	R2-combined
Predicted protein expression R2	0.598746	0.00229086	0.0012776	0.602315
P-value	<2e-16	0.402	0.531
Degradation rate	0.485687	0.370987	0.188225
mRNA change	0.252341	0.309905	0.591237
Synthesis rate	0.261973	0.319108	0.220538
Prediction of protein expression for all proteins during 48 h THP-1 differentiation, using mRNA change from differentiating THP-1 cells and synthesis and degradation rates from proliferating THP-1 cells
	1 component	2 component	3 component	R2-combined
Predicted protein expression R2	0.388321	0.00515087	0.00101622	0.394488
P-value	<2e-16	3.76e-05	0.0667
Degradation rate	0.231593	0.264203	0.629852
mRNA change	0.520134	0.269275	0.198525
Synthesis rate	0.248273	0.466522	0.171623
Prediction of protein expression for all proteins during 48 h THP-1 differentiation, using mRNA change from differentiating THP-1 cells and synthesis and degradation rates from proliferating C2C12 cells
	1 component	2 component	3 component	R2-combined
Predicted protein expression R2	0.399795	0.00429237	2.72777e-05	0.404114
P-value	<2e-16	0.000644	0.785217
Degradation rate	0.0850243	0.699303	0.125006
mRNA change	0.804016	0.161243	0.0944945
Synthesis rate	0.110959	0.139453	0.7805
Prediction of protein expression for all proteins during 48 h THP-1 differentiation, using mRNA change from differentiating THP-1 cells and synthesis and degradation rates from differentiating C2C12 cells
	1 component	2 component	3 component	R2-combined
Predicted protein expression R2	0.362151	0.0252966	0.00326473	0.390713
P-value	<2e-16	8.54e-16	0.00354
Degradation rate	0.207411	0.297034	0.638737
mRNA change	0.465654	0.27189	0.103603
Synthesis rate	0.326935	0.431076	0.25766
Prediction of protein expression for all proteins during 48 h C2C12 differentiation, using synthesis and degradation rates from differentiating C2C12 cells
All	1 component	2 component	R2-combined
Predicted protein expression R2	0.678714	0.00337471	0.682088
P-value	<2e-16	1.11e-05
Degradation rate	0.421975	0.597829
Synthesis rate	0.578025	0.402171
