# Supplementary material for: Protein synthesis rate is the predominant regulator of protein expression during differentiation
Source: Mol Syst Biol. 2013 Sep 17;9:689. doi: 10.1038/msb.2013.47 (PMC3792347; doi:10.1038/msb.2013.47)
Supplement: Supplementary Table 7 [file msb201347-s8.xlsx]

## Sheet: THP-1 cells
Supplementary table 7: 2D enrichment of biological processes between the synthesis rates of differentiating and proliferating cells
2D enrichment analysis of synthesis rates, where the scores of cellular processes from proliferating and differentiating cells can be seen. If the scores are equal suggests that the cellular process has the same relative synthesis rate in proliferating and differentiating cells.
Differentiation Score	Determine which direction the synthesis rate for differentiated cells is regulated in
Proliferation Score	Determine which direction the synthesis rate for proliferating cells is regulated in
Size	Number of proteins belonging to the cellular process
P value	The p-value calculated as in Cox BMC bioinformatic 2012 vol 13 suppl 16 p. S12
Benj. Hoch. FDR	The P-value with Benjamini-Hochberg FDR for truncation
Cellular process	The cellular process (uniprot: Keywords) that is enriched
Differentiation Score	Proliferation Score	Size	P value	Benj. Hoch. FDR	Cellular process
-0.132062	0.21701	823	0	0	Nucleus
0.494953	0.137383	105	8.32302e-10	2.16399e-07	Golgiapparatus
0.203975	-0.0304459	636	2.46308e-09	4.26934e-07	Membrane
-0.769265	0.116142	26	1.14185e-07	1.48441e-05	DNAreplication
0.218678	-0.374425	70	2.53032e-07	2.63153e-05	Actin-binding
-0.104978	0.241409	208	2.72903e-07	2.36516e-05	Transcription
-0.246924	-0.175599	262	3.88225e-07	2.88396e-05	Mitochondrion
-0.0541214	0.239994	249	5.38656e-07	3.50126e-05	RNA-binding
-0.212098	0.158441	178	7.68625e-07	4.44094e-05	DNA-binding
-0.106762	0.232897	197	9.8976e-07	5.14675e-05	Transcriptionregulation
-0.267227	-0.252438	149	2.44674e-06	0.000115664	Transitpeptide
0.0734183	0.160626	1541	5.30509e-06	0.000229887	Phosphoprotein
-0.450372	0.027501	59	7.47016e-06	0.000298806	Chromosome
0.265693	0.00718048	187	8.64172e-06	0.000320978	Endoplasmicreticulum
-0.237696	-0.304202	117	9.01993e-06	0.000312691	Oxidoreductase
0.572626	0.259268	38	1.22523e-05	0.000398199	ER-Golgitransport
0.268367	0.148894	173	1.43862e-05	0.000440049	Proteintransport
0.434565	0.517732	33	2.77535e-05	0.000801769	Initiationfactor
0.188169	-0.236557	94	2.9241e-05	0.00080028	Calcium
0.35466	-0.0154395	82	3.96488e-05	0.00103087	Lipoprotein
0.197289	-0.0727505	196	7.99325e-05	0.00197928	Cellmembrane
-0.110285	-0.102119	1020	0.000101145	0.00239069	Directproteinsequencing
0.186196	0.0437376	328	0.000119357	0.00269852	Transport
0.168889	0.363999	73	0.000130657	0.00283091	Proteinbiosynthesis
-0.133533	-0.16293	304	0.000199228	0.00414393	Diseasemutation
0.409162	0.000989068	51	0.000208467	0.00416934	Celljunction
0.138155	-0.133546	182	0.000285811	0.0055045	Cytoskeleton
-0.153241	0.163169	127	0.000350612	0.00651137	mRNAsplicing
-0.347919	-0.129685	68	0.000490624	0.0087974	Mitochondrioninnermembrane
0.0583267	0.260636	121	0.000588676	0.0102037	Zinc-finger
-0.148186	0.134013	146	0.000665036	0.0111554	mRNAprocessing
0.177062	0.0431971	277	0.000673901	0.0109509	Transmembranehelix
0.362628	0.0682003	58	0.000756619	0.0119225	Cytoplasmicvesicle
0.0964036	-0.031344	930	0.000908847	0.0139	Cytoplasm
-0.502392	0.427577	12	0.000911091	0.0135362	Amino-acidbiosynthesis
0.275353	-0.111051	64	0.000990363	0.0143052	Cellprojection
0.0933666	0.578582	21	0.00107467	0.0151035	Ribosomebiogenesis
0.310495	0.0650805	75	0.0011163	0.0152756	Endosome
-0.471312	-0.600465	15	0.00135138	0.0180184	Tricarboxylicacidcycle
-0.148192	0.199103	81	0.0014655	0.0190516	Repressor
-0.182285	0.169377	79	0.00154956	0.019653	Spliceosome
0.162384	0.0347293	283	0.00162345	0.0200998	Transmembrane
0.414981	-0.153476	26	0.00170727	0.0206461	Myristate
-0.751847	-0.505346	10	0.00170878	0.0201947	Nucleosomecore
-0.523856	-0.500109	16	0.00179793	0.020776	Threonineprotease
-0.022979	-0.180474	211	0.00186013	0.0210275	Transferase
0.194034	-0.724973	9	0.00204644	0.0226415	Hereditaryhemolyticanemia
0.000378931	0.345441	49	0.00216077	0.0234083	Helicase
0.395653	0.0428629	39	0.00220736	0.023425	Prenylation
-0.543877	-0.517943	14	0.00245377	0.0255193	Glycosidase
-0.125336	0.357783	33	0.00258809	0.0263883	Translocation
-0.370555	-0.152906	43	0.00289431	0.0289431	NAD
-0.230351	0.219858	42	0.00290836	0.0285348	Mitosis
0.235395	0.2597	58	0.00436243	0.0420086	Developmentalprotein
-0.0374321	0.204679	108	0.00448553	0.0424087	Cellcycle
0.434152	-0.600942	7	0.00458436	0.042569	Annexin
0.434152	-0.600942	7	0.00458436	0.0418222	Calcium/phospholipid-binding
-0.85609	0.493715	4	0.0046387	0.0415884	DNAcondensation
-0.0584904	0.442004	23	0.00468007	0.0412481	rRNAprocessing
-0.335165	0.0704273	36	0.00575493	0.049876	Chromatinregulator

## Sheet: C2C12 cells
Differentiation Score	Determine which direction the synthesis rate for differentiated cells is regulated in
Proliferation Score	Determine which direction the synthesis rate for proliferating cells is regulated in
Size	Number of proteins belonging to the cellular process
P value	The p-value calculated as in Cox BMC bioinformatic 2012 vol 13 suppl 16 p. S12
Benj. Hoch. FDR	The P-value with Benjamini-Hochberg FDR for truncation
Cellular process	The cellular process there is enriched
Differentiation Score	Proliferation Score	Size	P value	Benj. Hoch. FDR	Cellular process
-0.249454	0.236846	791	0	0	Nucleus
-0.609652	0.0866697	139	0	0	Ribonucleoprotein
-0.780247	0.0235087	91	0	0	Ribosomalprotein
0.299069	-0.00738383	628	6.66134e-16	7.07767e-14	Membrane
-0.239883	-0.0266036	1251	6.43929e-14	5.4734e-12	Acetylation
-0.223008	0.424625	162	1.87628e-13	1.32903e-11	DNA-binding
-0.864934	0.443859	29	1.02442e-10	6.21967e-09	DNAreplication
0.532523	0.221925	78	5.75423e-10	3.05693e-08	Endosome
-0.21795	0.404143	123	7.30491e-10	3.44954e-08	Cellcycle
-0.261882	0.230932	219	9.14874e-10	3.88821e-08	RNA-binding
-0.0566922	0.344033	206	2.96616e-09	1.14602e-07	Transcription
-0.0399136	0.343436	197	8.40101e-09	2.97536e-07	Transcriptionregulation
-0.107807	0.152411	1626	3.75262e-08	1.22682e-06	Phosphoprotein
0.750229	0.0916584	35	4.26323e-08	1.29419e-06	Lysosome
0.311898	-0.00188659	217	5.93068e-08	1.68036e-06	Glycoprotein
0.290433	-0.144113	198	6.10087e-08	1.62054e-06	Signal
-0.356105	0.34739	74	1.83889e-07	4.59723e-06	Chromosome
0.0619359	-0.31624	178	3.12715e-07	7.38356e-06	Endoplasmicreticulum
-0.486279	-0.0896355	71	4.18658e-07	9.36471e-06	Proteinbiosynthesis
0.137884	0.124064	670	4.38569e-07	9.3196e-06	Alternativesplicing
-0.226139	0.27163	130	1.24655e-06	2.52278e-05	mRNAprocessing
0.288082	0.0118581	182	3.98666e-06	7.7015e-05	Cellmembrane
-0.304521	0.434876	49	5.5639e-06	0.000102811	DNAdamage
-0.372564	0.308294	58	7.021e-06	0.00012433	Mitosis
-0.224185	0.0242844	296	7.21622e-06	0.000122676	ATP-binding
-0.229884	0.261725	113	7.96248e-06	0.000130156	mRNAsplicing
0.342379	-0.133957	100	8.89241e-06	0.000139973	Calcium
-0.400728	0.345682	47	9.17493e-06	0.000139262	Helicase
0.323341	-0.103736	108	2.10049e-05	0.000307831	Golgiapparatus
0.192019	0.0690566	326	2.44204e-05	0.000345956	Coiledcoil
-0.287601	0.407045	45	4.40633e-05	0.000604094	DNArepair
-0.22023	0.300828	80	5.23323e-05	0.000695039	Celldivision
-0.263753	0.296611	65	9.91254e-05	0.00127661	Spliceosome
-0.494491	-0.189575	35	0.000134718	0.00168398	Initiationfactor
0.200375	0.00124361	269	0.000135707	0.00164787	Transmembranehelix
0.466373	0.0368716	44	0.000157441	0.00185868	SH3domain
0.192081	-0.00375328	277	0.000211015	0.00242382	Transmembrane
0.204506	-0.272244	79	0.000243768	0.00272635	Actin-binding
0.356751	-0.00412541	72	0.000246095	0.0026818	Celljunction
0.149403	-0.0891248	338	0.000249561	0.00265159	Transport
0.2366	-0.025477	166	0.00027054	0.00280438	Disulfidebond
-0.265573	-0.202825	80	0.000313294	0.00317024	Chaperone
0.558185	-0.217919	23	0.000431413	0.00426396	Extracellularmatrix
-0.13584	0.441673	38	0.000506588	0.00489318	Chromatinregulator
-0.708669	0.0299395	16	0.00051157	0.00483149	rRNAprocessing
-0.454953	0.0113856	39	0.000532158	0.00491668	mRNAtransport
-0.587234	-0.143529	22	0.000533551	0.00482466	Nuclearporecomplex
-0.153899	0.0135694	394	0.000543664	0.00481369	Nucleotide-binding
-0.0841078	0.246257	119	0.000655242	0.00568322	Zinc-finger
0.220088	-0.0674046	147	0.000870526	0.00739947	Transitpeptide
0.17367	-0.047781	245	0.000995131	0.00829276	Mitochondrion
0.0786647	-0.410303	41	0.00111219	0.00909004	ER-Golgitransport
0.640699	0.0610066	17	0.00117302	0.00940632	Fattyacidmetabolism
-0.908952	0.743396	5	0.00124435	0.0097935	DNAcondensation
0.549273	0.217165	20	0.00126298	0.00975938	Hydrogeniontransport
-0.022127	0.297068	79	0.00137488	0.0104343	Repressor
-0.061108	0.175239	212	0.00148123	0.0110442	Ublconjugation
-0.689997	-0.0192241	14	0.00157149	0.0115152	Ribosomebiogenesis
-0.152369	0.201926	107	0.00163121	0.0117502	Methylation
-0.457149	-0.0495583	31	0.00180043	0.012753	Translocation
-0.107618	0.211293	120	0.00182521	0.0127166	Isopeptidebond
0.558508	-0.443706	12	0.00242251	0.0166059	Collagen
0.0268942	-0.111253	599	0.00269504	0.0181808	Directproteinsequencing
0.279199	-0.0793684	72	0.00285831	0.018981	Secreted
-0.615052	0.597066	8	0.00290019	0.0189628	Nucleosomecore
0.0877581	-0.161182	184	0.0032152	0.020704	Proteintransport
0.307501	-0.619028	12	0.0033139	0.021021	Muscleprotein
-0.696872	-0.193927	11	0.00335225	0.0209516	Purinebiosynthesis
-0.000437756	-0.0954877	962	0.00439184	0.0270512	Cytoplasm
0.260717	0.0309359	79	0.0048704	0.0295703	Lipoprotein
0.631039	0.198739	12	0.00509945	0.0305249	Transducer
0.0992977	-0.4886	21	0.00520698	0.0307356	LIMdomain
-0.442287	0.145125	24	0.00529874	0.0308488	Aminoacyl-tRNAsynthetase
-0.258761	-0.242325	42	0.00531185	0.0305072	Proteasome
-0.341653	0.559783	12	0.00532676	0.030185	Meiosis
0.015984	0.254026	82	0.00544024	0.0304224	Developmentalprotein
0.3132	0.045858	52	0.00562716	0.031059	Celladhesion
0.0240696	-0.459244	24	0.00594066	0.032369	Redox-activecenter
0.120336	-0.153246	139	0.0060478	0.0325356	Oxidoreductase
0.00284561	0.254222	80	0.00606594	0.0322253	Apoptosis
0.370219	-0.117312	33	0.00648023	0.0340012	Lipid-binding
0.10393	-0.119079	214	0.00655349	0.0339663	Cytoskeleton
-0.809715	0.556965	5	0.00694973	0.035586	Citrullination
-0.875919	0.904533	3	0.00735765	0.0372262	Serinebiosynthesis
0.196519	-0.868942	6	0.00744367	0.0372184	Oxidation
0.0484455	0.0893497	604	0.00777654	0.0384306	Repeat
0.757938	0.0269293	8	0.00863522	0.0421835	Glycosidase
-0.0422925	0.2461	74	0.00939771	0.0453867	Activator
0.313151	0.0601568	45	0.00940112	0.044893	Iontransport
0.450173	0.0216433	22	0.00987023	0.0466094	Lipidmetabolism
-0.922717	0.771627	3	0.0104735	0.0489147	DNA-directedDNApolymerase
