# Supplementary material for: Protein synthesis rate is the predominant regulator of protein expression during differentiation
Source: Mol Syst Biol. 2013 Sep 17;9:689. doi: 10.1038/msb.2013.47 (PMC3792347; doi:10.1038/msb.2013.47)
Supplement: Supplementary Table 8 [file msb201347-s9.xlsx]

## Sheet: THP-1 cells
Supplementary table 8: 2D enrichment of biological processes between the degradation rates of differentiating and proliferating cells
2D enrichment analysis of degradation rates, where the scores of cellular processes from proliferating and differentiating cells can be seen. If the scores are equal, it suggests that the cellular process has the same relative degradation rate in proliferating and differentiating cells.
Differentiation Score	Determine which direction the degradation rate for differentiated cells is regulated in
Proliferation Score	Determine which direction the degradation rate for proliferating cells is regulated in
Size	Number of proteins belonging to the cellular process
P value	The p-value calculated as in Cox BMC bioinformatic 2012 vol 13 suppl 16 p. S12
Benj. Hoch. FDR	The P-value with Benjamini-Hochberg FDR for truncation
Cellular process	The cellular process (Uniprot Keywords) there is enriched
Differentiation Score	Proliferation Score	Size	P value	Benj. Hoch. FDR	Cellular process
0.225994	0.14653	823	5.26965e-11	2.74022e-08	Nucleus
-0.324418	-0.320287	262	8.80622e-11	2.28962e-08	Mitochondrion
0.429382	0.443534	121	6.94439e-10	1.20369e-07	Zinc-finger
0.355307	0.278682	208	1.39814e-09	1.81758e-07	Transcription
0.360982	0.279471	197	1.97362e-09	2.05257e-07	Transcriptionregulation
-0.386952	-0.364757	149	4.56415e-09	3.9556e-07	Transitpeptide
-0.152268	-0.196339	1313	7.28629e-09	5.41267e-07	Acetylation
0.182595	0.149877	1541	2.97606e-07	1.93444e-05	Phosphoprotein
-0.110401	-0.166398	1020	6.9729e-07	4.02878e-05	Directproteinsequencing
0.18723	0.174548	557	9.39885e-07	4.8874e-05	Repeat
0.283348	0.162956	178	3.01125e-06	0.00014235	DNA-binding
0.364183	0.245053	108	4.20172e-06	0.000182074	Cellcycle
0.475291	0.127766	37	7.91576e-06	0.00031663	Lysosome
-0.213253	-0.298097	150	1.2954e-05	0.00048115	Ribonucleoprotein
0.222991	0.248526	205	1.97513e-05	0.000684711	Zinc
-0.278279	-0.368132	91	2.26172e-05	0.000735057	Ribosomalprotein
-0.311876	-0.273021	117	4.08679e-05	0.00125008	Oxidoreductase
0.208516	0.108983	249	4.31457e-05	0.00124643	RNA-binding
0.381409	0.2167	68	6.64263e-05	0.00181798	Celldivision
0.35612	0.225223	81	7.6288e-05	0.00198349	Repressor
-0.535294	-0.720643	16	0.000412284	0.0102089	Threonineprotease
0.174416	0.206591	206	0.000460777	0.0108911	Glycoprotein
0.187271	0.231489	162	0.000467617	0.0105722	Disulfidebond
-0.457408	-0.378115	39	0.000473543	0.0102601	NADP
-0.579226	-0.885007	10	0.000496573	0.0103287	Nucleosomecore
0.328491	0.222421	75	0.000518669	0.0103734	Endosome
0.214358	0.0757117	127	0.00060415	0.0116355	mRNAsplicing
0.214724	0.100263	146	0.000666027	0.0123691	mRNAprocessing
-0.706446	-0.614344	15	0.000691129	0.0123927	Tricarboxylicacidcycle
0.289405	0.345516	62	0.000911482	0.015799	Differentiation
0.201129	0.154808	196	0.000938242	0.0157382	Cellmembrane
0.172768	0.202027	188	0.000995771	0.0161813	Signal
-0.151908	-0.0292859	187	0.00104442	0.0164576	Endoplasmicreticulum
-0.448039	-0.519441	26	0.00107375	0.0164221	Aminoacyl-tRNAsynthetase
0.108472	0.0972884	1026	0.00116772	0.017349	Alternativesplicing
-0.183191	-0.167217	211	0.00140022	0.0202254	Transferase
0.157417	0.15888	266	0.00152268	0.0213998	Coiledcoil
-0.535312	-0.549454	20	0.00159231	0.0217895	Glycolysis
0.575414	0.579312	17	0.00194548	0.0259397	Immunoglobulindomain
-0.30727	-0.368149	47	0.00204258	0.0265536	Proteasome
-0.455572	-0.416276	28	0.00254942	0.0323341	Flavoprotein
-0.458941	-0.418142	27	0.00285667	0.0353683	FAD
-0.413672	-0.437275	29	0.00286149	0.034604	Lyase
0.317656	0.118533	42	0.00333737	0.0394416	Mitosis
-0.22053	-0.267286	82	0.00339655	0.039249	Protease
0.104141	-0.0518251	113	0.0034577	0.039087	Methylation
0.262615	0.414381	32	0.00353623	0.0391242	Celladhesion
0.111268	0.608988	8	0.0043681	0.047321	Integrin
0.205878	0.0498503	79	0.00440311	0.0467269	Spliceosome

## Sheet: C2C12 cells
Differentiation Score	Determine which direction the degradation rate for differentiated cells is regulated in
Proliferation Score	Determine which direction the degradation rate for proliferating cells is regulated in
Size	Number of proteins belonging to the cellular process
P value	The p-value calculated as in Cox BMC bioinformatic 2012 vol 13 suppl 16 p. S12
Benj. Hoch. FDR	The P-value with Benjamini-Hochberg FDR for truncation
Cellular process	The cellular process there is enriched
Differentiation Score	Proliferation Score	Size	P value	Benj. Hoch. FDR	Cellular process
-0.480882	-0.371207	245	0	0	Mitochondrion
-0.169536	-0.581415	139	0	0	Ribonucleoprotein
-0.134422	-0.693349	91	0	0	Ribosomalprotein
-0.543045	-0.443046	147	0	0	Transitpeptide
-0.236602	-0.274095	599	1.02141e-14	8.68194e-13	Directproteinsequencing
-0.0623347	-0.230874	1251	2.08722e-14	1.47845e-12	Acetylation
0.224822	0.182284	1626	4.39426e-12	2.66795e-10	Phosphoprotein
0.136004	0.244269	670	1.96312e-11	1.04291e-09	Alternativesplicing
0.208144	0.142421	791	1.50466e-09	7.10535e-08	Nucleus
0.119666	0.280394	326	3.1013e-09	1.31805e-07	Coiledcoil
0.232736	0.61551	52	2.52744e-08	9.76512e-07	Celladhesion
0.0111315	0.265031	217	4.34721e-08	1.53964e-06	Glycoprotein
-0.521651	-0.448178	64	6.99682e-08	2.28742e-06	Mitochondrioninnermembrane
0.380901	0.304314	123	1.31409e-07	3.9892e-06	Cellcycle
0.786212	0.385405	29	1.80756e-07	5.12143e-06	DNAreplication
0.107908	-0.345259	71	2.07837e-07	5.52068e-06	Proteinbiosynthesis
0.266291	0.274342	206	2.25795e-07	5.64487e-06	Transcription
0.148154	0.189886	604	2.29063e-07	5.40844e-06	Repeat
0.0461002	0.287704	182	2.57936e-07	5.76962e-06	Cellmembrane
0.364102	0.30956	119	4.40852e-07	9.36811e-06	Zinc-finger
0.262694	0.261511	197	8.99811e-07	1.82105e-05	Transcriptionregulation
-0.0547547	0.110821	628	1.26529e-06	2.4443e-05	Membrane
-0.0323285	0.230529	166	2.96878e-06	5.48579e-05	Disulfidebond
0.0941472	0.664621	23	1.05997e-05	0.000187703	Extracellularmatrix
0.348634	0.350466	80	1.93463e-05	0.000328887	Celldivision
-0.29237	-0.191278	139	3.43878e-05	0.000562108	Oxidoreductase
-0.54836	-0.183746	35	3.76502e-05	0.000592642	Lysosome
0.128171	-0.0539066	296	6.66777e-05	0.00101207	ATP-binding
0.348741	0.760672	17	0.000105339	0.00154377	Immunoglobulindomain
0.0812219	-0.0758789	394	0.000148409	0.00210245	Nucleotide-binding
-0.0410611	0.353515	44	0.000198068	0.00271545	SH3domain
0.424342	0.137069	47	0.000217454	0.00288806	Helicase
-0.462049	-0.637787	21	0.000273938	0.00352799	Glycolysis
-0.925342	-0.920519	8	0.00030114	0.00376425	Nucleosomecore
0.288685	0.281944	84	0.000363406	0.00441279	Ublconjugationpathway
0.248599	0.386936	57	0.000368715	0.00435289	Receptor
0.268126	-0.185558	35	0.000390124	0.00448115	Initiationfactor
0.248267	0.308354	82	0.00045042	0.0050376	Developmentalprotein
0.348166	0.320387	58	0.000466545	0.00508415	Mitosis
-0.0824906	-0.52198	24	0.000470493	0.00499899	Aminoacyl-tRNAsynthetase
-0.611341	-0.650151	16	0.000478193	0.00495688	Tricarboxylicacidcycle
0.114486	0.32742	72	0.000497827	0.00503754	Celljunction
-0.220707	-0.411952	48	0.000511057	0.00505114	Isomerase
-0.0015868	0.168337	198	0.000636004	0.00614322	Signal
0.00959158	0.275933	72	0.000719864	0.00679871	Secreted
0.160964	0.730274	12	0.00075692	0.00699329	Collagen
-0.482549	-0.270115	32	0.00086631	0.00783365	FAD
-0.0377086	0.230971	78	0.000951915	0.00842841	Endosome
0.0419497	0.26929	79	0.00120177	0.0104236	Lipoprotein
0.168349	0.169543	208	0.00122645	0.0104248	Zinc
-0.780245	-0.863746	8	0.001231	0.0102584	ATPsynthesis
-0.472303	-0.26962	31	0.0013354	0.0109143	Flavoprotein
0.246487	0.646755	15	0.00165789	0.0132944	EGF-likedomain
-0.565337	-0.52253	17	0.00190238	0.0149725	Fattyacidmetabolism
0.0252486	-0.558536	13	0.00207134	0.0160058	Amino-acidbiosynthesis
0.106411	-0.054977	219	0.0022076	0.0167541	RNA-binding
-0.344795	-0.298142	47	0.00226639	0.0168985	NADP
-0.557512	-0.343982	20	0.00226779	0.0166175	Hydrogeniontransport
-0.013653	0.12238	269	0.00250152	0.0180194	Transmembranehelix
0.0103901	-0.150503	178	0.00262592	0.0186003	Endoplasmicreticulum
0.0253341	-0.300382	41	0.00276656	0.0192752	ER-Golgitransport
-0.341442	-0.285666	47	0.00277626	0.0190308	NAD
-0.76668	-0.725181	8	0.00348585	0.0235156	Glycosidase
-0.914894	-0.965476	5	0.00358711	0.0238207	Citrullination
-0.0259671	0.107186	277	0.00370638	0.024234	Transmembrane
-0.125854	-0.699593	9	0.00443704	0.0285718	rRNA-binding
-0.290916	-0.542866	18	0.0048356	0.0306736	Nitration
-0.50967	-0.563946	14	0.00533493	0.0333433	Threonineprotease
0.0745447	-0.0842973	190	0.00534619	0.0329294	Transferase
0.272227	0.496335	21	0.00544635	0.0330671	Wntsignalingpathway
0.334002	0.226087	46	0.00549684	0.0329036	Serine/threonine-proteinkinase
0.194239	0.275987	67	0.00560991	0.0331141	Differentiation
0.0486726	0.613113	10	0.00569947	0.0331819	Cleavageonpairofbasicresidues
-0.125332	-0.133542	257	0.00641412	0.0368379	Hydrolase
0.136873	0.419589	26	0.00646639	0.0366429	Palmitate
-0.672013	0.765437	2	0.0071614	0.0400473	Acutephase
-0.276735	-0.381443	32	0.00744645	0.0411005	Lyase
0.198728	0.514985	17	0.00782013	0.0426097	Hydroxylation
0.00436124	0.517713	12	0.00786279	0.0422998	Transducer
-0.0870785	0.116845	100	0.00804574	0.042743	Calcium
0.21498	0.21983	79	0.00847031	0.044443	Repressor
