# Supplementary material for: Protein synthesis rate is the predominant regulator of protein expression during differentiation
Source: Mol Syst Biol. 2013 Sep 17;9:689. doi: 10.1038/msb.2013.47 (PMC3792347; doi:10.1038/msb.2013.47)
Supplement: Supplementary Table 9 [file msb201347-s10.xlsx]

## Sheet: Sheet1
Supplementary table 9: Enrichment of biological processes for proteins that display change in synthesis or degradation rate
The enrichment analysis of cellular processes that are enriched among the proteins that significantly increases or decreases in expression, degradation rate and synthesis rate, respectively. Notice the overlap between cellular processes that increase in expression and synthesis rate as well as cellular processes that both decreases in expression and synthesis rate.
Cellular Process	Cellular process (Uniprot Keywords) used for enrichment analysis
BHFDR P-Value	Bejamini and Hochberg corrected P-values for the enrichment analysis
Cellular process	BHFDR P-Value Degradation-Increase	BHFDR P-Value Degradation-Decrease	BHFDR P-Value Synthesis-Increase	BHFDR P-Value Synthesis-Decrease	BHFDR P-Value Expression-Increase	BHFDR P-Value Expression-Decrease
3D-structure	1	1	0.0113399	0.297133	0.0349781	0.358061
Acetylation	1	1	1	0.624889	0.999999	0.999999
Actin-binding	1	1	1.91555e-06	0.999902	7.80061e-05	0.443221
Activator	1	1	1	0.577184	0.999999	0.614565
ADP-ribosylation	1	1	0.0786461	0.952124	1	1
Allostericenzyme	1	1	1	1	0.196161	0.676854
Alternativepromoterusage	1	1	1	1	0.0340856	1
Alternativesplicing	0.889758	0.401415	0.150098	0.956344	0.0483999	0.400527
Amino-acidbiosynthesis	1	1	1	0.00848006	1	1
Aminoacyl-tRNAsynthetase	1	1	1	0.624889	1	1
Annexin	1	1	0.00413948	0.624889	1	1
Antimicrobial	1	1	1	0.00116167	1	0.00466036
Apoptosis	1	1	0.730221	0.947529	0.7773	0.924187
ATP-binding	1	1	0.769482	0.182637	0.999999	0.0850415
Calcium	1	1	7.40091e-07	0.849846	2.40459e-05	0.326945
Calcium/phospholipid-binding	1	1	0.00413948	0.624889	1	1
Calmodulin-binding	1	1	0.0171874	0.751019	0.0902129	0.37226
Celladhesion	1	1	3.01668e-05	0.369495	2.29105e-06	0.302206
Cellcycle	1	1	1	0.114114	0.828915	2.67626e-06
Celldivision	1	1	1	0.232981	0.952756	0.00517268
Celljunction	1	1	0.00683639	0.996818	1.86871e-07	0.980929
Cellmembrane	1	1	8.51054e-05	0.489445	1.86871e-07	0.125706
Cellprojection	1	1	0.00390558	0.917728	4.43381e-06	0.400527
Centromere	1	1	1	0.182637	1	0.358061
Chaperone	1	1	1	1	0.999999	0.987442
Cholesterolbiosynthesis	1	1	0.00413948	1	1	1
Chromatinregulator	1	1	1	0.629924	1	0.00976275
Chromosomalrearrangement	1	1	1	0.485126	0.742283	0.0850415
Chromosome	1	1	1	8.9469e-05	0.999999	0.0283198
Coiledcoil	1	1	0.216318	0.994512	0.0420047	0.0850415
Completeproteome	0.981866	0.983891	1	1	0.999999	0.999999
Cytoplasm	1	1	0.160441	0.999902	0.371327	0.999999
Cytoplasmicvesicle	1	1	0.769482	0.999902	0.391634	0.999999
Cytoskeleton	1	1	0.00257407	0.999902	0.0107611	0.579389
Developmentalprotein	1	1	0.252302	0.369495	0.0314281	0.302206
Differentiation	1	1	0.150098	0.114114	0.0902129	0.265633
Directproteinsequencing	1	1	0.730221	0.529412	0.856445	0.999999
Diseasemutation	1	1	0.150098	0.851318	0.176507	0.304447
Disulfidebond	1	1	0.0783489	0.114114	4.14281e-08	1.36196e-06
DNA-binding	1	1	1	2.57292e-06	0.999999	0.000979069
DNAcondensation	1	1	1	1	1	2.39154e-05
DNAdamage	1	1	1	0.629924	0.999999	0.420075
DNArepair	1	1	1	0.696526	0.999999	0.400527
DNAreplication	1	1	1	4.40507e-09	1	6.02899e-11
Endonuclease	1	1	0.833329	0.0742194	0.828915	0.0333008
Endoplasmicreticulum	1	1	0.730221	0.999902	0.742283	0.999999
Endosome	1	1	1	1	0.742283	0.999999
FAD	1	1	0.490374	1	0.355094	0.924187
Flavoprotein	1	1	0.491704	1	0.397683	0.999999
Glycoprotein	0.00933565	0.00375833	0.161119	0.101288	1.27549e-07	3.19643e-05
Glycosyltransferase	1	1	0.252302	0.86083	0.292201	0.96958
Golgiapparatus	1	1	0.491704	0.999902	0.734356	0.999999
GTPaseactivation	1	1	1	1	1	1
GTP-binding	1	1	0.490374	0.983963	0.999999	0.999999
Helicase	1	1	1	0.0401141	1	0.241642
Hereditaryhemolyticanemia	1	1	0.00413948	1	1	1
Host-virusinteraction	1	1	1	1	0.934628	0.761801
Hydrolase	1	1	0.490374	0.586297	0.999999	0.272875
Immunity	1	1	1	1	0.557675	0.948413
Integrin	1	1	0.0157881	1	2.64979e-05	0.400527
Iontransport	1	1	0.112389	0.973365	0.397683	0.999999
Iron	1	1	0.965296	0.369495	0.999999	0.619503
Isopeptidebond	1	1	0.940238	0.421066	0.999999	0.321087
Kinase	1	1	0.490374	0.952124	0.292201	0.835193
Kinetochore	1	1	1	0.114114	1	1
Lectin	1	1	1	1	0.292201	0.0333008
Ligase	1	1	1	0.751019	0.999999	0.924187
LIMdomain	1	1	0.150098	1	0.0212378	1
Lipid-binding	1	1	1	1	0.0902129	1
Lipidsynthesis	1	1	0.102622	1	1	1
Lipoprotein	1	1	0.112389	0.994512	0.0483999	0.792062
Lysosome	1	1	0.924087	0.751019	0.0483999	0.192531
Magnesium	1	1	0.294976	0.952124	0.429908	0.999999
Membrane	0.716056	0.00886753	3.01668e-05	0.955043	1.02195e-05	0.943577
Metal-binding	1	1	0.673854	0.629924	0.501315	0.579389
Metalloprotease	1	1	0.0708404	0.917728	0.292201	0.880736
Methylation	1	1	1	1	0.999999	0.999999
Methyltransferase	1	1	1	1	0.999999	0.265633
Microsome	1	1	1	1	0.0483999	0.938227
Microtubule	1	1	0.274871	0.996818	0.742283	0.619503
Mitochondrion	1	1	1	0.833824	0.999999	0.999999
Mitochondrioninnermembrane	1	1	1	1	1	0.943577
Mitosis	1	1	1	0.256564	0.999999	0.00356672
Motorprotein	1	1	0.123306	1	0.292201	0.326945
mRNAprocessing	1	1	1	1	0.999999	0.999999
mRNAsplicing	1	1	1	1	0.999999	0.987442
mRNAtransport	1	1	1	0.297133	1	1
Myristate	1	1	0.160395	1	0.122403	1
NAD	1	1	1	0.384766	1	1
NADP	1	1	0.0583348	0.677751	0.1065	0.987442
Neurodegeneration	1	1	0.911245	0.751019	1	1
Neurogenesis	1	1	0.104133	0.624889	0.162619	0.349159
Nitration	1	1	0.0274916	0.819897	0.00398301	0.619503
Nuclearporecomplex	1	1	1	0.350589	1	1
Nuclease	1	1	0.940238	0.0371062	0.976064	0.0507822
Nucleotide-binding	1	1	0.769482	0.486736	0.999999	0.302206
Nucleotidyltransferase	1	1	0.122917	0.751019	1	1
Nucleus	1	1	1	3.90182e-05	0.999999	0.00479261
Oxidoreductase	1	1	0.441529	0.629924	0.397683	0.924187
Phosphoprotein	0.836786	0.121404	0.799113	0.384766	0.733097	0.302206
Polymorphism	0.24924	0.401415	0.0305871	0.384766	0.0529063	0.000979069
Prenylation	1	1	0.390643	0.952124	1	1
Protease	1	1	0.490374	0.996818	0.647892	0.835193
Proteinphosphatase	1	1	0.390643	0.936468	1	1
Proteintransport	1	1	1	1	0.999999	0.999999
Proto-oncogene	1	1	1	0.845606	0.911876	0.474644
Receptor	1	1	0.00598408	0.485126	0.00022702	0.155274
Referenceproteome	0.981866	0.983891	1	1	0.999999	0.999999
Repeat	0.210992	0.0924751	0.0899517	0.828442	0.0506638	0.400527
Repressor	1	1	1	0.849846	0.999999	0.00976275
Ribosomebiogenesis	1	1	1	0.485126	1	1
RNA-binding	1	1	1	0.851537	0.999999	0.999999
rRNAprocessing	1	1	1	0.350589	1	1
Secreted	1	1	0.81989	0.311049	0.031103	0.000979069
Serine/threonine-proteinkinase	1	1	0.65121	0.936468	0.0728845	0.58757
SH3-binding	1	1	0.252302	1	0.0483999	1
SH3domain	1	1	0.587418	0.977864	0.00605853	0.999999
Signal	1	1	0.186653	0.280626	1.86871e-07	0.00330623
Signal-anchor	1	1	0.265377	0.629924	0.050584	0.146424
Steroidbiosynthesis	1	1	0.0199466	1	1	1
Sterolbiosynthesis	1	1	0.00413948	1	1	1
Synapse	1	1	1	1	0.11695	0.889543
Transcription	1	1	1	0.270172	0.999999	0.0240353
Transcriptionregulation	1	1	1	0.232981	0.999999	0.00892946
Transferase	1	1	0.104133	0.999902	0.55641	0.943577
Transitpeptide	1	1	0.792835	0.953961	0.999999	0.999999
Translocation	1	1	1	0.297133	1	1
Transmembrane	0.392276	0.0017892	0.010582	0.696526	0.0110042	0.594061
Transmembranehelix	0.392276	0.0017892	0.00669776	0.629924	0.00759283	0.566005
Transport	1	1	0.636492	0.983963	0.999999	0.999999
Tumorsuppressor	1	1	1	1	0.292201	0.579389
Ublconjugation	1	1	0.965296	0.629924	0.999999	0.16947
Ublconjugationpathway	1	1	1	1	0.999999	0.972053
WDrepeat	1	1	0.730221	0.73475	0.999999	0.924187
Zinc	1	1	0.85144	0.632551	0.723157	0.197021
Zinc-finger	1	1	1	0.629924	0.999999	0.0333008
Zymogen	1	1	1	1	0.292201	0.37226
